# Supplementary material for: Volumetric additive manufacturing of pristine silk-based (bio)inks
Source: Nat Commun. 2023 Jan 13;14:210. doi: 10.1038/s41467-023-35807-7 (PMC9839706; doi:10.1038/s41467-023-35807-7)
Supplement: Supplementary file 15 — Source Data [file 41467_2023_35807_MOESM15_ESM.zip]

Archive with 36 entries (36 files):
- Source data/Figure 2.xlsx
- Source data/Figure 3.xlsx
- Source data/Figure 4.xlsx
- Source data/Figure 5.xlsx
- Source data/Figure 6.xlsx
- Source data/Figure 7.xlsx
- Source data/Supplementary Fig. 1.xlsx
- Source data/Supplementary Fig. 10.xlsx
- Source data/Supplementary Fig. 11.xlsx
- Source data/Supplementary Fig. 12.xlsx
- Source data/Supplementary Fig. 13.xlsx
- Source data/Supplementary Fig. 14.xlsx
- Source data/Supplementary Fig. 16.xlsx
- Source data/Supplementary Fig. 18.xlsx
- Source data/Supplementary Fig. 2.xlsx
- Source data/Supplementary Fig. 20.xlsx
- Source data/Supplementary Fig. 21.xlsx
- Source data/Supplementary Fig. 22.xlsx
- Source data/Supplementary Fig. 23.xlsx
- Source data/Supplementary Fig. 25.xlsx
- Source data/Supplementary Fig. 26.xlsx
- Source data/Supplementary Fig. 27.xlsx
- Source data/Supplementary Fig. 28.xlsx
- Source data/Supplementary Fig. 29.xlsx
- Source data/Supplementary Fig. 30.xlsx
- Source data/Supplementary Fig. 31.xlsx
- Source data/Supplementary Fig. 32.xlsx
- Source data/Supplementary Fig. 33.xlsx
- Source data/Supplementary Fig. 34.xlsx
- Source data/Supplementary Fig. 36.xlsx
- Source data/Supplementary Fig. 39.xlsx
- Source data/Supplementary Fig. 4.xlsx
- Source data/Supplementary Fig. 5.xlsx
- Source data/Supplementary Fig. 8.xlsx
- Source data/Supplementary Fig. 9.xlsx
- Source data/Supplementrary fig. 10a SDS PAGE Image uncropped_.tif
