# Supplementary material for: Volumetric additive manufacturing of pristine silk-based (bio)inks
Source: Nat Commun. 2023 Jan 13;14:210. doi: 10.1038/s41467-023-35807-7 (PMC9839706; doi:10.1038/s41467-023-35807-7)
Supplement: Supplementary file 15 — Source Data [file 41467_2023_35807_MOESM15_ESM.zip › Source data/Figure 2.xlsx]

## Sheet: fig 1b
SS concentration (%)	0.25 mM Ru	0.5 mM Ru	1 mM Ru
2.5	60	25	15
5	120	30	25

## Sheet: fig 1d
Silk concentration (%)	0.25 mM Ru	0.5 mM Ru
5	70	30
10	191	114
15	285	120
