# Supplementary material for: Volumetric additive manufacturing of pristine silk-based (bio)inks
Source: Nat Commun. 2023 Jan 13;14:210. doi: 10.1038/s41467-023-35807-7 (PMC9839706; doi:10.1038/s41467-023-35807-7)
Supplement: Supplementary file 15 — Source Data [file 41467_2023_35807_MOESM15_ESM.zip › Source data/Figure 3.xlsx]

## Sheet: fig 3b
	2.5% SS			5% SS
Pure SS	2.82693	2.85	2.79	2.60446	2.9	2.3
0.125	2.2172	2.5	1.9	2.08758	1.88	2.28
0.25	2.02526	2.2	1.8	1.80923	1.7	1.9
0.5	1.55968	1.5	1.45	1.47492	1.4	1.54
1	1.0601	1.16	0.96	1.06845	1.3	0.7

## Sheet: fig 3c
	2.5% SF			5% SF
Pure SF	3.01	3.05	2.97	3	3.2	2.98
0.125	2	2.2	1.98	1.49	1.5	1.48
0.25	1.53	1.5	1.56	1.1	1.3	0.9
0.5	0.96	1	0.92	0.71	0.75	0.67

## Sheet: fig 3e
2.5% SS	2.5% SF
52.24	60.56
53.66	73.77
50.03	60.5
50.46	62.45
55.84	58.68
53.08	61.09
50.03	68.6
54.75	72.17
53.66	74.02
55.61	60.56

## Sheet: fig 3g
5% SS	5% SF
32.29	113.99
24.56	139.11
29.84	95.24
21.08	108.24
24	117.04
25.75	126.83
32.29	113.31
26.05	95.24
20.67	109.76
28.22	86.61

## Sheet: fig 3 i
2.5% SS	2.5% SF
100	185.29
119.54	165.86
117.22	96.03
111.27	109.21
111.3	61.73
115.48	130.94
122.85	135.94
78.48	132.1
104.97	121.75
102.02	97.6
