# Supplementary material for: Volumetric additive manufacturing of pristine silk-based (bio)inks
Source: Nat Commun. 2023 Jan 13;14:210. doi: 10.1038/s41467-023-35807-7 (PMC9839706; doi:10.1038/s41467-023-35807-7)
Supplement: Supplementary file 15 — Source Data [file 41467_2023_35807_MOESM15_ESM.zip › Source data/Figure 4.xlsx]

## Sheet: fig. 4a
5% SS compressive modulus
Printed	Shrunken
0.0638	41.3
0.056	37.2
0.087	40.4

## Sheet: fig. 4b
5% SS printed-FTIR
1580.38	0.16997
1581.34	0.16942
1582.31	0.16891
1583.27	0.16847
1584.24	0.16817
1585.2	0.16798
1586.16	0.16786
1587.13	0.16778
1588.09	0.16773
1589.06	0.16772
1590.02	0.16776
1590.99	0.16788
1591.95	0.16806
1592.91	0.16833
1593.88	0.16869
1594.84	0.16913
1595.81	0.16963
1596.77	0.17019
1597.73	0.17082
1598.7	0.17156
1599.66	0.17243
1600.63	0.17349
1601.59	0.17473
1602.56	0.17616
1603.52	0.17775
1604.48	0.17949
1605.45	0.18136
1606.41	0.18343
1607.38	0.18581
1608.34	0.18859
1609.31	0.19172
1610.27	0.19497
1611.23	0.19807
1612.2	0.2009
1613.16	0.20363
1614.13	0.20671
1615.09	0.21079
1616.06	0.21616
1617.02	0.22211
1617.98	0.2274
1618.95	0.23157
1619.91	0.23513
1620.88	0.23896
1621.84	0.24373
1622.8	0.2496
1623.77	0.25598
1624.73	0.26196
1625.7	0.26721
1626.66	0.2721
1627.63	0.27711
1628.59	0.28225
1629.55	0.28707
1630.52	0.29116
1631.48	0.29444
1632.45	0.29728
1633.41	0.30027
1634.38	0.30399
1635.34	0.30852
1636.3	0.31283
1637.27	0.31573
1638.23	0.3172
1639.2	0.31783
1640.16	0.31806
1641.13	0.31808
1642.09	0.31794
1643.05	0.31767
1644.02	0.31712
1644.98	0.31589
1645.95	0.31355
1646.91	0.31032
1647.88	0.30717
1648.84	0.30479
1649.8	0.30302
1650.77	0.30115
1651.73	0.29802
1652.7	0.29248
1653.66	0.28527
1654.62	0.27911
1655.59	0.27488
1656.55	0.27165
1657.52	0.26861
1658.48	0.26538
1659.45	0.2617
1660.41	0.25732
1661.37	0.25206
1662.34	0.24621
1663.3	0.24055
1664.27	0.23571
1665.23	0.23173
1666.2	0.22816
1667.16	0.22433
1668.12	0.2196
1669.09	0.21385
1670.05	0.20783
1671.02	0.20252
1671.98	0.19818
1672.95	0.19426
1673.91	0.19007
1674.87	0.18531
1675.84	0.1802
1676.8	0.17529
1677.77	0.17099
1678.73	0.16732
1679.69	0.16406
1680.66	0.16085
1681.62	0.15716
1682.59	0.15233
1683.55	0.1462
1684.52	0.13989
1685.48	0.1347
1686.44	0.13064
1687.41	0.12697
1688.37	0.12315
1689.34	0.11912
1690.3	0.11508
1691.27	0.11127
1692.23	0.10772
1693.19	0.10425
1694.16	0.10055
1695.12	0.09641
1696.09	0.09188
1697.05	0.08726
1698.02	0.08277
1698.98	0.07832
1699.94	0.07382
1700.91	0.06951
1701.87	0.06574
1702.84	0.06258
1703.8	0.05977
1704.76	0.05695
1705.73	0.05395
1706.69	0.05093
1707.66	0.04822
1708.62	0.04598
1709.59	0.04415
1710.55	0.04253
1711.51	0.041
1712.48	0.03954
1713.44	0.03821
1714.41	0.03706
1715.37	0.03603
1716.34	0.03497
1717.3	0.0338
1718.26	0.03267
1719.23	0.03174
1720.19	0.031

## Sheet: fig. 4c
5% SS Shrunken-FTIR
1580.16	0.12495
1580.4	0.12505
1580.65	0.12516
1580.89	0.12527
1581.13	0.12538
1581.37	0.12549
1581.61	0.1256
1581.85	0.12571
1582.09	0.1258
1582.33	0.12588
1582.57	0.12593
1582.82	0.12593
1583.06	0.1259
1583.3	0.12582
1583.54	0.1257
1583.78	0.12555
1584.02	0.12538
1584.26	0.12521
1584.5	0.12503
1584.74	0.12487
1584.98	0.12472
1585.23	0.12458
1585.47	0.12445
1585.71	0.12433
1585.95	0.12423
1586.19	0.12413
1586.43	0.12405
1586.67	0.12399
1586.91	0.12394
1587.15	0.12391
1587.39	0.12389
1587.64	0.12388
1587.88	0.12388
1588.12	0.12391
1588.36	0.12395
1588.6	0.12402
1588.84	0.12412
1589.08	0.12424
1589.32	0.12438
1589.57	0.12453
1589.81	0.12469
1590.05	0.12487
1590.29	0.12505
1590.53	0.12524
1590.77	0.12545
1591.01	0.12567
1591.25	0.12591
1591.49	0.12616
1591.73	0.12643
1591.98	0.1267
1592.22	0.12698
1592.46	0.12727
1592.7	0.12757
1592.94	0.12787
1593.18	0.12818
1593.42	0.1285
1593.66	0.12882
1593.9	0.12914
1594.14	0.12948
1594.39	0.12983
1594.63	0.13019
1594.87	0.13057
1595.11	0.13098
1595.35	0.13141
1595.59	0.13186
1595.83	0.13234
1596.07	0.13286
1596.32	0.1334
1596.56	0.13399
1596.8	0.1346
1597.04	0.13525
1597.28	0.13591
1597.52	0.13659
1597.76	0.13728
1598	0.13797
1598.24	0.13865
1598.48	0.13932
1598.72	0.13999
1598.97	0.14066
1599.21	0.14131
1599.45	0.14196
1599.69	0.14259
1599.93	0.1432
1600.17	0.14378
1600.41	0.14433
1600.65	0.14485
1600.89	0.14534
1601.14	0.14579
1601.38	0.1462
1601.62	0.14658
1601.86	0.14691
1602.1	0.14721
1602.34	0.14747
1602.58	0.1477
1602.82	0.14789
1603.06	0.14806
1603.31	0.14822
1603.55	0.14837
1603.79	0.14851
1604.03	0.14866
1604.27	0.14881
1604.51	0.14896
1604.75	0.14912
1604.99	0.14928
1605.23	0.14946
1605.47	0.14964
1605.72	0.14984
1605.96	0.15005
1606.2	0.1503
1606.44	0.15057
1606.68	0.15088
1606.92	0.15121
1607.16	0.15157
1607.4	0.15196
1607.64	0.15238
1607.89	0.15282
1608.13	0.15328
1608.37	0.15377
1608.61	0.15427
1608.85	0.15478
1609.09	0.15531
1609.33	0.15586
1609.57	0.15642
1609.81	0.157
1610.06	0.15761
1610.3	0.15825
1610.54	0.15892
1610.78	0.15962
1611.02	0.16033
1611.26	0.16106
1611.5	0.16179
1611.74	0.16252
1611.98	0.16325
1612.22	0.16396
1612.47	0.16466
1612.71	0.16535
1612.95	0.16603
1613.19	0.1667
1613.43	0.16737
1613.67	0.16803
1613.91	0.1687
1614.15	0.16938
1614.39	0.17007
1614.63	0.17076
1614.88	0.17146
1615.12	0.17216
1615.36	0.17285
1615.6	0.17354
1615.84	0.17421
1616.08	0.17488
1616.32	0.17553
1616.56	0.17617
1616.81	0.17679
1617.05	0.1774
1617.29	0.17801
1617.53	0.1786
1617.77	0.1792
1618.01	0.17981
1618.25	0.18042
1618.49	0.18105
1618.73	0.18168
1618.97	0.18232
1619.22	0.18295
1619.46	0.18358
1619.7	0.1842
1619.94	0.18481
1620.18	0.18541
1620.42	0.186
1620.66	0.18658
1620.9	0.18715
1621.14	0.18771
1621.38	0.18827
1621.63	0.18882
1621.87	0.18937
1622.11	0.1899
1622.35	0.19044
1622.59	0.19096
1622.83	0.19147
1623.07	0.19197
1623.31	0.19246
1623.56	0.19294
1623.8	0.1934
1624.04	0.19386
1624.28	0.1943
1624.52	0.19473
1624.76	0.19516
1625	0.19558
1625.24	0.19599
1625.48	0.19639
1625.72	0.19679
1625.96	0.19716
1626.21	0.19752
1626.45	0.19786
1626.69	0.19817
1626.93	0.19845
1627.17	0.19872
1627.41	0.19896
1627.65	0.1992
1627.89	0.19944
1628.13	0.19966
1628.38	0.19988
1628.62	0.20009
1628.86	0.20028
1629.1	0.20045
1629.34	0.20061
1629.58	0.20077
1629.82	0.20091
1630.06	0.20105
1630.3	0.20118
1630.55	0.2013
1630.79	0.20141
1631.03	0.2015
1631.27	0.20157
1631.51	0.20163
1631.75	0.20167
1631.99	0.20171
1632.23	0.20175
1632.47	0.20179
1632.71	0.20183
1632.96	0.20188
1633.2	0.20193
1633.44	0.20199
1633.68	0.20204
1633.92	0.20208
1634.16	0.20212
1634.4	0.20214
1634.64	0.20215
1634.88	0.20215
1635.13	0.20213
1635.37	0.20211
1635.61	0.20207
1635.85	0.20202
1636.09	0.20196
1636.33	0.20189
1636.57	0.20182
1636.81	0.20173
1637.05	0.20163
1637.3	0.20152
1637.54	0.20141
1637.78	0.20129
1638.02	0.20116
1638.26	0.20102
1638.5	0.20088
1638.74	0.20073
1638.98	0.20057
1639.22	0.2004
1639.46	0.20021
1639.71	0.20001
1639.95	0.19979
1640.19	0.19955
1640.43	0.19929
1640.67	0.19901
1640.91	0.19871
1641.15	0.1984
1641.39	0.19808
1641.63	0.19776
1641.88	0.19744
1642.12	0.19712
1642.36	0.19681
1642.6	0.19649
1642.84	0.19618
1643.08	0.19586
1643.32	0.19553
1643.56	0.19521
1643.8	0.19487
1644.05	0.19454
1644.29	0.1942
1644.53	0.19387
1644.77	0.19353
1645.01	0.1932
1645.25	0.19285
1645.49	0.19249
1645.73	0.1921
1645.97	0.19168
1646.21	0.19123
1646.46	0.19075
1646.7	0.19024
1646.94	0.18971
1647.18	0.18916
1647.42	0.18861
1647.66	0.18807
1647.9	0.18754
1648.14	0.18703
1648.38	0.18653
1648.62	0.18604
1648.87	0.18555
1649.11	0.18507
1649.35	0.18458
1649.59	0.18409
1649.83	0.18358
1650.07	0.18306
1650.31	0.18253
1650.55	0.18199
1650.8	0.18143
1651.04	0.18087
1651.28	0.18029
1651.52	0.17971
1651.76	0.17913
1652	0.17855
1652.24	0.17797
1652.48	0.17739
1652.72	0.17681
1652.96	0.17622
1653.2	0.17563
1653.45	0.17502
1653.69	0.17442
1653.93	0.1738
1654.17	0.17318
1654.41	0.17256
1654.65	0.17194
1654.89	0.17133
1655.13	0.17071
1655.38	0.1701
1655.62	0.16948
1655.86	0.16885
1656.1	0.16822
1656.34	0.16756
1656.58	0.1669
1656.82	0.16622
1657.06	0.16555
1657.3	0.16487
1657.55	0.16421
1657.79	0.16356
1658.03	0.16292
1658.27	0.16229
1658.51	0.16167
1658.75	0.16105
1658.99	0.16042
1659.23	0.15978
1659.47	0.15915
1659.71	0.15851
1659.95	0.15787
1660.2	0.15724
1660.44	0.15659
1660.68	0.15594
1660.92	0.15528
1661.16	0.1546
1661.4	0.15391
1661.64	0.15321
1661.88	0.15251
1662.12	0.15181
1662.37	0.15113
1662.61	0.15046
1662.85	0.1498
1663.09	0.14916
1663.33	0.14852
1663.57	0.1479
1663.81	0.14727
1664.05	0.14664
1664.29	0.14601
1664.54	0.14536
1664.78	0.1447
1665.02	0.14403
1665.26	0.14335
1665.5	0.14266
1665.74	0.14197
1665.98	0.14127
1666.22	0.14058
1666.46	0.1399
1666.7	0.13922
1666.95	0.13853
1667.19	0.13785
1667.43	0.13716
1667.67	0.13647
1667.91	0.13578
1668.15	0.1351
1668.39	0.13443
1668.63	0.13376
1668.88	0.13311
1669.12	0.13247
1669.36	0.13183
1669.6	0.13119
1669.84	0.13056
1670.08	0.12992
1670.32	0.12928
1670.56	0.12863
1670.8	0.12798
1671.04	0.12731
1671.29	0.12665
1671.53	0.12599
1671.77	0.12533
1672.01	0.12469
1672.25	0.12406
1672.49	0.12344
1672.73	0.12282
1672.97	0.12221
1673.21	0.12158
1673.45	0.12094
1673.7	0.12028
1673.94	0.11962
1674.18	0.11895
1674.42	0.11829
1674.66	0.11763
1674.9	0.11699
1675.14	0.11635
1675.38	0.11573
1675.62	0.1151
1675.87	0.11447
1676.11	0.11383
1676.35	0.11319
1676.59	0.11255
1676.83	0.1119
1677.07	0.11126
1677.31	0.11062
1677.55	0.10999
1677.79	0.10935
1678.04	0.10872
1678.28	0.10808
1678.52	0.10743
1678.76	0.10679
1679	0.10614
1679.24	0.10549
1679.48	0.10484
1679.72	0.1042
1679.96	0.10356
1680.2	0.10294
1680.44	0.10232
1680.69	0.10171
1680.93	0.10111
1681.17	0.10052
1681.41	0.09991
1681.65	0.0993
1681.89	0.09868
1682.13	0.09805
1682.37	0.09741
1682.62	0.09678
1682.86	0.09615
1683.1	0.09553
1683.34	0.09492
1683.58	0.09431
1683.82	0.09371
1684.06	0.09312
1684.3	0.09252
1684.54	0.09193
1684.79	0.09133
1685.03	0.09073
1685.27	0.09011
1685.51	0.08948
1685.75	0.08884
1685.99	0.08819
1686.23	0.08754
1686.47	0.08688
1686.71	0.08623
1686.95	0.08558
1687.19	0.08495
1687.44	0.08432
1687.68	0.0837
1687.92	0.08308
1688.16	0.08247
1688.4	0.08186
1688.64	0.08125
1688.88	0.08063
1689.12	0.08002
1689.37	0.0794
1689.61	0.07877
1689.85	0.07814
1690.09	0.0775
1690.33	0.07686
1690.57	0.07621
1690.81	0.07556
1691.05	0.07491
1691.29	0.07426
1691.53	0.07361
1691.78	0.07296
1692.02	0.07231
1692.26	0.07168
1692.5	0.07106
1692.74	0.07045
1692.98	0.06984
1693.22	0.06924
1693.46	0.06862
1693.7	0.068
1693.94	0.06738
1694.19	0.06675
1694.43	0.06612
1694.67	0.0655
1694.91	0.06489
1695.15	0.06428
1695.39	0.06367
1695.63	0.06306
1695.87	0.06244
1696.12	0.06181
1696.36	0.06117
1696.6	0.06054
1696.84	0.05992
1697.08	0.05931
1697.32	0.05871
1697.56	0.05812
1697.8	0.05752
1698.04	0.05692
1698.28	0.05631
1698.53	0.05569
1698.77	0.05508
1699.01	0.05447
1699.25	0.05387
1699.49	0.05329
1699.73	0.05272
1699.97	0.05216
1700.21	0.0516
1700.45	0.05105
1700.69	0.05048
1700.94	0.04992
1701.18	0.04934
1701.42	0.04876
1701.66	0.04819
1701.9	0.04763
1702.14	0.04708
1702.38	0.04655
1702.62	0.04603
1702.86	0.04552
1703.11	0.04502
1703.35	0.04451
1703.59	0.04401
1703.83	0.0435
1704.07	0.043
1704.31	0.0425
1704.55	0.04201
1704.79	0.04154
1705.03	0.04107
1705.28	0.04063
1705.52	0.04019
1705.76	0.03976
1706	0.03935
1706.24	0.03894
1706.48	0.03854
1706.72	0.03814
1706.96	0.03775
1707.2	0.03736
1707.44	0.03697
1707.69	0.03659
1707.93	0.03622
1708.17	0.03586
1708.41	0.03552
1708.65	0.03519
1708.89	0.03489
1709.13	0.0346
1709.37	0.03432
1709.61	0.03405
1709.86	0.03378
1710.1	0.03353
1710.34	0.03328
1710.58	0.03303
1710.82	0.0328
1711.06	0.03256
1711.3	0.03233
1711.54	0.03211
1711.78	0.03188
1712.03	0.03167
1712.27	0.03145
1712.51	0.03124
1712.75	0.03104
1712.99	0.03084
1713.23	0.03066
1713.47	0.03047
1713.71	0.03029
1713.95	0.03011
1714.19	0.02994
1714.43	0.02976
1714.68	0.02959
1714.92	0.02942
1715.16	0.02924
1715.4	0.02907
1715.64	0.0289
1715.88	0.02874
1716.12	0.02858
1716.36	0.02843
1716.61	0.02829
1716.85	0.02815
1717.09	0.02803
1717.33	0.02792
1717.57	0.0278
1717.81	0.02768
1718.05	0.02756
1718.29	0.02742
1718.53	0.02727
1718.77	0.02711
1719.02	0.02694
1719.26	0.02677
1719.5	0.02661
1719.74	0.02645
1719.98	0.02631
1720.22	0.02618

## Sheet: fig. 4d
5% SS β-sheet content
Printed	Shrunken
19.79	40.65
17.33	29.3
21.39	40.44

## Sheet: fig. 4g
SF with single crosslinking network-compressive modulus
0.25-mM Ru			0.5-mM Ru
0.363	0.258	0.413	0.438	0.436	0.433
0.158	0.156	0.161	1.564	1.562	1.55
0.127	0.14	0.118	3.5	3.6	3.65

## Sheet: fig. 4h
SF with single crosslinking network-compressive modulus
2.5% SF	5% SF	10% SF
18.8	210.315	253.972
29.34	150.401	218.394
30.9	99.119	244.253

## Sheet: fig. 4i
SF with ethanol treated only-compressive modulus
2.5% SF	5% SF	10% SF
25	127	200.454
94.2	103.1	79.106
106.2	115.1	109.728

## Sheet: fig. 4j
β-sheet content of SF
2.5% SF	5% SF	10% SF	Silk
56.69	30.9	55.5	58.65
58.49	55.5	39.12	57.28
18.6	55.52	58.84	49.3

## Sheet: fig. 4k
2.5% SF-FTIR
1580.38	-0.001
1581.34	-0.000431907
1582.31	0.000183072
1583.27	0.00084836
1584.24	0.00157
1585.2	0.00235
1586.16	0.00319
1587.13	0.0041
1588.09	0.00509
1589.06	0.00616
1590.02	0.00733
1590.99	0.00861
1591.95	0.01001
1592.91	0.01154
1593.88	0.01324
1594.84	0.01511
1595.81	0.01718
1596.77	0.01948
1597.73	0.02204
1598.7	0.02488
1599.66	0.02802
1600.63	0.03151
1601.59	0.03535
1602.56	0.03956
1603.52	0.04416
1604.48	0.04914
1605.45	0.0545
1606.41	0.0602
1607.38	0.06621
1608.34	0.07248
1609.31	0.07894
1610.27	0.0855
1611.23	0.09208
1612.2	0.09857
1613.16	0.10486
1614.13	0.11085
1615.09	0.11642
1616.06	0.12148
1617.02	0.12593
1617.98	0.12972
1618.95	0.13277
1619.91	0.13508
1620.88	0.13662
1621.84	0.13741
1622.8	0.13749
1623.77	0.13692
1624.73	0.13577
1625.7	0.13413
1626.66	0.13208
1627.63	0.12973
1628.59	0.12717
1629.55	0.12449
1630.52	0.12176
1631.48	0.11907
1632.45	0.11646
1633.41	0.11398
1634.38	0.11166
1635.34	0.10952
1636.3	0.10756
1637.27	0.10577
1638.23	0.10415
1639.2	0.10267
1640.16	0.10132
1641.13	0.10006
1642.09	0.09887
1643.05	0.09773
1644.02	0.09661
1644.98	0.09549
1645.95	0.09436
1646.91	0.0932
1647.88	0.092
1648.84	0.09076
1649.8	0.08946
1650.77	0.08812
1651.73	0.08672
1652.7	0.08527
1653.66	0.08377
1654.62	0.08223
1655.59	0.08066
1656.55	0.07906
1657.52	0.07745
1658.48	0.07581
1659.45	0.07418
1660.41	0.07254
1661.37	0.07091
1662.34	0.0693
1663.3	0.0677
1664.27	0.06613
1665.23	0.06459
1666.2	0.06308
1667.16	0.0616
1668.12	0.06016
1669.09	0.05875
1670.05	0.05737
1671.02	0.05603
1671.98	0.05473
1672.95	0.05345
1673.91	0.0522
1674.87	0.05097
1675.84	0.04976
1676.8	0.04856
1677.77	0.04738
1678.73	0.0462
1679.69	0.04502
1680.66	0.04383
1681.62	0.04264
1682.59	0.04144
1683.55	0.04023
1684.52	0.03901
1685.48	0.03779
1686.44	0.03658
1687.41	0.03539
1688.37	0.03428
1689.34	0.03328
1690.3	0.03245
1691.27	0.03184
1692.23	0.03149
1693.19	0.03141
1694.16	0.03154
1695.12	0.03177
1696.09	0.03193
1697.05	0.03182
1698.02	0.03127
1698.98	0.03013
1699.94	0.02837
1700.91	0.02605
1701.87	0.02331
1702.84	0.02036
1703.8	0.01739
1704.76	0.01458
1705.73	0.01205
1706.69	0.00985
1707.66	0.00796
1708.62	0.00637
1709.59	0.00502
1710.55	0.00385
1711.51	0.00282
1712.48	0.0019
1713.44	0.00106
1714.41	0.000293377
1715.37	-0.000413699
1716.34	-0.00107
1717.3	-0.00167
1718.26	-0.00222
1719.23	-0.00272
1720.19	-0.00318

## Sheet: fig. 4l
5% SF-FTIR
1580.38	0
1581.34	0
1582.31	0
1583.27	0
1584.24	0
1585.2	0
1586.16	0
1587.13	0
1588.09	0
1589.06	0
1590.02	0.00127
1590.99	0.00266
1591.95	0.00423
1592.91	0.00602
1593.88	0.00803
1594.84	0.01021
1595.81	0.01249
1596.77	0.01485
1597.73	0.01733
1598.7	0.02007
1599.66	0.02316
1600.63	0.0267
1601.59	0.03072
1602.56	0.03521
1603.52	0.04017
1604.48	0.04557
1605.45	0.05142
1606.41	0.0578
1607.38	0.06482
1608.34	0.07251
1609.31	0.08065
1610.27	0.08877
1611.23	0.09645
1612.2	0.10357
1613.16	0.11047
1614.13	0.11777
1615.09	0.12596
1616.06	0.13476
1617.02	0.14295
1617.98	0.14918
1618.95	0.15313
1619.91	0.15532
1620.88	0.15639
1621.84	0.15665
1622.8	0.15606
1623.77	0.15452
1624.73	0.15204
1625.7	0.14882
1626.66	0.14504
1627.63	0.14081
1628.59	0.13629
1629.55	0.13174
1630.52	0.12749
1631.48	0.1237
1632.45	0.12036
1633.41	0.11726
1634.38	0.11411
1635.34	0.11075
1636.3	0.1073
1637.27	0.10406
1638.23	0.1012
1639.2	0.09864
1640.16	0.09631
1641.13	0.09419
1642.09	0.09233
1643.05	0.09083
1644.02	0.08973
1644.98	0.08894
1645.95	0.0882
1646.91	0.08723
1647.88	0.08594
1648.84	0.08452
1649.8	0.08321
1650.77	0.08217
1651.73	0.08145
1652.7	0.08082
1653.66	0.07978
1654.62	0.07805
1655.59	0.07588
1656.55	0.07364
1657.52	0.07153
1658.48	0.06968
1659.45	0.06811
1660.41	0.06677
1661.37	0.06547
1662.34	0.06402
1663.3	0.06235
1664.27	0.06057
1665.23	0.05892
1666.2	0.05752
1667.16	0.05638
1668.12	0.05537
1669.09	0.05428
1670.05	0.05294
1671.02	0.05136
1671.98	0.0497
1672.95	0.0481
1673.91	0.04663
1674.87	0.04526
1675.84	0.04391
1676.8	0.04251
1677.77	0.0411
1678.73	0.03976
1679.69	0.0386
1680.66	0.03773
1681.62	0.03719
1682.59	0.03687
1683.55	0.03647
1684.52	0.03564
1685.48	0.0344
1686.44	0.03301
1687.41	0.03173
1688.37	0.03066
1689.34	0.02981
1690.3	0.02919
1691.27	0.0288
1692.23	0.02869
1693.19	0.02888
1694.16	0.02937
1695.12	0.0301
1696.09	0.03091
1697.05	0.03157
1698.02	0.03174
1698.98	0.03105
1699.94	0.02931
1700.91	0.02664
1701.87	0.02343
1702.84	0.02004
1703.8	0.01666
1704.76	0.01332
1705.73	0.01006
1706.69	0.007
1707.66	0.00427
1708.62	0.00195
1709.59	0
1710.55	0
1711.51	0
1712.48	0
1713.44	0
1714.41	0
1715.37	0
1716.34	0
1717.3	0
1718.26	0
1719.23	0
1720.19	0

[truncated: 2 more sheets: fig. 4m, fig. 4n]
