# Supplementary material for: Volumetric additive manufacturing of pristine silk-based (bio)inks
Source: Nat Commun. 2023 Jan 13;14:210. doi: 10.1038/s41467-023-35807-7 (PMC9839706; doi:10.1038/s41467-023-35807-7)
Supplement: Supplementary file 15 — Source Data [file 41467_2023_35807_MOESM15_ESM.zip › Source data/Figure 5.xlsx]

## Sheet: fig. 5b
Dimensions of 2.5%SS in different states
Printed			Shrunken			Expansion
5.75	5.59	6.55	3.47	3.25	3.5	6.37	7.4	7.39
6.31	6.29	6.34	3.69	3.88	3.7	8.51	9.57	7.99

## Sheet: fig. 5c
Dimensions of 2.5%SS in different states
Printed			Shrunken			Expansion
4	3.74	4.49	2.31	2.51	2.7	6.15	7.61	8.76
6	6.72	6.07	3.92	4.01	4.12	11.52	11.46	11.95

## Sheet: fig. 5j
Water uptake of SS
MIN	2.5%			5%
0	0	0	0	0	0	0
15	84.6386	90.6404	94.0594	94.5946	87.3805	90.3922
30	91.5423	94.9016	96.8531	97.6007	95.4262	96.4544
60	94.2242	96.0306	97.4322	97.8844	97.4419	98.0282
180	96.0342	96.8903	97.8495	98.6777	98.1873	98.5338
360	96.4085	96.8351	97.9263	98.6564	98.5003	98.5932
720	96.6292	97.1599	99.8	98.7447	98.647	98.7805
1440	96.6905	97.0948	98.2709	98.7741	98.5485	98.8136
2880	96.7474	96.9953	98.2541	98.7765	98.6207	98.8856
4320	96.7287	97.0032	98.2775	98.7497	98.6341	98.8889

## Sheet: fig. 5k
Water uptake of SS
min	2.5%			5%
0	0	0	0	0	0	0
15	84.6386	90.6404	94.0594	94.5946	87.3805	90.3922
30	91.5423	94.9016	96.8531	97.6007	95.4262	96.4544
60	94.2242	96.0306	97.4322	97.8844	97.4419	98.0282
180	96.0342	96.8903	97.8495	98.6777	98.1873	98.5338
360	96.4085	96.8351	97.9263	98.6564	98.5003	98.5932

## Sheet: fig. 5u
Water uptake of SF
Time (min)	2.5%-doule crosslink				5%-double crosslink				10%-double crosslink				2.5%-photo crosslink				5%-photo crosslink				10%-photo crosslink
0	0	0	0	0	0	0	0	0	0	0	0	0	0	0	0	0	0	0	0	0	0	0	0
15	20.4546	35.7143	15.1515	41.0256	16.4286	19.7183	14.8936	17.3913	26.4706	17.2589	16.9154	21.4546	76.129	76.9231	78.2857	80.7339	74.3772	64.9907	71.7687	67.6923	69.3146	71.4801	69.0141
30	20.4546	28.2051	23.8095	37.8378	30.7692	28.75	24.5283	25.974	31.9066	32.0833	25.1121	28.9474	76.7296	78.5714	80.2083	81.4159	76.3934	71.5152	72.5166	67.5676	74.2484	71.7857	71.3459
60	30	30	13.5135	39.4737	32.3699	35.9551	26.8293	30.4878	26.7782	38.2576	28.9362	29.6417	75.817	80.2395	81.7308	79.8077	75.2577	69.92	73.3974	69.3431	74.2147	75.6173	72.0339
180	35.1852	58.1395	24.3243	42.5	36.413	32.9412	30.2326	34.1041	26.1603	39.1791	30.7054	31.2102	79.6703	81.768	83.1858	80	76.9968	70.016	73.5669	69.1176	73.1608	75.841	70.6231
360	42.623	63.2653	47.1698	45.2381	36.7568	37.7049	37.1728	40	30	37.5479	29.8319	29.6417	80.6283	82.8125	82.3256	80.7339	74.2857	71.0769	72.8758	68.6567	72.9396	75.9878	67.8571
720	40.678	30	20	39.4737	35.3591	34.4828	32.2034	35.2273	30.83	39.6296	33.4661	30.9904	81.3131	83.7438	81.2808	80.1887	76.699	74.4218	74.1433	68.421	70.9868	75.9878	67.1096
1440	36.3636	26.3158	21.9512	39.4737	36.413	34.4828		39.0374	26.4706	39.6296	34.5098	33.1269	80.3191	81.6667	82.243	82.5758	74.0072	74.2113	72.6073	69.1176	71.5729	76.6272	67.4877
2880	38.5965	41.9355	28.2051	36.1111	36.413	35.2273	30.2326	35.9551	28.8618	38.2576	31.8367	32.2884	80	82.2581	80.1047	82.8358	75.2577	76.2926	70.3571	68.421	71.5729	77.3639	68.0645
4320	32.6923	20	13.5135	36.1111	38.0952	36.3128	32.9609	39.3617	31.6406	38.7218	35.5212	33.5385	80.4233	81.25	81.2808	83.6879	76.0797	76.989	71.2803	70	72.7524	78.1163	69.771

## Sheet: fig. 5v
Water uptake of SF
Time (min)	2.5%-doule crosslink				5%-double crosslinking				10%-double crosslinking				2.5%-Photo crosslink				5%-photo crosslinking only				10%-photo crosslinking only
0	0	0	0	0	0	0	0	0	0	0	0	0	0	0	0	0	0	0	0	0	0	0	0
15	20.4546	35.7143	15.1515	41.0256	16.4286	19.7183	14.8936	17.3913	26.4706	17.2589	16.9154	21.4546	76.129	76.9231	78.2857	80.7339	74.3772	64.9907	71.7687	67.6923	69.3146	71.4801	69.0141	68
30	20.4546	28.2051	23.8095	37.8378	30.7692	28.75	24.5283	25.974	31.9066	32.0833	25.1121	28.9474	76.7296	78.5714	80.2083	81.4159	76.3934	71.5152	72.5166	67.5676	74.2484	71.7857	71.3459	72.1459
60	30	30	13.5135	39.4737	32.3699	35.9551	26.8293	30.4878	26.7782	38.2576	28.9362	29.6417	75.817	80.2395	81.7308	79.8077	75.2577	69.92	73.3974	69.3431	74.2147	75.6173	72.0339	71.1
180	35.1852	58.1395	24.3243	42.5	36.413	32.9412	30.2326	34.1041	26.1603	39.1791	30.7054	31.2102	79.6703	81.768	83.1858	80	76.9968	70.016	73.5669	69.1176	73.1608	75.841	70.6231	71.5
360	42.623	63.2653	47.1698	45.2381	36.7568	37.7049	37.1728	40	30	37.5479	29.8319	29.6417	80.6283	82.8125	82.3256	80.7339	74.2857	71.0769	72.8758	68.6567	72.9396	75.9878	67.8571	66.7
