# Supplementary material for: Volumetric additive manufacturing of pristine silk-based (bio)inks
Source: Nat Commun. 2023 Jan 13;14:210. doi: 10.1038/s41467-023-35807-7 (PMC9839706; doi:10.1038/s41467-023-35807-7)
Supplement: Supplementary file 15 — Source Data [file 41467_2023_35807_MOESM15_ESM.zip › Source data/Figure 6.xlsx]

## Sheet: fig. 6d
proliferation profiles of C2C12 cells cultured within the volumetrically bioprinted 2.5% and 5% SS
time (day)	2.5%silk			5%silk
1	105.954	116.721	77.3246	92.1622	78.0632	73.913
3	131.864	130.177	123.858	126.137	122.663	121.546
5	164.068	160.674	147.97	130.997	126.877	125.552
7	195.932	190.851	171.827	136.947	132.037	130.457
10	225.932	211.91	212.853	147.134	140.87	138.855
14	255.932	262.315	241.827	159.533	150.162	146.456

## Sheet: fig. 6f
proliferation profiles of C2C12 cells cultured within the volumetrically bioprinted 2.5%, 5% and 10% SF
time (day)	2.5% SF			5% SF			10% SF
1	24.4915	23.1942	18.3376	21.4019	18.5575	17.6425	9.87934	9.82009	9.73254
3	31.8644	30.1766	23.8579	26.1371	22.6634	21.546	14.555	14.4678	14.3388
5	43.7288	41.4125	32.7411	30.9969	26.8774	25.5521	17.8482	17.7411	17.583
7	64.0678	60.6742	47.9695	36.947	32.0367	30.4571	24.4847	24.3378	24.1209
10	75.9322	71.9101	56.8528	47.134	40.8698	38.8546	32.0764	31.8841	31.5998
14	95.9322	90.8507	71.8274	59.5327	50.1621	46.4561	42.3853	34.8416	34.6327

## Sheet: fig. 6h
length of cells of the growth of C2C12 within the volumetrically bioprinted 2.5% and 5% SS
time (day)	2.5% SS										5% SS
1	69.967	50.052	51.539	58.831	49.785	39.785	41.552	41.552	62.099	71.6	35.022	25.311	33.75	25.495	25.769	30	39.469	35.2	26.751	35.355
4	121.482	107.703	98.187	97.636	129.958	111.383	104.298	128.701	96.153	100.532	91.001	56.472	66.544	53.692	85.009	83.834	80.361	66.708	60.013	81.567
7	162.716	140.89	160.534	164.336	161.772	189.291	127.508	150.13	139.581	143.652	117.312	127.475	94.381	110.637	106.903	87.268	127.212	116.492	112.819	118.651
14	243.237	297.621	220.312	176.325	277.545	258.148	224.712	242.078	272.078	202.078	137.982	107.041	140.451	132.435	137.71	95.868	110.574	120.377	144.466	133.66
