# Supplementary material for: Volumetric additive manufacturing of pristine silk-based (bio)inks
Source: Nat Commun. 2023 Jan 13;14:210. doi: 10.1038/s41467-023-35807-7 (PMC9839706; doi:10.1038/s41467-023-35807-7)
Supplement: Supplementary file 15 — Source Data [file 41467_2023_35807_MOESM15_ESM.zip › Source data/Figure 7.xlsx]

## Sheet: fig. 7d
Proliferation of MSCs
DAY1	DAY4	DAY7
20.9786	50.5249	112.167
26.2655	55.8118	117.454
36.1642	65.7105	127.353

## Sheet: fig. 7e
Viability of MSCs
DAY1	DAY4	DAY7
99.8	99.8	99
100	98.1	100
100	99.5	100

## Sheet: fig. 7h
Expression levels of representative genes indicating osteoblast-formation during the 4-week culture period
Runx			ALP			Col1α1			BMP2			OPN			OCN			Osx
3.19405	4.2646	3.29261	7.27788	7.84418	7.6389	1.86649	0.887165	1.29418	0.149095	0.179382	0.179382	0.0315729	0.0339932	0.0763559	0.465828	0.4036	0.466263	0.487714	0.819593	0.402308
5.69332	5.80563	2.94498	9.6538	8.07254	8.83043	0.752459	0.730872	0.727887	0.0824652	0.0560498	0.0484373	0.0315729	0.0439916	0.099338	1.85796	1.38727	2.08409	0.487714	0.819593	0.402308
6.54597	6.48099	6.29666	13.9745	15.2024	13.5534	1.51554	1.27896	1.44351	0.302202	0.273438	0.275191	0.120206	0.141777	0.0320011	2.18696	2.80092	1.03737	0.476739	0.245942	0.850644
3.70292	4.70351	3.85072	7.36504	8.71251	7.90808	6.32961	6.06672	6.44463	0.38625	0.372735	0.436525	0.438898	0.537027	0.217991	2.28402	3.04743	2.15704	1.40195	0.868275	0.0727036
