# Supplementary material for: Volumetric additive manufacturing of pristine silk-based (bio)inks
Source: Nat Commun. 2023 Jan 13;14:210. doi: 10.1038/s41467-023-35807-7 (PMC9839706; doi:10.1038/s41467-023-35807-7)
Supplement: Supplementary file 15 — Source Data [file 41467_2023_35807_MOESM15_ESM.zip › Source data/Supplementary Fig. 1.xlsx]

## Sheet: fig. s1a
Ratios of width to height of the volumetric prints (temple of heaven)
Ru concentration (mM)	2.5% silk	5% silk
0.25	0.44	0.28
0.5	0.5	0.34
1	0.9	0.76
