# Supplementary material for: Volumetric additive manufacturing of pristine silk-based (bio)inks
Source: Nat Commun. 2023 Jan 13;14:210. doi: 10.1038/s41467-023-35807-7 (PMC9839706; doi:10.1038/s41467-023-35807-7)
Supplement: Supplementary file 15 — Source Data [file 41467_2023_35807_MOESM15_ESM.zip › Source data/Supplementary Fig. 10.xlsx]

## Sheet: fig. s10b
Minimum thread thickness comparisons of volumetrically printed solid bars at 2.5%, 5%, and 10% SF under 25 S printing time
2.5% SF	5% SF	10% SF
60.56	51.3
73.77	52.02
60.5	45.5
62.45	51.3
58.68	48.86
61.09	44.75
68.6	52.02
72.17	36.96
74.02	46.31
60.56	47.81

## Sheet: fig. s10c
Minimum thread thickness comparisons of volumetrically printed solid bars at 2.5%, 5%, and 10% SF under 50 S printing time
2.5% SF	5% SF	10% SF
77.24	51.22
71.78	28.88
71.78	39.6
78.63	34.41
71.72	40
70.46	26.17
78.63	32.56
77.29	34.66
69.18	32.56
71.93	38.9

## Sheet: fig. s10d
Minimum thread thickness comparisons of volumetrically printed solid bars at 2.5%, 5%, and 10% SF under 65 S printing time
2.5% SF	5% SF	10% SF
74.03	57.04	64.6
71.75	54.12	59.31
76.52	36.78	57.04
77.24	50.5	60.94
77.71	44.14	51.62
69.94	54.12	57.28
76.37	42.34	63.49
76.52	62.96	48.38
80.56	44.29	57.04
88.83	50.5	58.96
