# Supplementary material for: Volumetric additive manufacturing of pristine silk-based (bio)inks
Source: Nat Commun. 2023 Jan 13;14:210. doi: 10.1038/s41467-023-35807-7 (PMC9839706; doi:10.1038/s41467-023-35807-7)
Supplement: Supplementary file 15 — Source Data [file 41467_2023_35807_MOESM15_ESM.zip › Source data/Supplementary Fig. 11.xlsx]

## Sheet: fig. s11d
Comparisons of 2.5% ss fiber dimeters at different printing times
40s	45s	50s
27.73	39.76	47.94
35.12	38.87	25.78
33.33	37.02	32.15
32.36	45.03	43.94
33.33	39.84	39.24
25.95	45.3	45.32
32.36	37.16	41.52
32.47	28.67	49.78
26.95	37.02	47.94
26.92	32.36	38.18

## Sheet: fig. s11e
Comparisons of 5% ss fiber dimeters at different printing times
90s	95s	100s
32.29	38.71	62.27
24.56	45.15	75.43
29.84	39	66.41
21.08	36.41	77.6
24	47.13	60.19
25.75	47.94	58.59
32.29	41.03	64.58
26.05	42.09	54.92
20.67	46.2	63.46
28.22	45.15	64.9
