# Supplementary material for: Volumetric additive manufacturing of pristine silk-based (bio)inks
Source: Nat Commun. 2023 Jan 13;14:210. doi: 10.1038/s41467-023-35807-7 (PMC9839706; doi:10.1038/s41467-023-35807-7)
Supplement: Supplementary file 15 — Source Data [file 41467_2023_35807_MOESM15_ESM.zip › Source data/Supplementary Fig. 12.xlsx]

## Sheet: fig. s12e
Comparisons of 2.5% SF fiber dimeters at different printing times
50s	75s	114s
71.99	63.45	63.45
54.37	78.63	86.22
89.96	55.17	84.24
76.94	56.57	94.44
65.65	71.78	103.55
65	85.91	98.17
65.37	98.17	91.2
43.45	88.45	81.39
57.17	80	85.56
88.74	82.8	102.66

## Sheet: fig. s12f
Comparisons of 5% SF fiber dimeters at different printing times
50s	75s	114s
224.36	113.99	138.83
221.07	139.11	132.6
229.4	95.24	112.54
188.43	108.24	154.4
238.51	117.04	110.5
201.99	126.83	124.79
176.59	113.31	139.57
222.91	95.24	127.51
232.93	109.76	123.44
247.4	86.61	129.15

## Sheet: fig. s12g
Comparisons of 10% SF fiber dimeters at different printing times
50s	75s	114s
		83.75
		106.92
		114.26
		119.89
		69.98
		79.61
		84.91
		112.32
		96.75
		87.39
