# Supplementary material for: Volumetric additive manufacturing of pristine silk-based (bio)inks
Source: Nat Commun. 2023 Jan 13;14:210. doi: 10.1038/s41467-023-35807-7 (PMC9839706; doi:10.1038/s41467-023-35807-7)
Supplement: Supplementary file 15 — Source Data [file 41467_2023_35807_MOESM15_ESM.zip › Source data/Supplementary Fig. 13.xlsx]

## Sheet: fig. s13b
		Distance_(inches)		Gray_Value
		0		90	0.0111111			260	0.13			0.13	2.41497
		0.00333		82.992	0.0120494			160	0.493			0.493	2.20412
		0.00667		83.049	0.0120411			110	0.79			0.79	2.04139
		0.01		84.171	0.0118806			80	1.053			1.053	1.90309
		0.01333		87.294	0.0114555			60	1.277			1.277	1.77815
		0.01667		86.245	0.0115949			50	1.6			1.6	1.69897
		0.02		84	0.0119048			40	1.93			1.93	1.60206
		0.02333		89.343	0.0111928			30	2.31			2.31	1.47712
		0.02667		92.522	0.0108082			20	2.87			2.87	1.30103
		0.03		89.853	0.0111293			15	3.29			3.29	1.17609
		0.03333		82.673	0.0120958			10	3.72			3.72	1
		0.03667		76.82	0.0130174			3.5	4.25			4.25	0.544068
		0.04		87.608	0.0114145
		0.04333		90.894	0.0110018
		0.04667		87.457	0.0114342
		0.05		92.143	0.0108527
		0.05333		92.694	0.0107882
		0.05667		82.665	0.012097
		0.06		78.057	0.0128112
		0.06333		78.776	0.0126942
		0.06667		86	0.0116279
		0.07		90.143	0.0110935
		0.07333		89.384	0.0111877
		0.07667		82.498	0.0121215
		0.08		78.216	0.0127851
		0.08333		84	0.0119048
		0.08667		86.424	0.0115709
		0.09		85.661	0.0116739
		0.09333		90.771	0.0110167
		0.09667		92.237	0.0108416
		0.1		89.204	0.0112103
		0.10333		90.506	0.011049
		0.10667		92.955	0.0107579
		0.11		91.233	0.0109609
		0.11333		88.498	0.0112997
		0.11667		85.857	0.0116473
		0.12		94.061	0.0106314
		0.12333		97.698	0.0102356
		0.12667		85.653	0.011675
		0.13		89.731	0.0111444
		0.13333		98.245	0.0101786
		0.13667		88.339	0.01132
		0.14		82.314	0.0121486
		0.14333		83.298	0.0120051
		0.14667		86.718	0.0115316
		0.15		87.469	0.0114326
		0.15333		82.498	0.0121215
		0.15667		81.931	0.0122054
		0.16		84.041	0.011899
		0.16333		78.8	0.0126904
		0.16667		77.49	0.0129049
		0.17		84.833	0.0117879
		0.17333		87.424	0.0114385
		0.17667		86.731	0.0115299
		0.18		84.086	0.0118926
		0.18333		83.694	0.0119483
		0.18667		84.914	0.0117766
		0.19		78.604	0.012722
		0.19333		74.106	0.0134942
		0.19667		77.037	0.0129808
		0.2		78.51	0.0127372
		0.20333		78.498	0.0127392
		0.20667		74.531	0.0134172
		0.21		72.571	0.0137796
		0.21333		71.522	0.0139817
		0.21667		67.469	0.0148216
		0.22		67.922	0.0147228
		0.22333		79.265	0.0126159
		0.22667		83.335	0.0119998
		0.23		81.127	0.0123264
		0.23333		79.857	0.0125224
		0.23667		76.682	0.0130409
		0.24		70.824	0.0141195
		0.24333		61.616	0.0162296
		0.24667		56.584	0.0176728
		0.25		67.673	0.0147769
		0.25333		69.343	0.0144211
		0.25667		61.629	0.0162261
		0.26		59.457	0.0168189
		0.26333		57.514	0.0173871
		0.26667		53.469	0.0187024
		0.27		49.098	0.0203674
		0.27333		47.629	0.0209956
		0.27667		55.098	0.0181495
		0.28		57.971	0.01725
		0.28333		54.776	0.0182562
		0.28667		54.106	0.0184822
		0.29		53.841	0.0185732
		0.29333		54.437	0.0183699
		0.29667		49.727	0.0201098
		0.3		42	0.0238095
		0.30333		39.714	0.02518
		0.30667		37.004	0.0270241
		0.31		32.204	0.031052
		0.31333		32.233	0.0310241
		0.31667		33.878	0.0295177
		0.32		29.784	0.0335751
		0.32333		27	0.037037
		0.32667		26.2	0.0381679
		0.33		24.424	0.0409433
		0.33333		21.184	0.0472054
		0.33667		16.229	0.0616181
		0.34		9.171	0.109039
		0.34333		2.637	0.379219
		0.34667		0.453	2.20751
		0.35		3.429	0.29163
		0.35333		11.404	0.0876885
		0.35667		7.506	0.133227
		0.36		6	0.166667
		0.36333		19.678	0.0508182
		0.36667		19.082	0.0524054
		0.37		8.282	0.120744
		0.37333		7.171	0.139451
		0.37667		10	0.1
		0.38		16	0.0625
		0.38333		25.633	0.0390122
		0.38667		34.416	0.0290563
		0.39		39.506	0.0253126
		0.39333		40.669	0.0245888
		0.39667		38.857	0.0257354
		0.4		36.102	0.0276993
		0.40333		35.135	0.0284616
		0.40667		40.02	0.0249875
		0.41		36.016	0.0277654
		0.41333		29.073	0.0343962
		0.41667		27.959	0.0357667
		0.42		35.771	0.0279556
		0.42333		49.706	0.0201183
		0.42667		42	0.0238095
		0.43		36.318	0.0275346
		0.43333		51.122	0.0195611
		0.43667		54.069	0.0184949
		0.44		50.922	0.0196379
		0.44333		57.886	0.0172753
		0.44667		57.873	0.0172792
		0.45		46.51	0.0215008
		0.45333		46.551	0.0214818
		0.45667		49	0.0204082
		0.46		45.127	0.0221597
		0.46333		40.539	0.0246676
		0.46667		40	0.025
		0.47		54	0.0185185
		0.47333		63.886	0.0156529
		0.47667		61.327	0.016306
		0.48		50.473	0.0198126
		0.48333		40.918	0.0244391
		0.48667		49.808	0.0200771
		0.49		56.8	0.0176056
		0.49333		59.041	0.0169374
		0.49667		55.649	0.0179698
		0.5		51.224	0.0195221
		0.50333		49.931	0.0200276
		0.50667		56	0.0178571
		0.51		62.506	0.0159985
		0.51333		54.771	0.0182578
		0.51667		48.857	0.0204679
		0.52		48.094	0.0207926
		0.52333		49.282	0.0202914
		0.52667		50.71	0.01972
		0.53		47.086	0.0212377
		0.53333		45.755	0.0218555
		0.53667		46.629	0.0214459
		0.54		46.678	0.0214234
		0.54333		47.339	0.0211242
		0.54667		48.016	0.0208264
		0.55		48.694	0.0205364
		0.55333		49.645	0.020143
		0.55667		51.91	0.0192641
		0.56		53.257	0.0187769
		0.56333		52.759	0.0189541
		0.56667		48	0.0208333
		0.57		42.208	0.0236922
		0.57333		39	0.025641
		0.57667		41.824	0.0239097
		0.58		46.682	0.0214215
		0.58333		46.857	0.0213415
		0.58667		46.563	0.0214763
		0.59		46.776	0.0213785
		0.59333		48.188	0.0207521
		0.59667		46.155	0.0216661
		0.6		32.653	0.0306251
		0.60333		27.09	0.036914
		0.60667		28.971	0.0345173
		0.61		28.963	0.0345268
		0.61333		28.51	0.0350754
		0.61667		27.98	0.0357398
		0.62		27.482	0.0363875
		0.62333		25.053	0.0399154
		0.62667		14.535	0.0687994
		0.63		8	0.125
		0.63333		5.551	0.180148
		0.63667		5.678	0.176118
		0.64		5.269	0.189789
		0.64333		2.302	0.434405
		0.64667		4.335	0.230681
		0.65		7.776	0.128601
		0.65333		4.8	0.208333
		0.65667		2.176	0.459559
		0.66		0	#DIV/0!
		0.66333		0	#DIV/0!
		0.66667		0.633	1.57978
		0.67		0	#DIV/0!
		0.67333		0	#DIV/0!
		0.67667		0.343	2.91545
		0.68		0.669	1.49477
		0.68333		2	0.5
		0.68667		5.408	0.184911
		0.69		6.31	0.158479
		0.69333		5.812	0.172058
		0.69667		5.118	0.195389
		0.7		5.286	0.189179
		0.70333		6.722	0.148765
		0.70667		8	0.125
		0.71		12.739	0.0784991
		0.71333		22.241	0.044962
		0.71667		27.755	0.0360295
		0.72		30.237	0.0330721
		0.72333		29.086	0.0343808
		0.72667		26.678	0.0374841
		0.73		24	0.0416667
		0.73333		30.224	0.0330863
		0.73667		37.567	0.0266191
		0.74		35.939	0.0278249
		0.74333		41.461	0.0241191
		0.74667		50.286	0.0198863
		0.75		40.673	0.0245863
		0.75333		33.62	0.0297442
		0.75667		36.735	0.027222
		0.76		38	0.0263158
		0.76333		39.347	0.0254149
		0.76667		40.49	0.0246975
		0.77		39.571	0.025271
		0.77333		36.788	0.0271828
		0.77667		36.706	0.0272435
		0.78		37.91	0.0263783
		0.78333		37.653	0.0265583
		0.78667		35.808	0.0279267
		0.79		35.522	0.0281516
		0.79333		39.343	0.0254175
		0.79667		42.196	0.0236989
		0.8		45.041	0.022202
		0.80333		40.327	0.0247973
		0.80667		35.416	0.0282358
		0.81		37.049	0.0269913
		0.81333		36.976	0.0270446
		0.81667		34	0.0294118
		0.82		33.992	0.0294187
		0.82333		35.951	0.0278156
		0.82667		41.976	0.0238231
		0.83		43.902	0.022778
		0.83333		40.837	0.0244876
		0.83667		32.951	0.0303481
		0.84		32.057	0.0311944
		0.84333		39.065	0.0255984
		0.84667		32.927	0.0303702
		0.85		24.918	0.0401316
		0.85333		21.269	0.0470168
		0.85667		23	0.0434783
		0.86		26.576	0.0376279
		0.86333		25.886	0.0386309
		0.86667		23.755	0.0420964
		0.87		20.955	0.0477213
		0.87333		22.167	0.0451121
		0.87667		22.706	0.0440412
		0.88		19.069	0.0524411
		0.88333		15.857	0.0630636
		0.88667		13.314	0.0751089
		0.89		7	0.142857
		0.89333		3	0.333333
		0.89667		3.412	0.293083
		0.9		3.388	0.295159
		0.90333		2.424	0.412541
		0.90667		3.22	0.310559
		0.91		2.457	0.407
		0.91333		0.237	4.21941
		0.91667		0.755	1.3245
		0.92		2.241	0.446229
		0.92333		0.739	1.35318
		0.92667		0	#DIV/0!
		0.93		0	#DIV/0!
		0.93333		0	#DIV/0!
		0.93667		0	#DIV/0!
		0.94		0	#DIV/0!
		0.94333		0	#DIV/0!
		0.94667		0	#DIV/0!
		0.95		0	#DIV/0!
		0.95333		0	#DIV/0!
		0.95667		0	#DIV/0!
		0.96		0	#DIV/0!
		0.96333		0	#DIV/0!
		0.96667		0	#DIV/0!
		0.97		0	#DIV/0!
		0.97333		0	#DIV/0!
		0.97667		0	#DIV/0!
		0.98		0	#DIV/0!
		0.98333		0	#DIV/0!
		0.98667		1	1
		0.99		2	0.5
		0.99333		2	0.5
		0.99667		3	0.333333
		1		4.449	0.22477
		1.00333		8.371	0.11946
		1.00667		10.327	0.0968335
		1.01		10.841	0.0922424
		1.01333		12.037	0.0830772
		1.01667		13.082	0.0764409
		1.02		15.498	0.0645245
		1.02333		18	0.0555556
		1.02667		18.4	0.0543478
		1.03		13.91	0.0718907
		1.03333		11.939	0.0837591
		1.03667		17.845	0.0560381
		1.04		19.265	0.0519076
		1.04333		17.669	0.0565963
		1.04667		19.747	0.0506406
		1.05		19.714	0.0507254
		1.05333		16.682	0.0599449
		1.05667		19.588	0.0510517
		1.06		20.384	0.0490581
		1.06333		13.98	0.0715308
		1.06667		10.714	0.0933358
		1.07		10.139	0.0986291
		1.07333		9.743	0.102638
		1.07667		9.637	0.103767
		1.08		8.58	0.11655
		1.08333		7.959	0.125644
		1.08667		6	0.166667
		1.09		1.669	0.599161
		1.09333		0	#DIV/0!
		1.09667		0	#DIV/0!
		1.1		0.918	1.08932
		1.10333		0.894	1.11857
		1.10667		0	#DIV/0!
		1.11		0	#DIV/0!
		1.11333		0	#DIV/0!
		1.11667		0	#DIV/0!
		1.12		0	#DIV/0!
		1.12333		0.249	4.01606
		1.12667		0	#DIV/0!
		1.13		0	#DIV/0!
		1.13333		0	#DIV/0!
		1.13667		0.216	4.62963
		1.14		0.416	2.40385
		1.14333		0.6	1.66667
		1.14667		1.959	0.510465
		1.15		8.184	0.12219
		1.15333		4.351	0.229832
		1.15667		3.502	0.285551
		1.16		17	0.0588235
		1.16333		24.453	0.0408948
		1.16667		26.143	0.0382512
		1.17		30.269	0.0330371
		1.17333		34.62	0.028885
		1.17667		41.527	0.0240807
		1.18		41.339	0.0241902
		1.18333		36.286	0.0275588
		1.18667		24	0.0416667
		1.19		22.171	0.045104
		1.19333		30.078	0.0332469
		1.19667		33.208	0.0301132
		1.2		36.245	0.02759
		1.20333		40.159	0.024901
		1.20667		43.045	0.0232315
		1.21		45.927	0.0217737
		1.21333		47.057	0.0212508
		1.21667		46.061	0.0217103
		1.22		44.976	0.0222341
		1.22333		35.992	0.027784
		1.22667		29.02	0.034459
		1.23		35.988	0.027787
		1.23333		42.98	0.0232666
		1.23667		47.114	0.0212251
		1.24		42.257	0.0236647
		1.24333		41.269	0.0242313
		1.24667		49	0.0204082
		1.25		46	0.0217391
		1.25333		39.208	0.025505
		1.25667		37.233	0.0268579
		1.26		39.257	0.0254732
		1.26333		45.094	0.0221759
		1.26667		45.694	0.0218847
		1.27		45.339	0.0220561
		1.27333		46.935	0.0213061
		1.27667		45.747	0.0218594
		1.28		44.212	0.0226183
		1.28333		46.857	0.0213415
		1.28667		47.453	0.0210735
		1.29		45.478	0.0219887
		1.29333		41.665	0.024001
		1.29667		39.122	0.0255611
		1.3		42.633	0.023456
		1.30333		47.465	0.0210682
		1.30667		51.6	0.0193798
		1.31		42.249	0.0236692
		1.31333		39.163	0.0255343
		1.31667		47.612	0.0210031
		1.32		47.743	0.0209455
		1.32333		44.445	0.0224997
		1.32667		41.257	0.0242383
		1.33		34.2	0.0292398
		1.33333		25.122	0.0398057
		1.33667		31.641	0.0316046
		1.34		36.127	0.0276801
		1.34333		30.029	0.0333011
		1.34667		25.086	0.0398629
		1.35		20.918	0.0478057
		1.35333		15.314	0.0652997
		1.35667		12.322	0.0811557
		1.36		13.661	0.0732011
		1.36333		13.339	0.0749681
		1.36667		12	0.0833333
		1.37		7.645	0.130804
		1.37333		3.273	0.30553
		1.37667		1.257	0.795545
		1.38		1.241	0.805802
		1.38333		1.837	0.544366
		1.38667		3.416	0.29274
		1.39		5.171	0.193386
		1.39333		5.702	0.175377
		1.39667		1.159	0.862813
		1.4		0.571	1.75131
		1.40333		2.69	0.371747
		1.40667		1.11	0.900901
		1.41		0	#DIV/0!
		1.41333		0	#DIV/0!
		1.41667		0	#DIV/0!
		1.42		0	#DIV/0!
		1.42333		0	#DIV/0!
		1.42667		0	#DIV/0!
		1.43		0	#DIV/0!
		1.43333		0	#DIV/0!
		1.43667		0	#DIV/0!
		1.44		0	#DIV/0!
		1.44333		0	#DIV/0!
		1.44667		0	#DIV/0!
		1.45		0	#DIV/0!
		1.45333		0	#DIV/0!
		1.45667		0	#DIV/0!
		1.46		0	#DIV/0!
		1.46333		0	#DIV/0!
		1.46667		0	#DIV/0!
		1.47		0.6	1.66667
		1.47333		1.216	0.822368
		1.47667		1.233	0.81103
		1.48		1.249	0.800641
		1.48333		2.898	0.345066
		1.48667		5.563	0.179759
		1.49		8.596	0.116333
		1.49333		9.629	0.103853
		1.49667		8.661	0.11546
		1.5		8.367	0.119517
		1.50333		7.955	0.125707
		1.50667		10.861	0.0920726
		1.51		20.188	0.0495344
		1.51333		20.473	0.0488448
		1.51667		14.429	0.0693049
		1.52		15.722	0.0636051
		1.52333		18.616	0.0537172
		1.52667		22.135	0.0451773
		1.53		22.265	0.0449135
		1.53333		21.51	0.04649
		1.53667		17.894	0.0558847
		1.54		23	0.0434783
		1.54333		33.151	0.030165
		1.54667		20.939	0.0477578
		1.55		13.633	0.0733514
		1.55333		25.02	0.039968
		1.55667		28.31	0.0353232
		1.56		29.204	0.0342419
		1.56333		36.629	0.0273008
		1.56667		41.347	0.0241856
		1.57		41.845	0.0238977
		1.57333		44.265	0.0225912
		1.57667		45.612	0.0219241
		1.58		44.302	0.0225723
		1.58333		41.898	0.0238675
		1.58667		38.886	0.0257162
		1.59		31.318	0.0319305
		1.59333		31.098	0.0321564
		1.59667		43.012	0.0232493
		1.6		44.102	0.0226747
		1.60333		39.706	0.0251851
		1.60667		32.457	0.03081
		1.61		31.629	0.0316166
		1.61333		35.392	0.028255
		1.61667		34.163	0.0292714
		1.62		34.837	0.0287051
		1.62333		40.584	0.0246403
		1.62667		44.771	0.0223359
		1.63		44.976	0.0222341
		1.63333		36	0.0277778
		1.63667		25.049	0.0399218
		1.64		14.114	0.0708516
		1.64333		26.024	0.0384261
		1.64667		36.935	0.0270746
		1.65		28.082	0.03561
		1.65333		21.196	0.0471787
		1.65667		18.229	0.0548576
		1.66		23.196	0.0431109
		1.66333		24.22	0.0412882
		1.66667		18.245	0.0548095
		1.67		18.449	0.0542035
		1.67333		21.49	0.0465333
		1.67667		21.682	0.0461212
		1.68		17.771	0.0562715
		1.68333		11.735	0.0852152
		1.68667		8.131	0.122986
		1.69		8.445	0.118413
		1.69333		13.706	0.0729607
		1.69667		10	0.1
		1.7		1.653	0.604961
		1.70333		0.686	1.45773
		1.70667		0.539	1.85529
		1.71		0	#DIV/0!
		1.71333		0	#DIV/0!
		1.71667		0	#DIV/0!
		1.72		0	#DIV/0!
		1.72333		0	#DIV/0!
		1.72667		0	#DIV/0!
		1.73		0	#DIV/0!
		1.73333		0	#DIV/0!
		1.73667		0	#DIV/0!
		1.74		0	#DIV/0!
		1.74333		0	#DIV/0!
		1.74667		0	#DIV/0!
		1.75		0	#DIV/0!
		1.75333		1	1
		1.75667		0	#DIV/0!
		1.76		0	#DIV/0!
		1.76333		0	#DIV/0!
		1.76667		0	#DIV/0!
		1.77		0	#DIV/0!
		1.77333		0	#DIV/0!
		1.77667		0	#DIV/0!
		1.78		0	#DIV/0!
		1.78333		0	#DIV/0!
		1.78667		0	#DIV/0!
		1.79		0	#DIV/0!
		1.79333		0	#DIV/0!
		1.79667		0	#DIV/0!
		1.8		0	#DIV/0!
		1.80333		0	#DIV/0!
		1.80667		0	#DIV/0!
		1.81		0	#DIV/0!
		1.81333		0	#DIV/0!
		1.81667		0	#DIV/0!
		1.82		0	#DIV/0!
		1.82333		0.465	2.15054
		1.82667		0	#DIV/0!
		1.83		0	#DIV/0!
		1.83333		0	#DIV/0!
		1.83667		0	#DIV/0!
		1.84		0	#DIV/0!
		1.84333		0	#DIV/0!
		1.84667		0	#DIV/0!
		1.85		1.061	0.942507
		1.85333		0	#DIV/0!
		1.85667		1.906	0.524659
		1.86		14.335	0.0697593
		1.86333		15.31	0.0653168
		1.86667		9.429	0.106056
		1.87		20.796	0.0480862
		1.87333		26.465	0.0377858
		1.87667		18.808	0.0531689
		1.88		18.188	0.0549813
		1.88333		22.776	0.0439059
		1.88667		35.278	0.0283463
		1.89		37.971	0.0263359
		1.89333		32.18	0.0310752
		1.89667		36.29	0.0275558
		1.9		40.265	0.0248355
		1.90333		42.339	0.0236189
		1.90667		40.322	0.0248004
		1.91		36.967	0.0270512
		1.91333		35.057	0.028525
		1.91667		35.388	0.0282582
		1.92		37.192	0.0268875
		1.92333		29	0.0344828
		1.92667		24.437	0.0409216
		1.93		35.094	0.0284949
		1.93333		38.327	0.0260913
		1.93667		34.514	0.0289737
		1.94		36.249	0.027587
		1.94333		38.759	0.0258005
		1.94667		41.837	0.0239023
		1.95		30.102	0.0332204
		1.95333		17.351	0.0576336
		1.95667		20.584	0.0485814
		1.96		24	0.0416667
		1.96333		24.343	0.0410796
		1.96667		21.102	0.0473889
		1.97		17.702	0.0564908
		1.97333		17.004	0.0588097
		1.97667		14	0.0714286
		1.98		12.641	0.0791077
		1.98333		15.286	0.0654193
		1.98667		18.865	0.0530082
		1.99		22.253	0.0449378
		1.99333		13.645	0.0732869
		1.99667		5.339	0.187301
		2		4.204	0.237869
		2.00333		5	0.2
		2.00667		7.314	0.136724
		2.01		4.612	0.216826
		2.01333		2.792	0.358166
		2.01667		2.878	0.347464
		2.02		1.053	0.949668
		2.02333		0.045	22.2222
		2.02667		0.073	13.6986
		2.03		1.971	0.507357
		2.03333		4.898	0.204165
		2.03667		2.963	0.337496
		2.04		1.996	0.501002
		2.04333		3.984	0.251004
		2.04667		3.976	0.251509
		2.05		2.061	0.485201
		2.05333		1.029	0.971817
		2.05667		0	#DIV/0!
		2.06		0	#DIV/0!
		2.06333		0	#DIV/0!
		2.06667		0	#DIV/0!
		2.07		0	#DIV/0!
		2.07333		0	#DIV/0!
		2.07667		0	#DIV/0!
		2.08		0	#DIV/0!
		2.08333		0	#DIV/0!
		2.08667		0	#DIV/0!
		2.09		0	#DIV/0!
		2.09333		0	#DIV/0!
		2.09667		0	#DIV/0!
		2.1		0.143	6.99301
		2.10333		1.302	0.768049
		2.10667		2.682	0.372856
		2.11		2.665	0.375235
		2.11333		3.351	0.298418
		2.11667		3	0.333333
		2.12		4.041	0.247463
		2.12333		8.4	0.119048
		2.12667		10	0.1
		2.13		7.837	0.1276
		2.13333		17.878	0.0559347
		2.13667		23.465	0.0426167
		2.14		9.241	0.108213
		2.14333		14.249	0.0701804
		2.14667		29.257	0.0341799
		2.15		24.735	0.0404285
		2.15333		22.727	0.0440005
		2.15667		28.408	0.0352014
		2.16		33.739	0.0296393
		2.16333		37.086	0.0269644
		2.16667		37.224	0.0268644
		2.17		40.571	0.0246481
		2.17333		45.58	0.0219394
		2.17667		43	0.0232558
		2.18		40.967	0.0244099
		2.18333		42.959	0.023278
		2.18667		49	0.0204082
		2.19		55.727	0.0179446
		2.19333		57.114	0.0175088
		2.19667		53.759	0.0186015
		2.2		47.224	0.0211757
		2.20333		50.624	0.0197535
		2.20667		54.576	0.0183231
		2.21		53.412	0.0187224
		2.21333		60.42	0.0165508
		2.21667		70.857	0.0141129
		2.22		71.253	0.0140345
		2.22333		70.11	0.0142633
		2.22667		69.547	0.0143788
		2.23		63.922	0.0156441
		2.23333		60.878	0.0164263
		2.23667		72	0.0138889
		2.24		72	0.0138889
		2.24333		63.494	0.0157495
		2.24667		65.004	0.0153837
		2.25		71.551	0.013976
		2.25333		83.11	0.0120322
		2.25667		87.58	0.0114181
		2.26		86	0.0116279
		2.26333		74	0.0135135
		2.26667		69.102	0.0144714
		2.27		71.237	0.0140376
		2.27333		66.865	0.0149555
		2.27667		67.547	0.0148045
		2.28		83.584	0.011964
		2.28333		78.592	0.0127239
		2.28667		62.6	0.0159744
		2.29		66.824	0.0149647
		2.29333		73.931	0.0135261
		2.29667		79.996	0.0125006
		2.3		78.694	0.0127074
		2.30333		74.486	0.0134253
		2.30667		71.755	0.0139363
		2.31		72.057	0.0138779
		2.31333		75.331	0.0132747
		2.31667		79	0.0126582
		2.32		80.318	0.0124505
		2.32333		76.069	0.013146
		2.32667		78	0.0128205
		2.33		80.176	0.0124726
		2.33333		74.429	0.0134356
		2.33667		73.335	0.0136361
		2.34		77.192	0.0129547
		2.34333		82.739	0.0120862
		2.34667		84.253	0.011869
		2.35		76.735	0.0130319
		2.35333		72.237	0.0138433
		2.35667		70.314	0.0142219
		2.36		65.78	0.0152022
		2.36333		66.363	0.0150686
		2.36667		72.959	0.0137063
		2.37		68.608	0.0145756
		2.37333		63.314	0.0157943
		2.37667		66.437	0.0150519
		2.38		68.857	0.0145229
		2.38333		69	0.0144928
		2.38667		61.31	0.0163106
		2.39		53.588	0.0186609
		2.39333		50.555	0.0197804
		2.39667		57.392	0.017424
		2.4		64.245	0.0155654
		2.40333		52.343	0.0191048
		2.40667		49.318	0.0202766
		2.41		57.196	0.0174837
		2.41333		59.731	0.0167417
		2.41667		58.429	0.0171148
		2.42		55.412	0.0180466
		2.42333		54.608	0.0183123
		2.42667		54.829	0.0182385
		2.43		52.098	0.0191946
		2.43333		52.041	0.0192156
		2.43667		54.837	0.0182359
		2.44		45.976	0.0217505
		2.44333		39.049	0.0256089
		2.44667		46.024	0.0217278
		2.45		49	0.0204082
		2.45333		47.992	0.0208368
		2.45667		46	0.0217391
		2.46		39.098	0.0255768
		2.46333		26.327	0.0379838
		2.46667		32.204	0.031052
		2.47		43.804	0.022829
		2.47333		38.6	0.0259067
		2.47667		34.673	0.0288409
		2.48		34	0.0294118
		2.48333		33.327	0.0300057
		2.48667		32.539	0.0307324
		2.49		32.294	0.0309655
		2.49333		28.424	0.0351815
		2.49667		23.686	0.042219
		2.5		19.735	0.0506714
		2.50333		20.392	0.0490388
		2.50667		28.029	0.0356773
		2.51		18	0.0555556
		2.51333		7.551	0.132433
		2.51667		10.122	0.0987947
		2.52		14.371	0.0695846
		2.52333		16.82	0.059453
		2.52667		15.873	0.0630001
		2.53		14.433	0.0692857
		2.53333		14.98	0.0667557
		2.53667		8.849	0.113007
		2.54		2.645	0.378072
		2.54333		3.914	0.255493
		2.54667		3	0.333333
		2.55		0.245	4.08163
		2.55333		0.253	3.95257
		2.55667		1	1
		2.56		0	#DIV/0!
		2.56333		0	#DIV/0!
		2.56667		0.286	3.4965
		2.57		0	#DIV/0!
		2.57333		0	#DIV/0!
		2.57667		0.62	1.6129
		2.58		0.318	3.14465
		2.58333		0	#DIV/0!
		2.58667		0	#DIV/0!
		2.59		0	#DIV/0!
		2.59333		0	#DIV/0!
		2.59667		0	#DIV/0!
		2.6		0	#DIV/0!
		2.60333		0	#DIV/0!
		2.60667		0	#DIV/0!
		2.61		0	#DIV/0!
		2.61333		0	#DIV/0!
		2.61667		0	#DIV/0!
		2.62		0	#DIV/0!
		2.62333		2.547	0.392619
		2.62667		4.461	0.224165
		2.63		0.882	1.13379
		2.63333		0	#DIV/0!
		2.63667		0	#DIV/0!
		2.64		0	#DIV/0!
		2.64333		0	#DIV/0!
		2.64667		0	#DIV/0!
		2.65		0	#DIV/0!
		2.65333		0	#DIV/0!
		2.65667		0	#DIV/0!
		2.66		0	#DIV/0!
		2.66333		0	#DIV/0!
		2.66667		0	#DIV/0!
		2.67		0	#DIV/0!
		2.67333		0	#DIV/0!
		2.67667		0	#DIV/0!
		2.68		0	#DIV/0!
		2.68333		0	#DIV/0!
		2.68667		0	#DIV/0!
		2.69		0	#DIV/0!
		2.69333		0	#DIV/0!
		2.69667		0	#DIV/0!
		2.7		0	#DIV/0!
		2.70333		0	#DIV/0!
		2.70667		0	#DIV/0!
		2.71		2.09	0.478469
		2.71333		3.71	0.269542
		2.71667		3.959	0.252589
		2.72		2.322	0.430663
		2.72333		1	1
		2.72667		0.678	1.47493
		2.73		2.371	0.421763
		2.73333		6.082	0.16442
		2.73667		8.702	0.114916
		2.74		11.42	0.0875657
		2.74333		14.029	0.0712809
		2.74667		18.633	0.0536682
		2.75		21.469	0.0465788
		2.75333		12.686	0.0788271
		2.75667		15.514	0.0644579
		2.76		30.147	0.0331708
		2.76333		35.139	0.0284584
		2.76667		34.776	0.0287555
		2.77		30.702	0.0325712
		2.77333		32.543	0.0307286
		2.77667		36	0.0277778
		2.78		39.082	0.0255872
		2.78333		41.163	0.0242937
		2.78667		41.649	0.0240102
		2.79		42.502	0.0235283
		2.79333		43.637	0.0229163
		2.79667		47.396	0.0210988
		2.8		49.286	0.0202897
		2.80333		50.135	0.0199461
		2.80667		55.759	0.0179343
		2.81		55.829	0.0179118
		2.81333		47	0.0212766
		2.81667		48.592	0.0205795
		2.82		55.343	0.0180691
		2.82333		65.571	0.0152506
		2.82667		65.767	0.0152052
		2.83		56.931	0.0175651
		2.83333		49.184	0.0203318
		2.83667		50.106	0.0199577
		2.84		62.686	0.0159525
		2.84333		56.927	0.0175664
		2.84667		46.229	0.0216314
		2.85		63.898	0.0156499
		2.85333		69.914	0.0143033
		2.85667		60.012	0.0166633
		2.86		59.004	0.016948
		2.86333		58.988	0.0169526
		2.86667		54.02	0.0185117
		2.87		50.029	0.0199884
		2.87333		49	0.0204082
		2.87667		59.955	0.0166792
		2.88		60.947	0.0164077
		2.88333		44	0.0227273
		2.88667		48.931	0.0204369
		2.89		59.922	0.0166884
		2.89333		60.171	0.0166193
		2.89667		61.376	0.016293
		2.9		65.306	0.0153125
		2.90333		68.22	0.0146585
		2.90667		65.118	0.0153567
		2.91		49.127	0.0203554
		2.91333		50.865	0.0196599
		2.91667		59.714	0.0167465
		2.92		53.302	0.018761
		2.92333		53	0.0188679
		2.92667		59.996	0.0166678
		2.93		55.122	0.0181416
		2.93333		47	0.0212766
		2.93667		44.576	0.0224336
		2.94		48.8	0.0204918
		2.94333		55.041	0.0181683
		2.94667		50.216	0.019914
		2.95		44.551	0.0224462
		2.95333		42.069	0.0237705
		2.95667		40.314	0.0248053
		2.96		37.257	0.0268406
		2.96333		29.514	0.0338822
		2.96667		30.592	0.0326883
		2.97		39.547	0.0252864
		2.97333		36	0.0277778
		2.97667		30.42	0.0328731
		2.98		29.808	0.033548
		2.98333		27.694	0.0361089
		2.98667		26.629	0.037553
		2.99		27.645	0.0361729
		2.99333		25.322	0.0394914
		2.99667		19.355	0.0516662
		3		16.388	0.0610203
		3.00333		13.71	0.0729395
		3.00667		10.273	0.0973425
		3.01		14.257	0.070141
		3.01333		21.62	0.0462535
		3.01667		15.449	0.0647291
		3.02		8.416	0.118821
		3.02333		5.596	0.178699
		3.02667		9.176	0.10898
		3.03		13.898	0.0719528
		3.03333		12	0.0833333
		3.03667		10.437	0.095813
		3.04		9.555	0.104657
		3.04333		4	0.25
		3.04667		1	1
		3.05		6	0.166667
		3.05333		5.478	0.182548
		3.05667		1.971	0.507357
		3.06		3.494	0.286205
		3.06333		3.502	0.285551
		3.06667		1.531	0.653168
		3.07		1.037	0.96432
		3.07333		1.053	0.949668
		3.07667		0	#DIV/0!
		3.08		0	#DIV/0!
		3.08333		0	#DIV/0!
		3.08667		0	#DIV/0!
		3.09		0	#DIV/0!
		3.09333		0	#DIV/0!
		3.09667		0	#DIV/0!
		3.1		0.408	2.45098
		3.10333		0	#DIV/0!
		3.10667		3	0.333333
		3.11		8.384	0.119275
		3.11333		4	0.25
		3.11667		0	#DIV/0!
		3.12		0	#DIV/0!
		3.12333		0	#DIV/0!
		3.12667		0.657	1.52207
		3.13		1	1
		3.13333		1	1
		3.13667		0.682	1.46628
		3.14		0	#DIV/0!
		3.14333		0	#DIV/0!
		3.14667		0	#DIV/0!
		3.15		3.286	0.304321
		3.15333		9	0.111111
		3.15667		12.922	0.0773874
		3.16		10.694	0.0935104
		3.16333		1	1
		3.16667		1.51	0.662252
		3.17		8.053	0.124177
		3.17333		17	0.0588235
		3.17667		19.441	0.0514377
		3.18		17	0.0588235
		3.18333		18.204	0.054933
		3.18667		20.392	0.0490388
		3.19		23.563	0.0424394
		3.19333		32.18	0.0310752
		3.19667		41.486	0.0241045
		3.2		38.673	0.0258578
		3.20333		39.38	0.0253936
		3.20667		45.118	0.0221641
		3.21		47.445	0.021077
		3.21333		48.739	0.0205175
		3.21667		50.388	0.019846
		3.22		48.771	0.020504
		3.22333		47.424	0.0210864
		3.22667		52.196	0.0191586
		3.23		55.09	0.0181521
		3.23333		55.082	0.0181548
		3.23667		59.927	0.016687
		3.24		65.739	0.0152117
		3.24333		66.829	0.0149636
		3.24667		60.902	0.0164198
		3.25		51.918	0.0192611
		3.25333		50.935	0.0196329
		3.25667		55.951	0.0178728
		3.26		65.984	0.0151552
		3.26333		68	0.0147059
		3.26667		64	0.015625
		3.27		59.984	0.0166711
		3.27333		59.984	0.0166711
		3.27667		67	0.0149254
		3.28		69.163	0.0144586
		3.28333		68.204	0.0146619
		3.28667		57.706	0.0173292
		3.29		60.6	0.0165017
		3.29333		70.935	0.0140974
		3.29667		70.78	0.0141283
		3.3		66.755	0.0149802
		3.30333		61.18	0.0163452
		3.30667		65.314	0.0153107
		3.31		69.302	0.0144296
		3.31333		60.629	0.0164938
		3.31667		55.265	0.0180946
		3.32		55	0.0181818
		3.32333		61.445	0.0162747
		3.32667		65.824	0.015192
		3.33		64.759	0.0154419
		3.33333		63.041	0.0158627
		3.33667		59.943	0.0166825
		3.34		57.18	0.0174886
		3.34333		55.065	0.0181604
		3.34667		55.547	0.0180028
		3.35		56.633	0.0176575
		3.35333		57.424	0.0174143
		3.35667		57.339	0.0174401
		3.36		55.857	0.0179029
		3.36333		55.58	0.0179921
		3.36667		59.531	0.016798
		3.37		59.482	0.0168118
		3.37333		52.694	0.0189775
		3.37667		44.192	0.0226285
		3.38		39	0.025641
		3.38333		44.286	0.0225805
		3.38667		45.939	0.021768
		3.39		42.416	0.023576
		3.39333		41.62	0.0240269
		3.39667		39.727	0.0251718
		3.4		32.367	0.0308957
		3.40333		32.992	0.0303104
		3.40667		37.629	0.0265752
		3.41		38.053	0.0262791
		3.41333		38.718	0.0258278
		3.41667		39.327	0.0254278
		3.42		35.62	0.0280741
		3.42333		29.082	0.0343855
		3.42667		18.433	0.0542505
		3.43		13.4	0.0746269
		3.43333		12.367	0.0808604
		3.43667		10.086	0.0991473
		3.44		10.302	0.0970685
		3.44333		14.298	0.0699399
		3.44667		15.763	0.0634397
		3.45		13.898	0.0719528
		3.45333		5.171	0.193386
		3.45667		4.139	0.241604
		3.46		10.527	0.0949938
		3.46333		7	0.142857
		3.46667		3	0.333333
		3.47		3	0.333333
		3.47333		5.012	0.199521
		3.47667		8.057	0.124116
		3.48		5.433	0.18406
		3.48333		3.816	0.262055
		3.48667		4.306	0.232234
		3.49		1.906	0.524659
		3.49333		0	#DIV/0!
		3.49667		1.747	0.57241
		3.5		1.286	0.777605
		3.50333		0	#DIV/0!
		3.50667		0	#DIV/0!
		3.51		0	#DIV/0!
		3.51333		0	#DIV/0!
		3.51667		0.776	1.28866
		3.52		1.898	0.52687
		3.52333		0.371	2.69542
		3.52667		0	#DIV/0!
		3.53		0	#DIV/0!
		3.53333		0	#DIV/0!
		3.53667		0	#DIV/0!
		3.54		0.331	3.02115
		3.54333		0.322	3.10559
		3.54667		0	#DIV/0!
		3.55		0	#DIV/0!
		3.55333		0	#DIV/0!
		3.55667		0	#DIV/0!
		3.56		0.563	1.7762
		3.56333		0.82	1.21951
		3.56667		0.265	3.77358
		3.57		0	#DIV/0!
		3.57333		0	#DIV/0!
		3.57667		0	#DIV/0!
		3.58		1.233	0.81103
		3.58333		5.102	0.196002
		3.58667		4	0.25
		3.59		2.041	0.489956
		3.59333		3.4	0.294118
		3.59667		6.808	0.146886
		3.6		11.082	0.0902364
		3.60333		10.053	0.0994728
		3.60667		11.841	0.0844523
		3.61		18.955	0.0527565
		3.61333		20	0.05
		3.61667		18.571	0.0538474
		3.62		20.404	0.04901
		3.62333		25.886	0.0386309
		3.62667		34.829	0.0287117
		3.63		29.992	0.0333422
		3.63333		26.816	0.0372912
		3.63667		33.376	0.0299616
		3.64		38.171	0.0261979
		3.64333		42.078	0.0237654
		3.64667		44.069	0.0226917
		3.65		48.122	0.0207805
		3.65333		55.212	0.018112
		3.65667		55.314	0.0180786
		3.66		54.294	0.0184182
		3.66333		57.057	0.0175263
		3.66667		60.98	0.0163988
		3.67		63.988	0.0156279
		3.67333		71.988	0.0138912
		3.67667		72.988	0.0137009
		3.68		59.024	0.0169423
		3.68333		69.98	0.0142898
		3.68667		87.829	0.0113858
		3.69		83.853	0.0119256
		3.69333		79.955	0.012507
		3.69667		80.894	0.0123619
		3.7		79.633	0.0125576
		3.70333		80.445	0.0124309
		3.70667		83.922	0.0119158
		3.71		83.914	0.011917
		3.71333		80.718	0.0123888
		3.71667		75.816	0.0131898
		3.72		71.433	0.0139991
		3.72333		67.065	0.0149109
		3.72667		65.265	0.0153221
		3.73		66.212	0.015103
		3.73333		70.143	0.0142566
		3.73667		74.698	0.0133872
		3.74		77.637	0.0128805
		3.74333		77.833	0.012848
		3.74667		77.122	0.0129665
		3.75		77.714	0.0128677
		3.75333		76	0.0131579
		3.75667		73	0.0136986
		3.76		70.665	0.0141513
		3.76333		71	0.0140845
		3.76667		73.531	0.0135997
		3.77		71.535	0.0139792
		3.77333		66.927	0.0149417
		3.77667		60.245	0.0165989
		3.78		58.029	0.0172328
		3.78333		59.327	0.0168557
		3.78667		63.094	0.0158494
		3.79		66.845	0.01496
		3.79333		68.58	0.0145815
		3.79667		65.298	0.0153144
		3.8		60	0.0166667
		3.80333		58.943	0.0169655
		3.80667		59.322	0.0168572
		3.81		60.008	0.0166644
		3.81333		50.339	0.0198653
		3.81667		44.041	0.0227061
		3.82		46.355	0.0215726
		3.82333		44.816	0.0223135
		3.82667		42.971	0.0232715
		3.83		49.343	0.0202663
		3.83333		47.122	0.0212215
		3.83667		37.188	0.0268904
		3.84		33.424	0.0299186
		3.84333		33.649	0.0297186
		3.84667		37.42	0.0267237
		3.85		38	0.0263158
		3.85333		37	0.027027
		3.85667		35.445	0.0282127
		3.86		33.453	0.0298927
		3.86333		31.384	0.0318634
		3.86667		25.939	0.038552
		3.87		20.522	0.0487282
		3.87333		20.086	0.0497859
		3.87667		17.518	0.0570841
		3.88		14.004	0.0714082
		3.88333		11.49	0.0870322
		3.88667		10.445	0.0957396
		3.89		9.947	0.100533
		3.89333		8.139	0.122865
		3.89667		6.343	0.157654
		3.9		8	0.125
		3.90333		6.763	0.147863
		3.90667		2.433	0.411015
		3.91		5	0.2
		3.91333		7.167	0.139528
		3.91667		3.959	0.252589
		3.92		3	0.333333
		3.92333		2.433	0.411015
		3.92667		3.767	0.265463
		3.93		3.502	0.285551
		3.93333		2.265	0.441501
		3.93667		1.282	0.780031
		3.94		1.649	0.606428
		3.94333		4.371	0.228781
		3.94667		6.339	0.157754
		3.95		9	0.111111
		3.95333		12.955	0.0771903
		3.95667		13.861	0.0721449
		3.96		9.114	0.109721
		3.96333		3.469	0.288268
		3.96667		0	#DIV/0!
		3.97		0	#DIV/0!
		3.97333		2.192	0.456204
		3.97667		5.171	0.193386
		3.98		1.494	0.669344
		3.98333		0	#DIV/0!
		3.98667		5.343	0.187161
		3.99		6.943	0.14403
		3.99333		7.016	0.142531
		3.99667		8.273	0.120875
		4		8.245	0.121286
		4.00333		5.804	0.172295
		4.00667		4.812	0.207814
		4.01		7.359	0.135888
		4.01333		17.857	0.0560004
		4.01667		22.163	0.0451202
		4.02		19.914	0.0502159
		4.02333		18.559	0.0538822
		4.02667		24.584	0.0406769
		4.03		39.694	0.0251927
		4.03333		34.143	0.0292886
		4.03667		24.886	0.0401832
		4.04		38.212	0.0261698
		4.04333		47.196	0.0211882
		4.04667		48.82	0.0204834
		4.05		49.673	0.0201317
		4.05333		51.706	0.0193401
		4.05667		56.935	0.0175639
		4.06		62.829	0.0159162
		4.06333		68.608	0.0145756
		4.06667		71.714	0.0139443
		4.07		75.804	0.0131919
		4.07333		78.927	0.0126699
		4.07667		84.918	0.0117761
		4.08		87.959	0.0113689
		4.08333		81	0.0123457
		4.08667		81.033	0.0123407
		4.09		89	0.011236
		4.09333		95.024	0.0105237
		4.09667		97.033	0.0103058
		4.1		94.837	0.0105444
		4.10333		96.902	0.0103197
		4.10667		103.057	0.00970337
		4.11		107.392	0.00931168
		4.11333		106.735	0.009369
		4.11667		101.061	0.00989501
		4.12		114.82	0.00870928
		4.12333		123.02	0.00812876
		4.12667		112.424	0.0088949
		4.13		109.571	0.0091265
		4.13333		111	0.00900901
		4.13667		116.739	0.00856612
		4.14		115.722	0.0086414
		4.14333		105.147	0.00951049
		4.14667		103.241	0.00968607
		4.15		105.796	0.00945215
		4.15333		110.171	0.0090768
		4.15667		113.82	0.0087858
		4.16		116.563	0.00857905
		4.16333		116.216	0.00860467
		4.16667		115.571	0.00865269
		4.17		115.212	0.00867965
		4.17333		118.78	0.00841893
		4.17667		121.086	0.00825859
		4.18		117.527	0.00850868
		4.18333		120.265	0.00831497
		4.18667		127.735	0.00782871
		4.19		121.216	0.00824974
		4.19333		113.269	0.00882854
		4.19667		112.722	0.00887138
		4.2		114.143	0.00876094
		4.20333		117.706	0.00849574
		4.20667		125.812	0.00794837
		4.21		126.792	0.00788693
		4.21333		116.592	0.00857692
		4.21667		113.633	0.00880026
		4.22		113.008	0.00884893
		4.22333		112.314	0.00890361
		4.22667		117.947	0.00847838
		4.23		125.359	0.00797709
		4.23333		118.837	0.00841489
		4.23667		114.629	0.0087238
		4.24		119.918	0.00833903
		4.24333		119.176	0.00839095
		4.24667		117.8	0.00848896
		4.25		121.776	0.0082118
		4.25333		122.751	0.00814657
		4.25667		120.698	0.00828514
		4.26		119.865	0.00834272
		4.26333		119.559	0.00836407
		4.26667		120.551	0.00829524
		4.27		117.171	0.00853453
		4.27333		113.208	0.0088333
		4.27667		113.42	0.00881679
		4.28		119.371	0.00837724
		4.28333		129.469	0.00772386
		4.28667		126.498	0.00790526
		4.29		120.506	0.00829834
		4.29333		120.6	0.00829187
		4.29667		122.612	0.00815581
		4.3		123.878	0.00807246
		4.30333		114.616	0.00872479
		4.30667		111.188	0.00899378
		4.31		118.004	0.00847429
		4.31333		122.057	0.00819289
		4.31667		122.571	0.00815854
		4.32		117.159	0.00853541
		4.32333		112.588	0.00888194
		4.32667		109.808	0.0091068
		4.33		108.584	0.00920946
		4.33333		112.163	0.0089156
		4.33667		125.759	0.00795172
		4.34		126.514	0.00790426
		4.34333		120.004	0.00833306
		4.34667		114.224	0.00875473
		4.35		113.959	0.00877509
		4.35333		120.306	0.00831214
		4.35667		114.339	0.00874592
		4.36		106.967	0.00934868
		4.36333		109.2	0.00915751
		4.36667		108.918	0.00918122
		4.37		106.808	0.00936259
		4.37333		108	0.00925926
		4.37667		106.845	0.00935935
		4.38		101.094	0.00989178
		4.38333		99.531	0.0100471
		4.38667		97.743	0.0102309
		4.39		90.502	0.0110495
		4.39333		94.796	0.010549
		4.39667		108.441	0.0092216
		4.4		88.653	0.0112799
		4.40333		75	0.0133333
		4.40667		92	0.0108696
		4.41		93.4	0.0107066
		4.41333		83.343	0.0119986
		4.41667		76.286	0.0131086
		4.42		72.527	0.013788
		4.42333		73.665	0.013575
		4.42667		76.841	0.0130139
		4.43		78.698	0.0127068
		4.43333		73.714	0.0135659
		4.43667		61.922	0.0161493
		4.44		49.747	0.0201017
		4.44333		59.355	0.0168478
		4.44667		67.441	0.0148278
		4.45		66	0.0151515
		4.45333		56.812	0.0176019
		4.45667		45.914	0.0217798
		4.46		38.465	0.0259977
		4.46333		39.416	0.0253704
		4.46667		45	0.0222222
		4.47		33.212	0.0301096
		4.47333		24.269	0.0412048
		4.47667		29.927	0.0334146
		4.48		29.029	0.0344483
		4.48333		27.163	0.0368148
		4.48667		41.037	0.0243683
		4.49		43.996	0.0227293
		4.49333		30.98	0.0322789
		4.49667		23.037	0.0434084
		4.5		18.224	0.0548727
		4.50333		17.343	0.0576602
		4.50667		23.184	0.0431332
		4.51		32.731	0.0305521
		4.51333		30.106	0.033216
		4.51667		28.367	0.0352522
		4.52		30.139	0.0331796
		4.52333		25.155	0.0397535
		4.52667		19.343	0.0516983
		4.53		23.282	0.0429516
		4.53333		24.102	0.0414903
		4.53667		21.89	0.045683
		4.54		29.118	0.034343
		4.54333		34.747	0.0287795
		4.54667		32.114	0.0311391
		4.55		32.429	0.0308366
		4.55333		34.886	0.0286648
		4.55667		38.204	0.0261753
		4.56		38.833	0.0257513
		4.56333		34.473	0.0290082
		4.56667		31.898	0.0313499
		4.57		30.041	0.0332878
		4.57333		28.8	0.0347222
		4.57667		30.082	0.0332425
		4.58		35.163	0.028439
		4.58333		48.878	0.0204591
		4.58667		56.743	0.0176233
		4.59		55.592	0.0179882
		4.59333		52.506	0.0190454
		4.59667		47.743	0.0209455
		4.6		42.204	0.0236944
		4.60333		45.086	0.0221798
		4.60667		54.62	0.0183083
		4.61		50.812	0.0196804
		4.61333		50.424	0.0198318
		4.61667		59.49	0.0168095
		4.62		64.543	0.0154935
		4.62333		65.967	0.0151591
		4.62667		61.629	0.0162261
		4.63		57.098	0.0175137
		4.63333		52.551	0.0190291
		4.63667		55.682	0.0179591
		4.64		63.449	0.0157607
		4.64333		73.971	0.0135188
		4.64667		82.38	0.0121389
		4.65		86.612	0.0115457
		4.65333		82.396	0.0121365
		4.65667		79.424	0.0125907
		4.66		80.947	0.0123538
		4.66333		81.102	0.0123302
		4.66667		81.714	0.0122378
		4.67		82.62	0.0121036
		4.67333		85.335	0.0117185
		4.67667		87.376	0.0114448
		4.68		85.151	0.0117438
		4.68333		84.51	0.0118329
		4.68667		91.18	0.0109673
		4.69		93.686	0.010674
		4.69333		94.531	0.0105785
		4.69667		94.514	0.0105804
		4.7		98.633	0.0101386
		4.70333		107.184	0.00932975
		4.70667		108.212	0.00924112
		4.71		106.278	0.00940929
		4.71333		104.143	0.00960218
		4.71667		105.163	0.00950905
		4.72		109.355	0.00914453
		4.72333		113.241	0.00883072
		4.72667		116.057	0.00861646
		4.73		115.004	0.00869535
		4.73333		117.51	0.00850991
		4.73667		121	0.00826446
		4.74		122.865	0.00813901
		4.74333		127.767	0.00782675
		4.74667		133.633	0.00748318
		4.75		136.571	0.0073222
		4.75333		134.204	0.00745134
		4.75667		126.735	0.00789048
		4.76		126.229	0.00792211
		4.76333		130.331	0.00767277
		4.76667		131.98	0.00757691
		4.77		138.045	0.00724401
		4.77333		151.106	0.00661787
		4.77667		156.886	0.00637406
		4.78		152.645	0.00655115
		4.78333		132.714	0.007535
		4.78667		132.22	0.00756315
		4.79		145.269	0.00688378
		4.79333		154.045	0.00649161
		4.79667		161.024	0.00621025
		4.8		163.204	0.0061273
		4.80333		157.473	0.00635029
		4.80667		150.943	0.00662502
		4.81		153.694	0.00650643
		4.81333		158.392	0.00631345
		4.81667		162.143	0.0061674
		4.82		161.237	0.00620205
		4.82333		159.498	0.00626967
		4.82667		158.665	0.00630259
		4.83		163.314	0.00612317
		4.83333		167.469	0.00597125
		4.83667		163.62	0.00611172
		4.84		161.441	0.00619421
		4.84333		162.971	0.00613606
		4.84667		175.261	0.00570578
		4.85		184.265	0.00542697
		4.85333		176.514	0.00566527
		4.85667		166.363	0.00601095
		4.86		159.392	0.00627384
		4.86333		171.282	0.00583833
		4.86667		178.939	0.0055885
		4.87		173.853	0.00575199
		4.87333		170.327	0.00587106
		4.87667		167.343	0.00597575
		4.88		168.657	0.00592919
		4.88333		167.551	0.00596833
		4.88667		163.804	0.00610486
		4.89		175.829	0.00568734
		4.89333		184.918	0.0054078
		4.89667		183.024	0.00546376
		4.9		180	0.00555556

## Sheet: fig. s13d
												30 mB				Molecular Weight (kDa)	Relative Intensity
	Distance_(inches)	Gray_Value								25.5637			Mean MW: 88.86196			239.497	0.00144881
	0	27		0.037037		2.3793	216.671	0.037037	0.00144881		0.313916					238.769	0.00111766
	0.00333	35		0.0285714		2.37798	238.769	0.0285714	0.00111766		0.266862					238.041	0.000931736
	0.00667	41.984		0.0238186		2.37665	238.041	0.0238186	0.000931736		0.221792					237.318	0.000798718
	0.01	48.976		0.0204182		2.37533	237.318	0.0204182	0.000798718		0.18955					236.597	0.000697315
	0.01333	56.098		0.0178259		2.37401	236.597	0.0178259	0.000697315		0.164983					235.876	0.000651521
	0.01667	60.041		0.0166553		2.37268	235.876	0.0166553	0.000651521		0.153678					235.159	0.000633439
	0.02	61.755		0.016193		2.37136	235.159	0.016193	0.000633439		0.148959					234.445	0.0006643
	0.02333	58.886		0.016982		2.37004	234.445	0.016982	0.0006643		0.155742					233.73	0.000641279
	0.02667	61		0.0163934		2.36871	233.73	0.0163934	0.000641279		0.149886					233.02	0.000553249
	0.03	70.706		0.0141431		2.36739	233.02	0.0141431	0.000553249		0.128918					232.312	0.000604092
	0.03333	64.755		0.0154428		2.36607	232.312	0.0154428	0.000604092		0.140338					231.604	0.000723202
	0.03667	54.09		0.0184877		2.36475	231.604	0.0184877	0.000723202		0.167496					230.9	0.000721788
	0.04	54.196		0.0184515		2.36342	230.9	0.0184515	0.000721788		0.166661					230.198	0.000648529
	0.04333	60.318		0.0165788		2.3621	230.198	0.0165788	0.000648529		0.14929					229.497	0.000557006
	0.04667	70.229		0.0142391		2.36078	229.497	0.0142391	0.000557006		0.127831					228.799	0.000579612
	0.05	67.49		0.014817		2.35946	228.799	0.014817	0.000579612		0.132615					228.104	0.000634487
	0.05333	61.653		0.0162198		2.35813	228.104	0.0162198	0.000634487		0.144729					227.409	0.000709443
	0.05667	55.139		0.018136		2.35681	227.409	0.018136	0.000709443		0.161334					226.718	0.000736034
	0.06	53.147		0.0188157		2.35549	226.718	0.0188157	0.000736034		0.166872					226.029	0.000711236
	0.06333	55		0.0181818		2.35416	226.029	0.0181818	0.000711236		0.16076					225.34	0.000670437
	0.06667	58.347		0.0171388		2.35284	225.34	0.0171388	0.000670437		0.151076					224.655	0.000619514
	0.07	63.143		0.0158371		2.35152	224.655	0.0158371	0.000619514		0.139177					223.973	0.000560269
	0.07333	69.82		0.0143225		2.3502	223.973	0.0143225	0.000560269		0.125485					223.29	0.000573166
	0.07667	68.249		0.0146522		2.34887	223.29	0.0146522	0.000573166		0.127982					222.612	0.000597833
	0.08	65.433		0.0152828		2.34755	222.612	0.0152828	0.000597833		0.133085					221.935	0.000613366
	0.08333	63.776		0.0156799		2.34623	221.935	0.0156799	0.000613366		0.136127					221.259	0.000584383
	0.08667	66.939		0.014939		2.3449	221.259	0.014939	0.000584383		0.1293					220.587	0.000542417
	0.09	72.118		0.0138662		2.34358	220.587	0.0138662	0.000542417		0.11965					219.916	0.000577933
	0.09333	67.686		0.0147741		2.34226	219.916	0.0147741	0.000577933		0.127097					219.246	0.000629069
	0.09667	62.184		0.0160813		2.34093	219.246	0.0160813	0.000629069		0.137921					218.58	0.000663017
	0.1	59		0.0169492		2.33961	218.58	0.0169492	0.000663017		0.144922					217.916	0.000651967
	0.10333	60		0.0166667		2.33829	217.916	0.0166667	0.000651967		0.142074					217.251	0.000615818
	0.10667	63.522		0.0157426		2.33696	217.251	0.0157426	0.000615818		0.133787					216.591	0.000577549
	0.11	67.731		0.0147643		2.33564	216.591	0.0147643	0.000577549		0.125092					215.933	0.000557499
	0.11333	70.167		0.0142517		2.33432	215.933	0.0142517	0.000557499		0.120382					215.275	0.000565755
	0.11667	69.143		0.0144628		2.33299	215.275	0.0144628	0.000565755		0.121793					214.621	0.000669691
	0.12	58.412		0.0171198		2.33167	214.621	0.0171198	0.000669691		0.14373					213.969	0.000740983
	0.12333	52.792		0.0189423		2.33035	213.969	0.0189423	0.000740983		0.158547					213.317	0.00065046
	0.12667	60.139		0.0166281		2.32902	213.317	0.0166281	0.00065046		0.138754					212.668	0.000648046
	0.13	60.363		0.0165664		2.3277	212.668	0.0165664	0.000648046		0.137819					212.022	0.000686775
	0.13333	56.959		0.0175565		2.32638	212.022	0.0175565	0.000686775		0.145611					211.376	0.000659229
	0.13667	59.339		0.0168523		2.32506	211.376	0.0168523	0.000659229		0.139345					210.734	0.000670162
	0.14	58.371		0.0171318		2.32373	210.734	0.0171318	0.000670162		0.141226					210.093	0.000714419
	0.14333	54.755		0.0182632		2.32241	210.093	0.0182632	0.000714419		0.150095					209.453	0.000756371
	0.14667	51.718		0.0193356		2.32109	209.453	0.0193356	0.000756371		0.158424					208.817	0.000768557
	0.15	50.898		0.0196471		2.31977	208.817	0.0196471	0.000768557		0.160487					208.182	0.000717788
	0.15333	54.498		0.0183493		2.31844	208.182	0.0183493	0.000717788		0.149431					207.548	0.000669084
	0.15667	58.465		0.0171043		2.31712	207.548	0.0171043	0.000669084		0.138867					206.917	0.000632732
	0.16	61.824		0.0161749		2.3158	206.917	0.0161749	0.000632732		0.130923					206.288	0.000622898
	0.16333	62.8		0.0159236		2.31447	206.288	0.0159236	0.000622898		0.128497					205.659	0.000630519
	0.16667	62.041		0.0161184		2.31315	205.659	0.0161184	0.000630519		0.129672					205.035	0.000656519
	0.17	59.584		0.016783		2.31183	205.035	0.016783	0.000656519		0.134609					204.411	0.000638119
	0.17333	61.302		0.0163127		2.31051	204.411	0.0163127	0.000638119		0.130439					203.789	0.000618281
	0.17667	63.269		0.0158055		2.30918	203.789	0.0158055	0.000618281		0.125998					203.169	0.000636676
	0.18	61.441		0.0162758		2.30786	203.169	0.0162758	0.000636676		0.129353					202.552	0.000633018
	0.18333	61.796		0.0161823		2.30654	202.552	0.0161823	0.000633018		0.128219					201.935	0.000621769
	0.18667	62.914		0.0158947		2.30521	201.935	0.0158947	0.000621769		0.125557					201.321	0.000647692
	0.19	60.396		0.0165574		2.30389	201.321	0.0165574	0.000647692		0.130394					200.709	0.000681261
	0.19333	57.42		0.0174155		2.30257	200.709	0.0174155	0.000681261		0.136735					200.098	0.000691681
	0.19667	56.555		0.0176819		2.30124	200.098	0.0176819	0.000691681		0.138404					199.489	0.000662792
	0.2	59.02		0.0169434		2.29992	199.489	0.0169434	0.000662792		0.13222					198.883	0.000641321
	0.20333	60.996		0.0163945		2.2986	198.883	0.0163945	0.000641321		0.127548					198.277	0.00073126
	0.20667	53.494		0.0186937		2.29727	198.277	0.0186937	0.00073126		0.144992					197.675	0.000782814
	0.21	49.971		0.0200116		2.29595	197.675	0.0200116	0.000782814		0.154742					197.074	0.000724407
	0.21333	54		0.0185185		2.29463	197.074	0.0185185	0.000724407		0.142762					196.473	0.000607347
	0.21667	64.408		0.015526		2.2933	196.473	0.015526	0.000607347		0.119327					195.876	0.000565052
	0.22	69.229		0.0144448		2.29198	195.876	0.0144448	0.000565052		0.11068					195.281	0.000735702
	0.22333	53.171		0.0188072		2.29066	195.281	0.0188072	0.000735702		0.143669					194.686	0.000750624
	0.22667	52.114		0.0191887		2.28933	194.686	0.0191887	0.000750624		0.146136					194.094	0.000643949
	0.23	60.747		0.0164617		2.28801	194.094	0.0164617	0.000643949		0.124987					193.505	0.000635332
	0.23333	61.571		0.0162414		2.28669	193.505	0.0162414	0.000635332		0.12294					192.915	0.000687511
	0.23667	56.898		0.0175753		2.28537	192.915	0.0175753	0.000687511		0.132631					192.329	0.000870469
	0.24	44.939		0.0222524		2.28404	192.329	0.0222524	0.000870469		0.167416					191.744	0.000905677
	0.24333	43.192		0.0231524		2.28272	191.744	0.0231524	0.000905677		0.173658					191.16	0.000843133
	0.24667	46.396		0.0215536		2.2814	191.16	0.0215536	0.000843133		0.161173					190.579	0.000746698
	0.25	52.388		0.0190883		2.28008	190.579	0.0190883	0.000746698		0.142305					190	0.000701555
	0.25333	55.759		0.0179343		2.27875	190	0.0179343	0.000701555		0.133295					189.421	0.000692526
	0.25667	56.486		0.0177035		2.27743	189.421	0.0177035	0.000692526		0.131179					188.845	0.00072931
	0.26	53.637		0.0186438		2.27611	188.845	0.0186438	0.00072931		0.137727					188.271	0.000767998
	0.26333	50.935		0.0196329		2.27478	188.271	0.0196329	0.000767998		0.144592					187.698	0.00076702
	0.26667	51		0.0196078		2.27346	187.698	0.0196078	0.00076702		0.143968					187.127	0.00076702
	0.27	51		0.0196078		2.27214	187.127	0.0196078	0.00076702		0.14353					186.559	0.000757088
	0.27333	51.669		0.019354		2.27082	186.559	0.019354	0.000757088		0.141241					185.99	0.00071081
	0.27667	55.033		0.0181709		2.26949	185.99	0.0181709	0.00071081		0.132204					185.425	0.000693938
	0.28	56.371		0.0177396		2.26817	185.425	0.0177396	0.000693938		0.128673					184.861	0.000712298
	0.28333	54.918		0.018209		2.26685	184.861	0.018209	0.000712298		0.131676					184.298	0.000774767
	0.28667	50.49		0.0198059		2.26552	184.298	0.0198059	0.000774767		0.142788					183.738	0.000791078
	0.29	49.449		0.0202229		2.2642	183.738	0.0202229	0.000791078		0.145351					183.18	0.000696955
	0.29333	56.127		0.0178167		2.26288	183.18	0.0178167	0.000696955		0.127668					182.621	0.000691778
	0.29667	56.547		0.0176844		2.26155	182.621	0.0176844	0.000691778		0.126334					182.066	0.000752269
	0.3	52		0.0192308		2.26023	182.066	0.0192308	0.000752269		0.136963					181.513	0.00074857
	0.30333	52.257		0.0191362		2.25891	181.513	0.0191362	0.00074857		0.135875					180.96	0.00080247
	0.30667	48.747		0.0205141		2.25758	180.96	0.0205141	0.00080247		0.145215					180.41	0.000966306
	0.31	40.482		0.0247023		2.25626	180.41	0.0247023	0.000966306		0.174331					179.862	0.000968963
	0.31333	40.371		0.0247703		2.25494	179.862	0.0247703	0.000968963		0.17428					179.314	0.000907989
	0.31667	43.082		0.0232116		2.25361	179.314	0.0232116	0.000907989		0.162815					178.769	0.000893431
	0.32	43.784		0.0228394		2.25229	178.769	0.0228394	0.000893431		0.159718					178.226	0.00083901
	0.32333	46.624		0.0214482		2.25097	178.226	0.0214482	0.00083901		0.149533					177.683	0.000785502
	0.32667	49.8		0.0200803		2.24964	177.683	0.0200803	0.000785502		0.13957					177.143	0.00101912
	0.33	38.384		0.0260525		2.24832	177.143	0.0260525	0.00101912		0.18053					176.604	0.00118835
	0.33333	32.918		0.0303785		2.247	176.604	0.0303785	0.00118835		0.209867					176.066	0.000922507
	0.33667	42.404		0.0235827		2.24568	176.066	0.0235827	0.000922507		0.162422					175.531	0.000931292
	0.34	42.004		0.0238073		2.24435	175.531	0.0238073	0.000931292		0.163471					174.998	0.00104376
	0.34333	37.478		0.0266823		2.24303	174.998	0.0266823	0.00104376		0.182655					174.464	0.000842098
	0.34667	46.453		0.0215271		2.24171	174.464	0.0215271	0.000842098		0.146916					173.934	0.000793694
	0.35	49.286		0.0202897		2.24039	173.934	0.0202897	0.000793694		0.138051					173.406	0.000912586
	0.35333	42.865		0.0233291		2.23906	173.406	0.0233291	0.000912586		0.158248					172.877	0.00106088
	0.35667	36.873		0.0271201		2.23774	172.877	0.0271201	0.00106088		0.183403					172.352	0.00121345
	0.36	32.237		0.0310203		2.23642	172.352	0.0310203	0.00121345		0.20914					171.828	0.00128504
	0.36333	30.441		0.0328504		2.23509	171.828	0.0328504	0.00128504		0.220807					171.304	0.00121086
	0.36667	32.306		0.030954		2.23377	171.304	0.030954	0.00121086		0.207425					170.784	0.00105456
	0.37	37.094		0.0269585		2.23245	170.784	0.0269585	0.00105456		0.180103					170.265	0.000870953
	0.37333	44.914		0.0222648		2.23113	170.265	0.0222648	0.000870953		0.148293					169.746	0.000890624
	0.37667	43.922		0.0227676		2.2298	169.746	0.0227676	0.000890624		0.15118					169.23	0.00129196
	0.38	30.278		0.0330273		2.22848	169.23	0.0330273	0.00129196		0.218639					168.716	0.00118539
	0.38333	33		0.030303		2.22716	168.716	0.030303	0.00118539		0.199995					168.202	0.00100851
	0.38667	38.788		0.0257812		2.22583	168.202	0.0257812	0.00100851		0.169633					167.691	0.0012564
	0.39	31.135		0.0321182		2.22451	167.691	0.0321182	0.0012564		0.210687					167.181	0.00129598
	0.39333	30.184		0.0331301		2.22319	167.181	0.0331301	0.00129598		0.216664					166.672	0.00108574
	0.39667	36.029		0.0277554		2.22186	166.672	0.0277554	0.00108574		0.180961					166.165	0.000954098
	0.4	41		0.0243902		2.22054	166.165	0.0243902	0.000954098		0.158538					165.66	0.00100207
	0.40333	39.037		0.0256167		2.21922	165.66	0.0256167	0.00100207		0.166004					165.155	0.00130306
	0.40667	30.02		0.0333111		2.21789	165.155	0.0333111	0.00130306		0.215208					164.654	0.00122259
	0.41	31.996		0.0312539		2.21657	164.654	0.0312539	0.00122259		0.201304					164.153	0.00108773
	0.41333	35.963		0.0278064		2.21525	164.153	0.0278064	0.00108773		0.178554					163.653	0.00150217
	0.41667	26.041		0.038401		2.21392	163.653	0.038401	0.00150217		0.245834					163.156	0.00185016
	0.42	21.143		0.047297		2.2126	163.156	0.047297	0.00185016		0.301864					162.66	0.00161999
	0.42333	24.147		0.041413		2.21128	162.66	0.041413	0.00161999		0.263508					162.164	0.00118539
	0.42667	33		0.030303		2.20995	162.164	0.030303	0.00118539		0.192228					161.671	0.000959057
	0.43	40.788		0.024517		2.20863	161.671	0.024517	0.000959057		0.155052					161.18	0.000918888
	0.43333	42.571		0.0234902		2.20731	161.18	0.0234902	0.000918888		0.148106					160.689	0.00099171
	0.43667	39.445		0.0253518		2.20599	160.689	0.0253518	0.00099171		0.159357					160.201	0.0011995
	0.44	32.612		0.0306636		2.20466	160.201	0.0306636	0.0011995		0.19216					159.714	0.00135291
	0.44333	28.914		0.0345853		2.20334	159.714	0.0345853	0.00135291		0.216078					159.227	0.00140178
	0.44667	27.906		0.0358346		2.20202	159.227	0.0358346	0.00140178		0.223201					158.743	0.00133109
	0.45	29.388		0.0340275		2.2007	158.743	0.0340275	0.00133109		0.211301					158.261	0.00128936
	0.45333	30.339		0.0329609		2.19937	158.261	0.0329609	0.00128936		0.204056					157.778	0.00128142
	0.45667	30.527		0.0327579		2.19805	157.778	0.0327579	0.00128142		0.202181					157.299	0.00134302
	0.46	29.127		0.0343324		2.19673	157.299	0.0343324	0.00134302		0.211255					156.821	0.00141358
	0.46333	27.673		0.0361363		2.1954	156.821	0.0361363	0.00141358		0.221679					156.343	0.00149631
	0.46667	26.143		0.0382512		2.19408	156.343	0.0382512	0.00149631		0.233938					155.868	0.0012974
	0.47	30.151		0.0331664		2.19276	155.868	0.0331664	0.0012974		0.202224					155.394	0.00138697
	0.47333	28.204		0.035456		2.19144	155.394	0.035456	0.00138697		0.215527					154.921	0.00266744
	0.47667	14.665		0.0681896		2.19011	154.921	0.0681896	0.00266744		0.413242					154.45	0.00203432
	0.48	19.229		0.0520048		2.18879	154.45	0.0520048	0.00203432		0.314201					153.981	0.00128728
	0.48333	30.388		0.0329077		2.18747	153.981	0.0329077	0.00128728		0.198217					153.511	0.00140879
	0.48667	27.767		0.036014		2.18614	153.511	0.036014	0.00140879		0.216266					153.045	0.0013489
	0.49	29		0.0344828		2.18482	153.045	0.0344828	0.0013489		0.206442					152.58	0.00114625
	0.49333	34.127		0.0293023		2.1835	152.58	0.0293023	0.00114625		0.174894					152.115	0.0014605
	0.49667	26.784		0.0373357		2.18217	152.115	0.0373357	0.0014605		0.222164					151.653	0.00190161
	0.5	20.571		0.0486121		2.18085	151.653	0.0486121	0.00190161		0.288384					151.192	0.00168881
	0.50333	23.163		0.0431723		2.17953	151.192	0.0431723	0.00168881		0.255335					150.731	0.00174284
	0.50667	22.445		0.0445534		2.1782	150.731	0.0445534	0.00174284		0.2627					150.273	0.00195668
	0.51	19.992		0.05002		2.17688	150.273	0.05002	0.00195668		0.294037					149.816	0.00159757
	0.51333	24.486		0.0408397		2.17556	149.816	0.0408397	0.00159757		0.239342					149.36	0.00144118
	0.51667	27.143		0.0368419		2.17423	149.36	0.0368419	0.00144118		0.215255					148.906	0.00153687
	0.52	25.453		0.0392881		2.17291	148.906	0.0392881	0.00153687		0.228849					148.453	0.00157448
	0.52333	24.845		0.0402495		2.17159	148.453	0.0402495	0.00157448		0.233737					148.001	0.00158123
	0.52667	24.739		0.040422		2.17026	148.001	0.040422	0.00158123		0.234023					147.551	0.00145453
	0.53	26.894		0.037183		2.16894	147.551	0.037183	0.00145453		0.214617					147.103	0.00155082
	0.53333	25.224		0.0396448		2.16762	147.103	0.0396448	0.00155082		0.228131					146.655	0.00178735
	0.53667	21.886		0.0456913		2.1663	146.655	0.0456913	0.00178735		0.262123					146.209	0.0016796
	0.54	23.29		0.0429369		2.16497	146.209	0.0429369	0.0016796		0.245573					145.765	0.00160834
	0.54333	24.322		0.041115		2.16365	145.765	0.041115	0.00160834		0.234439					145.32	0.00182897
	0.54667	21.388		0.0467552		2.16233	145.32	0.0467552	0.00182897		0.265787					144.879	0.00191868
	0.55	20.388		0.0490485		2.16101	144.879	0.0490485	0.00191868		0.277976					144.439	0.0018127
	0.55333	21.58		0.0463392		2.15968	144.439	0.0463392	0.0018127		0.261823					143.998	0.00163019
	0.55667	23.996		0.0416736		2.15836	143.998	0.0416736	0.00163019		0.234745					143.561	0.00173311
	0.56	22.571		0.0443046		2.15704	143.561	0.0443046	0.00173311		0.248807					143.125	0.00233415
	0.56333	16.759		0.0596694		2.15571	143.125	0.0596694	0.00233415		0.334074					142.688	0.00188848
	0.56667	20.714		0.0482765		2.15439	142.688	0.0482765	0.00188848		0.269464					142.255	0.00158046
	0.57	24.751		0.0404024		2.15307	142.255	0.0404024	0.00158046		0.224828					141.823	0.0019153
	0.57333	20.424		0.048962		2.15175	141.823	0.048962	0.0019153		0.271632					141.39	0.00193299
	0.57667	20.237		0.0494144		2.15042	141.39	0.0494144	0.00193299		0.273307					140.961	0.00182624
	0.58	21.42		0.0466853		2.1491	140.961	0.0466853	0.00182624		0.257428					140.532	0.00238103
	0.58333	16.429		0.060868		2.14778	140.532	0.060868	0.00238103		0.334612					140.104	0.00297996
	0.58667	13.127		0.0761789		2.14645	140.104	0.0761789	0.00297996		0.417505					139.678	0.00323129
	0.59	12.106		0.0826037		2.14513	139.678	0.0826037	0.00323129		0.451341					139.254	0.00179202
	0.59333	21.829		0.0458106		2.14381	139.254	0.0458106	0.00179202		0.249546					138.829	0.00126187
	0.59667	31		0.0322581		2.14248	138.829	0.0322581	0.00126187		0.175185					138.408	0.00150454
	0.6	26		0.0384615		2.14116	138.408	0.0384615	0.00150454		0.20824					137.987	0.00195151
	0.60333	20.045		0.0498878		2.13984	137.987	0.0498878	0.00195151		0.269283					137.566	0.00268982
	0.60667	14.543		0.0687616		2.13851	137.566	0.0687616	0.00268982		0.370029					137.148	0.00182207
	0.61	21.469		0.0465788		2.13719	137.148	0.0465788	0.00182207		0.249894					136.732	0.00153272
	0.61333	25.522		0.0391819		2.13587	136.732	0.0391819	0.00153272		0.209571					136.315	0.00216098
	0.61667	18.102		0.0552425		2.13454	136.315	0.0552425	0.00216098		0.294574					135.901	0.00241708
	0.62	16.184		0.0617894		2.13322	135.901	0.0617894	0.00241708		0.328483					135.488	0.0024129
	0.62333	16.212		0.0616827		2.1319	135.488	0.0616827	0.0024129		0.326919					135.075	0.0031557
	0.62667	12.396		0.0806712		2.13057	135.075	0.0806712	0.0031557		0.426255					134.664	0.00333118
	0.63	11.743		0.0851571		2.12925	134.664	0.0851571	0.00333118		0.448591					134.255	0.00288672
	0.63333	13.551		0.0737953		2.12793	134.255	0.0737953	0.00288672		0.387558					133.846	0.00252815
	0.63667	15.473		0.0646287		2.12661	133.846	0.0646287	0.00252815		0.338382					133.439	0.0022868
	0.64	17.106		0.058459		2.12528	133.439	0.058459	0.0022868		0.305149					133.034	0.00246817
	0.64333	15.849		0.0630955		2.12396	133.034	0.0630955	0.00246817		0.32835					132.628	0.00263723
	0.64667	14.833		0.0674172		2.12264	132.628	0.0674172	0.00263723		0.349771					132.225	0.00292646
	0.65	13.367		0.0748111		2.12132	132.225	0.0748111	0.00292646		0.386953					131.824	0.0038351
	0.65333	10.2		0.0980392		2.11999	131.824	0.0980392	0.0038351		0.505557					131.422	0.00385969
	0.65667	10.135		0.098668		2.11867	131.422	0.098668	0.00385969		0.507248					131.023	0.00266363
	0.66	14.686		0.0680921		2.11735	131.023	0.0680921	0.00266363		0.348995					130.624	0.00242562
	0.66333	16.127		0.0620078		2.11602	130.624	0.0620078	0.00242562		0.316845					130.226	0.00267327
	0.66667	14.633		0.0683387		2.1147	130.226	0.0683387	0.00267327		0.34813					129.831	0.00402531
	0.67	9.718		0.102902		2.11338	129.831	0.102902	0.00402531		0.522609					129.436	0.00446808
	0.67333	8.755		0.11422		2.11206	129.436	0.11422	0.00446808		0.57833					129.042	0.0034227
	0.67667	11.429		0.0874967		2.11073	129.042	0.0874967	0.0034227		0.44167					128.649	0.00260439
	0.68	15.02		0.0665779		2.10941	128.649	0.0665779	0.00260439		0.335054					128.259	0.00226837
	0.68333	17.245		0.0579878		2.10809	128.259	0.0579878	0.00226837		0.290938					127.868	0.00250163
	0.68667	15.637		0.0639509		2.10676	127.868	0.0639509	0.00250163		0.319878					127.479	0.00276667
	0.69	14.139		0.0707264		2.10544	127.479	0.0707264	0.00276667		0.352693					127.092	0.00294519
	0.69333	13.282		0.0752899		2.10412	127.092	0.0752899	0.00294519		0.374309					126.704	0.00226194
	0.69667	17.294		0.0578235		2.10279	126.704	0.0578235	0.00226194		0.286598					126.319	0.00174408
	0.7	22.429		0.0445851		2.10147	126.319	0.0445851	0.00174408		0.220311					125.936	0.00138334
	0.70333	28.278		0.0353632		2.10015	125.936	0.0353632	0.00138334		0.174211					125.552	0.00214122
	0.70667	18.269		0.0547375		2.09882	125.552	0.0547375	0.00214122		0.268834					125.17	0.00445332
	0.71	8.784		0.113843		2.0975	125.17	0.113843	0.00445332		0.557424					124.79	0.0031894
	0.71333	12.265		0.0815328		2.09618	124.79	0.0815328	0.0031894		0.398005					124.41	0.0019559
	0.71667	20		0.05		2.09485	124.41	0.05	0.0019559		0.243333					124.032	0.00143064
	0.72	27.343		0.0365724		2.09353	124.032	0.0365724	0.00143064		0.177444					123.655	0.00211941
	0.72333	18.457		0.05418		2.09221	123.655	0.05418	0.00211941		0.262075					123.278	0.00210958
	0.72667	18.543		0.0539287		2.09088	123.278	0.0539287	0.00210958		0.260065					122.903	0.00122823
	0.73	31.849		0.0313982		2.08956	122.903	0.0313982	0.00122823		0.150954					122.53	0.00150454
	0.73333	26		0.0384615		2.08824	122.53	0.0384615	0.00150454		0.184351					122.156	0.00244182
	0.73667	16.02		0.062422		2.08692	122.156	0.062422	0.00244182		0.298284					121.785	0.00211472
	0.74	18.498		0.0540599		2.08559	121.785	0.0540599	0.00211472		0.257541					121.415	0.00164051
	0.74333	23.845		0.0419375		2.08427	121.415	0.0419375	0.00164051		0.199183					121.045	0.00132923
	0.74667	29.429		0.0339801		2.08295	121.045	0.0339801	0.00132923		0.160897					120.677	0.00133947
	0.75	29.204		0.0342419		2.08163	120.677	0.0342419	0.00133947		0.161644					120.31	0.0013602
	0.75333	28.759		0.0347717		2.0803	120.31	0.0347717	0.0013602		0.163646					119.944	0.00139121
	0.75667	28.118		0.0355644		2.07898	119.944	0.0355644	0.00139121		0.166867					119.579	0.00157347
	0.76	24.861		0.0402236		2.07766	119.579	0.0402236	0.00157347		0.188154					119.216	0.00200379
	0.76333	19.522		0.0512243		2.07633	119.216	0.0512243	0.00200379		0.238884					118.853	0.00295342
	0.76667	13.245		0.0755002		2.07501	118.853	0.0755002	0.00295342		0.351021					118.491	0.00300908
	0.77	13		0.0769231		2.07369	118.491	0.0769231	0.00300908		0.35655					118.131	0.00205884
	0.77333	19		0.0526316		2.07237	118.131	0.0526316	0.00205884		0.243214					117.771	0.00185411
	0.77667	21.098		0.0473979		2.07104	117.771	0.0473979	0.00185411		0.218361					117.413	0.00175661
	0.78	22.269		0.0449055		2.06972	117.413	0.0449055	0.00175661		0.20625					117.057	0.00168881
	0.78333	23.163		0.0431723		2.0684	117.057	0.0431723	0.00168881		0.197687					116.7	0.00176629
	0.78667	22.147		0.0451528		2.06707	116.7	0.0451528	0.00176629		0.206126					116.345	0.00185701
	0.79	21.065		0.0474721		2.06575	116.345	0.0474721	0.00185701		0.216055					115.992	0.00208396
	0.79333	18.771		0.0532737		2.06443	115.992	0.0532737	0.00208396		0.241722					115.638	0.00209669
	0.79667	18.657		0.0535992		2.0631	115.638	0.0535992	0.00209669		0.242458					115.287	0.00188475
	0.8	20.755		0.0481812		2.06178	115.287	0.0481812	0.00188475		0.217287					114.937	0.00165013
	0.80333	23.706		0.0421834		2.06046	114.937	0.0421834	0.00165013		0.18966					114.586	0.00152027
	0.80667	25.731		0.0388636		2.05913	114.586	0.0388636	0.00152027		0.174202					114.238	0.00178605
	0.81	21.902		0.0456579		2.05781	114.238	0.0456579	0.00178605		0.204035					113.891	0.00230431
	0.81333	16.976		0.0589067		2.05649	113.891	0.0589067	0.00230431		0.26244					113.544	0.00300908
	0.81667	13		0.0769231		2.05516	113.544	0.0769231	0.00300908		0.341662					113.199	0.00325549
	0.82	12.016		0.0832224		2.05384	113.199	0.0832224	0.00325549		0.368518					112.855	0.00280074
	0.82333	13.967		0.0715973		2.05252	112.855	0.0715973	0.00280074		0.316078					112.511	0.00245239
	0.82667	15.951		0.062692		2.05119	112.511	0.062692	0.00245239		0.27592					112.169	0.00206952
	0.83	18.902		0.0529045		2.04987	112.169	0.0529045	0.00206952		0.232136					111.828	0.00187365
	0.83333	20.878		0.0478973		2.04855	111.828	0.0478973	0.00187365		0.209527					111.487	0.00184554
	0.83667	21.196		0.0471787		2.04723	111.487	0.0471787	0.00184554		0.205754					111.149	0.00184772
	0.84	21.171		0.0472344		2.0459	111.149	0.0472344	0.00184772		0.205371					110.811	0.00198841
	0.84333	19.673		0.0508311		2.04458	110.811	0.0508311	0.00198841		0.220337					110.473	0.0020749
	0.84667	18.853		0.053042		2.04326	110.473	0.053042	0.0020749		0.22922					110.137	0.00203263
	0.85	19.245		0.0519615		2.04194	110.137	0.0519615	0.00203263		0.223869					109.803	0.00183145
	0.85333	21.359		0.0468187		2.04061	109.803	0.0468187	0.00183145		0.201099					109.468	0.00197725
	0.85667	19.784		0.0505459		2.03929	109.468	0.0505459	0.00197725		0.216446					109.135	0.00238816
	0.86	16.38		0.0610501		2.03797	109.135	0.0610501	0.00238816		0.260633					108.804	0.00319879
	0.86333	12.229		0.0817728		2.03664	108.804	0.0817728	0.00319879		0.348041					108.472	0.00246056
	0.86667	15.898		0.062901		2.03532	108.472	0.062901	0.00246056		0.266903					108.143	0.00138859
	0.87	28.171		0.0354975		2.034	108.143	0.0354975	0.00138859		0.150166					107.814	0.0017537
	0.87333	22.306		0.044831		2.03268	107.814	0.044831	0.0017537		0.189073					107.485	0.00268152
	0.87667	14.588		0.0685495		2.03135	107.485	0.0685495	0.00268152		0.288224					107.159	0.00211849
	0.88	18.465		0.0541565		2.03003	107.159	0.0541565	0.00211849		0.227015					106.833	0.00190913
	0.88333	20.49		0.0488043		2.02871	106.833	0.0488043	0.00190913		0.203958					106.508	0.00207446
	0.88667	18.857		0.0530307		2.02738	106.508	0.0530307	0.00207446		0.220945					106.184	0.00259438
	0.89	15.078		0.0663218		2.02606	106.184	0.0663218	0.00259438		0.275481					105.861	0.00302326
	0.89333	12.939		0.0772857		2.02474	105.861	0.0772857	0.00302326		0.320047					105.539	0.00301371
	0.89667	12.98		0.0770416		2.02341	105.539	0.0770416	0.00301371		0.318063					105.218	0.00260439
	0.9	15.02		0.0665779		2.02209	105.218	0.0665779	0.00260439		0.274029					104.898	0.00240386
	0.90333	16.273		0.0614515		2.02077	104.898	0.0614515	0.00240386		0.252161					104.579	0.00415089
	0.90667	9.424		0.106112		2.01944	104.579	0.106112	0.00415089		0.434094					104.261	0.00302912
	0.91	12.914		0.0774353		2.01812	104.261	0.0774353	0.00302912		0.315818					103.944	0.00156962
	0.91333	24.922		0.0401252		2.0168	103.944	0.0401252	0.00156962		0.163152					103.627	0.00175527
	0.91667	22.286		0.0448712		2.01547	103.627	0.0448712	0.00175527		0.181894					103.312	0.00236993
	0.92	16.506		0.060584		2.01415	103.312	0.060584	0.00236993		0.244842					102.998	0.0022052
	0.92333	17.739		0.056373		2.01283	102.998	0.056373	0.0022052		0.227132					102.684	0.00182275
	0.92667	21.461		0.0465962		2.0115	102.684	0.0465962	0.00182275		0.187168					102.372	0.00156472
	0.93	25		0.04		2.01018	102.372	0.04	0.00156472		0.160184					102.061	0.00173311
	0.93333	22.571		0.0443046		2.00886	102.061	0.0443046	0.00173311		0.176883					101.75	0.00167932
	0.93667	23.294		0.0429295		2.00754	101.75	0.0429295	0.00167932		0.170871					101.441	0.00144379
	0.94	27.094		0.0369085		2.00621	101.441	0.0369085	0.00144379		0.146459					101.133	0.00235367
	0.94333	16.62		0.0601685		2.00489	101.133	0.0601685	0.00235367		0.238033					100.825	0.00515253
	0.94667	7.592		0.131718		2.00357	100.825	0.131718	0.00515253		0.519502					100.518	0.0025489
	0.95	15.347		0.0651593		2.00225	100.518	0.0651593	0.0025489		0.256211					100.213	0.00177874
	0.95333	21.992		0.0454711		2.00092	100.213	0.0454711	0.00177874		0.178252					99.9074	0.00154702
	0.95667	25.286		0.0395476		1.9996	99.9074	0.0395476	0.00154702		0.154559					99.6038	0.00208574
	0.96	18.755		0.0533191		1.99828	99.6038	0.0533191	0.00208574		0.207747					99.3012	0.00250885
	0.96333	15.592		0.0641355		1.99695	99.3012	0.0641355	0.00250885		0.249132					98.9985	0.00176175
	0.96667	22.204		0.0450369		1.99563	98.9985	0.0450369	0.00176175		0.174411					98.6977	0.00183
	0.97	21.376		0.0467814		1.99431	98.6977	0.0467814	0.00183		0.180616					98.3978	0.00226995
	0.97333	17.233		0.0580282		1.99299	98.3978	0.0580282	0.00226995		0.223358					98.0979	0.0023612
	0.97667	16.567		0.060361		1.99166	98.0979	0.060361	0.0023612		0.231629					97.7998	0.00254013
	0.98	15.4		0.0649351		1.99034	97.7998	0.0649351	0.00254013		0.248424					97.5026	0.00295811
	0.98333	13.224		0.0756201		1.98902	97.5026	0.0756201	0.00295811		0.288423					97.2055	0.00315061
	0.98667	12.416		0.0805412		1.98769	97.2055	0.0805412	0.00315061		0.306257					96.9101	0.00314858
	0.99	12.424		0.0804894		1.98637	96.9101	0.0804894	0.00314858		0.305129					96.6156	0.00294165
	0.99333	13.298		0.0751993		1.98505	96.6156	0.0751993	0.00294165		0.284209					96.3212	0.00208485
	0.99667	18.763		0.0532964		1.98372	96.3212	0.0532964	0.00208485		0.200815					96.0285	0.00165097
	1	23.694		0.0422048		1.9824	96.0285	0.0422048	0.00165097		0.15854					95.7367	0.0023088
	1.00333	16.943		0.0590214		1.98108	95.7367	0.0590214	0.0023088		0.221037					95.4449	0.00251014
	1.00667	15.584		0.0641684		1.97975	95.4449	0.0641684	0.00251014		0.23958					95.1549	0.00153567
	1.01	25.473		0.0392573		1.97843	95.1549	0.0392573	0.00153567		0.146126					94.8657	0.00145474
	1.01333	26.89		0.0371885		1.97711	94.8657	0.0371885	0.00145474		0.138005					94.5766	0.00160537
	1.01667	24.367		0.0410391		1.97578	94.5766	0.0410391	0.00160537		0.15183					94.2892	0.00244671
	1.02	15.988		0.0625469		1.97446	94.2892	0.0625469	0.00244671		0.230698					94.0027	0.00289377
	1.02333	13.518		0.0739754		1.97314	94.0027	0.0739754	0.00289377		0.272022					93.7162	0.00244487
	1.02667	16		0.0625		1.97181	93.7162	0.0625	0.00244487		0.229124					93.4314	0.00196919
	1.03	19.865		0.0503398		1.97049	93.4314	0.0503398	0.00196919		0.183984					93.1475	0.00197406
	1.03333	19.816		0.0504643		1.96917	93.1475	0.0504643	0.00197406		0.183879					92.8636	0.00267638
	1.03667	14.616		0.0684182		1.96785	92.8636	0.0684182	0.00267638		0.248539					92.5815	0.00207754
	1.04	18.829		0.0531096		1.96652	92.5815	0.0531096	0.00207754		0.192342					92.3001	0.00157189
	1.04333	24.886		0.0401832		1.9652	92.3001	0.0401832	0.00157189		0.145085					92.0188	0.00166015
	1.04667	23.563		0.0424394		1.96388	92.0188	0.0424394	0.00166015		0.152765					91.7392	0.00213923
	1.05	18.286		0.0546866		1.96256	91.7392	0.0546866	0.00213923		0.196251					91.4604	0.00330361
	1.05333	11.841		0.0844523		1.96123	91.4604	0.0844523	0.00330361		0.302149					91.1817	0.00193299
	1.05667	20.237		0.0494144		1.95991	91.1817	0.0494144	0.00193299		0.176254					90.9046	0.0013772
	1.06	28.404		0.0352063		1.95859	90.9046	0.0352063	0.0013772		0.125194					90.6284	0.00143663
	1.06333	27.229		0.0367255		1.95726	90.6284	0.0367255	0.00143663		0.130199					90.3522	0.00154702
	1.06667	25.286		0.0395476		1.95594	90.3522	0.0395476	0.00154702		0.139777					90.0776	0.00161371
	1.07	24.241		0.0412524		1.95462	90.0776	0.0412524	0.00161371		0.145359					89.8039	0.00140859
	1.07333	27.771		0.0360088		1.9533	89.8039	0.0360088	0.00140859		0.126497					89.5302	0.0014247
	1.07667	27.457		0.0364206		1.95197	89.5302	0.0364206	0.0014247		0.127554					89.2582	0.00186276
	1.08	21		0.047619		1.95065	89.2582	0.047619	0.00186276		0.166267					88.987	0.00188657
	1.08333	20.735		0.0482276		1.94933	88.987	0.0482276	0.00188657		0.16788					88.7157	0.00156266
	1.08667	25.033		0.0399473		1.948	88.7157	0.0399473	0.00156266		0.138632					88.4462	0.0011508
	1.09	33.992		0.0294187		1.94668	88.4462	0.0294187	0.0011508		0.101784					88.1774	0.00110643
	1.09333	35.355		0.0282845		1.94536	88.1774	0.0282845	0.00110643		0.0975625					87.9087	0.001299
	1.09667	30.114		0.0332071		1.94403	87.9087	0.0332071	0.001299		0.114193					87.6415	0.00172372
	1.1	22.694		0.0440645		1.94271	87.6415	0.0440645	0.00172372		0.151069					87.3752	0.00210357
	1.10333	18.596		0.053775		1.94139	87.3752	0.053775	0.00210357		0.1838					87.1089	0.0017225
	1.10667	22.71		0.0440335		1.94006	87.1089	0.0440335	0.0017225		0.150045					86.8442	0.00168018
	1.11	23.282		0.0429516		1.93874	86.8442	0.0429516	0.00168018		0.145914					86.5803	0.00166127
	1.11333	23.547		0.0424683		1.93742	86.5803	0.0424683	0.00166127		0.143834					86.3165	0.00135751
	1.11667	28.816		0.0347029		1.93609	86.3165	0.0347029	0.00135751		0.117175					86.0542	0.0011895
	1.12	32.886		0.0304081		1.93477	86.0542	0.0304081	0.0011895		0.102362					85.7927	0.00113353
	1.12333	34.51		0.0289771		1.93345	85.7927	0.0289771	0.00113353		0.0972483					85.5312	0.00114806
	1.12667	34.073		0.0293488		1.93212	85.5312	0.0293488	0.00114806		0.0981954					85.2713	0.00133499
	1.13	29.302		0.0341274		1.9308	85.2713	0.0341274	0.00133499		0.113837					85.0122	0.00188103
	1.13333	20.796		0.0480862		1.92948	85.0122	0.0480862	0.00188103		0.159911					84.7531	0.00172714
	1.13667	22.649		0.0441521		1.92816	84.7531	0.0441521	0.00172714		0.146381					84.4956	0.00129844
	1.14	30.127		0.0331928		1.92683	84.4956	0.0331928	0.00129844		0.109712					84.2388	0.00121484
	1.14333	32.2		0.0310559		1.92551	84.2388	0.0310559	0.00121484		0.102337					83.9821	0.00132263
	1.14667	29.576		0.0338112		1.92419	83.9821	0.0338112	0.00132263		0.111077					83.7269	0.00170687
	1.15	22.918		0.0436338		1.92287	83.7269	0.0436338	0.00170687		0.142911					83.4725	0.00179243
	1.15333	21.824		0.0458211		1.92154	83.4725	0.0458211	0.00179243		0.149619					83.2181	0.00170108
	1.15667	22.996		0.0434858		1.92022	83.2181	0.0434858	0.00170108		0.14156					82.9652	0.00168583
	1.16	23.204		0.043096		1.9189	82.9652	0.043096	0.00168583		0.139865					82.7131	0.00148197
	1.16333	26.396		0.0378845		1.91757	82.7131	0.0378845	0.00148197		0.122578					82.461	0.00124465
	1.16667	31.429		0.0318177		1.91625	82.461	0.0318177	0.00124465		0.102635					82.2104	0.00127292
	1.17	30.731		0.0325404		1.91493	82.2104	0.0325404	0.00127292		0.104647					81.9606	0.00134302
	1.17333	29.127		0.0343324		1.91361	81.9606	0.0343324	0.00134302		0.110074					81.7108	0.00132725
	1.17667	29.473		0.0339294		1.91228	81.7108	0.0339294	0.00132725		0.108451					81.4625	0.00125741
	1.18	31.11		0.032144		1.91096	81.4625	0.032144	0.00125741		0.102432					81.215	0.00123028
	1.18333	31.796		0.0314505		1.90964	81.215	0.0314505	0.00123028		0.0999172					80.9675	0.00142087
	1.18667	27.531		0.0363227		1.90831	80.9675	0.0363227	0.00142087		0.115044					80.7215	0.0015145
	1.19	25.829		0.0387162		1.90699	80.7215	0.0387162	0.0015145		0.122253					80.4762	0.00133815
	1.19333	29.233		0.0342079		1.90567	80.4762	0.0342079	0.00133815		0.107689					80.2309	0.00106123
	1.19667	36.861		0.0271289		1.90434	80.2309	0.0271289	0.00106123		0.0851434					79.9871	0.000920207
	1.2	42.51		0.0235239		1.90302	79.9871	0.0235239	0.000920207		0.0736047					79.7441	0.000878622
	1.20333	44.522		0.0224608		1.9017	79.7441	0.0224608	0.000878622		0.0700649					79.501	0.00103186
	1.20667	37.91		0.0263783		1.90037	79.501	0.0263783	0.00103186		0.0820343					79.2594	0.00134039
	1.21	29.184		0.0342654		1.89905	79.2594	0.0342654	0.00134039		0.106239					79.0186	0.0013489
	1.21333	29		0.0344828		1.89773	79.0186	0.0344828	0.0013489		0.106588					78.7778	0.00122244
	1.21667	32		0.03125		1.8964	78.7778	0.03125	0.00122244		0.0963009					78.5384	0.00108441
	1.22	36.073		0.0277216		1.89508	78.5384	0.0277216	0.00108441		0.085168					78.2997	0.00100282
	1.22333	39.008		0.0256358		1.89376	78.2997	0.0256358	0.00100282		0.0785205					78.0611	0.00100282
	1.22667	39.008		0.0256358		1.89243	78.0611	0.0256358	0.00100282		0.0782812					77.8239	0.00115012
	1.23	34.012		0.0294014		1.89111	77.8239	0.0294014	0.00115012		0.0895071					77.5874	0.00122244
	1.23333	32		0.03125		1.88979	77.5874	0.03125	0.00122244		0.0948458					77.351	0.00122026
	1.23667	32.057		0.0311944		1.88847	77.351	0.0311944	0.00122026		0.0943886					77.1159	0.00112118
	1.24	34.89		0.0286615		1.88714	77.1159	0.0286615	0.00112118		0.0864609					76.8816	0.0010907
	1.24333	35.865		0.0278823		1.88582	76.8816	0.0278823	0.0010907		0.0838548					76.6473	0.00113811
	1.24667	34.371		0.0290943		1.8845	76.6473	0.0290943	0.00113811		0.0872331					76.4144	0.00142299
	1.25	27.49		0.0363769		1.88318	76.4144	0.0363769	0.00142299		0.108737					76.1822	0.00191605
	1.25333	20.416		0.0489812		1.88185	76.1822	0.0489812	0.00191605		0.145969					75.95	0.00177181
	1.25667	22.078		0.045294		1.88053	75.95	0.045294	0.00177181		0.134569					75.7192	0.00140566
	1.26	27.829		0.0359337		1.87921	75.7192	0.0359337	0.00140566		0.106435					75.4891	0.00112369
	1.26333	34.812		0.0287257		1.87788	75.4891	0.0287257	0.00112369		0.0848266					75.259	0.00114027
	1.26667	34.306		0.0291494		1.87656	75.259	0.0291494	0.00114027		0.0858154					75.0304	0.00107346
	1.27	36.441		0.0274416		1.87524	75.0304	0.0274416	0.00107346		0.0805422					74.8024	0.000840759
	1.27333	46.527		0.0214929		1.87392	74.8024	0.0214929	0.000840759		0.0628908					74.5744	0.000792392
	1.27667	49.367		0.0202564		1.87259	74.5744	0.0202564	0.000792392		0.0590921					74.3478	0.000834695
	1.28	46.865		0.0213379		1.87127	74.3478	0.0213379	0.000834695		0.0620577					74.1219	0.000909721
	1.28333	43		0.0232558		1.86995	74.1219	0.0232558	0.000909721		0.0674302					73.896	0.000928044
	1.28667	42.151		0.0237242		1.86862	73.896	0.0237242	0.000928044		0.0685787					73.6714	0.000853341
	1.29	45.841		0.0218145		1.8673	73.6714	0.0218145	0.000853341		0.0628668					73.4476	0.000969828
	1.29333	40.335		0.0247924		1.86598	73.4476	0.0247924	0.000969828		0.0712315					73.2237	0.00109568
	1.29667	35.702		0.0280096		1.86465	73.2237	0.0280096	0.00109568		0.0802298					73.0012	0.000939591
	1.3	41.633		0.0240194		1.86333	73.0012	0.0240194	0.000939591		0.0685913					72.7794	0.00102831
	1.30333	38.041		0.0262874		1.86201	72.7794	0.0262874	0.00102831		0.0748399					72.5576	0.00133966
	1.30667	29.2		0.0342466		1.86068	72.5576	0.0342466	0.00133966		0.0972023					72.3371	0.00106204
	1.31	36.833		0.0271496		1.85936	72.3371	0.0271496	0.00106204		0.0768246					72.1173	0.000970718
	1.31333	40.298		0.0248151		1.85804	72.1173	0.0248151	0.000970718		0.0700055					71.8975	0.00123105
	1.31667	31.776		0.0314703		1.85671	71.8975	0.0314703	0.00123105		0.0885097					71.679	0.00128109
	1.32	30.535		0.0327493		1.85539	71.679	0.0327493	0.00128109		0.0918271					71.4612	0.00116833
	1.32333	33.482		0.0298668		1.85407	71.4612	0.0298668	0.00116833		0.0834902					71.2434	0.000990379
	1.32667	39.498		0.0253177		1.85274	71.2434	0.0253177	0.000990379		0.070558					71.0269	0.000989978
	1.33	39.514		0.0253075		1.85142	71.0269	0.0253075	0.000989978		0.0703151					70.8111	0.00117595
	1.33333	33.265		0.0300616		1.8501	70.8111	0.0300616	0.00117595		0.0832704					70.5953	0.0013489
	1.33667	29		0.0344828		1.84878	70.5953	0.0344828	0.0013489		0.0952257					70.3808	0.00129179
	1.34	30.282		0.0330229		1.84745	70.3808	0.0330229	0.00129179		0.0909172					70.1669	0.000950412
	1.34333	41.159		0.024296		1.84613	70.1669	0.024296	0.000950412		0.0666875					69.9531	0.000885183
	1.34667	44.192		0.0226285		1.84481	69.9531	0.0226285	0.000885183		0.0619212					69.7405	0.000931381
	1.35	42		0.0238095		1.84349	69.7405	0.0238095	0.000931381		0.064955					69.5286	0.0010001
	1.35333	39.114		0.0255663		1.84216	69.5286	0.0255663	0.0010001		0.0695357					69.3167	0.00105539
	1.35667	37.065		0.0269796		1.84084	69.3167	0.0269796	0.00105539		0.0731561					69.106	0.00102942
	1.36	38		0.0263158		1.83952	69.106	0.0263158	0.00102942		0.0711392					68.896	0.000986309
	1.36333	39.661		0.0252137		1.83819	68.896	0.0252137	0.000986309		0.0679528					68.6861	0.00093914
	1.36667	41.653		0.0240079		1.83687	68.6861	0.0240079	0.00093914		0.0645058					68.4774	0.000860001
	1.37	45.486		0.0219848		1.83555	68.4774	0.0219848	0.000860001		0.0588906					68.2693	0.000801336
	1.37333	48.816		0.0204851		1.83423	68.2693	0.0204851	0.000801336		0.0547066					68.0612	0.000790039
	1.37667	49.514		0.0201963		1.8329	68.0612	0.0201963	0.000790039		0.053771					67.8544	0.000917832
	1.38	42.62		0.0234632		1.83158	67.8544	0.0234632	0.000917832		0.0622789					67.6482	0.0010131
	1.38333	38.612		0.0258987		1.83026	67.6482	0.0258987	0.0010131		0.0685347					67.442	0.000917746
	1.38667	42.624		0.023461		1.82893	67.442	0.023461	0.000917746		0.0618946					67.2371	0.000779693
	1.39	50.171		0.0199318		1.82761	67.2371	0.0199318	0.000779693		0.0524243					67.0328	0.000694185
	1.39333	56.351		0.0177459		1.82629	67.0328	0.0177459	0.000694185		0.0465331					66.8285	0.000769418
	1.39667	50.841		0.0196692		1.82496	66.8285	0.0196692	0.000769418		0.0514191					66.6254	0.000855712
	1.4	45.714		0.0218751		1.82364	66.6254	0.0218751	0.000855712		0.0570121					66.423	0.000903209
	1.40333	43.31		0.0230894		1.82232	66.423	0.0230894	0.000903209		0.0599939					66.2205	0.000912054
	1.40667	42.89		0.0233155		1.82099	66.2205	0.0233155	0.000912054		0.0603967					66.0193	0.000889045
	1.41	44		0.0227273		1.81967	66.0193	0.0227273	0.000889045		0.0586942					65.8187	0.000830919
	1.41333	47.078		0.0212413		1.81835	65.8187	0.0212413	0.000830919		0.05469					65.6181	0.00095268
	1.41667	41.061		0.024354		1.81702	65.6181	0.024354	0.00095268		0.0625131					65.4187	0.00120282
	1.42	32.522		0.0307484		1.8157	65.4187	0.0307484	0.00120282		0.0786867					65.2199	0.00108749
	1.42333	35.971		0.0278002		1.81438	65.2199	0.0278002	0.00108749		0.0709258					65.0212	0.000990781
	1.42667	39.482		0.025328		1.81305	65.0212	0.025328	0.000990781		0.0644217					64.8236	0.000965924
	1.43	40.498		0.0246926		1.81173	64.8236	0.0246926	0.000965924		0.0626147					64.6266	0.000991609
	1.43333	39.449		0.0253492		1.81041	64.6266	0.0253492	0.000991609		0.0640843					64.4296	0.000980647
	1.43667	39.89		0.0250689		1.80909	64.4296	0.0250689	0.000980647		0.0631827					64.2339	0.000858227
	1.44	45.58		0.0219394		1.80776	64.2339	0.0219394	0.000858227		0.0551272					64.0387	0.000919666
	1.44333	42.535		0.0235101		1.80644	64.0387	0.0235101	0.000919666		0.0588942					63.8435	0.00111131
	1.44667	35.2		0.0284091		1.80512	63.8435	0.0284091	0.00111131		0.0709497					63.6495	0.000739499
	1.45	52.898		0.0189043		1.8038	63.6495	0.0189043	0.000739499		0.0470687					63.4561	0.000629737
	1.45333	62.118		0.0160984		1.80247	63.4561	0.0160984	0.000629737		0.0399606					63.2627	0.000754227
	1.45667	51.865		0.0192808		1.80115	63.2627	0.0192808	0.000754227		0.0477145					63.0705	0.000961177
	1.46	40.698		0.0245712		1.79983	63.0705	0.0245712	0.000961177		0.0606219					62.8788	0.00119755
	1.46333	32.665		0.0306138		1.7985	62.8788	0.0306138	0.00119755		0.0753006					62.6872	0.00104571
	1.46667	37.408		0.0267322		1.79718	62.6872	0.0267322	0.00104571		0.0655527					62.4967	0.000869289
	1.47	45		0.0222222		1.79586	62.4967	0.0222222	0.000869289		0.0543277					62.3068	0.000738075
	1.47333	53		0.0188679		1.79454	62.3068	0.0188679	0.000738075		0.0459871					62.1169	0.000718223
	1.47667	54.465		0.0183604		1.79321	62.1169	0.0183604	0.000718223		0.0446138					61.9281	0.000780456
	1.48	50.122		0.0199513		1.79189	61.9281	0.0199513	0.000780456		0.0483322					61.74	0.000894432
	1.48333	43.735		0.022865		1.79057	61.74	0.022865	0.000894432		0.0552222					61.5518	0.00097795
	1.48667	40		0.025		1.78924	61.5518	0.025	0.00097795		0.0601946					61.3648	0.000971996
	1.49	40.245		0.0248478		1.78792	61.3648	0.0248478	0.000971996		0.0596463					61.1783	0.000849855
	1.49333	46.029		0.0217254		1.7866	61.1783	0.0217254	0.000849855		0.0519927					60.9918	0.000820462
	1.49667	47.678		0.020974		1.78527	60.9918	0.020974	0.000820462		0.0500415					60.8065	0.000917552
	1.5	42.633		0.023456		1.78395	60.8065	0.023456	0.000917552		0.0557931					60.6217	0.000971321
	1.50333	40.273		0.0248305		1.78263	60.6217	0.0248305	0.000971321		0.0588831					60.437	0.000939885
	1.50667	41.62		0.0240269		1.7813	60.437	0.0240269	0.000939885		0.0568038					60.2533	0.000756664
	1.51	51.698		0.0193431		1.77998	60.2533	0.0193431	0.000756664		0.0455915					60.0702	0.000780518
	1.51333	50.118		0.0199529		1.77866	60.0702	0.0199529	0.000780518		0.0468859					59.8872	0.000940992
	1.51667	41.571		0.0240552		1.77733	59.8872	0.0240552	0.000940992		0.0563534					59.7052	0.00100303
	1.52	39		0.025641		1.77601	59.7052	0.025641	0.00100303		0.0598858					59.5238	0.000894514
	1.52333	43.731		0.0228671		1.77469	59.5238	0.0228671	0.000894514		0.0532448					59.3423	0.000672975
	1.52667	58.127		0.0172037		1.77336	59.3423	0.0172037	0.000672975		0.0399359					59.162	0.00071817
	1.53	54.469		0.0183591		1.77204	59.162	0.0183591	0.00071817		0.0424884					58.9822	0.00084552
	1.53333	46.265		0.0216146		1.77072	58.9822	0.0216146	0.00084552		0.0498707					58.8025	0.000728319
	1.53667	53.71		0.0186185		1.7694	58.8025	0.0186185	0.000728319		0.042827					58.6238	0.000798327
	1.54	49		0.0204082		1.76807	58.6238	0.0204082	0.000798327		0.0468009					58.4457	0.0011692
	1.54333	33.457		0.0298891		1.76675	58.4457	0.0298891	0.0011692		0.0683348					58.2675	0.00109305
	1.54667	35.788		0.0279423		1.76543	58.2675	0.0279423	0.00109305		0.0636892					58.0905	0.000872858
	1.55	44.816		0.0223135		1.76411	58.0905	0.0223135	0.000872858		0.0507047					57.914	0.000703713
	1.55333	55.588		0.0179895		1.76278	57.914	0.0179895	0.000703713		0.0407548					57.7375	0.000693127
	1.55667	56.437		0.0177189		1.76146	57.7375	0.0177189	0.000693127		0.0400194					57.562	0.000741672
	1.56	52.743		0.0189599		1.76014	57.562	0.0189599	0.000741672		0.0426921					57.3871	0.000735702
	1.56333	53.171		0.0188072		1.75881	57.3871	0.0188072	0.000735702		0.0422198					57.2122	0.000702891
	1.56667	55.653		0.0179685		1.75749	57.2122	0.0179685	0.000702891		0.0402139					57.0384	0.000637309
	1.57	61.38		0.016292		1.75617	57.0384	0.016292	0.000637309		0.036351					56.865	0.000648788
	1.57333	60.294		0.0165854		1.75485	56.865	0.0165854	0.000648788		0.0368933					56.6917	0.000711612
	1.57667	54.971		0.0181914		1.75352	56.6917	0.0181914	0.000711612		0.0403425					56.5195	0.00087436
	1.58	44.739		0.0223519		1.7522	56.5195	0.0223519	0.00087436		0.0494184					56.3477	0.000874048
	1.58333	44.755		0.0223439		1.75088	56.3477	0.0223439	0.000874048		0.0492506					56.176	0.000731766
	1.58667	53.457		0.0187066		1.74955	56.176	0.0187066	0.000731766		0.0411077					56.0053	0.000647392
	1.59	60.424		0.0165497		1.74823	56.0053	0.0165497	0.000647392		0.0362574					55.8351	0.000617081
	1.59333	63.392		0.0157749		1.74691	55.8351	0.0157749	0.000617081		0.0344548					55.6649	0.00062821
	1.59667	62.269		0.0160594		1.74558	55.6649	0.0160594	0.00062821		0.0349693					55.4958	0.000685295
	1.6	57.082		0.0175187		1.74426	55.4958	0.0175187	0.000685295		0.038031					55.3272	0.000724407
	1.60333	54		0.0185185		1.74294	55.3272	0.0185185	0.000724407		0.0400794					55.1585	0.000592697
	1.60667	66		0.0151515		1.74161	55.1585	0.0151515	0.000592697		0.0326923					54.9909	0.000592697
	1.61	66		0.0151515		1.74029	54.9909	0.0151515	0.000592697		0.032593					54.8238	0.000711236
	1.61333	55		0.0181818		1.73897	54.8238	0.0181818	0.000711236		0.0389927					54.6567	0.000642564
	1.61667	60.878		0.0164263		1.73764	54.6567	0.0164263	0.000642564		0.0351204					54.4907	0.000584418
	1.62	66.935		0.0149399		1.73632	54.4907	0.0149399	0.000584418		0.0318453					54.3251	0.00058279
	1.62333	67.122		0.0148982		1.735	54.3251	0.0148982	0.00058279		0.0316601					54.1595	0.000620596
	1.62667	63.033		0.0158647		1.73367	54.1595	0.0158647	0.000620596		0.0336111					53.9949	0.000674727
	1.63	57.976		0.0172485		1.73235	53.9949	0.0172485	0.000674727		0.0364319					53.8309	0.000686281
	1.63333	57		0.0175439		1.73103	53.8309	0.0175439	0.000686281		0.0369431					53.6668	0.00068657
	1.63667	56.976		0.0175512		1.72971	53.6668	0.0175512	0.00068657		0.036846					53.5037	0.000671427
	1.64	58.261		0.0171641		1.72838	53.5037	0.0171641	0.000671427		0.0359238					53.3411	0.000583424
	1.64333	67.049		0.0149145		1.72706	53.3411	0.0149145	0.000583424		0.0311205					53.1786	0.000532145
	1.64667	73.51		0.0136036		1.72574	53.1786	0.0136036	0.000532145		0.0282987					53.017	0.000562105
	1.65	69.592		0.0143695		1.72442	53.017	0.0143695	0.000562105		0.0298011					52.8559	0.000593137
	1.65333	65.951		0.0151628		1.72309	52.8559	0.0151628	0.000593137		0.0313508					52.6948	0.000606885
	1.65667	64.457		0.0155142		1.72177	52.6948	0.0155142	0.000606885		0.0319797					52.5347	0.000637859
	1.66	61.327		0.016306		1.72045	52.5347	0.016306	0.000637859		0.0335097					52.375	0.000631679
	1.66333	61.927		0.016148		1.71912	52.375	0.016148	0.000631679		0.0330842					52.2154	0.000588152
	1.66667	66.51		0.0150353		1.7178	52.2154	0.0150353	0.000588152		0.0307106					52.0567	0.000620035
	1.67	63.09		0.0158504		1.71648	52.0567	0.0158504	0.000620035		0.032277					51.8986	0.000687704
	1.67333	56.882		0.0175803		1.71516	51.8986	0.0175803	0.000687704		0.0356909					51.7404	0.000718764
	1.67667	54.424		0.0183742		1.71383	51.7404	0.0183742	0.000718764		0.0371891					51.5832	0.000773526
	1.68	50.571		0.0197742		1.71251	51.5832	0.0197742	0.000773526		0.0399009					51.4264	0.000841808
	1.68333	46.469		0.0215197		1.71119	51.4264	0.0215197	0.000841808		0.0432912					51.2697	0.00067545
	1.68667	57.914		0.017267		1.70986	51.2697	0.017267	0.00067545		0.0346301					51.1139	0.000614155
	1.69	63.694		0.0157001		1.70854	51.1139	0.0157001	0.000614155		0.0313919					50.9586	0.000712402
	1.69333	54.91		0.0182116		1.70722	50.9586	0.0182116	0.000712402		0.036303					50.8033	0.000662052
	1.69667	59.086		0.0169245		1.70589	50.8033	0.0169245	0.000662052		0.0336344					50.6489	0.000569453
	1.7	68.694		0.0145573		1.70457	50.6489	0.0145573	0.000569453		0.0288422					50.495	0.000554307
	1.70333	70.571		0.0141701		1.70325	50.495	0.0141701	0.000554307		0.0279897					50.3411	0.000580317
	1.70667	67.408		0.014835		1.70192	50.3411	0.014835	0.000580317		0.0292138					50.1881	0.000648615
	1.71	60.31		0.016581		1.7006	50.1881	0.016581	0.000648615		0.0325528					50.0356	0.000641068
	1.71333	61.02		0.0163881		1.69928	50.0356	0.0163881	0.000641068		0.0320763					49.8831	0.000629069
	1.71667	62.184		0.0160813		1.69795	49.8831	0.0160813	0.000629069		0.0313799					49.7316	0.00065099
	1.72	60.09		0.0166417		1.69663	49.7316	0.0166417	0.00065099		0.0323748					49.5804	0.000604812
	1.72333	64.678		0.0154612		1.69531	49.5804	0.0154612	0.000604812		0.0299868					49.4293	0.000539879
	1.72667	72.457		0.0138013		1.69398	49.4293	0.0138013	0.000539879		0.0266858					49.2791	0.000543706
	1.73	71.947		0.0138991		1.69266	49.2791	0.0138991	0.000543706		0.0267933					49.1294	0.000575434
	1.73333	67.98		0.0147102		1.69134	49.1294	0.0147102	0.000575434		0.0282707					48.9796	0.000620802
	1.73667	63.012		0.01587		1.69002	48.9796	0.01587	0.000620802		0.0304067					48.8308	0.000576341
	1.74	67.873		0.0147334		1.68869	48.8308	0.0147334	0.000576341		0.0281432					48.6824	0.000528329
	1.74333	74.041		0.013506		1.68737	48.6824	0.013506	0.000528329		0.0257203					48.5341	0.000567396
	1.74667	68.943		0.0145047		1.68605	48.5341	0.0145047	0.000567396		0.027538					48.3866	0.000618115
	1.75	63.286		0.0158013		1.68473	48.3866	0.0158013	0.000618115		0.0299085					48.2396	0.000644384
	1.75333	60.706		0.0164728		1.6834	48.2396	0.0164728	0.000644384		0.0310848					48.0925	0.000558079
	1.75667	70.094		0.0142666		1.68208	48.0925	0.0142666	0.000558079		0.0268394					47.9464	0.000509621
	1.76	76.759		0.0130278		1.68076	47.9464	0.0130278	0.000509621		0.0244345					47.8007	0.000555946
	1.76333	70.363		0.014212		1.67943	47.8007	0.014212	0.000555946		0.0265746					47.655	0.000540849
	1.76667	72.327		0.0138261		1.67811	47.655	0.0138261	0.000540849		0.0257742					47.5102	0.000505825
	1.77	77.335		0.0129308		1.67679	47.5102	0.0129308	0.000505825		0.0240319					47.3658	0.000526183
	1.77333	74.343		0.0134512		1.67547	47.3658	0.0134512	0.000526183		0.0249231					47.2215	0.000510706
	1.77667	76.596		0.0130555		1.67414	47.2215	0.0130555	0.000510706		0.0241163					47.078	0.000467415
	1.78	83.69		0.0119489		1.67282	47.078	0.0119489	0.000467415		0.022005					46.9349	0.000470033
	1.78333	83.224		0.0120158		1.6715	46.9349	0.0120158	0.000470033		0.022061					46.7919	0.000495987
	1.78667	78.869		0.0126793		1.67017	46.7919	0.0126793	0.000495987		0.0232082					46.6497	0.000548532
	1.79	71.314		0.0140225		1.66885	46.6497	0.0140225	0.000548532		0.0255889					46.508	0.000590764
	1.79333	66.216		0.0151021		1.66753	46.508	0.0151021	0.000590764		0.0274752					46.3662	0.000605542
	1.79667	64.6		0.0154799		1.6662	46.3662	0.0154799	0.000605542		0.0280767					46.2253	0.000573032
	1.8	68.265		0.0146488		1.66488	46.2253	0.0146488	0.000573032		0.0264886					46.0849	0.000540819
	1.80333	72.331		0.0138253		1.66356	46.0849	0.0138253	0.000540819		0.0249236					45.9444	0.000518641
	1.80667	75.424		0.0132584		1.66223	45.9444	0.0132584	0.000518641		0.0238287					45.8048	0.000483744
	1.81	80.865		0.0123663		1.66091	45.8048	0.0123663	0.000483744		0.0221578					45.6656	0.000467667
	1.81333	83.645		0.0119553		1.65959	45.6656	0.0119553	0.000467667		0.0213563					45.5264	0.000527602
	1.81667	74.143		0.0134874		1.65826	45.5264	0.0134874	0.000527602		0.0240198					45.3881	0.000563896
	1.82	69.371		0.0144152		1.65694	45.3881	0.0144152	0.000563896		0.0255941					45.2502	0.000557173
	1.82333	70.208		0.0142434		1.65562	45.2502	0.0142434	0.000557173		0.0252122					45.1123	0.000591273
	1.82667	66.159		0.0151151		1.65429	45.1123	0.0151151	0.000591273		0.0266736					44.9752	0.000579054
	1.83	67.555		0.0148028		1.65297	44.9752	0.0148028	0.000579054		0.0260431					44.8385	0.000501513
	1.83333	78		0.0128205		1.65165	44.8385	0.0128205	0.000501513		0.0224871					44.7019	0.000504709
	1.83667	77.506		0.0129022		1.65033	44.7019	0.0129022	0.000504709		0.0225614					44.566	0.000559316
	1.84	69.939		0.0142982		1.649	44.566	0.0142982	0.000559316		0.0249265					44.4306	0.000609315
	1.84333	64.2		0.0155763		1.64768	44.4306	0.0155763	0.000609315		0.0270722					44.2952	0.000587393
	1.84667	66.596		0.0150159		1.64636	44.2952	0.0150159	0.000587393		0.0260187					44.1606	0.000495165
	1.85	79		0.0126582		1.64504	44.1606	0.0126582	0.000495165		0.0218668					44.0264	0.000458142
	1.85333	85.384		0.0117118		1.64371	44.0264	0.0117118	0.000458142		0.0201704					43.8922	0.000451584
	1.85667	86.624		0.0115441		1.64239	43.8922	0.0115441	0.000451584		0.019821					43.7589	0.000486936
	1.86	80.335		0.0124479		1.64107	43.7589	0.0124479	0.000486936		0.0213078					43.6259	0.000497919
	1.86333	78.563		0.0127286		1.63974	43.6259	0.0127286	0.000497919		0.0217222					43.4929	0.000487233
	1.86667	80.286		0.0124555		1.63842	43.4929	0.0124555	0.000487233		0.0211912					43.3608	0.00049984
	1.87	78.261		0.0127778		1.6371	43.3608	0.0127778	0.00049984		0.0216735					43.229	0.000502247
	1.87333	77.886		0.0128393		1.63578	43.229	0.0128393	0.000502247		0.0217116					43.0973	0.000486518
	1.87667	80.404		0.0124372		1.63445	43.0973	0.0124372	0.000486518		0.0209676					42.9663	0.000470004
	1.88	83.229		0.012015		1.63313	42.9663	0.012015	0.000470004		0.0201944					42.8357	0.000469339
	1.88333	83.347		0.011998		1.63181	42.8357	0.011998	0.000469339		0.0201045					42.7052	0.000535115
	1.88667	73.102		0.0136795		1.63048	42.7052	0.0136795	0.000535115		0.0228522					42.5754	0.000536701
	1.89	72.886		0.0137201		1.62916	42.5754	0.0137201	0.000536701		0.0228503					42.4461	0.000481844
	1.89333	81.184		0.0123177		1.62784	42.4461	0.0123177	0.000481844		0.0204524					42.3167	0.000489373
	1.89667	79.935		0.0125102		1.62651	42.3167	0.0125102	0.000489373		0.0207086					42.1881	0.00049903
	1.9	78.388		0.0127571		1.62519	42.1881	0.0127571	0.00049903		0.0210531					42.0599	0.000486421
	1.90333	80.42		0.0124347		1.62387	42.0599	0.0124347	0.000486421		0.0204588					41.9317	0.00047917
	1.90667	81.637		0.0122493		1.62254	41.9317	0.0122493	0.00047917		0.0200924					41.8043	0.000478929
	1.91	81.678		0.0122432		1.62122	41.8043	0.0122432	0.000478929		0.0200213					41.6773	0.000493559
	1.91333	79.257		0.0126172		1.6199	41.6773	0.0126172	0.000493559		0.0205702					41.5503	0.000489973
	1.91667	79.837		0.0125255		1.61857	41.5503	0.0125255	0.000489973		0.0203585					41.424	0.00046569
	1.92	84		0.0119048		1.61725	41.424	0.0119048	0.00046569		0.0192908					41.2981	0.000434152
	1.92333	90.102		0.0110985		1.61593	41.2981	0.0110985	0.000434152		0.0179297					41.1723	0.000425649
	1.92667	91.902		0.0108812		1.6146	41.1723	0.0108812	0.000425649		0.0175249					41.0471	0.00048182
	1.93	81.188		0.0123171		1.61328	41.0471	0.0123171	0.00048182		0.0197773					40.9224	0.000494014
	1.93333	79.184		0.0126288		1.61196	40.9224	0.0126288	0.000494014		0.0202162					40.7977	0.00046553
	1.93667	84.029		0.0119007		1.61064	40.7977	0.0119007	0.00046553		0.0189925					40.6737	0.000437043
	1.94	89.506		0.0111724		1.60931	40.6737	0.0111724	0.000437043		0.0177762					40.5501	0.000435452
	1.94333	89.833		0.0111318		1.60799	40.5501	0.0111318	0.000435452		0.0176577					40.4265	0.000468283
	1.94667	83.535		0.011971		1.60667	40.4265	0.011971	0.000468283		0.0189311					40.3037	0.00045486
	1.95	86		0.0116279		1.60535	40.3037	0.0116279	0.00045486		0.0183326					40.1812	0.00043569
	1.95333	89.784		0.0111378		1.60402	40.1812	0.0111378	0.00043569		0.0175066					40.0588	0.000445576
	1.95667	87.792		0.0113906		1.6027	40.0588	0.0113906	0.000445576		0.0178492					39.9371	0.000434644
	1.96	90		0.0111111		1.60138	39.9371	0.0111111	0.000434644		0.0173584					39.8157	0.000409287
	1.96333	95.576		0.0104629		1.60005	39.8157	0.0104629	0.000409287		0.016296					39.6943	0.000416512
	1.96667	93.918		0.0106476		1.59873	39.6943	0.0106476	0.000416512		0.0165332					39.5737	0.000432702
	1.97	90.404		0.0110615		1.59741	39.5737	0.0110615	0.000432702		0.0171236					39.4535	0.000450455
	1.97333	86.841		0.0115153		1.59609	39.4535	0.0115153	0.000450455		0.017772					39.3332	0.000481316
	1.97667	81.273		0.0123042		1.59476	39.3332	0.0123042	0.000481316		0.0189317					39.2137	0.000500544
	1.98	78.151		0.0127957		1.59344	39.2137	0.0127957	0.000500544		0.0196282					39.0946	0.000448894
	1.98333	87.143		0.0114754		1.59212	39.0946	0.0114754	0.000448894		0.0175493					38.9754	0.000423428
	1.98667	92.384		0.0108244		1.59079	38.9754	0.0108244	0.000423428		0.0165033					38.857	0.000423447
	1.99	92.38		0.0108249		1.58947	38.857	0.0108249	0.000423447		0.0164539					38.7389	0.000429868
	1.99333	91		0.010989		1.58815	38.7389	0.010989	0.000429868		0.0166526					38.6208	0.00041959
	1.99667	93.229		0.0107263		1.58682	38.6208	0.0107263	0.00041959		0.0162049					38.5035	0.000382437
	2	102.286		0.00977651		1.5855	38.5035	0.00977651	0.000382437		0.0147252					38.3865	0.000388754
	2.00333	100.624		0.00993799		1.58418	38.3865	0.00993799	0.000388754		0.0149229					38.2695	0.000424799
	2.00667	92.086		0.0108594		1.58285	38.2695	0.0108594	0.000424799		0.0162568					38.1532	0.000447636
	2.01	87.388		0.0114432		1.58153	38.1532	0.0114432	0.000447636		0.0170787					38.0373	0.000439869
	2.01333	88.931		0.0112447		1.58021	38.0373	0.0112447	0.000439869		0.0167314					37.9213	0.000391819
	2.01667	99.837		0.0100163		1.57888	37.9213	0.0100163	0.000391819		0.0148583					37.8061	0.000410201
	2.02	95.363		0.0104862		1.57756	37.8061	0.0104862	0.000410201		0.0155081					37.6912	0.000449168
	2.02333	87.09		0.0114824		1.57624	37.6912	0.0114824	0.000449168		0.0169297					37.5764	0.000459024
	2.02667	85.22		0.0117343		1.57491	37.5764	0.0117343	0.000459024		0.0172484					37.4622	0.000449188
	2.03	87.086		0.0114829		1.57359	37.4622	0.0114829	0.000449188		0.0168276					37.3483	0.000421085
	2.03333	92.898		0.0107645		1.57227	37.3483	0.0107645	0.000421085		0.0157268					37.2345	0.000411981
	2.03667	94.951		0.0105317		1.57095	37.2345	0.0105317	0.000411981		0.0153399					37.1214	0.000416167
	2.04	93.996		0.0106388		1.56962	37.1214	0.0106388	0.000416167		0.0154487					37.0086	0.000429774
	2.04333	91.02		0.0109866		1.5683	37.0086	0.0109866	0.000429774		0.0159053					36.8958	0.000429349
	2.04667	91.11		0.0109757		1.56698	36.8958	0.0109757	0.000429349		0.0158412					36.7837	0.000429001
	2.05	91.184		0.0109668		1.56566	36.7837	0.0109668	0.000429001		0.0157802					36.6719	0.000439671
	2.05333	88.971		0.0112396		1.56433	36.6719	0.0112396	0.000439671		0.0161236					36.5601	0.000460412
	2.05667	84.963		0.0117698		1.56301	36.5601	0.0117698	0.000460412		0.0168327					36.449	0.000474969
	2.06	82.359		0.012142		1.56169	36.449	0.012142	0.000474969		0.0173122					36.3383	0.000443188
	2.06333	88.265		0.0113295		1.56036	36.3383	0.0113295	0.000443188		0.0161047					36.2275	0.000424633
	2.06667	92.122		0.0108552		1.55904	36.2275	0.0108552	0.000424633		0.0153834					36.1174	0.000462634
	2.07	84.555		0.0118266		1.55772	36.1174	0.0118266	0.000462634		0.0167091					36.0077	0.00043241
	2.07333	90.465		0.011054		1.5564	36.0077	0.011054	0.00043241		0.0155701					35.898	0.000383833
	2.07667	101.914		0.00981219		1.55507	35.898	0.00981219	0.000383833		0.0137788					35.7889	0.000382224
	2.08	102.343		0.00977106		1.55375	35.7889	0.00977106	0.000382224		0.0136794					35.6801	0.000402093
	2.08333	97.286		0.010279		1.55243	35.6801	0.010279	0.000402093		0.0143467					35.5714	0.000438444
	2.08667	89.22		0.0112082		1.5511	35.5714	0.0112082	0.000438444		0.0155961					35.4633	0.000419554
	2.09	93.237		0.0107254		1.54978	35.4633	0.0107254	0.000419554		0.0148788					35.3555	0.000399163
	2.09333	98		0.0102041		1.54846	35.3555	0.0102041	0.000399163		0.0141126					35.2478	0.000417343
	2.09667	93.731		0.0106688		1.54713	35.2478	0.0106688	0.000417343		0.0147104					35.1407	0.000404471
	2.1	96.714		0.0103398		1.54581	35.1407	0.0103398	0.000404471		0.0142134					35.0339	0.000372552
	2.10333	105		0.00952381		1.54449	35.0339	0.00952381	0.000372552		0.013052					34.9271	0.000360461
	2.10667	108.522		0.00921472		1.54316	34.9271	0.00921472	0.000360461		0.0125899					34.821	0.000375546
	2.11	104.163		0.00960034		1.54184	34.821	0.00960034	0.000375546		0.0130769					34.7152	0.000440399
	2.11333	88.824		0.0112582		1.54052	34.7152	0.0112582	0.000440399		0.0152885					34.6094	0.000448683
	2.11667	87.184		0.01147		1.53919	34.6094	0.01147	0.000448683		0.0155286					34.5042	0.000423428
	2.12	92.384		0.0108244		1.53787	34.5042	0.0108244	0.000423428		0.0146101					34.3994	0.000394335
	2.12333	99.2		0.0100806		1.53655	34.3994	0.0100806	0.000394335		0.0135649					34.2945	0.00039118
	2.12667	100		0.01		1.53522	34.2945	0.01	0.00039118		0.0134153					34.1903	0.000409325
	2.13	95.567		0.0104639		1.5339	34.1903	0.0104639	0.000409325		0.013995					34.0864	0.000417143
	2.13333	93.776		0.0106637		1.53258	34.0864	0.0106637	0.000417143		0.0142189					33.9825	0.000401066
	2.13667	97.535		0.0102527		1.53126	33.9825	0.0102527	0.000401066		0.0136292					33.8793	0.000339941
	2.14	115.073		0.00869014		1.52993	33.8793	0.00869014	0.000339941		0.0115169					33.7763	0.000365561
	2.14333	107.008		0.0093451		1.52861	33.7763	0.0093451	0.000365561		0.0123473					33.6734	0.000448452
	2.14667	87.229		0.0114641		1.52729	33.6734	0.0114641	0.000448452		0.0151009					33.5711	0.00040218
	2.15	97.265		0.0102812		1.52597	33.5711	0.0102812	0.00040218		0.0135016					33.469	0.00036809
	2.15333	106.273		0.00940973		1.52464	33.469	0.00940973	0.00036809		0.0123196					33.367	0.000368499
	2.15667	106.155		0.00942019		1.52332	33.367	0.00942019	0.000368499		0.0122957					33.2656	0.000365142
	2.16	107.131		0.00933437		1.522	33.2656	0.00933437	0.000365142		0.0121467					33.1646	0.000363206
	2.16333	107.702		0.00928488		1.52067	33.1646	0.00928488	0.000363206		0.0120456					33.0635	0.000362956
	2.16667	107.776		0.0092785		1.51935	33.0635	0.0092785	0.000362956		0.0120006					32.963	0.000366273
	2.17	106.8		0.0093633		1.51803	32.963	0.0093633	0.000366273		0.0120735					32.8629	0.000374622
	2.17333	104.42		0.00957671		1.51671	32.8629	0.00957671	0.000374622		0.0123111					32.7627	0.000376106
	2.17667	104.008		0.00961465		1.51538	32.7627	0.00961465	0.000376106		0.0123222					32.6631	0.000370222
	2.18	105.661		0.00946423		1.51406	32.6631	0.00946423	0.000370222		0.0120926					32.5639	0.000355883
	2.18333	109.918		0.00909769		1.51274	32.5639	0.00909769	0.000355883		0.011589					32.4646	0.000354895
	2.18667	110.224		0.00907243		1.51141	32.4646	0.00907243	0.000354895		0.0115216					32.366	0.000363425
	2.19	107.637		0.00929049		1.51009	32.366	0.00929049	0.000363425		0.0117626					32.2676	0.000391293
	2.19333	99.971		0.0100029		1.50877	32.2676	0.0100029	0.000391293		0.0126261					32.1693	0.000394984
	2.19667	99.037		0.0100972		1.50744	32.1693	0.0100972	0.000394984		0.0127064					32.0716	0.000370394
	2.2	105.612		0.00946862		1.50612	32.0716	0.00946862	0.000370394		0.0118791					31.9741	0.000353676
	2.20333	110.604		0.00904126		1.5048	31.9741	0.00904126	0.000353676		0.0113085					31.8767	0.000351136
	2.20667	111.404		0.00897634		1.50347	31.8767	0.00897634	0.000351136		0.0111931					31.7798	0.00038351
	2.21	102		0.00980392		1.50215	31.7798	0.00980392	0.00038351		0.0121879					31.6832	0.000378244
	2.21333	103.42		0.00966931		1.50083	31.6832	0.00966931	0.000378244		0.011984					31.5867	0.000357942
	2.21667	109.286		0.0091503		1.4995	31.5867	0.0091503	0.000357942		0.0113062					31.4907	0.000377514
	2.22	103.62		0.00965065		1.49818	31.4907	0.00965065	0.000377514		0.0118882					31.395	0.000402349
	2.22333	97.224		0.0102855		1.49686	31.395	0.0102855	0.000402349		0.0126317					31.2993	0.000425196
	2.22667	92		0.0108696		1.49553	31.2993	0.0108696	0.000425196		0.0133083					31.2042	0.00039667
	2.23	98.616		0.0101403		1.49421	31.2042	0.0101403	0.00039667		0.0123778					31.1094	0.000361795
	2.23333	108.122		0.00924881		1.49289	31.1094	0.00924881	0.000361795		0.0112552					31.0146	0.000355473
	2.23667	110.045		0.00908719		1.49157	31.0146	0.00908719	0.000355473		0.0110248					30.9203	0.000346177
	2.24	113		0.00884956		1.49024	30.9203	0.00884956	0.000346177		0.0107039					30.8264	0.000340157
	2.24333	115		0.00869565		1.48892	30.8264	0.00869565	0.000340157		0.0104858					30.7324	0.000367312
	2.24667	106.498		0.00938985		1.4876	30.7324	0.00938985	0.000367312		0.0112884					30.639	0.000407479
	2.25	96		0.0104167		1.48628	30.639	0.0104167	0.000407479		0.0124848					30.5459	0.000446971
	2.25333	87.518		0.0114262		1.48495	30.5459	0.0114262	0.000446971		0.0136531					30.4528	0.000441084
	2.25667	88.686		0.0112757		1.48363	30.4528	0.0112757	0.000441084		0.0134323					30.3603	0.000407981
	2.26	95.882		0.0104295		1.48231	30.3603	0.0104295	0.000407981		0.0123864					30.268	0.000381159
	2.26333	102.629		0.00974383		1.48098	30.268	0.00974383	0.000381159		0.0115369					30.1758	0.000371685
	2.26667	105.245		0.00950164		1.47966	30.1758	0.00950164	0.000371685		0.0112159					30.0841	0.000374665
	2.27	104.408		0.00957781		1.47834	30.0841	0.00957781	0.000374665		0.0112715					29.9927	0.00036651
	2.27333	106.731		0.00936935		1.47702	29.9927	0.00936935	0.00036651		0.0109926					29.9013	0.000351936
	2.27667	111.151		0.00899677		1.47569	29.9013	0.00899677	0.000351936		0.0105233					29.8104	0.000336739
	2.28	116.167		0.0086083		1.47437	29.8104	0.0086083	0.000336739		0.0100383					29.7198	0.000327487
	2.28333	119.449		0.00837177		1.47305	29.7198	0.00837177	0.000327487		0.00973286					29.6293	0.000327074
	2.28667	119.6		0.0083612		1.47172	29.6293	0.0083612	0.000327074		0.00969094					29.5392	0.000355486
	2.29	110.041		0.00908752		1.4704	29.5392	0.00908752	0.000355486		0.0105008					29.4495	0.000373873
	2.29333	104.629		0.00955758		1.46908	29.4495	0.00955758	0.000373873		0.0110104					29.3597	0.000370351
	2.29667	105.624		0.00946755		1.46775	29.3597	0.00946755	0.000370351		0.0108734					29.2705	0.000362408
	2.3	107.939		0.00926449		1.46643	29.2705	0.00926449	0.000362408		0.0106079					29.1815	0.00035257
	2.30333	110.951		0.00901299		1.46511	29.1815	0.00901299	0.00035257		0.0102885					29.0926	0.000342087
	2.30667	114.351		0.008745		1.46378	29.0926	0.008745	0.000342087		0.00995221					29.0042	0.000324284
	2.31	120.629		0.00828988		1.46246	29.0042	0.00828988	0.000324284		0.00940559					28.9161	0.000312118
	2.31333	125.331		0.00797887		1.46114	28.9161	0.00797887	0.000312118		0.00902521					28.8279	0.000336218
	2.31667	116.347		0.00859498		1.45981	28.8279	0.00859498	0.000336218		0.00969248					28.7403	0.000353427
	2.32	110.682		0.00903489		1.45849	28.7403	0.00903489	0.000353427		0.0101576					28.653	0.000339242
	2.32333	115.31		0.00867227		1.45717	28.653	0.00867227	0.000339242		0.00972031					28.5657	0.000340157
	2.32667	115		0.00869565		1.45584	28.5657	0.00869565	0.000340157		0.0097168					28.4789	0.000344028
	2.33	113.706		0.00879461		1.45452	28.4789	0.00879461	0.000344028		0.00979752					28.3923	0.000329515
	2.33333	118.714		0.00842361		1.4532	28.3923	0.00842361	0.000329515		0.00935569					28.3058	0.000330729
	2.33667	118.278		0.00845466		1.45188	28.3058	0.00845466	0.000330729		0.00936156					28.2198	0.000355987
	2.34	109.886		0.00910034		1.45055	28.2198	0.00910034	0.000355987		0.0100459					28.1341	0.000375972
	2.34333	104.045		0.00961123		1.44923	28.1341	0.00961123	0.000375972		0.0105776					28.0483	0.000380722
	2.34667	102.747		0.00973264		1.44791	28.0483	0.00973264	0.000380722		0.0106786					27.9631	0.000350803
	2.35	111.51		0.00896781		1.44659	27.9631	0.00896781	0.000350803		0.00980952					27.8781	0.000347632
	2.35333	112.527		0.00888676		1.44526	27.8781	0.00888676	0.000347632		0.00969133					27.7931	0.000352414
	2.35667	111		0.00900901		1.44394	27.7931	0.00900901	0.000352414		0.0097947					27.7087	0.000314651
	2.36	124.322		0.00804363		1.44262	27.7087	0.00804363	0.000314651		0.00871856					27.6245	0.000297028
	2.36333	131.698		0.00759313		1.44129	27.6245	0.00759313	0.000297028		0.00820525					27.5403	0.000303193
	2.36667	129.02		0.00775074		1.43997	27.5403	0.00775074	0.000303193		0.00835003					27.4566	0.000320747
	2.37	121.959		0.00819948		1.43865	27.4566	0.00819948	0.000320747		0.00880663					27.3732	0.00033649
	2.37333	116.253		0.00860193		1.43733	27.3732	0.00860193	0.00033649		0.00921081					27.2898	0.000336184
	2.37667	116.359		0.00859409		1.436	27.2898	0.00859409	0.000336184		0.00917437					27.2068	0.000338224
	2.38	115.657		0.00864626		1.43468	27.2068	0.00864626	0.000338224		0.00920201					27.1242	0.000340639
	2.38333	114.837		0.00870799		1.43336	27.1242	0.00870799	0.000340639		0.00923956					27.0415	0.000344758
	2.38667	113.465		0.00881329		1.43203	27.0415	0.00881329	0.000344758		0.00932278					26.9593	0.000346991
	2.39	112.735		0.00887036		1.43071	26.9593	0.00887036	0.000346991		0.00935464					26.8774	0.000347546
	2.39333	112.555		0.00888455		1.42939	26.8774	0.00888455	0.000347546		0.00934112					26.7955	0.000337224
	2.39667	116		0.00862069		1.42806	26.7955	0.00862069	0.000337224		0.00903609					26.7141	0.000326983
	2.4	119.633		0.0083589		1.42674	26.7141	0.0083589	0.000326983		0.00873505					26.6329	0.000328723
	2.40333	119		0.00840336		1.42542	26.6329	0.00840336	0.000328723		0.00875484					26.5517	0.000326272
	2.40667	119.894		0.0083407		1.42409	26.5517	0.0083407	0.000326272		0.00866307					26.471	0.000321932
	2.41	121.51		0.00822978		1.42277	26.471	0.00822978	0.000321932		0.00852188					26.3906	0.000326716
	2.41333	119.731		0.00835206		1.42145	26.3906	0.00835206	0.000326716		0.00862222					26.3102	0.000331278
	2.41667	118.082		0.00846869		1.42012	26.3102	0.00846869	0.000331278		0.00871599					26.2302	0.000323094
	2.42	121.073		0.00825948		1.4188	26.2302	0.00825948	0.000323094		0.00847484					26.1505	0.00032616
	2.42333	119.935		0.00833785		1.41748	26.1505	0.00833785	0.00032616		0.00852925					26.0708	0.000334998
	2.42667	116.771		0.00856377		1.41615	26.0708	0.00856377	0.000334998		0.00873366					25.9916	0.000354986
	2.43	110.196		0.00907474		1.41483	25.9916	0.00907474	0.000354986		0.00922664					25.9126	0.000345553
	2.43333	113.204		0.00883361		1.41351	25.9126	0.00883361	0.000345553		0.00895419					25.8336	0.00031046
	2.43667	126		0.00793651		1.41219	25.8336	0.00793651	0.00031046		0.00802032					25.7551	0.000310519
	2.44	125.976		0.00793802		1.41086	25.7551	0.00793802	0.000310519		0.00799747					25.6769	0.000323289
	2.44333	121		0.00826446		1.40954	25.6769	0.00826446	0.000323289		0.00830106					25.5986	0.000331486
	2.44667	118.008		0.008474		1.40822	25.5986	0.008474	0.000331486		0.00848559					25.5208	0.00034314
	2.45	114		0.00877193		1.4069	25.5208	0.00877193	0.00034314		0.00875723					25.4433	0.00034909
	2.45333	112.057		0.00892403		1.40557	25.4433	0.00892403	0.00034909		0.008882					25.3657	0.000326027
	2.45667	119.984		0.00833444		1.40425	25.3657	0.00833444	0.000326027		0.00826991					25.2887	0.000305901
	2.46	127.878		0.00781995		1.40293	25.2887	0.00781995	0.000305901		0.00773583					25.2118	0.00029824
	2.46333	131.163		0.0076241		1.4016	25.2118	0.0076241	0.00029824		0.00751916					25.135	0.00031046
	2.46667	126		0.00793651		1.40028	25.135	0.00793651	0.00031046		0.00780342					25.0586	0.000335325
	2.47	116.657		0.00857214		1.39896	25.0586	0.00857214	0.000335325		0.00840278					24.9825	0.000346177
	2.47333	113		0.00884956		1.39764	24.9825	0.00884956	0.000346177		0.00864835					24.9063	0.000337035
	2.47667	116.065		0.00861586		1.39631	24.9063	0.00861586	0.000337035		0.00839431					24.8306	0.000313865
	2.48	124.633		0.00802356		1.39499	24.8306	0.00802356	0.000313865		0.00779348					24.7552	0.000321068
	2.48333	121.837		0.00820769		1.39367	24.7552	0.00820769	0.000321068		0.00794811					24.6797	0.000323771
	2.48667	120.82		0.00827678		1.39234	24.6797	0.00827678	0.000323771		0.00799058					24.6048	0.000303655
	2.49	128.824		0.00776253		1.39102	24.6048	0.00776253	0.000303655		0.00747135					24.53	0.000298508
	2.49333	131.045		0.00763097		1.3897	24.53	0.00763097	0.000298508		0.0073224					24.4552	0.000307461
	2.49667	127.229		0.00785984		1.38837	24.4552	0.00785984	0.000307461		0.00751904					24.3809	0.000318403
	2.5	122.857		0.00813954		1.38705	24.3809	0.00813954	0.000318403		0.00776295					24.3068	0.000326929
	2.50333	119.653		0.0083575		1.38573	24.3068	0.0083575	0.000326929		0.0079466					24.2327	0.000334342
	2.50667	117		0.00854701		1.3844	24.2327	0.00854701	0.000334342		0.00810202					24.1591	0.000329945
	2.51	118.559		0.00843462		1.38308	24.1591	0.00843462	0.000329945		0.00797119					24.0857	0.000314504
	2.51333	124.38		0.00803988		1.38176	24.0857	0.00803988	0.000314504		0.00757505					24.0123	0.000289369
	2.51667	135.184		0.00739733		1.38043	24.0123	0.00739733	0.000289369		0.0069484					23.9393	0.000293049
	2.52	133.486		0.00749142		1.37911	23.9393	0.00749142	0.000293049		0.00701541					23.8666	0.000313395
	2.52333	124.82		0.00801154		1.37779	23.8666	0.00801154	0.000313395		0.00747968					23.7938	0.000310148
	2.52667	126.127		0.00792852		1.37646	23.7938	0.00792852	0.000310148		0.00737961					23.7215	0.000304262
	2.53	128.567		0.00777805		1.37514	23.7215	0.00777805	0.000304262		0.00721756					23.6495	0.000307522
	2.53333	127.204		0.00786139		1.37382	23.6495	0.00786139	0.000307522		0.00727273					23.5774	0.000312944
	2.53667	125		0.008		1.3725	23.5774	0.008	0.000312944		0.0073784					23.5057	0.000313795
	2.54	124.661		0.00802175		1.37117	23.5057	0.00802175	0.000313795		0.00737598					23.4343	0.00029081
	2.54333	134.514		0.00743417		1.36985	23.4343	0.00743417	0.00029081		0.00681493					23.3629	0.000292156
	2.54667	133.894		0.00746859		1.36853	23.3629	0.00746859	0.000292156		0.00682562					23.2919	0.000319305
	2.55	122.51		0.0081626		1.36721	23.2919	0.0081626	0.000319305		0.00743721					23.2211	0.000319346
	2.55333	122.494		0.00816367		1.36588	23.2211	0.00816367	0.000319346		0.00741558					23.1504	0.000316133
	2.55667	123.739		0.00808153		1.36456	23.1504	0.00808153	0.000316133		0.00731859					23.08	0.000323704
	2.56	120.845		0.00827506		1.36324	23.08	0.00827506	0.000323704		0.00747109					23.0099	0.000327342
	2.56333	119.502		0.00836806		1.36191	23.0099	0.00836806	0.000327342		0.00753209					22.9397	0.000323289
	2.56667	121		0.00826446		1.36059	22.9397	0.00826446	0.000323289		0.00741617					22.87	0.000297804
	2.57	131.355		0.00761296		1.35927	22.87	0.00761296	0.000297804		0.00681078					22.8005	0.000285142
	2.57333	137.188		0.00728927		1.35795	22.8005	0.00728927	0.000285142		0.00650138					22.7311	0.000290581
	2.57667	134.62		0.00742832		1.35662	22.7311	0.00742832	0.000290581		0.00660521					22.662	0.000312944
	2.58	125		0.008		1.3553	22.662	0.008	0.000312944		0.00709193					22.5931	0.000336161
	2.58333	116.367		0.0085935		1.35398	22.5931	0.0085935	0.000336161		0.00759492					22.5243	0.00033057
	2.58667	118.335		0.00845059		1.35265	22.5243	0.00845059	0.00033057		0.00744585					22.4558	0.000328723
	2.59	119		0.00840336		1.35133	22.4558	0.00840336	0.000328723		0.00738174					22.3876	0.000327085
	2.59333	119.596		0.00836148		1.35001	22.3876	0.00836148	0.000327085		0.00732263					22.3194	0.000300908
	2.59667	130		0.00769231		1.34868	22.3194	0.00769231	0.000300908		0.00671607					22.2515	0.000298378
	2.6	131.102		0.00762765		1.34736	22.2515	0.00762765	0.000298378		0.00663938					22.1839	0.000335771
	2.60333	116.502		0.00858354		1.34604	22.1839	0.00858354	0.000335771		0.00744872					22.1163	0.000333677
	2.60667	117.233		0.00853002		1.34471	22.1163	0.00853002	0.000333677		0.00737971					22.0491	0.000311328
	2.61	125.649		0.00795868		1.34339	22.0491	0.00795868	0.000311328		0.00686449					21.9821	0.000298611
	2.61333	131		0.00763359		1.34207	21.9821	0.00763359	0.000298611		0.00656409					21.9151	0.000293939
	2.61667	133.082		0.00751416		1.34074	21.9151	0.00751416	0.000293939		0.00644171					21.8485	0.000298807
	2.62	130.914		0.0076386		1.33942	21.8485	0.0076386	0.000298807		0.00652849					21.7821	0.00030875
	2.62333	126.698		0.00789278		1.3381	21.7821	0.00789278	0.00030875		0.00672523					21.7157	0.000315812
	2.62667	123.865		0.00807331		1.33677	21.7157	0.00807331	0.000315812		0.00685808					21.6498	0.000305328
	2.63	128.118		0.0078053		1.33545	21.6498	0.0078053	0.000305328		0.00661027					21.584	0.00032665
	2.63333	119.755		0.00835038		1.33413	21.584	0.00835038	0.00032665		0.00705041					21.5182	0.000358037
	2.63667	109.257		0.00915273		1.33281	21.5182	0.00915273	0.000358037		0.0077043					21.4528	0.000331899
	2.64	117.861		0.00848457		1.33148	21.4528	0.00848457	0.000331899		0.00712017					21.3876	0.000310984
	2.64333	125.788		0.00794988		1.33016	21.3876	0.00794988	0.000310984		0.0066512					21.3224	0.000308106
	2.64667	126.963		0.00787631		1.32884	21.3224	0.00787631	0.000308106		0.00656956					21.2576	0.000303337
	2.65	128.959		0.0077544		1.32752	21.2576	0.0077544	0.000303337		0.00644822					21.193	0.000297507
	2.65333	131.486		0.00760537		1.32619	21.193	0.00760537	0.000297507		0.00630508					21.1285	0.000286488
	2.65667	136.543		0.0073237		1.32487	21.1285	0.0073237	0.000286488		0.00605306					21.0642	0.000297315
	2.66	131.571		0.00760046		1.32355	21.0642	0.00760046	0.000297315		0.00626271					21.0002	0.000325617
	2.66333	120.135		0.00832397		1.32222	21.0002	0.00832397	0.000325617		0.00683804					20.9362	0.000316039
	2.66667	123.776		0.00807911		1.3209	20.9362	0.00807911	0.000316039		0.00661666					20.8726	0.000311026
	2.67	125.771		0.00795096		1.31958	20.8726	0.00795096	0.000311026		0.00649192					20.8092	0.000320639
	2.67333	122		0.00819672		1.31826	20.8092	0.00819672	0.000320639		0.00667225					20.7458	0.000322996
	2.67667	121.11		0.00825696		1.31693	20.7458	0.00825696	0.000322996		0.00670079					20.6827	0.000326484
	2.68	119.816		0.00834613		1.31561	20.6827	0.00834613	0.000326484		0.00675258					20.6199	0.000353782
	2.68333	110.571		0.00904396		1.31429	20.6199	0.00904396	0.000353782		0.00729494					20.557	0.000345727
	2.68667	113.147		0.00883806		1.31296	20.557	0.00883806	0.000345727		0.00710713					20.4946	0.000311177
	2.69	125.71		0.00795482		1.31164	20.4946	0.00795482	0.000311177		0.00637743					20.4323	0.000333191
	2.69333	117.404		0.0085176		1.31032	20.4323	0.0085176	0.000333191		0.00680787					20.37	0.000346754
	2.69667	112.812		0.00886431		1.30899	20.37	0.00886431	0.000346754		0.00706339					20.3081	0.000312944
	2.7	125		0.008		1.30767	20.3081	0.008	0.000312944		0.00635531					20.2464	0.000300031
	2.70333	130.38		0.00766989		1.30635	20.2464	0.00766989	0.000300031		0.00607455					20.1847	0.000307119
	2.70667	127.371		0.00785108		1.30502	20.1847	0.00785108	0.000307119		0.0061991					20.1234	0.000335641
	2.71	116.547		0.00858023		1.3037	20.1234	0.00858023	0.000335641		0.00675424					20.0622	0.000347468
	2.71333	112.58		0.00888257		1.30238	20.0622	0.00888257	0.000347468		0.00697099					20.0011	0.000325983
	2.71667	120		0.00833333		1.30105	20.0011	0.00833333	0.000325983		0.00652002					19.9403	0.000302485
	2.72	129.322		0.00773264		1.29973	19.9403	0.00773264	0.000302485		0.00603165					19.8797	0.000291891
	2.72333	134.016		0.0074618		1.29841	19.8797	0.0074618	0.000291891		0.0058027					19.8191	0.000308721
	2.72667	126.71		0.00789204		1.29708	19.8191	0.00789204	0.000308721		0.00611858					19.7589	0.000316269
	2.73	123.686		0.00808499		1.29576	19.7589	0.00808499	0.000316269		0.00624912					19.6989	0.000315676
	2.73333	123.918		0.00806985		1.29444	19.6989	0.00806985	0.000315676		0.00621847					19.6388	0.00032761
	2.73667	119.404		0.00837493		1.29312	19.6388	0.00837493	0.00032761		0.00643389					19.5792	0.000338919
	2.74	115.42		0.00866401		1.29179	19.5792	0.00866401	0.000338919		0.00663574					19.5197	0.000343228
	2.74333	113.971		0.00877416		1.29047	19.5197	0.00877416	0.000343228		0.00669969					19.4602	0.000340966
	2.74667	114.727		0.00871634		1.28915	19.4602	0.00871634	0.000340966		0.00663526					19.401	0.000336986
	2.75	116.082		0.0086146		1.28783	19.401	0.0086146	0.000336986		0.00653788					19.3421	0.000330866
	2.75333	118.229		0.00845816		1.2865	19.3421	0.00845816	0.000330866		0.00639965					19.2831	0.000330822
	2.75667	118.245		0.00845702		1.28518	19.2831	0.00845702	0.000330822		0.00637928					19.2245	0.000332393
	2.76	117.686		0.00849719		1.28386	19.2245	0.00849719	0.000332393		0.0063901					19.1661	0.000321866
	2.76333	121.535		0.00822808		1.28253	19.1661	0.00822808	0.000321866		0.00616893					19.1077	0.000318084
	2.76667	122.98		0.0081314		1.28121	19.1077	0.0081314	0.000318084		0.00607786					19.0496	0.000330525
	2.77	118.351		0.00844944		1.27989	19.0496	0.00844944	0.000330525		0.00629639					18.9918	0.000349268
	2.77333	112		0.00892857		1.27857	18.9918	0.00892857	0.000349268		0.00663321					18.9339	0.000364907
	2.77667	107.2		0.00932836		1.27724	18.9339	0.00932836	0.000364907		0.0069091					18.8763	0.00036377
	2.78	107.535		0.0092993		1.27592	18.8763	0.0092993	0.00036377		0.00686665					18.819	0.000360638
	2.78333	108.469		0.00921922		1.2746	18.819	0.00921922	0.000360638		0.00678684					18.7616	0.000355618
	2.78667	110		0.00909091		1.27327	18.7616	0.00909091	0.000355618		0.00667198					18.7046	0.000355618
	2.79	110		0.00909091		1.27195	18.7046	0.00909091	0.000355618		0.0066517					18.6478	0.000363963
	2.79333	107.478		0.00930423		1.27063	18.6478	0.00930423	0.000363963		0.0067871					18.591	0.000382165
	2.79667	102.359		0.00976954		1.2693	18.591	0.00976954	0.000382165		0.00710481					18.5345	0.000377172
	2.8	103.714		0.0096419		1.26798	18.5345	0.0096419	0.000377172		0.00699068					18.4781	0.000354564
	2.80333	110.327		0.00906396		1.26666	18.4781	0.00906396	0.000354564		0.00655169					18.4218	0.000336893
	2.80667	116.114		0.00861223		1.26533	18.4218	0.00861223	0.000336893		0.00620619					18.3658	0.000338954
	2.81	115.408		0.00866491		1.26401	18.3658	0.00866491	0.000338954		0.00622518					18.31	0.000374941
	2.81333	104.331		0.00958488		1.26269	18.31	0.00958488	0.000374941		0.00686519					18.2542	0.00037147
	2.81667	105.306		0.00949614		1.26136	18.2542	0.00949614	0.00037147		0.0067809					18.1988	0.000358263
	2.82	109.188		0.00915852		1.26004	18.1988	0.00915852	0.000358263		0.00651994					18.1435	0.000368443
	2.82333	106.171		0.00941877		1.25872	18.1435	0.00941877	0.000368443		0.00668484					18.0882	0.00036506
	2.82667	107.155		0.00933228		1.25739	18.0882	0.00933228	0.00036506		0.00660327					18.0332	0.000343348
	2.83	113.931		0.00877724		1.25607	18.0332	0.00877724	0.000343348		0.00619167					17.9784	0.000343324
	2.83333	113.939		0.00877663		1.25475	17.9784	0.00877663	0.000343324		0.00617242					17.9236	0.000358706
	2.83667	109.053		0.00916985		1.25343	17.9236	0.00916985	0.000358706		0.00642931					17.8692	0.000394772
	2.84	99.09		0.0100918		1.2521	17.8692	0.0100918	0.000394772		0.00705425					17.8149	0.000399013
	2.84333	98.037		0.0102002		1.25078	17.8149	0.0102002	0.000399013		0.00710835					17.7606	0.00038351
	2.84667	102		0.00980392		1.24946	17.7606	0.00980392	0.00038351		0.00681135					17.7066	0.000365729
	2.85	106.959		0.00934938		1.24814	17.7066	0.00934938	0.000365729		0.00647581					17.6528	0.000362328
	2.85333	107.963		0.00926243		1.24681	17.6528	0.00926243	0.000362328		0.0063961					17.599	0.000372609
	2.85667	104.984		0.00952526		1.24549	17.599	0.00952526	0.000372609		0.00655754					17.5455	0.000387338
	2.86	100.992		0.00990177		1.24417	17.5455	0.00990177	0.000387338		0.00679604					17.4922	0.000395227
	2.86333	98.976		0.0101035		1.24284	17.4922	0.0101035	0.000395227		0.00691339					17.4389	0.000398334
	2.86667	98.204		0.0101829		1.24152	17.4389	0.0101829	0.000398334		0.0069465					17.3859	0.000382437
	2.87	102.286		0.00977651		1.2402	17.3859	0.00977651	0.000382437		0.00664902					17.3331	0.00036208
	2.87333	108.037		0.00925609		1.23888	17.3331	0.00925609	0.00036208		0.00627595					17.2802	0.000370134
	2.87667	105.686		0.00946199		1.23755	17.2802	0.00946199	0.000370134		0.00639601					17.2277	0.000378453
	2.88	103.363		0.00967464		1.23623	17.2277	0.00967464	0.000378453		0.00651988					17.1754	0.000375398
	2.88333	104.204		0.00959656		1.23491	17.1754	0.00959656	0.000375398		0.00644761					17.123	0.000371961
	2.88667	105.167		0.00950869		1.23358	17.123	0.00950869	0.000371961		0.0063691					17.071	0.000381222
	2.89	102.612		0.00974545		1.23226	17.071	0.00974545	0.000381222		0.00650785					17.0191	0.000413509
	2.89333	94.6		0.0105708		1.23094	17.0191	0.0105708	0.000413509		0.00703757					16.9673	0.000431495
	2.89667	90.657		0.0110306		1.22961	16.9673	0.0110306	0.000431495		0.00732128					16.9157	0.000431318
	2.9	90.694		0.0110261		1.22829	16.9157	0.0110261	0.000431318		0.00729605					16.8643	0.000436249
	2.90333	89.669		0.0111521		1.22697	16.8643	0.0111521	0.000436249		0.00735703					16.8129	0.00045361
	2.90667	86.237		0.011596		1.22564	16.8129	0.011596	0.00045361		0.00762651					16.7618	0.000488902
	2.91	80.012		0.0124981		1.22432	16.7618	0.0124981	0.000488902		0.00819488					16.7109	0.000464518
	2.91333	84.212		0.0118748		1.223	16.7109	0.0118748	0.000464518		0.00776251					16.6599	0.000429868
	2.91667	91		0.010989		1.22167	16.6599	0.010989	0.000429868		0.00716158					16.6093	0.000463709
	2.92	84.359		0.0118541		1.22035	16.6093	0.0118541	0.000463709		0.00770189					16.5589	0.000476386
	2.92333	82.114		0.0121782		1.21903	16.5589	0.0121782	0.000476386		0.00788841					16.5084	0.000446221
	2.92667	87.665		0.0114071		1.2177	16.5084	0.0114071	0.000446221		0.0073664					16.4582	0.000412533
	2.93	94.824		0.0105459		1.21638	16.4582	0.0105459	0.000412533		0.00678956					16.4082	0.000401758
	2.93333	97.367		0.0102704		1.21506	16.4082	0.0102704	0.000401758		0.00659214					16.3582	0.000448642
	2.93667	87.192		0.0114689		1.21374	16.3582	0.0114689	0.000448642		0.00733898					16.3085	0.000440518
	2.94	88.8		0.0112613		1.21241	16.3085	0.0112613	0.000440518		0.00718419					16.2589	0.000397638
	2.94333	98.376		0.0101651		1.21109	16.2589	0.0101651	0.000397638		0.00646517					16.2094	0.000421844
	2.94667	92.731		0.0107839		1.20977	16.2094	0.0107839	0.000421844		0.00683783					16.1601	0.000435041
	2.95	89.918		0.0111212		1.20845	16.1601	0.0111212	0.000435041		0.00703032					16.111	0.000413383
	2.95333	94.629		0.0105676		1.20712	16.111	0.0105676	0.000413383		0.00666002					16.0619	0.000407636
	2.95667	95.963		0.0104207		1.2058	16.0619	0.0104207	0.000407636		0.00654742					16.0131	0.000410692
	2.96	95.249		0.0104988		1.20448	16.0131	0.0104988	0.000410692		0.00657646					15.9645	0.000408697
	2.96333	95.714		0.0104478		1.20315	15.9645	0.0104478	0.000408697		0.00652462					15.9158	0.000408872
	2.96667	95.673		0.0104523		1.20183	15.9158	0.0104523	0.000408872		0.00650753					15.8674	0.000409814
	2.97	95.453		0.0104764		1.20051	15.8674	0.0104764	0.000409814		0.0065027					15.8192	0.000412441
	2.97333	94.845		0.0105435		1.19919	15.8192	0.0105435	0.000412441		0.0065245					15.771	0.000417308
	2.97667	93.739		0.0106679		1.19786	15.771	0.0106679	0.000417308		0.00658137					15.7231	0.000425686
	2.98	91.894		0.0108821		1.19654	15.7231	0.0108821	0.000425686		0.0066931					15.6753	0.000400414
	2.98333	97.694		0.010236		1.19522	15.6753	0.010236	0.000400414		0.00627661					15.6275	0.000366469
	2.98667	106.743		0.0093683		1.19389	15.6275	0.0093683	0.000366469		0.00572701					15.5801	0.00036438
	2.99	107.355		0.00931489		1.19257	15.5801	0.00931489	0.00036438		0.00567706					15.5327	0.000377336
	2.99333	103.669		0.00964609		1.19125	15.5327	0.00964609	0.000377336		0.00586104					15.4854	0.000401944
	2.99667	97.322		0.0102752		1.18992	15.4854	0.0102752	0.000401944		0.00622425					15.4383	0.000404383
	3	96.735		0.0103375		1.1886	15.4383	0.0103375	0.000404383		0.006243					15.3914	0.000398367
	3.00333	98.196		0.0101837		1.18728	15.3914	0.0101837	0.000398367		0.00613142					15.3445	0.000403278
	3.00667	97		0.0103093		1.18595	15.3445	0.0103093	0.000403278		0.0061881					15.2979	0.000387745
	3.01	100.886		0.00991218		1.18463	15.2979	0.00991218	0.000387745		0.00593167					15.2514	0.000360934
	3.01333	108.38		0.00922679		1.18331	15.2514	0.00922679	0.000360934		0.00550474					15.2049	0.00038107
	3.01667	102.653		0.00974156		1.18198	15.2049	0.00974156	0.00038107		0.00579414					15.1587	0.000377871
	3.02	103.522		0.00965978		1.18066	15.1587	0.00965978	0.000377871		0.00572804					15.1126	0.000335878
	3.02333	116.465		0.00858627		1.17934	15.1126	0.00858627	0.000335878		0.005076					15.0666	0.000321726
	3.02667	121.588		0.0082245		1.17801	15.0666	0.0082245	0.000321726		0.00484731					15.0208	0.000321026
	3.03	121.853		0.00820661		1.17669	15.0208	0.00820661	0.000321026		0.00482207					14.9752	0.000327153
	3.03333	119.571		0.00836323		1.17537	14.9752	0.00836323	0.000327153		0.00489917					14.9295	0.000335958
	3.03667	116.437		0.00858834		1.17405	14.9295	0.00858834	0.000335958		0.0050157					14.8841	0.000345828
	3.04	113.114		0.00884064		1.17272	14.8841	0.00884064	0.000345828		0.00514736					14.8389	0.000311854
	3.04333	125.437		0.00797213		1.1714	14.8389	0.00797213	0.000311854		0.00462757					14.7937	0.000292602
	3.04667	133.69		0.00747999		1.17008	14.7937	0.00747999	0.000292602		0.00432867					14.7487	0.000313353
	3.05	124.837		0.00801045		1.16876	14.7487	0.00801045	0.000313353		0.00462156					14.7039	0.000326672
	3.05333	119.747		0.00835094		1.16743	14.7039	0.00835094	0.000326672		0.00480336					14.6591	0.000321922
	3.05667	121.514		0.0082295		1.16611	14.6591	0.0082295	0.000321922		0.00471909					14.6146	0.000282528
	3.06	138.457		0.00722246		1.16479	14.6146	0.00722246	0.000282528		0.00412903					14.5702	0.000284466
	3.06333	137.514		0.00727199		1.16346	14.5702	0.00727199	0.000284466		0.00414471					14.5258	0.000338655
	3.06667	115.51		0.00865726		1.16214	14.5258	0.00865726	0.000338655		0.00491921					14.4816	0.000328924
	3.07	118.927		0.00840852		1.16082	14.4816	0.00840852	0.000328924		0.00476336					14.4376	0.000303615
	3.07333	128.841		0.0077615		1.1595	14.4376	0.0077615	0.000303615		0.00438347					14.3936	0.000295773
	3.07667	132.257		0.00756104		1.15817	14.3936	0.00756104	0.000295773		0.00425724					14.3499	0.000287632
	3.08	136		0.00735294		1.15685	14.3499	0.00735294	0.000287632		0.00412749					14.3063	0.000283548
	3.08333	137.959		0.00724853		1.15553	14.3063	0.00724853	0.000283548		0.00405651					14.2627	0.000284373
	3.08667	137.559		0.00726961		1.1542	14.2627	0.00726961	0.000284373		0.00405591					14.2193	0.000289125
	3.09	135.298		0.00739109		1.15288	14.2193	0.00739109	0.000289125		0.00411116					14.1761	0.000297924
	3.09333	131.302		0.00761603		1.15156	14.1761	0.00761603	0.000297924		0.0042234					14.1329	0.000297093
	3.09667	131.669		0.0075948		1.15023	14.1329	0.0075948	0.000297093		0.0041988					14.09	0.000289939
	3.1	134.918		0.00741191		1.14891	14.09	0.00741191	0.000289939		0.00408523					14.0472	0.000276257
	3.10333	141.6		0.00706215		1.14759	14.0472	0.00706215	0.000276257		0.00388063					14.0043	0.000270662
	3.10667	144.527		0.00691912		1.14626	14.0043	0.00691912	0.000270662		0.00379045					13.9618	0.000272116
	3.11	143.755		0.00695628		1.14494	13.9618	0.00695628	0.000272116		0.00379922					13.9194	0.000290572
	3.11333	134.624		0.0074281		1.14362	13.9194	0.0074281	0.000290572		0.00404458					13.8769	0.000301855
	3.11667	129.592		0.00771653		1.14229	13.8769	0.00771653	0.000301855		0.00418882					13.8348	0.000290096
	3.12	134.845		0.00741592		1.14097	13.8348	0.00741592	0.000290096		0.00401341					13.7927	0.000279309
	3.12333	140.053		0.00714015		1.13965	13.7927	0.00714015	0.000279309		0.00385243					13.7507	0.000272085
	3.12667	143.771		0.00695551		1.13832	13.7507	0.00695551	0.000272085		0.00374136					13.7089	0.000272286
	3.13	143.665		0.00696064		1.137	13.7089	0.00696064	0.000272286		0.00373275					13.6673	0.000274769
	3.13333	142.367		0.0070241		1.13568	13.6673	0.0070241	0.000274769		0.00375533					13.6256	0.000273639
	3.13667	142.955		0.00699521		1.13436	13.6256	0.00699521	0.000273639		0.00372849					13.5842	0.000274682
	3.14	142.412		0.00702188		1.13303	13.5842	0.00702188	0.000274682		0.00373133					13.5429	0.000278174
	3.14333	140.624		0.00711116		1.13171	13.5429	0.00711116	0.000278174		0.00376729					13.5016	0.00027988
	3.14667	139.767		0.00715476		1.13039	13.5016	0.00715476	0.00027988		0.00377884					13.4606	0.000286728
	3.15	136.429		0.00732982		1.12907	13.4606	0.00732982	0.000286728		0.00385953					13.4197	0.00029748
	3.15333	131.498		0.00760468		1.12774	13.4197	0.00760468	0.00029748		0.00399209					13.3788	0.000301713
	3.15667	129.653		0.0077129		1.12642	13.3788	0.0077129	0.000301713		0.00403656					13.3382	0.000288568
	3.16	135.559		0.00737686		1.1251	13.3382	0.00737686	0.000288568		0.00384897					13.2976	0.000259579
	3.16333	150.698		0.00663579		1.12377	13.2976	0.00663579	0.000259579		0.00345178					13.2571	0.000279862
	3.16667	139.776		0.0071543		1.12245	13.2571	0.0071543	0.000279862		0.00371016					13.2168	0.000315738
	3.17	123.894		0.00807142		1.12113	13.2168	0.00807142	0.000315738		0.00417305					13.1767	0.000292611
	3.17333	133.686		0.00748021		1.11981	13.1767	0.00748021	0.000292611		0.00385564					13.1365	0.00029612
	3.17667	132.102		0.00756991		1.11848	13.1365	0.00756991	0.00029612		0.00388998					13.0966	0.000324504
	3.18	120.547		0.00829552		1.11716	13.0966	0.00829552	0.000324504		0.0042499					13.0568	0.000282296
	3.18333	138.571		0.00721652		1.11584	13.0568	0.00721652	0.000282296		0.00368587					13.017	0.000256885
	3.18667	152.278		0.00656694		1.11451	13.017	0.00656694	0.000256885		0.00334388					12.9774	0.000273796
	3.19	142.873		0.00699922		1.11319	12.9774	0.00699922	0.000273796		0.00355317					12.938	0.000283834
	3.19333	137.82		0.00725584		1.11187	12.938	0.00725584	0.000283834		0.00367225					12.8986	0.00028836
	3.19667	135.657		0.00737153		1.11054	12.8986	0.00737153	0.00028836		0.00371943					12.8594	0.000298937
	3.2	130.857		0.00764193		1.10922	12.8594	0.00764193	0.000298937		0.00384414					12.8203	0.000294999
	3.20333	132.604		0.00754125		1.1079	12.8203	0.00754125	0.000294999		0.00378197					12.7812	0.000277201
	3.20667	141.118		0.00708627		1.10657	12.7812	0.00708627	0.000277201		0.00354297					12.7424	0.000276288
	3.21	141.584		0.00706294		1.10525	12.7424	0.00706294	0.000276288		0.00352057					12.7037	0.000278464
	3.21333	140.478		0.00711855		1.10393	12.7037	0.00711855	0.000278464		0.00353751					12.665	0.000277352
	3.21667	141.041		0.00709014		1.1026	12.665	0.00709014	0.000277352		0.00351265					12.6265	0.000280329
	3.22	139.543		0.00716625		1.10128	12.6265	0.00716625	0.000280329		0.00353957					12.5881	0.000285279
	3.22333	137.122		0.00729278		1.09996	12.5881	0.00729278	0.000285279		0.00359112					12.5497	0.000270038
	3.22667	144.861		0.00690317		1.09863	12.5497	0.00690317	0.000270038		0.00338891					12.5116	0.000265807
	3.23	147.167		0.006795		1.09731	12.5116	0.006795	0.000265807		0.00332567					12.4736	0.000276951
	3.23333	141.245		0.0070799		1.09599	12.4736	0.0070799	0.000276951		0.00345458					12.4356	0.000271515
	3.23667	144.073		0.00694093		1.09467	12.4356	0.00694093	0.000271515		0.00337645					12.3978	0.000267691
	3.24	146.131		0.00684317		1.09334	12.3978	0.00684317	0.000267691		0.00331878					12.3601	0.000283464
	3.24333	138		0.00724638		1.09202	12.3601	0.00724638	0.000283464		0.00350364					12.3224	0.000287425
	3.24667	136.098		0.00734765		1.0907	12.3224	0.00734765	0.000287425		0.00354178					12.285	0.000280764
	3.25	139.327		0.00717736		1.08938	12.285	0.00717736	0.000280764		0.00344918					12.2477	0.00028499
	3.25333	137.261		0.00728539		1.08805	12.2477	0.00728539	0.00028499		0.00349046					12.2103	0.00027724
	3.25667	141.098		0.00708727		1.08673	12.2103	0.00708727	0.00027724		0.00338519					12.1732	0.000252428
	3.26	154.967		0.00645299		1.08541	12.1732	0.00645299	0.000252428		0.00307286					12.1362	0.000249159
	3.26333	157		0.00636943		1.08408	12.1362	0.00636943	0.000249159		0.00302386					12.0993	0.000260787
	3.26667	150		0.00666667		1.08276	12.0993	0.00666667	0.000260787		0.00315532					12.0625	0.000277401
	3.27	141.016		0.00709139		1.08144	12.0625	0.00709139	0.000277401		0.00334615					12.0258	0.000294012
	3.27333	133.049		0.00751603		1.08012	12.0258	0.00751603	0.000294012		0.00353574					11.9892	0.000298611
	3.27667	131		0.00763359		1.07879	11.9892	0.00763359	0.000298611		0.0035801					11.9528	0.000281822
	3.28	138.804		0.0072044		1.07747	11.9528	0.0072044	0.000281822		0.00336855					11.9164	0.000268533
	3.28333	145.673		0.00686469		1.07615	11.9164	0.00686469	0.000268533		0.00319996					11.8801	0.000273365
	3.28667	143.098		0.00698822		1.07482	11.8801	0.00698822	0.000273365		0.00324761					11.844	0.000269567
	3.29	145.114		0.00689113		1.0735	11.844	0.00689113	0.000269567		0.00319276					11.808	0.000264896
	3.29333	147.673		0.00677172		1.07218	11.808	0.00677172	0.000264896		0.0031279					11.772	0.000283464
	3.29667	138		0.00724638		1.07085	11.772	0.00724638	0.000283464		0.00333695					11.7363	0.000295799
	3.3	132.245		0.00756172		1.06953	11.7363	0.00756172	0.000295799		0.00347158					11.7006	0.000287442
	3.30333	136.09		0.00734808		1.06821	11.7006	0.00734808	0.000287442		0.00336325					11.6649	0.000272023
	3.30667	143.804		0.00695391		1.06688	11.6649	0.00695391	0.000272023		0.00317313					11.6295	0.000266686
	3.31	146.682		0.00681747		1.06556	11.6295	0.00681747	0.000266686		0.00310142					11.5942	0.00029558
	3.31333	132.343		0.00755612		1.06424	11.5942	0.00755612	0.00029558		0.00342701					11.5588	0.000302954
	3.31667	129.122		0.00774461		1.06291	11.5588	0.00774461	0.000302954		0.00350179					11.5237	0.000287728
	3.32	135.955		0.00735537		1.06159	11.5237	0.00735537	0.000287728		0.00331569					11.4887	0.000281087
	3.32333	139.167		0.00718561		1.06027	11.4887	0.00718561	0.000281087		0.00322932					11.4537	0.000280593
	3.32667	139.412		0.00717298		1.05894	11.4537	0.00717298	0.000280593		0.00321382					11.4189	0.000291438
	3.33	134.224		0.00745023		1.05762	11.4189	0.00745023	0.000291438		0.00332789					11.3842	0.000283464
	3.33333	138		0.00724638		1.0563	11.3842	0.00724638	0.000283464		0.003227					11.3495	0.000268194
	3.33667	145.857		0.00685603		1.05498	11.3495	0.00685603	0.000268194		0.00304386					11.315	0.000269779
	3.34	145		0.00689655		1.05365	11.315	0.00689655	0.000269779		0.00305255					11.2806	0.000281424
	3.34333	139		0.00719424		1.05233	11.2806	0.00719424	0.000281424		0.00317464					11.2462	0.000302371
	3.34667	129.371		0.00772971		1.05101	11.2462	0.00772971	0.000302371		0.00340053					11.212	0.000282585
	3.35	138.429		0.00722392		1.04969	11.212	0.00722392	0.000282585		0.00316836					11.178	0.000268599
	3.35333	145.637		0.00686639		1.04836	11.178	0.00686639	0.000268599		0.0030024					11.1439	0.000283673
	3.35667	137.898		0.00725174		1.04704	11.1439	0.00725174	0.000283673		0.00316123					11.11	0.000298937
	3.36	130.857		0.00764193		1.04572	11.11	0.00764193	0.000298937		0.0033212					11.0763	0.00030324
	3.36333	129		0.00775194		1.04439	11.0763	0.00775194	0.00030324		0.00335878					11.0425	0.000271691
	3.36667	143.98		0.00694541		1.04307	11.0425	0.00694541	0.000271691		0.00300015					11.009	0.000262516
	3.37	149.012		0.00671087		1.04175	11.009	0.00671087	0.000262516		0.00289003					10.9755	0.000290324
	3.37333	134.739		0.00742176		1.04043	10.9755	0.00742176	0.000290324		0.00318646					10.9421	0.000294293
	3.37667	132.922		0.00752321		1.0391	10.9421	0.00752321	0.000294293		0.00322017					10.9088	0.00028369
	3.38	137.89		0.00725216		1.03778	10.9088	0.00725216	0.00028369		0.00309472					10.8757	0.000263042
	3.38333	148.714		0.00672432		1.03646	10.8757	0.00672432	0.000263042		0.00286076					10.8425	0.000272209
	3.38667	143.706		0.00695865		1.03513	10.8425	0.00695865	0.000272209		0.00295143					10.8096	0.000307058
	3.39	127.396		0.00784954		1.03381	10.8096	0.00784954	0.000307058		0.00331917					10.7767	0.000278797
	3.39333	140.31		0.00712708		1.03249	10.7767	0.00712708	0.000278797		0.00300452					10.7439	0.000261978
	3.39667	149.318		0.00669712		1.03116	10.7439	0.00669712	0.000261978		0.00281466					10.7112	0.000282712
	3.4	138.367		0.00722716		1.02984	10.7112	0.00722716	0.000282712		0.0030282					10.6787	0.000280101
	3.40333	139.657		0.0071604		1.02852	10.6787	0.0071604	0.000280101		0.00299111					10.6462	0.000268036
	3.40667	145.943		0.00685199		1.02719	10.6462	0.00685199	0.000268036		0.00285355					10.6138	0.00027952
	3.41	139.947		0.00714556		1.02587	10.6138	0.00714556	0.00027952		0.00296677					10.5816	0.000276177
	3.41333	141.641		0.0070601		1.02455	10.5816	0.0070601	0.000276177		0.00292238					10.5493	0.00025906
	3.41667	151		0.00662252		1.02322	10.5493	0.00662252	0.00025906		0.0027329					10.5172	0.000278174
	3.42	140.624		0.00711116		1.0219	10.5172	0.00711116	0.000278174		0.00292563					10.4853	0.000296348
	3.42333	132		0.00757576		1.02058	10.4853	0.00757576	0.000296348		0.0031073					10.4533	0.000274383
	3.42667	142.567		0.00701425		1.01925	10.4533	0.00701425	0.000274383		0.00286822					10.4216	0.000276648
	3.43	141.4		0.00707214		1.01793	10.4216	0.00707214	0.000276648		0.0028831					10.3899	0.000294528
	3.43333	132.816		0.00752921		1.01661	10.3899	0.00752921	0.000294528		0.00306011					10.3582	0.000301485
	3.43667	129.751		0.00770707		1.01529	10.3582	0.00770707	0.000301485		0.00312285					10.3268	0.000302532
	3.44	129.302		0.00773383		1.01396	10.3268	0.00773383	0.000302532		0.00312418					10.2954	0.000294419
	3.44333	132.865		0.00752644		1.01264	10.2954	0.00752644	0.000294419		0.00303116					10.264	0.000273778
	3.44667	142.882		0.00699878		1.01132	10.264	0.00699878	0.000273778		0.00281006					10.2328	0.00025906
	3.45	151		0.00662252		1.01	10.2328	0.00662252	0.00025906		0.00265091					10.2017	0.000272193
	3.45333	143.714		0.00695826		1.00867	10.2017	0.00695826	0.000272193		0.00277684					10.1706	0.000264896
	3.45667	147.673		0.00677172		1.00735	10.1706	0.00677172	0.000264896		0.00269416					10.1397	0.000247665
	3.46	157.947		0.00633124		1.00603	10.1397	0.00633124	0.000247665		0.00251126					10.1089	0.000279488
	3.46333	139.963		0.00714475		1.0047	10.1089	0.00714475	0.000279488		0.00282532					10.0781	0.00031051
	3.46667	125.98		0.00793777		1.00338	10.0781	0.00793777	0.00031051		0.00312935					10.0475	0.000300908
	3.47	130		0.00769231		1.00206	10.0475	0.00769231	0.000300908		0.00302336					10.0169	0.000288707
	3.47333	135.494		0.0073804		1.00074	10.0169	0.0073804	0.000288707		0.00289196					9.98642	0.000275479
	3.47667	142		0.00704225		0.99941	9.98642	0.00704225	0.000275479		0.00275105					9.95607	0.000268728
	3.48	145.567		0.00686969		0.998088	9.95607	0.00686969	0.000268728		0.00267548					9.92582	0.000278238
	3.48333	140.592		0.00711278		0.996766	9.92582	0.00711278	0.000278238		0.00276174					9.89557	0.00030216
	3.48667	129.461		0.00772433		0.995441	9.89557	0.00772433	0.00030216		0.00299005					9.8655	0.000293122
	3.49	133.453		0.00749327		0.994119	9.8655	0.00749327	0.000293122		0.00289179					9.83552	0.00027483
	3.49333	142.335		0.00702568		0.992797	9.83552	0.00702568	0.00027483		0.0027031					9.80554	0.000262213
	3.49667	149.184		0.00670313		0.991472	9.80554	0.00670313	0.000262213		0.00257114					9.77575	0.000258084
	3.5	151.571		0.00659757		0.99015	9.77575	0.00659757	0.000258084		0.00252296					9.74604	0.000258885
	3.50333	151.102		0.00661805		0.988828	9.74604	0.00661805	0.000258885		0.0025231					9.71634	0.000266315
	3.50667	146.886		0.006808		0.987503	9.71634	0.006808	0.000266315		0.00258761					9.68681	0.000270496
	3.51	144.616		0.00691486		0.986181	9.68681	0.00691486	0.000270496		0.00262024					9.65738	0.000269742
	3.51333	145.02		0.0068956		0.984859	9.65738	0.0068956	0.000269742		0.002605					9.62795	0.000273436
	3.51667	143.061		0.00699003		0.983534	9.62795	0.00699003	0.000273436		0.00263263					9.59869	0.000285031
	3.52	137.241		0.00728645		0.982212	9.59869	0.00728645	0.000285031		0.00273593					9.56952	0.000304726
	3.52333	128.371		0.00778992		0.98089	9.56952	0.00778992	0.000304726		0.00291608					9.54036	0.00030175
	3.52667	129.637		0.00771385		0.979565	9.54036	0.00771385	0.00030175		0.00287881					9.51137	0.000284329
	3.53	137.58		0.0072685		0.978243	9.51137	0.0072685	0.000284329		0.00270436					9.48247	0.000284896
	3.53333	137.306		0.007283		0.976921	9.48247	0.007283	0.000284896		0.00270152					9.45357	0.000289763
	3.53667	135		0.00740741		0.975596	9.45357	0.00740741	0.000289763		0.00273929					9.42484	0.000288351
	3.54	135.661		0.00737132		0.974274	9.42484	0.00737132	0.000288351		0.00271766					9.3962	0.000289834
	3.54333	134.967		0.00740922		0.972952	9.3962	0.00740922	0.000289834		0.00272334					9.36756	0.000288543
	3.54667	135.571		0.00737621		0.971627	9.36756	0.00737621	0.000288543		0.00270294					9.3391	0.000262681
	3.55	148.918		0.0067151		0.970305	9.3391	0.0067151	0.000262681		0.00245321					9.31072	0.000263251
	3.55333	148.596		0.00672966		0.968983	9.31072	0.00672966	0.000263251		0.00245105					9.28234	0.000293769
	3.55667	133.159		0.00750982		0.967658	9.28234	0.00750982	0.000293769		0.00272687					9.25414	0.000296064
	3.56	132.127		0.00756848		0.966336	9.25414	0.00756848	0.000296064		0.00273981					9.22602	0.000288594
	3.56333	135.547		0.00737751		0.965014	9.22602	0.00737751	0.000288594		0.00266257					9.1979	0.000281962
	3.56667	138.735		0.00720799		0.963689	9.1979	0.00720799	0.000281962		0.00259346					9.16995	0.000282005
	3.57	138.714		0.00720908		0.962367	9.16995	0.00720908	0.000282005		0.00258597					9.14209	0.000286566
	3.57333	136.506		0.00732569		0.961045	9.14209	0.00732569	0.000286566		0.00261981					9.11422	0.000291401
	3.57667	134.241		0.00744929		0.95972	9.11422	0.00744929	0.000291401		0.0026559					9.08653	0.00029376
	3.58	133.163		0.00750959		0.958398	9.08653	0.00750959	0.00029376		0.00266926					9.05892	0.000289283
	3.58333	135.224		0.00739514		0.957076	9.05892	0.00739514	0.000289283		0.00262059					9.03131	0.000273552
	3.58667	143		0.00699301		0.955751	9.03131	0.00699301	0.000273552		0.00247054					9.00387	0.000262537
	3.59	149		0.00671141		0.954429	9.00387	0.00671141	0.000262537		0.00236385					8.97651	0.000272789
	3.59333	143.4		0.0069735		0.953107	8.97651	0.0069735	0.000272789		0.0024487					8.94915	0.000271214
	3.59667	144.233		0.00693323		0.951782	8.94915	0.00693323	0.000271214		0.00242713					8.92195	0.000260327
	3.6	150.265		0.00665491		0.95046	8.92195	0.00665491	0.000260327		0.00232262					8.89484	0.00027802
	3.60333	140.702		0.00710722		0.949138	8.89484	0.00710722	0.00027802		0.00247295					8.86773	0.000296706
	3.60667	131.841		0.00758489		0.947813	8.86773	0.00758489	0.000296706		0.00263111					8.84079	0.000292023
	3.61	133.955		0.00746519		0.946491	8.84079	0.00746519	0.000292023		0.00258172					8.81392	0.00029656
	3.61333	131.906		0.00758116		0.945169	8.81392	0.00758116	0.00029656		0.00261385					8.78706	0.000301239
	3.61667	129.857		0.00770078		0.943844	8.78706	0.00770078	0.000301239		0.00264701					8.76036	0.00029678
	3.62	131.808		0.00758679		0.942522	8.76036	0.00758679	0.00029678		0.0025999					8.73374	0.000295217
	3.62333	132.506		0.00754683		0.9412	8.73374	0.00754683	0.000295217		0.00257835					8.70712	0.000296348
	3.62667	132		0.00757576		0.939875	8.70712	0.00757576	0.000296348		0.00258034					8.68067	0.000300653
	3.63	130.11		0.0076858		0.938553	8.68067	0.0076858	0.000300653		0.00260987					8.65429	0.000297915
	3.63333	131.306		0.0076158		0.937231	8.65429	0.0076158	0.000297915		0.00257824					8.62791	0.000273373
	3.63667	143.094		0.00698841		0.935906	8.62791	0.00698841	0.000273373		0.00235864					8.60169	0.000268562
	3.64	145.657		0.00686544		0.934584	8.60169	0.00686544	0.000268562		0.00231009					8.57556	0.000272976
	3.64333	143.302		0.00697827		0.933262	8.57556	0.00697827	0.000272976		0.00234092					8.54942	0.000261149
	3.64667	149.792		0.00667592		0.931937	8.54942	0.00667592	0.000261149		0.00223267					8.52344	0.000252275
	3.65	155.061		0.00644907		0.930615	8.52344	0.00644907	0.000252275		0.00215025					8.49754	0.000253664
	3.65333	154.212		0.00648458		0.929293	8.49754	0.00648458	0.000253664		0.00215552					8.47164	0.000257127
	3.65667	152.135		0.00657311		0.927968	8.47164	0.00657311	0.000257127		0.00217829					8.4459	0.000262343
	3.66	149.11		0.00670646		0.926646	8.4459	0.00670646	0.000262343		0.00221572					8.42024	0.000264056
	3.66333	148.143		0.00675023		0.925324	8.42024	0.00675023	0.000264056		0.00222341					8.39457	0.000260644
	3.66667	150.082		0.00666302		0.923999	8.39457	0.00666302	0.000260644		0.002188					8.36907	0.000257315
	3.67	152.024		0.00657791		0.922677	8.36907	0.00657791	0.000257315		0.00215348					8.34364	0.000267946
	3.67333	145.992		0.00684969		0.921355	8.34364	0.00684969	0.000267946		0.00223565					8.31821	0.000277409
	3.67667	141.012		0.0070916		0.92003	8.31821	0.0070916	0.000277409		0.00230755					8.29293	0.000277313
	3.68	141.061		0.00708913		0.918708	8.29293	0.00708913	0.000277313		0.00229973					8.26773	0.000279496
	3.68333	139.959		0.00714495		0.917386	8.26773	0.00714495	0.000279496		0.0023108					8.24253	0.000281946
	3.68667	138.743		0.00720757		0.916061	8.24253	0.00720757	0.000281946		0.00232395					8.21749	0.00026971
	3.69	145.037		0.00689479		0.914739	8.21749	0.00689479	0.00026971		0.00221634					8.19252	0.00026399
	3.69333	148.18		0.00674855		0.913417	8.19252	0.00674855	0.00026399		0.00216274					8.16755	0.000268126
	3.69667	145.894		0.00685429		0.912092	8.16755	0.00685429	0.000268126		0.00218993					8.14273	0.000273905
	3.7	142.816		0.00700202		0.91077	8.14273	0.00700202	0.000273905		0.00223033					8.11799	0.000279552
	3.70333	139.931		0.00714638		0.909448	8.11799	0.00714638	0.000279552		0.0022694					8.09324	0.000283304
	3.70667	138.078		0.00724228		0.908123	8.09324	0.00724228	0.000283304		0.00229285					8.06865	0.000276759
	3.71	141.343		0.00707499		0.906801	8.06865	0.00707499	0.000276759		0.00223308					8.04413	0.000263641
	3.71333	148.376		0.00673963		0.905479	8.04413	0.00673963	0.000263641		0.00212076					8.01962	0.000260964
	3.71667	149.898		0.0066712		0.904154	8.01962	0.0066712	0.000260964		0.00209283					7.99525	0.000256783
	3.72	152.339		0.00656431		0.902832	7.99525	0.00656431	0.000256783		0.00205304					7.97095	0.00025248
	3.72333	154.935		0.00645432		0.90151	7.97095	0.00645432	0.00025248		0.00201251					7.94666	0.000266339
	3.72667	146.873		0.0068086		0.900185	7.94666	0.0068086	0.000266339		0.00211651					7.92251	0.000279798
	3.73	139.808		0.00715267		0.898863	7.92251	0.00715267	0.000279798		0.0022167					7.89844	0.000265592
	3.73333	147.286		0.00678951		0.897541	7.89844	0.00678951	0.000265592		0.00209776					7.87437	0.000254668
	3.73667	153.604		0.00651025		0.896216	7.87437	0.00651025	0.000254668		0.00200535					7.85044	0.000249555
	3.74	156.751		0.00637954		0.894894	7.85044	0.00637954	0.000249555		0.00195912					7.82659	0.000254282
	3.74333	153.837		0.00650039		0.893572	7.82659	0.00650039	0.000254282		0.00199016					7.80273	0.000259663
	3.74667	150.649		0.00663795		0.892247	7.80273	0.00663795	0.000259663		0.00202608					7.77902	0.000263042
	3.75	148.714		0.00672432		0.890925	7.77902	0.00672432	0.000263042		0.00204621					7.75538	0.000265343
	3.75333	147.424		0.00678316		0.889603	7.75538	0.00678316	0.000265343		0.00205784					7.73175	0.000263598
	3.75667	148.4		0.00673854		0.888278	7.73175	0.00673854	0.000263598		0.00203808					7.70825	0.00025498
	3.76	153.416		0.00651822		0.886956	7.70825	0.00651822	0.00025498		0.00196545					7.68483	0.000258319
	3.76333	151.433		0.00660358		0.885634	7.68483	0.00660358	0.000258319		0.00198514					7.66141	0.000274179
	3.76667	142.673		0.00700903		0.884309	7.66141	0.00700903	0.000274179		0.0021006					7.63813	0.000254626
	3.77	153.629		0.00650919		0.882987	7.63813	0.00650919	0.000254626		0.00194487					7.61492	0.000236097
	3.77333	165.686		0.00603551		0.881665	7.61492	0.00603551	0.000236097		0.00179786					7.59171	0.000235651
	3.77667	166		0.0060241		0.88034	7.59171	0.0060241	0.000235651		0.00178899					7.56864	0.00023782
	3.78	164.486		0.00607954		0.879018	7.56864	0.00607954	0.00023782		0.00179997					7.54564	0.000243679
	3.78333	160.531		0.00622933		0.877696	7.54564	0.00622933	0.000243679		0.00183871					7.52265	0.000242686
	3.78667	161.188		0.00620394		0.876371	7.52265	0.00620394	0.000242686		0.00182564					7.49979	0.000251712
	3.79	155.408		0.00643468		0.875049	7.49979	0.00643468	0.000251712		0.00188778					7.477	0.000275281
	3.79333	142.102		0.0070372		0.873727	7.477	0.0070372	0.000275281		0.00205828					7.45421	0.00025349
	3.79667	154.318		0.00648013		0.872402	7.45421	0.00648013	0.00025349		0.00188956					7.43156	0.000233584
	3.8	167.469		0.00597125		0.87108	7.43156	0.00597125	0.000233584		0.00173589					7.40898	0.000260043
	3.80333	150.429		0.00664765		0.869758	7.40898	0.00664765	0.000260043		0.00192665					7.3864	0.000272751
	3.80667	143.42		0.00697253		0.868433	7.3864	0.00697253	0.000272751		0.00201465					7.36395	0.000265453
	3.81	147.363		0.00678596		0.867111	7.36395	0.00678596	0.000265453		0.00195479					7.34158	0.000256268
	3.81333	152.645		0.00655115		0.865789	7.34158	0.00655115	0.000256268		0.00188141					7.3192	0.000251744
	3.81667	155.388		0.0064355		0.864464	7.3192	0.0064355	0.000251744		0.00184257					7.29696	0.000261063
	3.82	149.841		0.00667374		0.863142	7.29696	0.00667374	0.000261063		0.00190497					7.27479	0.000255523
	3.82333	153.09		0.00653211		0.86182	7.27479	0.00653211	0.000255523		0.00185887					7.25262	0.000248932
	3.82667	157.143		0.00636363		0.860495	7.25262	0.00636363	0.000248932		0.00180541					7.23058	0.000258062
	3.83	151.584		0.006597		0.859173	7.23058	0.006597	0.000258062		0.00186593					7.20861	0.000256872
	3.83333	152.286		0.00656659		0.857851	7.20861	0.00656659	0.000256872		0.00185169					7.18664	0.000244806
	3.83667	159.792		0.00625814		0.856526	7.18664	0.00625814	0.000244806		0.00175933					7.1648	0.000250789
	3.84	155.98		0.00641108		0.855204	7.1648	0.00641108	0.000250789		0.00179685					7.14303	0.000250011
	3.84333	156.465		0.00639121		0.853882	7.14303	0.00639121	0.000250011		0.00178584					7.12126	0.000229814
	3.84667	170.216		0.00587489		0.852557	7.12126	0.00587489	0.000229814		0.00163656					7.09962	0.000230106
	3.85	170		0.00588235		0.851235	7.09962	0.00588235	0.000230106		0.00163366					7.07805	0.000244294
	3.85333	160.127		0.00624504		0.849913	7.07805	0.00624504	0.000244294		0.00172912					7.05647	0.000248269
	3.85667	157.563		0.00634667		0.848588	7.05647	0.00634667	0.000248269		0.0017519					7.03503	0.000247781
	3.86	157.873		0.00633421		0.847266	7.03503	0.00633421	0.000247781		0.00174315					7.01365	0.000244494
	3.86333	159.996		0.00625016		0.845944	7.01365	0.00625016	0.000244494		0.00171479					6.99228	0.000258466
	3.86667	151.347		0.00660733		0.844619	6.99228	0.00660733	0.000258466		0.00180726					6.97103	0.000271568
	3.87	144.045		0.00694227		0.843297	6.97103	0.00694227	0.000271568		0.00189311					6.94985	0.000256343
	3.87333	152.6		0.00655308		0.841975	6.94985	0.00655308	0.000256343		0.00178155					6.92867	0.000251553
	3.87667	155.506		0.00643062		0.84065	6.92867	0.00643062	0.000251553		0.00174293					6.90761	0.000255633
	3.88	153.024		0.00653492		0.839328	6.90761	0.00653492	0.000255633		0.00176581					6.88662	0.000256666
	3.88333	152.408		0.00656134		0.838006	6.88662	0.00656134	0.000256666		0.00176756					6.86563	0.000257162
	3.88667	152.114		0.00657402		0.836681	6.86563	0.00657402	0.000257162		0.00176558					6.84477	0.000254363
	3.89	153.788		0.00650246		0.835359	6.84477	0.00650246	0.000254363		0.00174106					6.82397	0.00025098
	3.89333	155.861		0.00641597		0.834037	6.82397	0.00641597	0.00025098		0.00171268					6.80318	0.000251772
	3.89667	155.371		0.00643621		0.832712	6.80318	0.00643621	0.000251772		0.00171285					6.7825	0.000267931
	3.9	146		0.00684932		0.83139	6.7825	0.00684932	0.000267931		0.00181725					6.76189	0.000264311
	3.90333	148		0.00675676		0.830068	6.76189	0.00675676	0.000264311		0.00178724					6.74128	0.000241226
	3.90667	162.163		0.00616663		0.828743	6.74128	0.00616663	0.000241226		0.00162618					6.7208	0.000243884
	3.91	160.396		0.00623457		0.827421	6.7208	0.00623457	0.000243884		0.00163909					6.70038	0.000251164
	3.91333	155.747		0.00642067		0.826099	6.70038	0.00642067	0.000251164		0.00168289					6.67996	0.000248739
	3.91667	157.265		0.00635869		0.824774	6.67996	0.00635869	0.000248739		0.00166157					6.65966	0.000258375
	3.92	151.4		0.00660502		0.823452	6.65966	0.00660502	0.000258375		0.00172069					6.63942	0.000275138
	3.92333	142.176		0.00703354		0.82213	6.63942	0.00703354	0.000275138		0.00182676					6.61919	0.000280042
	3.92667	139.686		0.00715891		0.820805	6.61919	0.00715891	0.000280042		0.00185365					6.59907	0.000272354
	3.93	143.629		0.00696238		0.819483	6.59907	0.00696238	0.000272354		0.00179729					6.57902	0.000255673
	3.93333	153		0.00653595		0.818161	6.57902	0.00653595	0.000255673		0.00168208					6.55897	0.000248468
	3.93667	157.437		0.00635175		0.816836	6.55897	0.00635175	0.000248468		0.00162969					6.53904	0.000248436
	3.94	157.457		0.00635094		0.815514	6.53904	0.00635094	0.000248436		0.00162453					6.51917	0.000253027
	3.94333	154.6		0.00646831		0.814192	6.51917	0.00646831	0.000253027		0.00164953					6.4993	0.000255115
	3.94667	153.335		0.00652167		0.812867	6.4993	0.00652167	0.000255115		0.00165807					6.47955	0.000256495
	3.95	152.51		0.00655695		0.811545	6.47955	0.00655695	0.000256495		0.00166197					6.45986	0.000252967
	3.95333	154.637		0.00646676		0.810223	6.45986	0.00646676	0.000252967		0.00163413					6.44018	0.00025142
	3.95667	155.588		0.00642723		0.808898	6.44018	0.00642723	0.00025142		0.00161919					6.42061	0.00025583
	3.96	152.906		0.00653997		0.807576	6.42061	0.00653997	0.00025583		0.00164259					6.4011	0.000247954
	3.96333	157.763		0.00633862		0.806254	6.4011	0.00633862	0.000247954		0.00158718					6.38159	0.000239777
	3.96667	163.143		0.00612959		0.804929	6.38159	0.00612959	0.000239777		0.00153016					6.3622	0.000243476
	3.97	160.665		0.00622413		0.803607	6.3622	0.00622413	0.000243476		0.00154904					6.34286	0.000243259
	3.97333	160.808		0.0062186		0.802285	6.34286	0.0062186	0.000243259		0.00154296					6.32353	0.00023967
	3.97667	163.216		0.00612685		0.80096	6.32353	0.00612685	0.00023967		0.00151556					6.30432	0.000258174
	3.98	151.518		0.00659988		0.799638	6.30432	0.00659988	0.000258174		0.00162761					6.28516	0.000271268
	3.98333	144.204		0.00693462		0.798316	6.28516	0.00693462	0.000271268		0.00170497					6.266	0.000251348
	3.98667	155.633		0.00642537		0.796991	6.266	0.00642537	0.000251348		0.00157495					6.24696	0.000238816
	3.99	163.8		0.00610501		0.795669	6.24696	0.00610501	0.000238816		0.00149187					6.22798	0.0002336
	3.99333	167.457		0.00597168		0.794347	6.22798	0.00597168	0.0002336		0.00145486					6.209	0.000237166
	3.99667	164.939		0.00606285		0.793022	6.209	0.00606285	0.000237166		0.00147257					6.19013	0.000241774
	4	161.796		0.00618062		0.7917	6.19013	0.00618062	0.000241774		0.00149661					6.17132	0.000243592
	4.00333	160.588		0.00622712		0.790378	6.17132	0.00622712	0.000243592		0.00150329					6.15251	0.000249159
	4.00667	157		0.00636943		0.789053	6.15251	0.00636943	0.000249159		0.00153296					6.13382	0.000251626
	4.01	155.461		0.00643248		0.787731	6.13382	0.00643248	0.000251626		0.00154343					6.11518	0.000246779
	4.01333	158.514		0.00630859		0.786409	6.11518	0.00630859	0.000246779		0.0015091					6.09654	0.000233754
	4.01667	167.347		0.00597561		0.785084	6.09654	0.00597561	0.000233754		0.00142509					6.07802	0.000221133
	4.02	176.898		0.00565298		0.783762	6.07802	0.00565298	0.000221133		0.00134405					6.05955	0.000259565
	4.02333	150.706		0.00663544		0.78244	6.05955	0.00663544	0.000259565		0.00157285					6.04108	0.000288047
	4.02667	135.804		0.00736355		0.781115	6.04108	0.00736355	0.000288047		0.00174012					6.02272	0.000256617
	4.03	152.437		0.00656009		0.779793	6.02272	0.00656009	0.000256617		0.00154554					6.00442	0.000251382
	4.03333	155.612		0.00642624		0.778471	6.00442	0.00642624	0.000251382		0.0015094					5.98612	0.000255673
	4.03667	153		0.00653595		0.777146	5.98612	0.00653595	0.000255673		0.00153049					5.96793	0.000249496
	4.04	156.788		0.00637804		0.775824	5.96793	0.00637804	0.000249496		0.00148898					5.9498	0.000250914
	4.04333	155.902		0.00641429		0.774502	5.9498	0.00641429	0.000250914		0.00149289					5.93167	0.000257203
	4.04667	152.09		0.00657505		0.773177	5.93167	0.00657505	0.000257203		0.00152564					5.91364	0.000248127
	4.05	157.653		0.00634304		0.771855	5.91364	0.00634304	0.000248127		0.00146734					5.89567	0.000240379
	4.05333	162.735		0.00614496		0.770533	5.89567	0.00614496	0.000240379		0.00141719					5.8777	0.000245622
	4.05667	159.261		0.006279		0.769208	5.8777	0.006279	0.000245622		0.00144369					5.85984	0.000252189
	4.06	155.114		0.00644687		0.767886	5.85984	0.00644687	0.000252189		0.00147779					5.84204	0.000262106
	4.06333	149.245		0.00670039		0.766564	5.84204	0.00670039	0.000262106		0.00153123					5.82423	0.000281095
	4.06667	139.163		0.00718582		0.765239	5.82423	0.00718582	0.000281095		0.00163716					5.80653	0.000269658
	4.07	145.065		0.00689346		0.763917	5.80653	0.00689346	0.000269658		0.00156578					5.78889	0.000228826
	4.07333	170.951		0.00584963		0.762595	5.78889	0.00584963	0.000228826		0.00132465					5.77125	0.000218756
	4.07667	178.82		0.00559222		0.76127	5.77125	0.00559222	0.000218756		0.0012625					5.75371	0.000224974
	4.08	173.878		0.00575116		0.759948	5.75371	0.00575116	0.000224974		0.00129443					5.73623	0.000260787
	4.08333	150		0.00666667		0.758626	5.73623	0.00666667	0.000260787		0.00149593					5.71874	0.000262479
	4.08667	149.033		0.00670992		0.757301	5.71874	0.00670992	0.000262479		0.00150105					5.70137	0.000237008
	4.09	165.049		0.00605881		0.755979	5.70137	0.00605881	0.000237008		0.00135127					5.68404	0.000232878
	4.09333	167.976		0.00595323		0.754657	5.68404	0.00595323	0.000232878		0.00132369					5.66672	0.00023722
	4.09667	164.902		0.00606421		0.753332	5.66672	0.00606421	0.00023722		0.00134426					5.6495	0.000250691
	4.1	156.041		0.00640857		0.75201	5.6495	0.00640857	0.000250691		0.00141628					5.63233	0.000256858
	4.10333	152.294		0.00656625		0.750688	5.63233	0.00656625	0.000256858		0.00144671					5.61517	0.000256488
	4.10667	152.514		0.00655678		0.749363	5.61517	0.00655678	0.000256488		0.00144022					5.5981	0.000241372
	4.11	162.065		0.00617036		0.748041	5.5981	0.00617036	0.000241372		0.00135123					5.58109	0.000244263
	4.11333	160.147		0.00624426		0.746719	5.58109	0.00624426	0.000244263		0.00136326					5.56408	0.000263295
	4.11667	148.571		0.00673079		0.745394	5.56408	0.00673079	0.000263295		0.001465					5.54718	0.000259214
	4.12	150.91		0.00662647		0.744072	5.54718	0.00662647	0.000259214		0.00143791					5.53032	0.000246146
	4.12333	158.922		0.0062924		0.74275	5.53032	0.0062924	0.000246146		0.00136127					5.51347	0.000230332
	4.12667	169.833		0.00588814		0.741425	5.51347	0.00588814	0.000230332		0.00126993					5.49671	0.000236792
	4.13	165.2		0.00605327		0.740103	5.49671	0.00605327	0.000236792		0.00130158					5.48001	0.000254418
	4.13333	153.755		0.00650385		0.738781	5.48001	0.00650385	0.000254418		0.00139421					5.46331	0.000255673
	4.13667	153		0.00653595		0.737456	5.46331	0.00653595	0.000255673		0.00139682					5.44671	0.000263323
	4.14	148.555		0.00673151		0.736134	5.44671	0.00673151	0.000263323		0.00143425					5.43016	0.000280478
	4.14333	139.469		0.00717005		0.734812	5.43016	0.00717005	0.000280478		0.00152304					5.41361	0.000278012
	4.14667	140.706		0.00710702		0.733487	5.41361	0.00710702	0.000278012		0.00150505					5.39716	0.000261999
	4.15	149.306		0.00669765		0.732165	5.39716	0.00669765	0.000261999		0.00141405					5.38076	0.000244487
	4.15333	160		0.00625		0.730843	5.38076	0.00625	0.000244487		0.00131553					5.36436	0.000240404
	4.15667	162.718		0.0061456		0.729518	5.36436	0.0061456	0.000240404		0.00128961					5.34806	0.000244769
	4.16	159.816		0.0062572		0.728196	5.34806	0.0062572	0.000244769		0.00130904					5.33181	0.000240596
	4.16333	162.588		0.00615052		0.726874	5.33181	0.00615052	0.000240596		0.00128281					5.31556	0.000238288
	4.16667	164.163		0.00609151		0.725549	5.31556	0.00609151	0.000238288		0.00126663					5.2994	0.000241335
	4.17	162.09		0.00616941		0.724227	5.2994	0.00616941	0.000241335		0.00127893					5.2833	0.000254208
	4.17333	153.882		0.00649849		0.722905	5.2833	0.00649849	0.000254208		0.00134306					5.2672	0.000260439
	4.17667	150.2		0.00665779		0.72158	5.2672	0.00665779	0.000260439		0.00137179					5.25119	0.000230427
	4.18	169.763		0.00589057		0.720258	5.25119	0.00589057	0.000230427		0.00121002					5.23524	0.000231105
	4.18333	169.265		0.0059079		0.718936	5.23524	0.0059079	0.000231105		0.00120989					5.21928	0.000262048
	4.18667	149.278		0.00669891		0.717611	5.21928	0.00669891	0.000262048		0.0013677					5.20342	0.000251454
	4.19	155.567		0.0064281		0.716289	5.20342	0.0064281	0.000251454		0.00130842					5.18761	0.000239592
	4.19333	163.269		0.00612486		0.714967	5.18761	0.00612486	0.000239592		0.00124291					5.1718	0.000244743
	4.19667	159.833		0.00625653		0.713642	5.1718	0.00625653	0.000244743		0.00126576					5.15608	0.000237902
	4.2	164.429		0.00608165		0.71232	5.15608	0.00608165	0.000237902		0.00122664					5.14042	0.000225504
	4.20333	173.469		0.00576472		0.710998	5.14042	0.00576472	0.000225504		0.00115919					5.12475	0.000221266
	4.20667	176.792		0.00565636		0.709673	5.12475	0.00565636	0.000221266		0.00113393					5.10918	0.000220832
	4.21	177.139		0.00564528		0.708351	5.10918	0.00564528	0.000220832		0.00112827					5.09365	0.000223126
	4.21333	175.318		0.00570392		0.707029	5.09365	0.00570392	0.000223126		0.00113653					5.07813	0.00022789
	4.21667	171.653		0.00582571		0.705704	5.07813	0.00582571	0.00022789		0.00115725					5.0627	0.000228318
	4.22	171.331		0.00583666		0.704382	5.0627	0.00583666	0.000228318		0.00115591					5.04731	0.000217806
	4.22333	179.6		0.00556793		0.70306	5.04731	0.00556793	0.000217806		0.00109934					5.03193	0.000220634
	4.22667	177.298		0.00564022		0.701735	5.03193	0.00564022	0.000220634		0.00111022					5.01664	0.00023572
	4.23	165.951		0.00602588		0.700413	5.01664	0.00602588	0.00023572		0.00118252					5.0014	0.000234554
	4.23333	166.776		0.00599607		0.699091	5.0014	0.00599607	0.000234554		0.0011731					4.98615	0.000231462
	4.23667	169.004		0.00591702		0.697766	4.98615	0.00591702	0.000231462		0.0011541					4.971	0.000231149
	4.24	169.233		0.00590901		0.696444	4.971	0.00590901	0.000231149		0.00114904					4.9559	0.000244757
	4.24333	159.824		0.00625688		0.695122	4.9559	0.00625688	0.000244757		0.00121299					4.94079	0.000256343
	4.24667	152.6		0.00655308		0.693797	4.94079	0.00655308	0.000256343		0.00126654					4.92578	0.000233355
	4.25	167.633		0.00596541		0.692475	4.92578	0.00596541	0.000233355		0.00114946					4.91081	0.00021874
	4.25333	178.833		0.00559181		0.691153	4.91081	0.00559181	0.00021874		0.00107419					4.89585	0.000215078
	4.25667	181.878		0.00549819		0.689828	4.89585	0.00549819	0.000215078		0.00105299					4.88097	0.000226506
	4.26	172.702		0.00579032		0.688506	4.88097	0.00579032	0.000226506		0.00110557					4.86614	0.000234692
	4.26333	166.678		0.00599959		0.687184	4.86614	0.00599959	0.000234692		0.00114204					4.85131	0.000221057
	4.26667	176.959		0.00565103		0.685859	4.85131	0.00565103	0.000221057		0.00107241					4.83656	0.000224227
	4.27	174.457		0.00573207		0.684537	4.83656	0.00573207	0.000224227		0.00108449					4.82187	0.000231495
	4.27333	168.98		0.00591786		0.683215	4.82187	0.00591786	0.000231495		0.00111624					4.80717	0.00022068
	4.27667	177.261		0.0056414		0.68189	4.80717	0.0056414	0.00022068		0.00106085					4.79256	0.000215548
	4.28	181.482		0.00551019		0.680568	4.79256	0.00551019	0.000215548		0.00103303					4.778	0.000221006
	4.28333	177		0.00564972		0.679246	4.778	0.00564972	0.000221006		0.00105597					4.76344	0.000233543
	4.28667	167.498		0.00597022		0.677921	4.76344	0.00597022	0.000233543		0.00111247					4.74897	0.000242933
	4.29	161.024		0.00621025		0.676599	4.74897	0.00621025	0.000242933		0.00115368					4.73453	0.000233322
	4.29333	167.657		0.00596456		0.675277	4.73453	0.00596456	0.000233322		0.00110467					4.72011	0.000231038
	4.29667	169.314		0.00590619		0.673952	4.72011	0.00590619	0.000231038		0.00109052					4.70576	0.000233071
	4.3	167.837		0.00595816		0.67263	4.70576	0.00595816	0.000233071		0.00109678					4.69146	0.000226116
	4.30333	173		0.00578035		0.671308	4.69146	0.00578035	0.000226116		0.00106081					4.67716	0.000224353
	4.30667	174.359		0.00573529		0.669983	4.67716	0.00573529	0.000224353		0.00104934					4.66295	0.000234091
	4.31	167.106		0.00598423		0.668661	4.66295	0.00598423	0.000234091		0.00109155					4.64878	0.000233965
	4.31333	167.196		0.005981		0.667339	4.64878	0.005981	0.000233965		0.00108765					4.63462	0.000225372
	4.31667	173.571		0.00576133		0.666014	4.63462	0.00576133	0.000225372		0.00104451					4.62053	0.000206216
	4.32	189.694		0.00527165		0.664692	4.62053	0.00527165	0.000206216		0.000952829					4.60649	0.000200307
	4.32333	195.29		0.00512059		0.66337	4.60649	0.00512059	0.000200307		0.000922714					4.59245	0.000206719
	4.32667	189.233		0.00528449		0.662045	4.59245	0.00528449	0.000206719		0.000949346					4.5785	0.000206336
	4.33	189.584		0.00527471		0.660723	4.5785	0.00527471	0.000206336		0.000944709					4.56459	0.000208255
	4.33333	187.837		0.00532376		0.659401	4.56459	0.00532376	0.000208255		0.000950598					4.55067	0.000218706
	4.33667	178.861		0.00559093		0.658076	4.55067	0.00559093	0.000218706		0.00099526					4.53685	0.000231428
	4.34	169.029		0.00591614		0.656754	4.53685	0.00591614	0.000231428		0.00104995					4.52306	0.00023865
	4.34333	163.914		0.00610076		0.655432	4.52306	0.00610076	0.00023865		0.00107943					4.50927	0.00021582
	4.34667	181.253		0.00551715		0.654107	4.50927	0.00551715	0.00021582		0.000973191					4.49557	0.000207534
	4.35	188.49		0.00530532		0.652785	4.49557	0.00530532	0.000207534		0.000932982					4.48191	0.000215718
	4.35333	181.339		0.00551453		0.651463	4.48191	0.00551453	0.000215718		0.000966827					4.46825	0.00022143
	4.35667	176.661		0.00566056		0.650138	4.46825	0.00566056	0.00022143		0.000989404					4.45467	0.000223531
	4.36	175		0.00571429		0.648816	4.45467	0.00571429	0.000223531		0.00099576					4.44114	0.000221148
	4.36333	176.886		0.00565336		0.647494	4.44114	0.00565336	0.000221148		0.000982149					4.4276	0.00021911
	4.36667	178.531		0.00560127		0.646169	4.4276	0.00560127	0.00021911		0.000970134					4.41415	0.000215766
	4.37	181.298		0.00551578		0.644847	4.41415	0.00551578	0.000215766		0.000952425					4.40074	0.000211416
	4.37333	185.029		0.00540456		0.643525	4.40074	0.00540456	0.000211416		0.000930384					4.38732	0.000210345
	4.37667	185.971		0.00537718		0.6422	4.38732	0.00537718	0.000210345		0.00092285					4.37399	0.000217105
	4.38	180.18		0.00555001		0.640878	4.37399	0.00555001	0.000217105		0.000949616					4.3607	0.00021345
	4.38333	183.265		0.00545658		0.639556	4.3607	0.00545658	0.00021345		0.000930794					4.34741	0.000208011
	4.38667	188.057		0.00531754		0.638231	4.34741	0.00531754	0.000208011		0.000904311					4.3342	0.000206154
	4.39	189.751		0.00527006		0.636909	4.3342	0.00527006	0.000206154		0.000893514					4.32103	0.000203407
	4.39333	192.314		0.00519983		0.635587	4.32103	0.00519983	0.000203407		0.000878927					4.30786	0.000200224
	4.39667	195.371		0.00511847		0.634262	4.30786	0.00511847	0.000200224		0.000862538					4.29477	0.000198939
	4.4	196.633		0.00508562		0.63294	4.29477	0.00508562	0.000198939		0.000854398					4.28172	0.00020108
	4.40333	194.539		0.00514036		0.631618	4.28172	0.00514036	0.00020108		0.000860971					4.26867	0.000207845
	4.40667	188.208		0.00531327		0.630293	4.26867	0.00531327	0.000207845		0.00088722					4.2557	0.000213526
	4.41	183.2		0.00545852		0.628971	4.2557	0.00545852	0.000213526		0.000908703					4.24277	0.000214386
	4.41333	182.465		0.0054805		0.627649	4.24277	0.0054805	0.000214386		0.000909591					4.22984	0.000205509
	4.41667	190.347		0.00525356		0.626324	4.22984	0.00525356	0.000205509		0.000869269					4.21698	0.000202684
	4.42	193		0.00518135		0.625002	4.21698	0.00518135	0.000202684		0.000854715					4.20417	0.000211243
	4.42333	185.18		0.00540015		0.62368	4.20417	0.00540015	0.000211243		0.000888102					4.19136	0.000205809
	4.42667	190.069		0.00526125		0.622355	4.19136	0.00526125	0.000205809		0.000862621					4.17862	0.000199582
	4.43	196		0.00510204		0.621033	4.17862	0.00510204	0.000199582		0.000833976					4.16592	0.000203588
	4.43333	192.143		0.00520446		0.619711	4.16592	0.00520446	0.000203588		0.000848132					4.15323	0.000203536
	4.43667	192.192		0.00520313		0.618386	4.15323	0.00520313	0.000203536		0.000845331					4.14061	0.000201639
	4.44	194		0.00515464		0.617064	4.14061	0.00515464	0.000201639		0.000834909					4.12803	0.000207682
	4.44333	188.355		0.00530912		0.615742	4.12803	0.00530912	0.000207682		0.000857318					4.11544	0.000211071
	4.44667	185.331		0.00539575		0.614417	4.11544	0.00539575	0.000211071		0.000868651					4.10294	0.000209073
	4.45	187.102		0.00534468		0.613095	4.10294	0.00534468	0.000209073		0.000857814					4.09047	0.000209993
	4.45333	186.282		0.00536821		0.611773	4.09047	0.00536821	0.000209993		0.000858972					4.078	0.000209925
	4.45667	186.343		0.00536645		0.610448	4.078	0.00536645	0.000209925		0.000856074					4.06561	0.00020464
	4.46	191.155		0.00523136		0.609126	4.06561	0.00523136	0.00020464		0.000831988					4.05326	0.000201711
	4.46333	193.931		0.00515647		0.607804	4.05326	0.00515647	0.000201711		0.000817587					4.04091	0.000201831
	4.46667	193.816		0.00515953		0.606479	4.04091	0.00515953	0.000201831		0.000815578					4.02863	0.000202795
	4.47	192.894		0.00518419		0.605157	4.02863	0.00518419	0.000202795		0.000816987					4.01638	0.000204855
	4.47333	190.955		0.00523684		0.603835	4.01638	0.00523684	0.000204855		0.000822775					4.00414	0.000207094
	4.47667	188.89		0.00529409		0.60251	4.00414	0.00529409	0.000207094		0.000829234					3.99198	0.000200488
	4.48	195.114		0.00512521		0.601188	3.99198	0.00512521	0.000200488		0.000800343					3.97985	0.000193458
	4.48333	202.204		0.0049455		0.599866	3.97985	0.0049455	0.000193458		0.000769933					3.96772	0.000204924
	4.48667	190.89		0.00523862		0.598541	3.96772	0.00523862	0.000204924		0.000813082					3.95566	0.000211523
	4.49	184.935		0.00540731		0.597219	3.95566	0.00540731	0.000211523		0.000836713					3.94364	0.000206933
	4.49333	189.037		0.00528997		0.595897	3.94364	0.00528997	0.000206933		0.000816069					3.93162	0.000201639
	4.49667	194		0.00515464		0.594572	3.93162	0.00515464	0.000201639		0.000792769					3.91967	0.000201766
	4.5	193.878		0.00515788		0.59325	3.91967	0.00515788	0.000201766		0.000790857					3.90776	0.000215918
	4.50333	181.171		0.00551965		0.591928	3.90776	0.00551965	0.000215918		0.000843755					3.89585	0.000215771
	4.50667	181.294		0.0055159		0.590603	3.89585	0.0055159	0.000215771		0.000840613					3.88402	0.000203692
	4.51	192.045		0.00520711		0.589281	3.88402	0.00520711	0.000203692		0.000791142					3.87221	0.000200496
	4.51333	195.106		0.00512542		0.587959	3.87221	0.00512542	0.000200496		0.000776364					3.86041	0.000200605
	4.51667	195		0.00512821		0.586634	3.86041	0.00512821	0.000200605		0.000774418					3.84868	0.000207354
	4.52	188.653		0.00530074		0.585312	3.84868	0.00530074	0.000207354		0.00079804					3.83699	0.000206137
	4.52333	189.767		0.00526962		0.58399	3.83699	0.00526962	0.000206137		0.000790945					3.82529	0.000202414
	4.52667	193.257		0.00517446		0.582665	3.82529	0.00517446	0.000202414		0.000774294					3.81367	0.000196111
	4.53	199.469		0.00501331		0.581343	3.81367	0.00501331	0.000196111		0.000747901					3.80208	0.00019607
	4.53333	199.51		0.00501228		0.580021	3.80208	0.00501228	0.00019607		0.000745475					3.79049	0.000202337
	4.53667	193.331		0.00517248		0.578696	3.79049	0.00517248	0.000202337		0.000766957					3.77897	0.000208468
	4.54	187.645		0.00532921		0.577374	3.77897	0.00532921	0.000208468		0.000787796					3.76749	0.000208777
	4.54333	187.367		0.00533712		0.576052	3.76749	0.00533712	0.000208777		0.000786567					3.75601	0.000199444
	4.54667	196.135		0.00509853		0.574727	3.75601	0.00509853	0.000199444		0.000749115					3.7446	0.000203437
	4.55	192.286		0.00520059		0.573405	3.7446	0.00520059	0.000203437		0.000761788					3.73322	0.000213407
	4.55333	183.302		0.00545548		0.572083	3.73322	0.00545548	0.000213407		0.000796696					3.72184	0.000206626
	4.55667	189.318		0.00528212		0.570758	3.72184	0.00528212	0.000206626		0.000769028					3.71053	0.000208255
	4.56	187.837		0.00532376		0.569436	3.71053	0.00532376	0.000208255		0.000772737					3.69926	0.000218044
	4.56333	179.404		0.00557401		0.568114	3.69926	0.00557401	0.000218044		0.000806601					3.68798	0.000204305
	4.56667	191.469		0.00522278		0.566789	3.68798	0.00522278	0.000204305		0.000753472					3.67677	0.000191613
	4.57	204.151		0.00489834		0.565467	3.67677	0.00489834	0.000191613		0.000704518					3.6656	0.000196969
	4.57333	198.6		0.00503525		0.564145	3.6656	0.00503525	0.000196969		0.000722009					3.65443	0.000199965
	4.57667	195.624		0.00511185		0.56282	3.65443	0.00511185	0.000199965		0.000730759					3.64333	0.000200744
	4.58	194.865		0.00513176		0.561498	3.64333	0.00513176	0.000200744		0.000731376					3.63225	0.000205047
	4.58333	190.776		0.00524175		0.560176	3.63225	0.00524175	0.000205047		0.000744782					3.62118	0.000207152
	4.58667	188.837		0.00529557		0.558851	3.62118	0.00529557	0.000207152		0.000750136					3.61018	0.000207728
	4.59	188.314		0.00531028		0.557529	3.61018	0.00531028	0.000207728		0.000749934					3.59921	0.000209178
	4.59333	187.008		0.00534736		0.556207	3.59921	0.00534736	0.000209178		0.000752877					3.58824	0.000209796
	4.59667	186.457		0.00536317		0.554882	3.58824	0.00536317	0.000209796		0.0007528					3.57734	0.000208754
	4.6	187.388		0.00533652		0.55356	3.57734	0.00533652	0.000208754		0.000746784					3.56647	0.000212904
	4.60333	183.735		0.00544262		0.552238	3.56647	0.00544262	0.000212904		0.000759317					3.5556	0.000222618
	4.60667	175.718		0.00569094		0.550913	3.5556	0.00569094	0.000222618		0.00079154					3.54479	0.000212749
	4.61	183.869		0.00543865		0.549591	3.54479	0.00543865	0.000212749		0.000754152					3.53402	0.000203221
	4.61333	192.49		0.00519508		0.548269	3.53402	0.00519508	0.000203221		0.000718187					3.52325	0.000201005
	4.61667	194.612		0.00513843		0.546944	3.52325	0.00513843	0.000201005		0.000708191					3.51255	0.000216875
	4.62	180.371		0.00554413		0.545622	3.51255	0.00554413	0.000216875		0.000761784					3.50187	0.000236063
	4.62333	165.71		0.00603464		0.5443	3.50187	0.00603464	0.000236063		0.000826662					3.4912	0.000211449
	4.62667	185		0.00540541		0.542975	3.4912	0.00540541	0.000211449		0.000738209					3.48059	0.000198227
	4.63	197.339		0.00506742		0.541653	3.48059	0.00506742	0.000198227		0.000689949					3.47001	0.000201364
	4.63333	194.265		0.00514761		0.540331	3.47001	0.00514761	0.000201364		0.000698736					3.45944	0.000206412
	4.63667	189.514		0.00527666		0.539006	3.45944	0.00527666	0.000206412		0.00071407					3.44893	0.000210928
	4.64	185.457		0.00539209		0.537684	3.44893	0.00539209	0.000210928		0.000727474					3.43845	0.000211874
	4.64333	184.629		0.00541627		0.536362	3.43845	0.00541627	0.000211874		0.000728516					3.42797	0.000212598
	4.64667	184		0.00543478		0.535037	3.42797	0.00543478	0.000212598		0.000728778					3.41755	0.000213047
	4.65	183.612		0.00544627		0.533715	3.41755	0.00544627	0.000213047		0.000728099					3.40717	0.000215131
	4.65333	181.833		0.00549955		0.532393	3.40717	0.00549955	0.000215131		0.000732989					3.39678	0.000215918
	4.65667	181.171		0.00551965		0.531068	3.39678	0.00551965	0.000215918		0.000733425					3.38646	0.000213208
	4.66	183.473		0.00545039		0.529746	3.38646	0.00545039	0.000213208		0.000722022					3.37617	0.000212179
	4.66333	184.363		0.00542408		0.528424	3.37617	0.00542408	0.000212179		0.000716353					3.36588	0.000212929
	4.66667	183.714		0.00544324		0.527099	3.36588	0.00544324	0.000212929		0.000716693					3.35565	0.000213464
	4.67	183.253		0.00545694		0.525777	3.35565	0.00545694	0.000213464		0.000716313					3.34546	0.000209814
	4.67333	186.441		0.00536363		0.524455	3.34546	0.00536363	0.000209814		0.000701925					3.33526	0.000203441
	4.67667	192.282		0.00520069		0.52313	3.33526	0.00520069	0.000203441		0.000678528					3.32513	0.000200685
	4.68	194.922		0.00513026		0.521808	3.32513	0.00513026	0.000200685		0.000667304					3.31502	0.000205004
	4.68333	190.816		0.00524065		0.520486	3.31502	0.00524065	0.000205004		0.000679592					3.30492	0.000225493
	4.68667	173.478		0.00576442		0.519161	3.30492	0.00576442	0.000225493		0.000745234					3.29488	0.000224154
	4.69	174.514		0.0057302		0.517839	3.29488	0.0057302	0.000224154		0.000738559					3.28486	0.00021492
	4.69333	182.012		0.00549414		0.516517	3.28486	0.00549414	0.00021492		0.000705982					3.27485	0.000228129
	4.69667	171.473		0.00583182		0.515192	3.27485	0.00583182	0.000228129		0.000747089					3.2649	0.000226918
	4.7	172.388		0.00580087		0.51387	3.2649	0.00580087	0.000226918		0.000740866					3.25498	0.000208568
	4.70333	187.555		0.00533177		0.512548	3.25498	0.00533177	0.000208568		0.000678885					3.24506	0.000210667
	4.70667	185.686		0.00538544		0.511223	3.24506	0.00538544	0.000210667		0.000683628					3.2352	0.000219508
	4.71	178.208		0.00561142		0.509901	3.2352	0.00561142	0.000219508		0.000710151					3.22537	0.000223204
	4.71333	175.257		0.00570591		0.508579	3.22537	0.00570591	0.000223204		0.000719914					3.21554	0.000223845
	4.71667	174.755		0.0057223		0.507254	3.21554	0.0057223	0.000223845		0.000719782					3.20577	0.000221408
	4.72	176.678		0.00566001		0.505932	3.20577	0.00566001	0.000221408		0.000709784					3.19603	0.000220097
	4.72333	177.731		0.00562648		0.50461	3.19603	0.00562648	0.000220097		0.000703435					3.18629	0.000215796
	4.72667	181.273		0.00551654		0.503285	3.18629	0.00551654	0.000215796		0.000687588					3.1766	0.000207611
	4.73	188.42		0.00530729		0.501963	3.1766	0.00530729	0.000207611		0.000659497					3.16695	0.000202534
	4.73333	193.143		0.00517751		0.500641	3.16695	0.00517751	0.000202534		0.000641415					3.1573	0.000202474
	4.73667	193.2		0.00517598		0.499316	3.1573	0.00517598	0.000202474		0.000639271					3.1477	0.000212645
	4.74	183.959		0.00543599		0.497994	3.1477	0.00543599	0.000212645		0.000669344					3.13814	0.000218068
	4.74333	179.384		0.00557463		0.496672	3.13814	0.00557463	0.000218068		0.000684329					3.12858	0.000215529
	4.74667	181.498		0.0055097		0.495347	3.12858	0.0055097	0.000215529		0.000674297					3.11907	0.000208481
	4.75	187.633		0.00532955		0.494025	3.11907	0.00532955	0.000208481		0.000650268					3.10959	0.000207283
	4.75333	188.718		0.00529891		0.492703	3.10959	0.00529891	0.000207283		0.000644565					3.10011	0.000220133
	4.75667	177.702		0.0056274		0.491378	3.10011	0.0056274	0.000220133		0.000682436					3.09069	0.000211122
	4.76	185.286		0.00539706		0.490056	3.09069	0.00539706	0.000211122		0.000652514					3.0813	0.000196593
	4.76333	198.98		0.00502563		0.488734	3.0813	0.00502563	0.000196593		0.000605761					3.07191	0.000202234
	4.76667	193.429		0.00516986		0.487409	3.07191	0.00516986	0.000202234		0.000621246					3.06258	0.000210881
	4.77	185.498		0.00539089		0.486087	3.06258	0.00539089	0.000210881		0.000645839					3.05327	0.000222174
	4.77333	176.069		0.00567959		0.484765	3.05327	0.00567959	0.000222174		0.000678358					3.04397	0.000235489
	4.77667	166.114		0.00601996		0.48344	3.04397	0.00601996	0.000235489		0.00071682					3.03472	0.000240686
	4.78	162.527		0.00615282		0.482118	3.03472	0.00615282	0.000240686		0.000730414					3.02549	0.000222261
	4.78333	176		0.00568182		0.480796	3.02549	0.00568182	0.000222261		0.00067245					3.01627	0.000216987
	4.78667	180.278		0.00554699		0.479471	3.01627	0.00554699	0.000216987		0.000654492					3.00711	0.000219242
	4.79	178.424		0.00560463		0.478149	3.00711	0.00560463	0.000219242		0.000659284					2.99797	0.000209773
	4.79333	186.478		0.00536256		0.476827	2.99797	0.00536256	0.000209773		0.000628892					2.98883	0.000203229
	4.79667	192.482		0.00519529		0.475502	2.98883	0.00519529	0.000203229		0.000607419					2.97975	0.000204044
	4.8	191.714		0.0052161		0.47418	2.97975	0.0052161	0.000204044		0.000607999					2.9707	0.000214007
	4.80333	182.788		0.00547082		0.472858	2.9707	0.00547082	0.000214007		0.000635751					2.96164	0.000224669
	4.80667	174.114		0.00574336		0.471533	2.96164	0.00574336	0.000224669		0.000665389					2.95264	0.000216385
	4.81	180.78		0.00553159		0.470211	2.95264	0.00553159	0.000216385		0.000638906					2.94367	0.000213583
	4.81333	183.151		0.00545998		0.468889	2.94367	0.00545998	0.000213583		0.000628719					2.9347	0.000218014
	4.81667	179.429		0.00557324		0.467564	2.9347	0.00557324	0.000218014		0.000639805					2.92578	0.000231495
	4.82	168.98		0.00591786		0.466242	2.92578	0.00591786	0.000231495		0.000677304					2.91689	0.000238613
	4.82333	163.939		0.00609983		0.46492	2.91689	0.00609983	0.000238613		0.000696009					2.908	0.00022578
	4.82667	173.257		0.00577177		0.463595	2.908	0.00577177	0.00022578		0.000656569					2.89917	0.000222659
	4.83	175.686		0.00569197		0.462273	2.89917	0.00569197	0.000222659		0.000645524					2.89036	0.000226544
	4.83333	172.673		0.00579129		0.460951	2.89036	0.00579129	0.000226544		0.000654792					2.88155	0.00024507
	4.83667	159.62		0.00626488		0.459626	2.88155	0.00626488	0.00024507		0.000706179					2.87279	0.000236447
	4.84	165.441		0.00604445		0.458304	2.87279	0.00604445	0.000236447		0.000679262					2.86406	0.000201754
	4.84333	193.89		0.00515756		0.456982	2.86406	0.00515756	0.000201754		0.000577835					2.85533	0.000204806
	4.84667	191		0.0052356		0.455657	2.85533	0.0052356	0.000204806		0.00058479					2.84666	0.000215103
	4.85	181.857		0.00549883		0.454335	2.84666	0.00549883	0.000215103		0.000612324					2.83801	0.000216122
	4.85333	181		0.00552486		0.453013	2.83801	0.00552486	0.000216122		0.000613354					2.82936	0.000222128
	4.85667	176.106		0.0056784		0.451688	2.82936	0.0056784	0.000222128		0.000628478					2.82076	0.000229576
	4.86	170.392		0.00586882		0.450366	2.82076	0.00586882	0.000229576		0.00064758					2.81219	0.000224584
	4.86333	174.18		0.00574119		0.449044	2.81219	0.00574119	0.000224584		0.000631572					2.80362	0.000219764
	4.86667	178		0.00561798		0.447719	2.80362	0.00561798	0.000219764		0.000616134					2.7951	0.000219674
	4.87	178.073		0.00561567		0.446397	2.7951	0.00561567	0.000219674		0.00061401					2.7866	0.000228412
	4.87333	171.261		0.00583904		0.445075	2.7866	0.00583904	0.000228412		0.000636493					2.77811	0.000237944
	4.87667	164.4		0.00608273		0.44375	2.77811	0.00608273	0.000237944		0.000661035					2.76967	0.000227107
	4.88	172.245		0.00580568		0.442428	2.76967	0.00580568	0.000227107		0.000629011					2.76125	0.000217126
	4.88333	180.163		0.00555053		0.441106	2.76125	0.00555053	0.000217126		0.000599539					2.75284	0.000211299
	4.88667	185.131		0.00540158		0.439781	2.75284	0.00540158	0.000211299		0.000581672					2.74447	0.000214848
	4.89	182.073		0.0054923		0.438459	2.74447	0.0054923	0.000214848		0.000589644					2.73613	0.00022222
	4.89333	176.033		0.00568075		0.437137	2.73613	0.00568075	0.00022222		0.000608023					2.72779	0.000234171
	4.89667	167.049		0.00598627		0.435812	2.72779	0.00598627	0.000234171		0.00063877					2.71951	0.000242969
	4.9	161		0.00621118		0.43449	2.71951	0.00621118	0.000242969		0.000660755
								25.5637	0.00515253		88.862

## Sheet: fig. s13c
					129.626						15 mB				Molecular Weight	Relative Intensity
	Distance_(inches)	Gray_Value													239.497	0.000482157
	0	16	0.0625		0.000482157		239.497		0.115475						238.769	0.000308679
	0.00333	24.992	0.0400128		0.000308679		238.769		0.0737031						238.041	0.000227118
	0.00667	33.967	0.0294403		0.000227118		238.041		0.0540635						237.318	0.000183784
	0.01	41.976	0.0238231		0.000183784		237.318		0.0436153		Mean MW: 108.7489				236.597	0.00015723
	0.01333	49.065	0.0203811		0.00015723		236.597		0.0372003						235.876	0.000150662
	0.01667	51.204	0.0195297		0.000150662		235.876		0.0355376						235.159	0.000147522
	0.02	52.294	0.0191227		0.000147522		235.159		0.0346911						234.445	0.000118062
	0.02333	65.343	0.0153039		0.000118062		234.445		0.027679						233.73	0.000103701
	0.02667	74.392	0.0134423		0.000103701		233.73		0.024238						233.02	0.000103531
	0.03	74.514	0.0134203		0.000103531		233.02		0.0241248						232.312	0.000108034
	0.03333	71.408	0.014004		0.000108034		232.312		0.0250976						231.604	0.000108518
	0.03667	71.09	0.0140667		0.000108518		231.604		0.0251331						230.9	9.30558e-05
	0.04	82.902	0.0120624		9.30558e-05		230.9		0.0214866						230.198	9.10998e-05
	0.04333	84.682	0.0118089		9.10998e-05		230.198		0.020971						229.497	0.000101814
	0.04667	75.771	0.0131977		0.000101814		229.497		0.0233659						228.799	0.000104625
	0.05	73.735	0.0135621		0.000104625		228.799		0.0239381						228.104	0.000103638
	0.05333	74.437	0.0134342		0.000103638		228.104		0.0236403						227.409	0.0001029
	0.05667	74.971	0.0133385		0.0001029		227.409		0.0234004						226.718	0.000100342
	0.06	76.882	0.0130069		0.000100342		226.718		0.0227494						226.029	9.83179e-05
	0.06333	78.465	0.0127445		9.83179e-05		226.029		0.0222227						225.34	0.000103311
	0.06667	74.673	0.0133917		0.000103311		225.34		0.02328						224.655	0.000102198
	0.07	75.486	0.0132475		0.000102198		224.655		0.0229593						223.973	9.34651e-05
	0.07333	82.539	0.0121155		9.34651e-05		223.973		0.0209336						223.29	0.000105137
	0.07667	73.376	0.0136284		0.000105137		223.29		0.023476						222.612	0.000122835
	0.08	62.804	0.0159226		0.000122835		222.612		0.0273445						221.935	0.00012814
	0.08333	60.204	0.0166102		0.00012814		221.935		0.0284387						221.259	0.00011614
	0.08667	66.424	0.0150548		0.00011614		221.259		0.0256971						220.587	9.8904e-05
	0.09	78	0.0128205		9.8904e-05		220.587		0.0218169						219.916	9.19961e-05
	0.09333	83.857	0.0119251		9.19961e-05		219.916		0.0202314						219.246	9.03942e-05
	0.09667	85.343	0.0117174		9.03942e-05		219.246		0.0198186						218.58	9.2085e-05
	0.1	83.776	0.0119366		9.2085e-05		218.58		0.0201279						217.916	8.597e-05
	0.10333	89.735	0.0111439		8.597e-05		217.916		0.0187342						217.251	8.38944e-05
	0.10667	91.955	0.0108749		8.38944e-05		217.251		0.0182262						216.591	0.000101507
	0.11	76	0.0131579		0.000101507		216.591		0.0219855						215.933	0.000110912
	0.11333	69.555	0.0143771		0.000110912		215.933		0.0239497						215.275	0.000104452
	0.11667	73.857	0.0135397		0.000104452		215.275		0.0224859						214.621	9.64314e-05
	0.12	80	0.0125		9.64314e-05		214.621		0.0206962						213.969	9.32854e-05
	0.12333	82.698	0.0120922		9.32854e-05		213.969		0.0199602						213.317	0.000100188
	0.12667	77	0.012987		0.000100188		213.317		0.0213719						212.668	9.97764e-05
	0.13	77.318	0.0129336		9.97764e-05		212.668		0.0212193						212.022	9.64314e-05
	0.13333	80	0.0125		9.64314e-05		212.022		0.0204456						211.376	0.000100626
	0.13667	76.665	0.0130438		0.000100626		211.376		0.02127						210.734	0.000108655
	0.14	71	0.0140845		0.000108655		210.734		0.0228973						210.093	0.000117952
	0.14333	65.404	0.0152896		0.000117952		210.093		0.0247809						209.453	0.000110978
	0.14667	69.514	0.0143856		0.000110978		209.453		0.0232446						208.817	0.000103821
	0.15	74.306	0.0134579		0.000103821		208.817		0.0216795						208.182	0.000105678
	0.15333	73	0.0136986		0.000105678		208.182		0.0220003						207.548	0.000111428
	0.15667	69.233	0.014444		0.000111428		207.548		0.0231267						206.917	0.000120947
	0.16	63.784	0.0156779		0.000120947		206.917		0.0250261						206.288	0.00012483
	0.16333	61.8	0.0161812		0.00012483		206.288		0.025751						205.659	0.00012398
	0.16667	62.224	0.016071		0.00012398		205.659		0.0254976						205.035	0.000121492
	0.17	63.498	0.0157485		0.000121492		205.035		0.0249101						204.411	0.000110253
	0.17333	69.971	0.0142916		0.000110253		204.411		0.022537						203.789	0.000106266
	0.17667	72.596	0.0137749		0.000106266		203.789		0.0216559						203.169	0.000129856
	0.18	59.408	0.0168327		0.000129856		203.169		0.0263828						202.552	0.000131665
	0.18333	58.592	0.0170672		0.000131665		202.552		0.026669						201.935	0.000114508
	0.18667	67.371	0.0148432		0.000114508		201.935		0.0231231						201.321	0.000127439
	0.19	60.535	0.0165194		0.000127439		201.321		0.0256561						200.709	0.000140129
	0.19333	55.053	0.0181643		0.000140129		200.709		0.0281252						200.098	0.000133094
	0.19667	57.963	0.0172524		0.000133094		200.098		0.0266317						199.489	0.000133103
	0.2	57.959	0.0172536		0.000133103		199.489		0.0265526						198.883	0.000139025
	0.20333	55.49	0.0180213		0.000139025		198.883		0.0276498						198.277	0.000151155
	0.20667	51.037	0.0195936		0.000151155		198.277		0.0299706						197.675	0.000165651
	0.21	46.571	0.0214726		0.000165651		197.675		0.0327449						197.074	0.000171434
	0.21333	45	0.0222222		0.000171434		197.074		0.0337851						196.473	0.00014428
	0.21667	53.469	0.0187024		0.00014428		196.473		0.0283472						195.876	0.000126467
	0.22	61	0.0163934		0.000126467		195.876		0.024772						195.281	0.000134897
	0.22333	57.188	0.0174862		0.000134897		195.281		0.0263429						194.686	0.000128106
	0.22667	60.22	0.0166058		0.000128106		194.686		0.0249403						194.094	0.000118685
	0.23	65	0.0153846		0.000118685		194.094		0.0230361						193.505	0.000147949
	0.23333	52.143	0.019178		0.000147949		193.505		0.0286288						192.915	0.000167129
	0.23667	46.159	0.0216642		0.000167129		192.915		0.0322417						192.329	0.000140714
	0.24	54.824	0.0182402		0.000140714		192.329		0.0270634						191.744	0.000156825
	0.24333	49.192	0.0203285		0.000156825		191.744		0.0300702						191.16	0.000183591
	0.24667	42.02	0.0237982		0.000183591		191.16		0.0350953						190.579	0.000162795
	0.25	47.388	0.0211024		0.000162795		190.579		0.0310252						190	0.000158217
	0.25333	48.759	0.020509		0.000158217		190		0.0300613						189.421	0.000166365
	0.25667	46.371	0.0215652		0.000166365		189.421		0.031513						188.845	0.000149139
	0.26	51.727	0.0193323		0.000149139		188.845		0.0281642						188.271	0.000146358
	0.26333	52.71	0.0189717		0.000146358		188.271		0.027555						187.698	0.000177971
	0.26667	43.347	0.0230696		0.000177971		187.698		0.0334047						187.127	0.000180833
	0.27	42.661	0.0234406		0.000180833		187.127		0.0338388						186.559	0.000170152
	0.27333	45.339	0.0220561		0.000170152		186.559		0.0317433						185.99	0.00018831
	0.27667	40.967	0.0244099		0.00018831		185.99		0.0350239						185.425	0.000179884
	0.28	42.886	0.0233176		0.000179884		185.425		0.033355						184.861	0.00014663
	0.28333	52.612	0.0190071		0.00014663		184.861		0.0271063						184.298	0.000186323
	0.28667	41.404	0.0241523		0.000186323		184.298		0.0343389						183.738	0.000244509
	0.29	31.551	0.0316947		0.000244509		183.738		0.0449257						183.18	0.000186175
	0.29333	41.437	0.024133		0.000186175		183.18		0.0341034						182.621	0.000170751
	0.29667	45.18	0.0221337		0.000170751		182.621		0.0311827						182.066	0.000180782
	0.3	42.673	0.023434		0.000180782		182.066		0.0329144						181.513	0.000185955
	0.30333	41.486	0.0241045		0.000185955		181.513		0.0337532						180.96	0.000188159
	0.30667	41	0.0243902		0.000188159		180.96		0.0340492						180.41	0.000178255
	0.31	43.278	0.0231064		0.000178255		180.41		0.032159						179.862	0.000181369
	0.31333	42.535	0.0235101		0.000181369		179.862		0.0326213						179.314	0.000189193
	0.31667	40.776	0.0245242		0.000189193		179.314		0.0339248						178.769	0.00018309
	0.32	42.135	0.0237332		0.00018309		178.769		0.0327309						178.226	0.000175493
	0.32333	43.959	0.0227485		0.000175493		178.226		0.0312774						177.683	0.000172199
	0.32667	44.8	0.0223214		0.000172199		177.683		0.0305967						177.143	0.000186233
	0.33	41.424	0.0241406		0.000186233		177.143		0.0329898						176.604	0.000202035
	0.33333	38.184	0.026189		0.000202035		176.604		0.0356803						176.066	0.000196044
	0.33667	39.351	0.0254123		0.000196044		176.066		0.0345166						175.531	0.000211345
	0.34	36.502	0.0273958		0.000211345		175.531		0.0370976						174.998	0.000230435
	0.34333	33.478	0.0298704		0.000230435		174.998		0.0403256						174.464	0.000226897
	0.34667	34	0.0294118		0.000226897		174.464		0.0395855						173.934	0.000226897
	0.35	34	0.0294118		0.000226897		173.934		0.0394652						173.406	0.000217899
	0.35333	35.404	0.0282454		0.000217899		173.406		0.037785						172.877	0.000202337
	0.35667	38.127	0.0262281		0.000202337		172.877		0.0349795						172.352	0.000198408
	0.36	38.882	0.0257188		0.000198408		172.352		0.0341961						171.828	0.000249741
	0.36333	30.89	0.0323729		0.000249741		171.828		0.0429126						171.304	0.000262327
	0.36667	29.408	0.0340044		0.000262327		171.304		0.0449378						170.784	0.000242252
	0.37	31.845	0.0314021		0.000242252		170.784		0.0413727						170.265	0.000248167
	0.37333	31.086	0.0321688		0.000248167		170.265		0.0422541						169.746	0.00026052
	0.37667	29.612	0.0337701		0.00026052		169.746		0.0442222						169.23	0.000276893
	0.38	27.861	0.0358925		0.000276893		169.23		0.0468587						168.716	0.000334526
	0.38333	23.061	0.0433633		0.000334526		168.716		0.05644						168.202	0.000382683
	0.38667	20.159	0.0496056		0.000382683		168.202		0.064368						167.691	0.000275076
	0.39	28.045	0.035657		0.000275076		167.691		0.0461277						167.181	0.000309038
	0.39333	24.963	0.0400593		0.000309038		167.181		0.0516653						166.672	0.000594751
	0.39667	12.971	0.0770951		0.000594751		166.672		0.0991281						166.165	0.000480925
	0.4	16.041	0.0623403		0.000480925		166.165		0.0799129						165.66	0.000366938
	0.40333	21.024	0.0475647		0.000366938		165.66		0.0607871						165.155	0.000367498
	0.40667	20.992	0.0476372		0.000367498		165.155		0.0606942						164.654	0.000350469
	0.41	22.012	0.0454298		0.000350469		164.654		0.0577059						164.153	0.000320623
	0.41333	24.061	0.041561		0.000320623		164.153		0.0526313						163.653	0.000299059
	0.41667	25.796	0.0387657		0.000299059		163.653		0.0489418						163.156	0.000269465
	0.42	28.629	0.0349296		0.000269465		163.156		0.0439647						162.66	0.000241358
	0.42333	31.963	0.0312862		0.000241358		162.66		0.0392592						162.164	0.000328991
	0.42667	23.449	0.0426457		0.000328991		162.164		0.0533505						161.671	0.000463696
	0.43	16.637	0.060107		0.000463696		161.671		0.0749664						161.18	0.000338119
	0.43333	22.816	0.0438289		0.000338119		161.18		0.054498						160.689	0.000442956
	0.43667	17.416	0.0574185		0.000442956		160.689		0.071178						160.201	0.000971724
	0.44	7.939	0.12596		0.000971724		160.201		0.155671						159.714	0.000604065
	0.44333	12.771	0.0783024		0.000604065		159.714		0.0964775						159.227	0.000422736
	0.44667	18.249	0.0547975		0.000422736		159.227		0.067311						158.743	0.000378775
	0.45	20.367	0.049099		0.000378775		158.743		0.060128						158.261	0.000343524
	0.45333	22.457	0.0445295		0.000343524		158.261		0.0543663						157.778	0.000336364
	0.45667	22.935	0.0436015		0.000336364		157.778		0.053071						157.299	0.000308729
	0.46	24.988	0.0400192		0.000308729		157.299		0.0485627						156.821	0.000359467
	0.46333	21.461	0.0465962		0.000359467		156.821		0.0563719						156.343	0.000568456
	0.46667	13.571	0.0736865		0.000568456		156.343		0.0888741						155.868	0.000539401
	0.47	14.302	0.0699203		0.000539401		155.868		0.0840754						155.394	0.000453795
	0.47333	17	0.0588235		0.000453795		155.394		0.0705172						154.921	0.00035066
	0.47667	22	0.0454545		0.00035066		154.921		0.0543245						154.45	0.000375823
	0.48	20.527	0.0487163		0.000375823		154.45		0.0580458						153.981	0.000451088
	0.48333	17.102	0.0584727		0.000451088		153.981		0.0694589						153.511	0.000537859
	0.48667	14.343	0.0697204		0.000537859		153.511		0.0825675						153.045	0.000593424
	0.49	13	0.0769231		0.000593424		153.045		0.0908206						152.58	0.000521533
	0.49333	14.792	0.0676041		0.000521533		152.58		0.0795754						152.115	0.000593424
	0.49667	13	0.0769231		0.000593424		152.115		0.0902686						151.653	0.000738302
	0.5	10.449	0.0957029		0.000738302		151.653		0.111965						151.192	0.000815057
	0.50333	9.465	0.105652		0.000815057		151.192		0.12323						150.731	0.000504943
	0.50667	15.278	0.0654536		0.000504943		150.731		0.0761105						150.273	0.000321331
	0.51	24.008	0.0416528		0.000321331		150.273		0.0482874						149.816	0.000475354
	0.51333	16.229	0.0616181		0.000475354		149.816		0.0712158						149.36	0.000581569
	0.51667	13.265	0.0753864		0.000581569		149.36		0.086863						148.906	0.000383921
	0.52	20.094	0.0497661		0.000383921		148.906		0.0571682						148.453	0.00047836
	0.52333	16.127	0.0620078		0.00047836		148.453		0.0710142						148.001	0.000842288
	0.52667	9.159	0.109182		0.000842288		148.001		0.124659						147.551	0.000708143
	0.53	10.894	0.0917936		0.000708143		147.551		0.104487						147.103	0.000603829
	0.53333	12.776	0.0782718		0.000603829		147.103		0.0888249						146.655	0.000583152
	0.53667	13.229	0.0755915		0.000583152		146.655		0.0855219						146.209	0.000526768
	0.54	14.645	0.0682827		0.000526768		146.209		0.0770182						145.765	0.000527056
	0.54333	14.637	0.06832		0.000527056		145.765		0.0768261						145.32	0.000700301
	0.54667	11.016	0.0907771		0.000700301		145.32		0.101768						144.879	0.000771451
	0.55	10	0.1		0.000771451		144.879		0.111767						144.439	0.000794492
	0.55333	9.71	0.102987		0.000794492		144.439		0.114755						143.998	0.000912636
	0.55667	8.453	0.118301		0.000912636		143.998		0.131418						143.561	0.000671645
	0.56	11.486	0.0870625		0.000671645		143.561		0.0964219						143.125	0.000403078
	0.56333	19.139	0.0522493		0.000403078		143.125		0.0576904						142.688	0.000417226
	0.56667	18.49	0.0540833		0.000417226		142.688		0.0595333						142.255	0.000515711
	0.57	14.959	0.0668494		0.000515711		142.255		0.0733623						141.823	0.000756919
	0.57333	10.192	0.0981162		0.000756919		141.823		0.107348						141.39	0.000880351
	0.57667	8.763	0.114116		0.000880351		141.39		0.124473						140.961	0.000796789
	0.58	9.682	0.103284		0.000796789		140.961		0.112316						140.532	0.000635305
	0.58333	12.143	0.082352		0.000635305		140.532		0.089281						140.104	0.000503887
	0.58667	15.31	0.0653168		0.000503887		140.104		0.0705966						139.678	0.00040369
	0.59	19.11	0.0523286		0.00040369		139.678		0.0563867						139.254	0.000453795
	0.59333	17	0.0588235		0.000453795		139.254		0.0631927						138.829	0.000597006
	0.59667	12.922	0.0773874		0.000597006		138.829		0.0828821						138.408	0.00107385
	0.6	7.184	0.139198		0.00107385		138.408		0.148629						137.987	0.00210952
	0.60333	3.657	0.273448		0.00210952		137.987		0.291086						137.566	0.0015429
	0.60667	5	0.2		0.0015429		137.566		0.212252						137.148	0.000704457
	0.61	10.951	0.0913159		0.000704457		137.148		0.0966153						136.732	0.000592513
	0.61333	13.02	0.0768049		0.000592513		136.732		0.0810153						136.315	0.0015491
	0.61667	4.98	0.200803		0.0015491		136.315		0.211165						135.901	0.0015429
	0.62	5	0.2		0.0015429		135.901		0.209682						135.488	0.000945522
	0.62333	8.159	0.122564		0.000945522		135.488		0.128107						135.075	0.00170111
	0.62667	4.535	0.220507		0.00170111		135.075		0.229777						134.664	0.00139176
	0.63	5.543	0.180408		0.00139176		134.664		0.18742						134.255	0.000676237
	0.63333	11.408	0.0876578		0.000676237		134.255		0.0907884						133.846	0.000464954
	0.63667	16.592	0.06027		0.000464954		133.846		0.0622322						133.439	0.000450983
	0.64	17.106	0.058459		0.000450983		133.439		0.0601789						133.034	0.000816092
	0.64333	9.453	0.105787		0.000816092		133.034		0.108568						132.628	0.000804937
	0.64667	9.584	0.104341		0.000804937		132.628		0.106758						132.225	0.000619689
	0.65	12.449	0.0803277		0.000619689		132.225		0.0819387						131.824	0.00116887
	0.65333	6.6	0.151515		0.00116887		131.824		0.154084						131.422	0.00125746
	0.65667	6.135	0.162999		0.00125746		131.422		0.165258						131.023	0.000530754
	0.66	14.535	0.0687994		0.000530754		131.023		0.0695408						130.624	0.000457075
	0.66333	16.878	0.0592487		0.000457075		130.624		0.0597052						130.226	0.000519951
	0.66667	14.837	0.0673991		0.000519951		130.226		0.0677113						129.831	0.000884895
	0.67	8.718	0.114705		0.000884895		129.831		0.114886						129.436	0.0025715
	0.67333	3	0.333333		0.0025715		129.436		0.332845						128.649	0.00462224
	0.67667		0		0		129.042		0						128.259	0.00144819
	0.68	1.669	0.599161		0.00462224		128.649		0.594648						127.868	0.00074121
	0.68333	5.327	0.187723		0.00144819		128.259		0.185743						127.479	0.000760875
	0.68667	10.408	0.0960799		0.00074121		127.868		0.0947768						127.092	0.00107325
	0.69	10.139	0.0986291		0.000760875		127.479		0.0969957						126.704	0.0011305
	0.69333	7.188	0.139121		0.00107325		127.092		0.136401						126.319	0.00163651
	0.69667	6.824	0.146542		0.0011305		126.704		0.143239						125.936	0.00926112
	0.7	4.714	0.212134		0.00163651		126.319		0.206723						125.552	0.00445668
	0.70333	0.833	1.20048		0.00926112		125.936		1.1663						125.17	0.00147901
	0.70667	1.731	0.577701		0.00445668		125.552		0.559544						124.79	0.000642234
	0.71	5.216	0.191718		0.00147901		125.17		0.185128						124.41	0.00081291
	0.71333	12.012	0.0832501		0.000642234		124.79		0.0801443						124.032	0.00202162
	0.71667	9.49	0.105374		0.00081291		124.41		0.101134						123.655	0.000731719
	0.72	3.816	0.262055		0.00202162		124.032		0.250745						123.278	0.000559834
	0.72333	10.543	0.0948497		0.000731719		123.655		0.0904804						122.903	0.000843024
	0.72667	13.78	0.0725689		0.000559834		123.278		0.0690151						122.53	0.00175012
	0.73	9.151	0.109278		0.000843024		122.903		0.10361						122.156	0.00562692
	0.73333	4.408	0.22686		0.00175012		122.53		0.214441						121.785	0.00137171
	0.73667	1.371	0.729395		0.00562692		122.156		0.687364						121.415	0.00126426
	0.74	5.624	0.177809		0.00137171		121.785		0.167054						121.045	0.00421789
	0.74333	6.102	0.163881		0.00126426		121.415		0.1535						120.677	0.00517753
	0.74667	1.829	0.546747		0.00421789		121.045		0.510554						120.31	0.00476205
	0.75	1.49	0.671141		0.00517753		120.677		0.624809						119.944	0.00192863
	0.75333	1.62	0.617284		0.00476205		120.31		0.572924						119.579	0.000656498
	0.75667	4	0.25		0.00192863		119.944		0.231327						119.216	0.00042761
	0.76	11.751	0.0850991		0.000656498		119.579		0.0785036						118.853	0.000700047
	0.76333	18.041	0.0554293		0.00042761		119.216		0.0509779						118.491	0.00147533
	0.76667	11.02	0.0907441		0.000700047		118.853		0.0832024						118.131	0.00252026
	0.77	5.229	0.191241		0.00147533		118.491		0.174814						117.771	0.00209292
	0.77333	3.061	0.326691		0.00252026		118.131		0.297722						117.413	0.0023599
	0.77667	3.686	0.271297		0.00209292		117.771		0.246486						116.7	0.00385726
	0.78	3.269	0.305904		0.0023599		117.413		0.277084						116.345	0.0015231
	0.78333	0.082	12.1951		0.0940794		117.057		11.0126						115.992	0.00355344
	0.78667	2	0.5		0.00385726		116.7		0.450142						114.238	0.00663329
	0.79	5.065	0.197433		0.0015231		116.345		0.177206						114.238	0.00663329
	0.79333	2.171	0.460617		0.00355344		115.992		0.41217						114.238	0.00663329
	0.79667	0.098	10.2041		0.0787195		115.638		9.10299						113.891	0.00127197
	0.8	0	0		0		115.287		0						113.544	0.000593424
	0.80333	0	0		0		114.937		0						113.199	0.000772688
	0.80667	0.024	41.6667		0.321438		114.586		36.8324						112.855	0.000858695
	0.81	1.163	0.859845		0.00663329		114.238		0.757774						112.511	0.000520232
	0.81333	6.065	0.16488		0.00127197		113.891		0.144866						112.169	0.000869829
	0.81667	13	0.0769231		0.000593424		113.544		0.0673797						111.487	0.000866605
	0.82	9.984	0.10016		0.000772688		113.199		0.0874674						111.149	0.000601334
	0.82333	8.984	0.111309		0.000858695		112.855		0.0969079						110.811	0.000714042
	0.82667	14.829	0.0674354		0.000520232		112.511		0.0585317						110.473	0.00173711
	0.83	8.869	0.112752		0.000869829		112.169		0.0975679						110.137	0.00945406
	0.83333	0.082	12.1951		0.0940794		111.828		10.5207						109.803	0.0015429
	0.83667	8.902	0.112334		0.000866605		111.487		0.0966155						109.468	0.000917084
	0.84	12.829	0.0779484		0.000601334		111.149		0.0668374						109.135	0.000910912
	0.84333	10.804	0.0925583		0.000714042		110.811		0.0791236						108.804	0.00198521
	0.84667	4.441	0.225175		0.00173711		110.473		0.191904						108.472	0.0061964
	0.85	0.816	1.22549		0.00945406		110.137		1.04125						108.143	0.00246391
	0.85333	5	0.2		0.0015429		109.803		0.169415						107.814	0.00114765
	0.85667	8.412	0.118878		0.000917084		109.468		0.100392						107.485	0.00102057
	0.86	8.469	0.118078		0.000910912		109.135		0.0994128						107.159	0.00312962
	0.86333	3.886	0.257334		0.00198521		108.804		0.215998						106.833	0.00787195
	0.86667	1.245	0.803213		0.0061964		108.472		0.672137						106.508	0.00415429
	0.87	3.131	0.319387		0.00246391		108.143		0.266454						106.184	0.0107444
	0.87333	6.722	0.148765		0.00114765		107.814		0.123733						105.861	0.00216517
	0.87667	7.559	0.132293		0.00102057		107.485		0.109697						105.539	0.00056691
	0.88	2.465	0.40568		0.00312962		107.159		0.335366						105.218	0.000448936
	0.88333	0.98	1.02041		0.00787195		106.833		0.840986						104.898	0.000568246
	0.88667	1.857	0.538503		0.00415429		106.508		0.442463						104.579	0.002775
	0.89	0.718	1.39276		0.0107444		106.184		1.14089						104.261	0.00499968
	0.89333	3.563	0.280662		0.00216517		105.861		0.229208						103.944	0.00074971
	0.89667	13.608	0.0734862		0.00056691		105.539		0.059831						103.627	0.000496717
	0.9	17.184	0.0581937		0.000448936		105.218		0.0472361						103.312	0.000454436
	0.90333	13.576	0.0736594		0.000568246		104.898		0.0596081						102.998	0.000685065
	0.90667	2.78	0.359712		0.002775		104.579		0.290206						102.684	0.000751243
	0.91	1.543	0.648088		0.00499968		104.261		0.521271						102.372	0.000648824
	0.91333	10.29	0.0971817		0.00074971		103.944		0.0779278						102.061	0.000871008
	0.91667	15.531	0.0643874		0.000496717		103.627		0.0514734						101.75	0.000846075
	0.92	16.976	0.0589067		0.000454436		103.312		0.0469489						101.441	0.000622339
	0.92333	11.261	0.0888021		0.000685065		102.998		0.0705605						101.133	0.000920586
	0.92667	10.269	0.0973805		0.000751243		102.684		0.077141						100.825	0.00152914
	0.93	11.89	0.0841043		0.000648824		102.372		0.0664217						100.518	0.000924226
	0.93333	8.857	0.112905		0.000871008		102.061		0.0888962						100.213	0.000857168
	0.93667	9.118	0.109673		0.000846075		101.75		0.0860884						99.9074	0.0010466
	0.94	12.396	0.0806712		0.000622339		101.441		0.0631308						99.6038	0.00104194
	0.94333	8.38	0.119332		0.000920586		101.133		0.0931015						99.3012	0.00108993
	0.94667	5.045	0.198216		0.00152914		100.825		0.154175						98.9985	0.00151206
	0.95	8.347	0.119804		0.000924226		100.518		0.0929016						98.6977	0.000685796
	0.95333	9	0.111111		0.000857168		100.213		0.0858992						98.3978	0.000472877
	0.95667	7.371	0.135667		0.0010466		99.9074		0.104563						98.0979	0.00143073
	0.96	7.404	0.135062		0.00104194		99.6038		0.103781						97.7998	0.00642876
	0.96333	7.078	0.141283		0.00108993		99.3012		0.108231						97.5026	0.00239284
	0.96667	5.102	0.196002		0.00151206		98.9985		0.149691						97.2055	0.00250309
	0.97	11.249	0.0888968		0.000685796		98.6977		0.0676864						96.9101	0.00175489
	0.97333	16.314	0.061297		0.000472877		98.3978		0.04653						96.6156	0.000994266
	0.97667	5.392	0.18546		0.00143073		98.0979		0.140352						96.3212	0.000764873
	0.98	1.2	0.833333		0.00642876		97.7998		0.628732						96.0285	0.000738302
	0.98333	3.224	0.310174		0.00239284		97.5026		0.233308						95.7367	0.00103453
	0.98667	3.082	0.324465		0.00250309		97.2055		0.243314						95.4449	0.00172777
	0.99	4.396	0.22748		0.00175489		96.9101		0.170067						95.1549	0.00261775
	0.99333	7.759	0.128883		0.000994266		96.6156		0.0960617						94.8657	0.00266938
	0.99667	10.086	0.0991473		0.000764873		96.3212		0.0736735						94.5766	0.00130799
	1	10.449	0.0957029		0.000738302		96.0285		0.070898						94.2892	0.0005717
	1.00333	7.457	0.134102		0.00103453		95.7367		0.0990428						94.0027	0.000593972
	1.00667	4.465	0.223964		0.00172777		95.4449		0.164907						93.7162	0.00130445
	1.01	2.947	0.339328		0.00261775		95.1549		0.249092						93.4314	0.000924669
	1.01333	2.89	0.346021		0.00266938		94.8657		0.253233						93.1475	0.000601944
	1.01667	5.898	0.169549		0.00130799		94.5766		0.123705						92.8636	0.000501463
	1.02	13.494	0.074107		0.0005717		94.2892		0.0539051						92.5815	0.000771451
	1.02333	12.988	0.0769941		0.000593972		94.0027		0.055835						92.3001	0.00187701
	1.02667	5.914	0.16909		0.00130445		93.7162		0.122248						92.0188	0.000701319
	1.03	8.343	0.119861		0.000924669		93.4314		0.0863931						91.7392	0.000529443
	1.03333	12.816	0.0780275		0.000601944		93.1475		0.0560696						91.4604	0.000634469
	1.03667	15.384	0.0650026		0.000501463		92.8636		0.0465677						91.1817	0.000577823
	1.04	10	0.1		0.000771451		92.5815		0.0714221						90.9046	0.000576398
	1.04333	4.11	0.243309		0.00187701		92.3001		0.173248						90.6284	0.00116816
	1.04667	11	0.0909091		0.000701319		92.0188		0.0645346						90.3522	0.000919708
	1.05	14.571	0.0686295		0.000529443		91.7392		0.0485707						90.0776	0.000551037
	1.05333	12.159	0.0822436		0.000634469		91.4604		0.0580289						89.8039	0.00108001
	1.05667	13.351	0.0749008		0.000577823		91.1817		0.0526869						89.5302	0.00132552
	1.06	13.384	0.0747161		0.000576398		90.9046		0.0523973						89.2582	0.000624404
	1.06333	6.604	0.151423		0.00116816		90.6284		0.105868						88.987	0.000657394
	1.06667	8.388	0.119218		0.000919708		90.3522		0.0830977						88.7157	0.000824641
	1.07	14	0.0714286		0.000551037		90.0776		0.0496361						88.4462	0.000592695
	1.07333	7.143	0.139997		0.00108001		89.8039		0.0969892						88.1774	0.0006972
	1.07667	5.82	0.171821		0.00132552		89.5302		0.118674						87.9087	0.00135676
	1.08	12.355	0.0809389		0.000624404		89.2582		0.0557332						87.6415	0.00286359
	1.08333	11.735	0.0852152		0.000657394		88.987		0.0584994						87.3752	0.00128575
	1.08667	9.355	0.106895		0.000824641		88.7157		0.0731586						87.1089	0.00043489
	1.09	13.016	0.0768285		0.000592695		88.4462		0.0524216						86.8442	0.000439949
	1.09333	11.065	0.0903751		0.0006972		88.1774		0.0614773						86.5803	0.000647517
	1.09667	5.686	0.175871		0.00135676		87.9087		0.119271						86.3165	0.000792451
	1.1	2.694	0.371195		0.00286359		87.6415		0.25097						86.0542	0.00072004
	1.10333	6	0.166667		0.00128575		87.3752		0.112343						85.7927	0.000541255
	1.10667	17.739	0.056373		0.00043489		87.1089		0.0378828						85.5312	0.000551037
	1.11	17.535	0.0570288		0.000439949		86.8442		0.0382071						85.2713	0.000630631
	1.11333	11.914	0.0839349		0.000647517		86.5803		0.0560622						85.0122	0.000789128
	1.11667	9.735	0.102722		0.000792451		86.3165		0.0684016						84.7531	0.000613871
	1.12	10.714	0.0933358		0.00072004		86.0542		0.0619625						84.4956	0.000465178
	1.12333	14.253	0.0701607		0.000541255		85.7927		0.0464358						84.2388	0.000787195
	1.12667	14	0.0714286		0.000551037		85.5312		0.0471308						83.9821	0.000839264
	1.13	12.233	0.0817461		0.000630631		85.2713		0.0537748						83.7269	0.000398333
	1.13333	9.776	0.102291		0.000789128		85.0122		0.0670855						83.4725	0.000420387
	1.13667	12.567	0.0795735		0.000613871		84.7531		0.0520275						83.2181	0.000503066
	1.14	16.584	0.0602991		0.000465178		84.4956		0.0393055						82.9652	0.000453795
	1.14333	9.8	0.102041		0.000787195		84.2388		0.0663124						82.7131	0.000402826
	1.14667	9.192	0.10879		0.000839264		83.9821		0.0704831						82.461	0.000377626
	1.15	19.367	0.0516342		0.000398333		83.7269		0.0333512						82.2104	0.000419176
	1.15333	18.351	0.0544929		0.000420387		83.4725		0.0350907						81.9606	0.000474652
	1.15667	15.335	0.0652103		0.000503066		83.2181		0.0418642						81.7108	0.000506301
	1.16	17	0.0588235		0.000453795		82.9652		0.0376492						81.4625	0.000583549
	1.16333	19.151	0.0522166		0.000402826		82.7131		0.033319						81.215	0.000682338
	1.16667	20.429	0.04895		0.000377626		82.461		0.0311394						80.9675	0.000593424
	1.17	18.404	0.054336		0.000419176		82.2104		0.0344606						80.7215	0.000589524
	1.17333	16.253	0.0615271		0.000474652		81.9606		0.0389028						80.4762	0.0006639
	1.17667	15.237	0.0656297		0.000506301		81.7108		0.0413703						80.2309	0.000572039
	1.18	13.22	0.075643		0.000583549		81.4625		0.0475374						79.9871	0.000476675
	1.18333	11.306	0.0884486		0.000682338		81.215		0.0554161						79.7441	0.000340116
	1.18667	13	0.0769231		0.000593424		80.9675		0.0480481						79.501	0.000389229
	1.19	13.086	0.0764175		0.000589524		80.7215		0.0475873						79.2594	0.000510557
	1.19333	11.62	0.0860585		0.0006639		80.4762		0.0534281						79.0186	0.000477059
	1.19667	13.486	0.074151		0.000572039		80.2309		0.0458952						78.7778	0.000384151
	1.2	16.184	0.0617894		0.000476675		79.9871		0.0381279						78.5384	0.000350278
	1.20333	22.682	0.0440878		0.000340116		79.7441		0.0271222						78.2997	0.000350723
	1.20667	19.82	0.0504541		0.000389229		79.501		0.0309441						78.0611	0.000385571
	1.21	15.11	0.0661813		0.000510557		79.2594		0.0404664						77.8239	0.000385726
	1.21333	16.171	0.0618391		0.000477059		79.0186		0.0376965						77.5874	0.000405153
	1.21667	20.082	0.0497958		0.000384151		78.7778		0.0302625						77.351	0.000477059
	1.22	22.024	0.045405		0.000350278		78.5384		0.0275102						77.1159	0.000515573
	1.22333	21.996	0.0454628		0.000350723		78.2997		0.0274616						76.8816	0.000523692
	1.22667	20.008	0.04998		0.000385571		78.0611		0.0300981						76.6473	0.000553131
	1.23	20	0.05		0.000385726		77.8239		0.0300187						76.4144	0.000474885
	1.23333	19.041	0.0525183		0.000405153		77.5874		0.0314348						76.1822	0.000417317
	1.23667	16.171	0.0618391		0.000477059		77.351		0.0369009						75.95	0.000479818
	1.24	14.963	0.0668315		0.000515573		77.1159		0.0397589						75.7192	0.000517267
	1.24333	14.731	0.0678841		0.000523692		76.8816		0.0402623						75.4891	0.000479341
	1.24667	13.947	0.0717		0.000553131		76.6473		0.042396						75.259	0.000333933
	1.25	16.245	0.0615574		0.000474885		76.4144		0.0362881						75.0304	0.000282262
	1.25333	18.486	0.054095		0.000417317		76.1822		0.0317921						74.8024	0.000360155
	1.25667	16.078	0.0621968		0.000479818		75.95		0.0364422						74.5744	0.000456859
	1.26	14.914	0.0670511		0.000517267		75.7192		0.039167						74.3478	0.000528536
	1.26333	16.094	0.062135		0.000479341		75.4891		0.036185						74.1219	0.000337512
	1.26667	23.102	0.0432863		0.000333933		75.259		0.0251315						73.896	0.000313076
	1.27	27.331	0.0365885		0.000282262		75.0304		0.0211782						73.6714	0.000448414
	1.27333	21.42	0.0466853		0.000360155		74.8024		0.0269404						73.4476	0.000402573
	1.27667	16.886	0.0592207		0.000456859		74.5744		0.0340699						73.2237	0.000343279
	1.28	14.596	0.0685119		0.000528536		74.3478		0.0392955						73.0012	0.000344906
	1.28333	22.857	0.0437503		0.000337512		74.1219		0.025017						72.7794	0.000378459
	1.28667	24.641	0.0405828		0.000313076		73.896		0.0231351						72.5576	0.000419267
	1.29	17.204	0.058126		0.000448414		73.6714		0.0330353						72.3371	0.00036159
	1.29333	19.163	0.0521839		0.000402573		73.4476		0.029568						72.1173	0.000328473
	1.29667	22.473	0.0444978		0.000343279		73.2237		0.0251362						71.8975	0.000333644
	1.3	22.367	0.0447087		0.000344906		73.0012		0.0251786						71.679	0.000321438
	1.30333	20.384	0.0490581		0.000378459		72.7794		0.027544						71.4612	0.000307682
	1.30667	18.4	0.0543478		0.000419267		72.5576		0.030421						71.2434	0.000346798
	1.31	21.335	0.0468713		0.00036159		72.3371		0.0261563						71.0269	0.000353877
	1.31333	23.486	0.0425786		0.000328473		72.1173		0.0236886						70.8111	0.000354935
	1.31667	23.122	0.0432489		0.000333644		71.8975		0.0239882						70.5953	0.000319045
	1.32	24	0.0416667		0.000321438		71.679		0.0230404						70.3808	0.000341471
	1.32333	25.073	0.0398835		0.000307682		71.4612		0.0219873						70.1669	0.000660376
	1.32667	22.245	0.0449539		0.000346798		71.2434		0.024707						69.9531	0.000510692
	1.33	21.8	0.0458716		0.000353877		71.0269		0.0251348						69.7405	0.000302163
	1.33333	21.735	0.0460087		0.000354935		70.8111		0.0251333						69.5286	0.000244796
	1.33667	24.18	0.0413565		0.000319045		70.5953		0.0225231						69.3167	0.000249378
	1.34	22.592	0.0442635		0.000341471		70.3808		0.024033						69.106	0.000308581
	1.34333	11.682	0.0856018		0.000660376		70.1669		0.0463365						68.896	0.000340431
	1.34667	15.106	0.0661989		0.000510692		69.9531		0.0357245						68.6861	0.000317391
	1.35	25.531	0.0391681		0.000302163		69.7405		0.021073						68.4774	0.000258278
	1.35333	31.514	0.0317319		0.000244796		69.5286		0.0170203						68.2693	0.000232477
	1.35667	30.935	0.0323258		0.000249378		69.3167		0.0172861						68.0612	0.000222776
	1.36	25	0.04		0.000308581		69.106		0.0213248						67.8544	0.00025715
	1.36333	22.661	0.0441287		0.000340431		68.896		0.0234544						67.6482	0.000269625
	1.36667	24.306	0.0411421		0.000317391		68.6861		0.0218004						67.442	0.000243945
	1.37	29.869	0.0334795		0.000258278		68.4774		0.0176862						67.2371	0.000221758
	1.37333	33.184	0.030135		0.000232477		68.2693		0.015871						67.0328	0.000207173
	1.37667	34.629	0.0288775		0.000222776		68.0612		0.0151624						66.8285	0.000218152
	1.38	30	0.0333333		0.00025715		67.8544		0.0174488						66.6254	0.000234791
	1.38333	28.612	0.0349504		0.000269625		67.6482		0.0182397						66.423	0.000251944
	1.38667	31.624	0.0316216		0.000243945		67.442		0.0164521						66.2205	0.000234555
	1.39	34.788	0.0287455		0.000221758		67.2371		0.0149104						66.0193	0.000223305
	1.39333	37.237	0.026855		0.000207173		67.0328		0.0138874						65.8187	0.000248231
	1.39667	35.363	0.0282781		0.000218152		66.8285		0.0145788						65.6181	0.000215021
	1.4	32.857	0.0304349		0.000234791		66.6254		0.015643						65.4187	0.000189193
	1.40333	30.62	0.0326584		0.000251944		66.423		0.0167348						65.2199	0.000281552
	1.40667	32.89	0.0304044		0.000234555		66.2205		0.0155324						65.0212	0.000335589
	1.41	34.547	0.0289461		0.000223305		66.0193		0.0147424						64.8236	0.000244952
	1.41333	31.078	0.0321771		0.000248231		65.8187		0.0163382						64.6266	0.0002085
	1.41667	35.878	0.0278722		0.000215021		65.6181		0.0141093						64.4296	0.000185646
	1.42	40.776	0.0245242		0.000189193		65.4187		0.0123767						64.2339	0.000169449
	1.42333	27.4	0.0364964		0.000281552		65.2199		0.0183628						64.0387	0.000171434
	1.42667	22.988	0.043501		0.000335589		65.0212		0.0218204						63.8435	0.000188159
	1.43	31.494	0.0317521		0.000244952		64.8236		0.0158787						63.6495	0.000230635
	1.43333	37	0.027027		0.0002085		64.6266		0.0134747						63.4561	0.000241079
	1.43667	41.555	0.0240645		0.000185646		64.4296		0.0119611						63.2627	0.000187541
	1.44	45.527	0.021965		0.000169449		64.2339		0.0108844						63.0705	0.000191418
	1.44333	45	0.0222222		0.000171434		64.0387		0.0109784						62.8788	0.000215785
	1.44667	41	0.0243902		0.000188159		63.8435		0.0120127						62.6872	0.000216749
	1.45	33.449	0.0298963		0.000230635		63.6495		0.0146798						62.4967	0.000209634
	1.45333	32	0.03125		0.000241079		63.4561		0.0152979						62.3068	0.000198495
	1.45667	41.135	0.0243102		0.000187541		63.2627		0.0118644						62.1169	0.000196228
	1.46	40.302	0.0248127		0.000191418		63.0705		0.0120728						61.9281	0.000200387
	1.46333	35.751	0.0279712		0.000215785		62.8788		0.0135683						61.74	0.000218758
	1.46667	35.592	0.0280962		0.000216749		62.6872		0.0135874						61.5518	0.000218177
	1.47	36.8	0.0271739		0.000209634		62.4967		0.0131014						61.3648	0.00021576
	1.47333	38.865	0.0257301		0.000198495		62.3068		0.0123676						61.1783	0.000231174
	1.47667	39.314	0.0254362		0.000196228		62.1169		0.0121891						60.9918	0.000229101
	1.48	38.498	0.0259754		0.000200387		61.9281		0.0124096						60.8065	0.000199796
	1.48333	35.265	0.0283567		0.000218758		61.74		0.0135061						60.6217	0.000201329
	1.48667	35.359	0.0282813		0.000218177		61.5518		0.0134292						60.437	0.000197106
	1.49	35.755	0.0279681		0.00021576		61.3648		0.0132401						60.2533	0.000174584
	1.49333	33.371	0.0299661		0.000231174		61.1783		0.0141428						60.0702	0.000164756
	1.49667	33.673	0.0296974		0.000229101		60.9918		0.0139733						59.8872	0.00017253
	1.5	38.612	0.0258987		0.000199796		60.8065		0.0121489						59.7052	0.000235759
	1.50333	38.318	0.0260974		0.000201329		60.6217		0.0122049						59.5238	0.000237655
	1.50667	39.139	0.02555		0.000197106		60.437		0.0119125						59.3423	0.000148485
	1.51	44.188	0.0226306		0.000174584		60.2533		0.0105193						59.162	0.000159082
	1.51333	46.824	0.0213566		0.000164756		60.0702		0.0098969						58.9822	0.000191689
	1.51667	44.714	0.0223644		0.00017253		59.8872		0.0103323						58.8025	0.000166189
	1.52	32.722	0.0305605		0.000235759		59.7052		0.014076						58.6238	0.000154556
	1.52333	32.461	0.0308062		0.000237655		59.5238		0.0141461						58.4457	0.000154606
	1.52667	51.955	0.0192474		0.000148485		59.3423		0.00881142						58.2675	0.000176179
	1.53	48.494	0.0206211		0.000159082		59.162		0.0094116						58.0905	0.000199796
	1.53333	40.245	0.0248478		0.000191689		58.9822		0.0113062						57.914	0.000189063
	1.53667	46.42	0.0215424		0.000166189		58.8025		0.00977235						57.7375	0.000164798
	1.54	49.914	0.0200345		0.000154556		58.6238		0.00906067						57.562	0.000145557
	1.54333	49.898	0.0200409		0.000154606		58.4457		0.00903603						57.3871	0.000152805
	1.54667	43.788	0.0228373		0.000176179		58.2675		0.0102655						57.2122	0.0001579
	1.55	38.612	0.0258987		0.000199796		58.0905		0.0116062						57.0384	0.000155038
	1.55333	40.804	0.0245074		0.000189063		57.914		0.0109494						56.865	0.000165172
	1.55667	46.812	0.021362		0.000164798		57.7375		0.00951501						56.6917	0.000176558
	1.56	53	0.0188679		0.000145557		57.562		0.00837855						56.5195	0.00017922
	1.56333	50.486	0.0198075		0.000152805		57.3871		0.00876904						56.3477	0.000170505
	1.56667	48.857	0.0204679		0.0001579		57.2122		0.0090338						56.176	0.000159674
	1.57	49.759	0.0200969		0.000155038		57.0384		0.00884309						56.0053	0.000158813
	1.57333	46.706	0.0214105		0.000165172		56.865		0.0093925						55.8351	0.000167707
	1.57667	43.694	0.0228864		0.000176558		56.6917		0.0100094						55.6649	0.000182895
	1.58	43.045	0.0232315		0.00017922		56.5195		0.0101294						55.4958	0.00019208
	1.58333	45.245	0.0221019		0.000170505		56.3477		0.00960759						55.3272	0.000191808
	1.58667	48.314	0.0206979		0.000159674		56.176		0.00896987						55.1585	0.00017226
	1.59	48.576	0.0205863		0.000158813		56.0053		0.00889438						54.9909	0.000155805
	1.59333	46	0.0217391		0.000167707		55.8351		0.00936393						54.8238	0.000140766
	1.59667	42.18	0.0237079		0.000182895		55.6649		0.0101808						54.6567	0.00014894
	1.6	40.163	0.0248985		0.00019208		55.4958		0.0106596						54.4907	0.000154696
	1.60333	40.22	0.0248633		0.000191808		55.3272		0.0106122						54.3251	0.00014045
	1.60667	44.784	0.0223294		0.00017226		55.1585		0.00950164						54.1595	0.000140139
	1.61	49.514	0.0201963		0.000155805		54.9909		0.00856784						53.9949	0.00014269
	1.61333	54.804	0.0182468		0.000140766		54.8238		0.0077173						53.8309	0.000142861
	1.61667	51.796	0.0193065		0.00014894		54.6567		0.00814059						53.6668	0.000137939
	1.62	49.869	0.0200525		0.000154696		54.4907		0.00842946						53.5037	0.000129031
	1.62333	54.927	0.018206		0.00014045		54.3251		0.00762997						53.3411	0.000122978
	1.62667	55.049	0.0181656		0.000140139		54.1595		0.00758986						53.1786	0.000124822
	1.63	54.065	0.0184963		0.00014269		53.9949		0.00770452						53.017	0.000148122
	1.63333	54	0.0185185		0.000142861		53.8309		0.00769035						52.8559	0.000150542
	1.63667	55.927	0.0178805		0.000137939		53.6668		0.00740274						52.6948	0.00013734
	1.64	59.788	0.0167258		0.000129031		53.5037		0.00690365						52.5347	0.000137599
	1.64333	62.731	0.0159411		0.000122978		53.3411		0.00655977						52.375	0.000152941
	1.64667	61.804	0.0161802		0.000124822		53.1786		0.00663787						52.2154	0.000186395
	1.65	52.082	0.0192005		0.000148122		53.017		0.00785301						52.0567	0.000154606
	1.65333	51.245	0.0195141		0.000150542		52.8559		0.00795702						51.8986	0.000123412
	1.65667	56.171	0.0178028		0.00013734		52.6948		0.00723709						51.7404	0.000130187
	1.66	56.065	0.0178364		0.000137599		52.5347		0.00722874						51.5832	0.0001447
	1.66333	50.441	0.0198251		0.000152941		52.375		0.00801031						51.4264	0.000161129
	1.66667	41.388	0.0241616		0.000186395		52.2154		0.00973269						51.2697	0.000155369
	1.67	49.898	0.0200409		0.000154606		52.0567		0.00804827						51.1139	0.000143305
	1.67333	62.51	0.0159974		0.000123412		51.8986		0.00640493						50.9586	0.000130493
	1.67667	59.257	0.0168756		0.000130187		51.7404		0.00673595						50.8033	0.000141059
	1.68	53.314	0.0187568		0.0001447		51.5832		0.00746406						50.6489	0.00016543
	1.68333	47.878	0.0208864		0.000161129		51.4264		0.00828627						50.495	0.000143622
	1.68667	49.653	0.0201398		0.000155369		51.2697		0.0079657						50.3411	0.000146904
	1.69	53.833	0.018576		0.000143305		51.1139		0.00732485						50.1881	0.000192233
	1.69333	59.118	0.0169153		0.000130493		50.9586		0.00664976						50.0356	0.00018481
	1.69667	54.69	0.0182849		0.000141059		50.8033		0.00716626						49.8831	0.000158032
	1.7	46.633	0.021444		0.00016543		50.6489		0.00837887						49.7316	0.000138132
	1.70333	53.714	0.0186171		0.000143622		50.495		0.00725219						49.5804	0.000129784
	1.70667	52.514	0.0190425		0.000146904		50.3411		0.00739531						49.4293	0.000128086
	1.71	40.131	0.0249184		0.000192233		50.1881		0.00964783						49.2791	0.000128575
	1.71333	41.743	0.0239561		0.00018481		50.0356		0.00924707						49.1294	0.000127019
	1.71667	48.816	0.0204851		0.000158032		49.8831		0.00788315						48.9796	0.000120018
	1.72	55.849	0.0179054		0.000138132		49.7316		0.0068695						48.8308	0.000108917
	1.72333	59.441	0.0168234		0.000129784		49.5804		0.00643477						48.6824	0.000104521
	1.72667	60.229	0.0166033		0.000128086		49.4293		0.00633122						48.5341	0.000118588
	1.73	60	0.0166667		0.000128575		49.2791		0.00633607						48.3866	0.000120271
	1.73333	60.735	0.016465		0.000127019		49.1294		0.00624038						48.2396	0.000108386
	1.73667	64.278	0.0155574		0.000120018		48.9796		0.00587844						48.0925	0.00011211
	1.74	70.829	0.0141185		0.000108917		48.8308		0.00531853						47.9464	0.000120932
	1.74333	73.808	0.0135487		0.000104521		48.6824		0.00508836						47.8007	0.000127508
	1.74667	65.053	0.0153721		0.000118588		48.5341		0.00575556						47.655	0.000125211
	1.75	64.143	0.0155902		0.000120271		48.3866		0.00581948						47.5102	0.000118069
	1.75333	71.176	0.0140497		0.000108386		48.2396		0.00522851						47.3658	0.000112316
	1.75667	68.812	0.0145323		0.00011211		48.0925		0.00539165						47.2215	0.000108655
	1.76	63.792	0.0156759		0.000120932		47.9464		0.00579827						47.078	0.000106728
	1.76333	60.502	0.0165284		0.000127508		47.8007		0.00609499						46.9349	0.000110207
	1.76667	61.612	0.0162306		0.000125211		47.655		0.00596694						46.7919	0.000113866
	1.77	65.339	0.0153048		0.000118069		47.5102		0.00560949						46.6497	0.000114625
	1.77333	68.686	0.014559		0.000112316		47.3658		0.00531993						46.508	0.00011491
	1.77667	71	0.0140845		0.000108655		47.2215		0.00513086						46.3662	0.000114799
	1.78	72.282	0.0138347		0.000106728		47.078		0.00502454						46.2253	0.000119095
	1.78333	70	0.0142857		0.000110207		46.9349		0.00517258						46.0849	0.000118076
	1.78667	67.751	0.0147599		0.000113866		46.7919		0.00532799						45.9444	0.000107415
	1.79	67.302	0.0148584		0.000114625		46.6497		0.00534724						45.8048	0.000106225
	1.79333	67.135	0.0148954		0.00011491		46.508		0.00534425						45.6656	0.000110259
	1.79667	67.2	0.014881		0.000114799		46.3662		0.00532281						45.5264	0.000115388
	1.8	64.776	0.0154378		0.000119095		46.2253		0.00550522						45.3881	0.000119897
	1.80333	65.335	0.0153057		0.000118076		46.0849		0.00544153						45.2502	0.000122723
	1.80667	71.82	0.0139237		0.000107415		45.9444		0.0049351						45.1123	0.000114515
	1.81	72.624	0.0137696		0.000106225		45.8048		0.00486563						44.9752	0.000108767
	1.81333	69.967	0.0142925		0.000110259		45.6656		0.00503506						44.8385	0.000111903
	1.81667	66.857	0.0149573		0.000115388		45.5264		0.00525322						44.7019	0.000116004
	1.82	64.343	0.0155417		0.000119897		45.3881		0.00544188						44.566	0.000120632
	1.82333	62.861	0.0159081		0.000122723		45.2502		0.00555325						44.4306	0.000123347
	1.82667	67.367	0.0148441		0.000114515		45.1123		0.00516602						44.2952	0.000123801
	1.83	70.927	0.014099		0.000108767		44.9752		0.00489181						44.1606	0.000118424
	1.83333	68.939	0.0145056		0.000111903		44.8385		0.00501759						44.0264	0.00010948
	1.83667	66.502	0.0150371		0.000116004		44.7019		0.00518561						43.8922	0.000104118
	1.84	63.951	0.015637		0.000120632		44.566		0.00537607						43.7589	0.000110737
	1.84333	62.543	0.015989		0.000123347		44.4306		0.0054804						43.6259	0.000114709
	1.84667	62.314	0.0160478		0.000123801		44.2952		0.00548377						43.4929	0.000115636
	1.85	65.143	0.0153508		0.000118424		44.1606		0.00522969						43.3608	0.000117635
	1.85333	70.465	0.0141914		0.00010948		44.0264		0.00482002						43.229	0.000113156
	1.85667	74.094	0.0134964		0.000104118		43.8922		0.00456997						43.0973	0.000101533
	1.86	69.665	0.0143544		0.000110737		43.7589		0.00484574						42.9663	9.96759e-05
	1.86333	67.253	0.0148692		0.000114709		43.6259		0.00500428						42.8357	0.000101371
	1.86667	66.714	0.0149894		0.000115636		43.4929		0.00502933						42.7052	0.000104591
	1.87	65.58	0.0152486		0.000117635		43.3608		0.00510075						42.5754	0.00011139
	1.87333	68.176	0.0146679		0.000113156		43.229		0.00489162						42.4461	0.000117694
	1.87667	75.98	0.0131614		0.000101533		43.0973		0.00437581						42.3167	0.000117635
	1.88	77.396	0.0129206		9.96759e-05		42.9663		0.0042827						42.1881	0.000115212
	1.88333	76.102	0.0131403		0.000101371		42.8357		0.00434229						42.0599	0.000114562
	1.88667	73.759	0.0135577		0.000104591		42.7052		0.00446657						41.9317	9.93038e-05
	1.89	69.257	0.014439		0.00011139		42.5754		0.00474246						41.8043	8.85067e-05
	1.89333	65.547	0.0152562		0.000117694		42.4461		0.00499566						41.6773	0.000112409
	1.89667	65.58	0.0152486		0.000117635		42.3167		0.00497793						41.5503	0.000126638
	1.9	66.959	0.0149345		0.000115212		42.1881		0.0048606						41.424	0.000113735
	1.90333	67.339	0.0148502		0.000114562		42.0599		0.00481848						41.2981	0.000116706
	1.90667	77.686	0.0128723		9.93038e-05		41.9317		0.00416398						41.1723	0.000121609
	1.91	87.163	0.0114728		8.85067e-05		41.8043		0.00369996						41.0471	0.000121924
	1.91333	68.629	0.0145711		0.000112409		41.6773		0.0046849						40.9224	0.000108655
	1.91667	60.918	0.0164155		0.000126638		41.5503		0.00526183						40.7977	9.58837e-05
	1.92	67.829	0.014743		0.000113735		41.424		0.00471135						40.6737	0.000104591
	1.92333	66.102	0.0151281		0.000116706		41.2981		0.00481975						40.5501	0.000114196
	1.92667	63.437	0.0157637		0.000121609		41.1723		0.00500692						40.4265	0.000117009
	1.93	63.273	0.0158045		0.000121924		41.0471		0.00500464						40.3037	0.0001197
	1.93333	71	0.0140845		0.000108655		40.9224		0.00444643						40.1812	0.000118835
	1.93667	80.457	0.012429		9.58837e-05		40.7977		0.00391183						40.0588	0.000116887
	1.94	73.759	0.0135577		0.000104591		40.6737		0.0042541						39.9371	0.000115487
	1.94333	67.555	0.0148028		0.000114196		40.5501		0.00463067						39.8157	0.000114024
	1.94667	65.931	0.0151674		0.000117009		40.4265		0.00473027						39.6943	0.000116562
	1.95	64.449	0.0155161		0.0001197		40.3037		0.00482433						39.5737	0.000116793
	1.95333	64.918	0.015404		0.000118835		40.1812		0.00477493						39.4535	0.000112893
	1.95667	66	0.0151515		0.000116887		40.0588		0.00468233						39.3332	0.000110278
	1.96	66.8	0.0149701		0.000115487		39.9371		0.0046122						39.2137	0.00010941
	1.96333	67.657	0.0147804		0.000114024		39.8157		0.00453994						39.0946	0.000114653
	1.96667	66.184	0.0151094		0.000116562		39.6943		0.00462684						38.9754	0.00011033
	1.97	66.053	0.0151394		0.000116793		39.5737		0.00462193						38.857	9.96965e-05
	1.97333	68.335	0.0146338		0.000112893		39.4535		0.004454						38.7389	9.25501e-05
	1.97667	69.955	0.0142949		0.000110278		39.3332		0.0043376						38.6208	9.11138e-05
	1.98	70.51	0.0141824		0.00010941		39.2137		0.00429038						38.5035	0.000102221
	1.98333	67.286	0.0148619		0.000114653		39.0946		0.00448229						38.3865	9.87496e-05
	1.98667	69.922	0.0143017		0.00011033		38.9754		0.00430017						38.2695	8.91408e-05
	1.99	77.38	0.0129232		9.96965e-05		38.857		0.0038739						38.1532	9.10912e-05
	1.99333	83.355	0.0119969		9.25501e-05		38.7389		0.00358529						38.0373	9.08327e-05
	1.99667	84.669	0.0118107		9.11138e-05		38.6208		0.00351889						37.9213	8.53489e-05
	2	75.469	0.0132505		0.000102221		38.5035		0.00393586						37.8061	8.72002e-05
	2.00333	78.122	0.0128005		9.87496e-05		38.3865		0.00379065						37.6912	8.904e-05
	2.00667	86.543	0.0115549		8.91408e-05		38.2695		0.00341137						37.5764	8.58924e-05
	2.01	84.69	0.0118078		9.10912e-05		38.1532		0.00347542						37.4622	8.59623e-05
	2.01333	84.931	0.0117743		9.08327e-05		38.0373		0.00345503						37.3483	9.0046e-05
	2.01667	90.388	0.0110634		8.53489e-05		37.9213		0.00323654						37.2345	9.42196e-05
	2.02	88.469	0.0113034		8.72002e-05		37.8061		0.0032967						37.1214	9.40886e-05
	2.02333	86.641	0.0115419		8.904e-05		37.6912		0.00335603						37.0086	8.76729e-05
	2.02667	89.816	0.0111339		8.58924e-05		37.5764		0.00322752						36.8958	9.0759e-05
	2.03	89.743	0.0111429		8.59623e-05		37.4622		0.00322033						36.7837	9.64073e-05
	2.03333	85.673	0.0116723		9.0046e-05		37.3483		0.00336307						36.6719	9.29459e-05
	2.03667	81.878	0.0122133		9.42196e-05		37.2345		0.00350822						36.5601	8.87103e-05
	2.04	81.992	0.0121963		9.40886e-05		37.1214		0.0034927						36.449	8.57597e-05
	2.04333	87.992	0.0113647		8.76729e-05		37.0086		0.00324465						36.3383	7.80079e-05
	2.04667	85	0.0117647		9.0759e-05		36.8958		0.00334862						36.2275	7.43095e-05
	2.05	80.02	0.0124969		9.64073e-05		36.7837		0.00354621						36.1174	8.13244e-05
	2.05333	83	0.0120482		9.29459e-05		36.6719		0.0034085						36.0077	8.68312e-05
	2.05667	86.963	0.0114991		8.87103e-05		36.5601		0.00324326						35.898	9.09419e-05
	2.06	89.955	0.0111167		8.57597e-05		36.449		0.00312586						35.7889	9.20455e-05
	2.06333	98.894	0.0101118		7.80079e-05		36.3383		0.00283467						35.6801	8.97036e-05
	2.06667	103.816	0.00963243		7.43095e-05		36.2275		0.00269205						35.5714	8.4366e-05
	2.07	94.861	0.0105417		8.13244e-05		36.1174		0.00293723						35.4633	7.81114e-05
	2.07333	88.845	0.0112556		8.68312e-05		36.0077		0.00312659						35.3555	7.49994e-05
	2.07667	84.829	0.0117884		9.09419e-05		35.898		0.00326463						35.2478	8.00867e-05
	2.08	83.812	0.0119315		9.20455e-05		35.7889		0.0032942						35.1407	8.70998e-05
	2.08333	86	0.0116279		8.97036e-05		35.6801		0.00320064						35.0339	9.44272e-05
	2.08667	91.441	0.010936		8.4366e-05		35.5714		0.00300102						34.9271	8.95381e-05
	2.09	98.763	0.0101252		7.81114e-05		35.4633		0.00277009						34.821	8.58723e-05
	2.09333	102.861	0.00972186		7.49994e-05		35.3555		0.00265164						34.7152	8.82627e-05
	2.09667	96.327	0.0103813		8.00867e-05		35.2478		0.00282288						34.6094	9.01744e-05
	2.1	88.571	0.0112904		8.70998e-05		35.1407		0.00306074						34.5042	9.24736e-05
	2.10333	81.698	0.0122402		9.44272e-05		35.0339		0.00330815						34.3994	9.71601e-05
	2.10667	86.159	0.0116064		8.95381e-05		34.9271		0.00312731						34.2945	8.78316e-05
	2.11	89.837	0.0111313		8.58723e-05		34.821		0.00299016						34.1903	7.24823e-05
	2.11333	87.404	0.0114411		8.82627e-05		34.7152		0.00306406						34.0864	7.63813e-05
	2.11667	85.551	0.0116889		9.01744e-05		34.6094		0.00312088						33.9825	8.08099e-05
	2.12	83.424	0.011987		9.24736e-05		34.5042		0.00319073						33.8793	7.07994e-05
	2.12333	79.4	0.0125945		9.71601e-05		34.3994		0.00334225						33.7763	7.41809e-05
	2.12667	87.833	0.0113852		8.78316e-05		34.2945		0.00301214						33.6734	8.64303e-05
	2.13	106.433	0.00939558		7.24823e-05		34.1903		0.00247819						33.5711	8.14859e-05
	2.13333	101	0.00990099		7.63813e-05		34.0864		0.00260357						33.469	7.90154e-05
	2.13667	95.465	0.010475		8.08099e-05		33.9825		0.00274612						33.367	8.22048e-05
	2.14	108.963	0.00917743		7.07994e-05		33.8793		0.00239863						33.2656	7.89532e-05
	2.14333	103.996	0.00961575		7.41809e-05		33.7763		0.00250556						33.1646	7.46677e-05
	2.14667	89.257	0.0112036		8.64303e-05		33.6734		0.0029104						33.0635	7.50023e-05
	2.15	94.673	0.0105627		8.14859e-05		33.5711		0.00273557						32.963	8.03118e-05
	2.15333	97.633	0.0102424		7.90154e-05		33.469		0.00264457						32.8629	8.83456e-05
	2.15667	93.845	0.0106559		8.22048e-05		33.367		0.00274293						32.7627	7.92606e-05
	2.16	97.71	0.0102344		7.89532e-05		33.2656		0.00262643						32.6631	7.36976e-05
	2.16333	103.318	0.00967886		7.46677e-05		33.1646		0.00247632						32.5639	7.63503e-05
	2.16667	102.857	0.00972224		7.50023e-05		33.0635		0.00247984						32.4646	7.4851e-05
	2.17	96.057	0.0104105		8.03118e-05		32.963		0.00264732						32.366	7.27167e-05
	2.17333	87.322	0.0114519		8.83456e-05		32.8629		0.00290329						32.2676	7.57387e-05
	2.17667	97.331	0.0102742		7.92606e-05		32.7627		0.00259679						32.1693	7.67476e-05
	2.18	104.678	0.00955311		7.36976e-05		32.6631		0.00240719						32.0716	7.51814e-05
	2.18333	101.041	0.00989697		7.63503e-05		32.5639		0.00248626						31.9741	7.6682e-05
	2.18667	103.065	0.00970261		7.4851e-05		32.4646		0.00243001						31.8767	7.79244e-05
	2.19	106.09	0.00942596		7.27167e-05		32.366		0.00235355						31.7798	7.77861e-05
	2.19333	101.857	0.00981769		7.57387e-05		32.2676		0.00244391						31.6832	7.74705e-05
	2.19667	100.518	0.00994847		7.67476e-05		32.1693		0.00246892						31.5867	7.68156e-05
	2.2	102.612	0.00974545		7.51814e-05		32.0716		0.00241118						31.4907	7.53098e-05
	2.20333	100.604	0.00993996		7.6682e-05		31.9741		0.00245184						31.395	7.4178e-05
	2.20667	99	0.010101		7.79244e-05		31.8767		0.00248397						31.2993	7.42451e-05
	2.21	99.176	0.0100831		7.77861e-05		31.7798		0.00247203						31.2042	7.98472e-05
	2.21333	99.58	0.0100422		7.74705e-05		31.6832		0.00245452						31.1094	8.32076e-05
	2.21667	100.429	0.00995728		7.68156e-05		31.5867		0.00242635						31.0146	7.20679e-05
	2.22	102.437	0.0097621		7.53098e-05		31.4907		0.00237156						30.9203	7.14115e-05
	2.22333	104	0.00961538		7.4178e-05		31.395		0.00232882						30.8264	7.78858e-05
	2.22667	103.906	0.00962408		7.42451e-05		31.2993		0.00232382						30.7324	7.24408e-05
	2.23	96.616	0.0103503		7.98472e-05		31.2042		0.00249157						30.639	6.70827e-05
	2.23333	92.714	0.0107859		8.32076e-05		31.1094		0.00258854						30.5459	6.53772e-05
	2.23667	107.045	0.00934187		7.20679e-05		31.0146		0.00223516						30.4528	6.92381e-05
	2.24	108.029	0.00925677		7.14115e-05		30.9203		0.00220807						30.3603	7.42773e-05
	2.24333	99.049	0.010096		7.78858e-05		30.8264		0.00240094						30.268	7.05901e-05
	2.24667	106.494	0.0093902		7.24408e-05		30.7324		0.00222628						30.1758	7.08416e-05
	2.25	115	0.00869565		6.70827e-05		30.639		0.00205535						30.0841	7.67163e-05
	2.25333	118	0.00847458		6.53772e-05		30.5459		0.00199701						29.9927	6.9857e-05
	2.25667	111.42	0.00897505		6.92381e-05		30.4528		0.0021085						29.9013	6.44498e-05
	2.26	103.861	0.00962825		7.42773e-05		30.3603		0.00225508						29.8104	6.65044e-05
	2.26333	109.286	0.0091503		7.05901e-05		30.268		0.00213663						29.7198	6.66101e-05
	2.26667	108.898	0.00918291		7.08416e-05		30.1758		0.0021377						29.6293	6.66193e-05
	2.27	100.559	0.00994441		7.67163e-05		30.0841		0.00230794						29.5392	7.99208e-05
	2.27333	110.433	0.00905526		6.9857e-05		29.9927		0.0020952						29.4495	8.32328e-05
	2.27667	119.698	0.00835436		6.44498e-05		29.9013		0.00192713						29.3597	6.88796e-05
	2.28	116	0.00862069		6.65044e-05		29.8104		0.00198252						29.2705	6.48278e-05
	2.28333	115.816	0.00863439		6.66101e-05		29.7198		0.00197964						29.1815	6.48278e-05
	2.28667	115.8	0.00863558		6.66193e-05		29.6293		0.00197388						29.0926	7.08442e-05
	2.29	96.527	0.0103598		7.99208e-05		29.5392		0.0023608						29.0042	7.10171e-05
	2.29333	92.686	0.0107891		8.32328e-05		29.4495		0.00245116						28.9161	6.70781e-05
	2.29667	112	0.00892857		6.88796e-05		29.3597		0.00202228						28.8279	7.20848e-05
	2.3	119	0.00840336		6.48278e-05		29.2705		0.00189754						28.7403	7.36005e-05
	2.30333	119	0.00840336		6.48278e-05		29.1815		0.00189178						28.653	6.66429e-05
	2.30667	108.894	0.00918324		7.08442e-05		29.0926		0.00206104						28.5657	6.57136e-05
	2.31	108.629	0.00920564		7.10171e-05		29.0042		0.00205979						28.4789	6.69117e-05
	2.31333	115.008	0.00869505		6.70781e-05		28.9161		0.00193963						28.3923	6.56158e-05
	2.31667	107.02	0.00934405		7.20848e-05		28.8279		0.00207806						28.3058	6.53772e-05
	2.32	104.816	0.00954053		7.36005e-05		28.7403		0.0021153						28.2198	6.6285e-05
	2.32333	115.759	0.00863864		6.66429e-05		28.653		0.00190952						28.1341	6.73886e-05
	2.32667	117.396	0.00851818		6.57136e-05		28.5657		0.00187715						28.0483	6.72236e-05
	2.33	115.294	0.00867348		6.69117e-05		28.4789		0.00190557						27.9631	6.37563e-05
	2.33333	117.571	0.0085055		6.56158e-05		28.3923		0.00186299						27.8781	6.41892e-05
	2.33667	118	0.00847458		6.53772e-05		28.3058		0.00185056						27.7931	6.59524e-05
	2.34	116.384	0.00859225		6.6285e-05		28.2198		0.00187055						27.7087	5.94508e-05
	2.34333	114.478	0.0087353		6.73886e-05		28.1341		0.00189591						27.6245	5.70549e-05
	2.34667	114.759	0.00871391		6.72236e-05		28.0483		0.00188551						27.5403	6.02791e-05
	2.35	121	0.00826446		6.37563e-05		27.9631		0.00178282						27.4566	6.17062e-05
	2.35333	120.184	0.00832058		6.41892e-05		27.8781		0.00178947						27.3732	6.19953e-05
	2.35667	116.971	0.00854913		6.59524e-05		27.7931		0.00183302						27.2898	6.02696e-05
	2.36	129.763	0.00770636		5.94508e-05		27.7087		0.0016473						27.2068	6.33225e-05
	2.36333	135.212	0.00739579		5.70549e-05		27.6245		0.00157611						27.1242	6.90813e-05
	2.36667	127.98	0.00781372		6.02791e-05		27.5403		0.0016601						27.0415	6.21361e-05
	2.37	125.02	0.00799872		6.17062e-05		27.4566		0.00169424						26.9593	5.9994e-05
	2.37333	124.437	0.0080362		6.19953e-05		27.3732		0.00169701						26.8774	6.76712e-05
	2.37667	128	0.0078125		6.02696e-05		27.2898		0.00164474						26.7955	7.02156e-05
	2.38	121.829	0.00820823		6.33225e-05		27.2068		0.0017228						26.7141	6.89547e-05
	2.38333	111.673	0.00895472		6.90813e-05		27.1242		0.00187377						26.6329	6.60653e-05
	2.38667	124.155	0.00805445		6.21361e-05		27.0415		0.00168025						26.5517	6.39243e-05
	2.39	128.588	0.00777678		5.9994e-05		26.9593		0.0016174						26.471	6.29201e-05
	2.39333	114	0.00877193		6.76712e-05		26.8774		0.00181883						26.3906	6.37563e-05
	2.39667	109.869	0.00910175		7.02156e-05		26.7955		0.00188146						26.3102	6.36275e-05
	2.4	111.878	0.00893831		6.89547e-05		26.7141		0.00184206						26.2302	5.98024e-05
	2.40333	116.771	0.00856377		6.60653e-05		26.6329		0.00175951						26.1505	6.07131e-05
	2.40667	120.682	0.00828624		6.39243e-05		26.5517		0.0016973						26.0708	6.47348e-05
	2.41	122.608	0.00815607		6.29201e-05		26.471		0.00166556						25.9916	6.53772e-05
	2.41333	121	0.00826446		6.37563e-05		26.3906		0.00168257						25.9126	6.28238e-05
	2.41667	121.245	0.00824776		6.36275e-05		26.3102		0.00167405						25.8336	5.77257e-05
	2.42	129	0.00775194		5.98024e-05		26.2302		0.00156863						25.7551	5.89223e-05
	2.42333	127.065	0.00786999		6.07131e-05		26.1505		0.00158768						25.6769	6.16678e-05
	2.42667	119.171	0.0083913		6.47348e-05		26.0708		0.00168769						25.5986	6.27028e-05
	2.43	118	0.00847458		6.53772e-05		25.9916		0.00169926						25.5208	6.32337e-05
	2.43333	122.796	0.00814359		6.28238e-05		25.9126		0.00162793						25.4433	6.37821e-05
	2.43667	133.641	0.00748273		5.77257e-05		25.8336		0.00149126						25.3657	6.43139e-05
	2.44	130.927	0.00763784		5.89223e-05		25.7551		0.00151755						25.2887	6.5323e-05
	2.44333	125.098	0.00799373		6.16678e-05		25.6769		0.00158344						25.2118	6.56979e-05
	2.44667	123.033	0.0081279		6.27028e-05		25.5986		0.00160511						25.135	6.29808e-05
	2.45	122	0.00819672		6.32337e-05		25.5208		0.00161378						25.0586	6.06506e-05
	2.45333	120.951	0.00826781		6.37821e-05		25.4433		0.00162283						24.9825	6.54721e-05
	2.45667	119.951	0.00833674		6.43139e-05		25.3657		0.00163137						24.9063	6.48993e-05
	2.46	118.098	0.00846754		6.5323e-05		25.2887		0.00165193						24.8306	5.94976e-05
	2.46333	117.424	0.00851615		6.56979e-05		25.2118		0.00165636						24.7552	5.87705e-05
	2.46667	122.49	0.00816393		6.29808e-05		25.135		0.00158302						24.6797	6.01737e-05
	2.47	127.196	0.00786188		6.06506e-05		25.0586		0.00151982						24.6048	6.16096e-05
	2.47333	117.829	0.00848688		6.54721e-05		24.9825		0.00163565						24.53	6.22138e-05
	2.47667	118.869	0.00841262		6.48993e-05		24.9063		0.0016164						24.4552	6.24298e-05
	2.48	129.661	0.00771242		5.94976e-05		24.8306		0.00147736						24.3809	6.33183e-05
	2.48333	131.265	0.00761818		5.87705e-05		24.7552		0.00145488						24.3068	6.39158e-05
	2.48667	128.204	0.00780007		6.01737e-05		24.6797		0.00148507						24.2327	6.35955e-05
	2.49	125.216	0.0079862		6.16096e-05		24.6048		0.00151589						24.1591	6.3006e-05
	2.49333	124	0.00806452		6.22138e-05		24.53		0.0015261						24.0857	6.36663e-05
	2.49667	123.571	0.00809251		6.24298e-05		24.4552		0.00152674						24.0123	6.79753e-05
	2.5	121.837	0.00820769		6.33183e-05		24.3809		0.00154376						23.9393	6.43794e-05
	2.50333	120.698	0.00828514		6.39158e-05		24.3068		0.00155359						23.8666	5.74938e-05
	2.50667	121.306	0.00824362		6.35955e-05		24.2327		0.00154109						23.7938	6.3008e-05
	2.51	122.441	0.0081672		6.3006e-05		24.1591		0.00152217						23.7215	6.67299e-05
	2.51333	121.171	0.0082528		6.36663e-05		24.0857		0.00153345						23.6495	6.08323e-05
	2.51667	113.49	0.00881135		6.79753e-05		24.0123		0.00163224						23.5774	6.0889e-05
	2.52	119.829	0.00834523		6.43794e-05		23.9393		0.0015412						23.5057	6.38814e-05
	2.52333	134.18	0.00745268		5.74938e-05		23.8666		0.00137218						23.4343	6.48747e-05
	2.52667	122.437	0.00816747		6.3008e-05		23.7938		0.0014992						23.3629	6.38534e-05
	2.53	115.608	0.00864992		6.67299e-05		23.7215		0.00158294						23.2919	6.17967e-05
	2.53333	126.816	0.00788544		6.08323e-05		23.6495		0.00143865						23.2211	6.12443e-05
	2.53667	126.698	0.00789278		6.0889e-05		23.5774		0.0014356						23.1504	6.01681e-05
	2.54	120.763	0.00828068		6.38814e-05		23.5057		0.00150158						23.08	5.71928e-05
	2.54333	118.914	0.00840944		6.48747e-05		23.4343		0.0015203						23.0099	6.06392e-05
	2.54667	120.816	0.00827705		6.38534e-05		23.3629		0.0014918						22.9397	6.80118e-05
	2.55	124.837	0.00801045		6.17967e-05		23.2919		0.00143936						22.87	6.46063e-05
	2.55333	125.963	0.00793884		6.12443e-05		23.2211		0.00142216						22.8005	6.00305e-05
	2.55667	128.216	0.00779934		6.01681e-05		23.1504		0.00139291						22.7311	5.71429e-05
	2.56	134.886	0.00741367		5.71928e-05		23.08		0.00132001						22.662	5.88288e-05
	2.56333	127.22	0.0078604		6.06392e-05		23.0099		0.0013953						22.5931	5.96988e-05
	2.56667	113.429	0.00881609		6.80118e-05		22.9397		0.00156017						22.5243	5.38216e-05
	2.57	119.408	0.00837465		6.46063e-05		22.87		0.00147755						22.4558	5.37436e-05
	2.57333	128.51	0.0077815		6.00305e-05		22.8005		0.00136873						22.3876	5.8741e-05
	2.57667	135.004	0.00740719		5.71429e-05		22.7311		0.00129892						22.3194	6.26549e-05
	2.58	131.135	0.00762573		5.88288e-05		22.662		0.00133318						22.2515	6.38101e-05
	2.58333	129.224	0.0077385		5.96988e-05		22.5931		0.00134878						22.1839	6.06272e-05
	2.58667	143.335	0.00697666		5.38216e-05		22.5243		0.00121229						22.1163	5.8034e-05
	2.59	143.543	0.00696655		5.37436e-05		22.4558		0.00120686						22.0491	5.66344e-05
	2.59333	131.331	0.00761435		5.8741e-05		22.3876		0.00131507						21.9821	5.80039e-05
	2.59667	123.127	0.0081217		6.26549e-05		22.3194		0.00139842						21.9151	6.00781e-05
	2.6	120.898	0.00827144		6.38101e-05		22.2515		0.00141987						21.8485	6.15114e-05
	2.60333	127.245	0.00785885		6.06272e-05		22.1839		0.00134495						21.7821	5.78195e-05
	2.60667	132.931	0.0075227		5.8034e-05		22.1163		0.0012835						21.7157	5.44937e-05
	2.61	136.216	0.00734128		5.66344e-05		22.0491		0.00124874						21.6498	5.39801e-05
	2.61333	133	0.0075188		5.80039e-05		21.9821		0.00127505						21.584	5.48638e-05
	2.61667	128.408	0.00778768		6.00781e-05		21.9151		0.00131662						21.5182	5.69278e-05
	2.62	125.416	0.00797346		6.15114e-05		21.8485		0.00134393						21.4528	5.85973e-05
	2.62333	133.424	0.0074949		5.78195e-05		21.7821		0.00125943						21.3876	6.04956e-05
	2.62667	141.567	0.00706379		5.44937e-05		21.7157		0.00118337						21.3224	6.22505e-05
	2.63	142.914	0.00699722		5.39801e-05		21.6498		0.00116866						21.2576	6.0715e-05
	2.63333	140.612	0.00711177		5.48638e-05		21.584		0.00118418						21.193	5.91069e-05
	2.63667	135.514	0.00737931		5.69278e-05		21.5182		0.00122498						21.1285	6.02409e-05
	2.64	131.653	0.00759573		5.85973e-05		21.4528		0.00125708						21.0642	6.06897e-05
	2.64333	127.522	0.00784178		6.04956e-05		21.3876		0.00129386						21.0002	5.99065e-05
	2.64667	123.927	0.00806927		6.22505e-05		21.3224		0.00132733						20.9362	5.99731e-05
	2.65	127.061	0.00787024		6.0715e-05		21.2576		0.00129066						20.8726	5.95554e-05
	2.65333	130.518	0.00766178		5.91069e-05		21.193		0.00125265						20.8092	5.76588e-05
	2.65667	128.061	0.00780878		6.02409e-05		21.1285		0.0012728						20.7458	5.78087e-05
	2.66	127.114	0.00786695		6.06897e-05		21.0642		0.00127838						20.6827	5.86374e-05
	2.66333	128.776	0.00776542		5.99065e-05		21.0002		0.00125805						20.6199	5.90829e-05
	2.66667	128.633	0.00777405		5.99731e-05		20.9362		0.00125561						20.557	5.99712e-05
	2.67	129.535	0.00771992		5.95554e-05		20.8726		0.00124308						20.4946	6.09419e-05
	2.67333	133.796	0.00747406		5.76588e-05		20.8092		0.00119983						20.4323	5.98024e-05
	2.67667	133.449	0.0074935		5.78087e-05		20.7458		0.00119929						20.37	5.9068e-05
	2.68	131.563	0.00760092		5.86374e-05		20.6827		0.00121278						20.3081	6.09304e-05
	2.68333	130.571	0.00765867		5.90829e-05		20.6199		0.00121828						20.2464	5.96268e-05
	2.68667	128.637	0.00777381		5.99712e-05		20.557		0.00123283						20.1847	5.70963e-05
	2.69	126.588	0.00789964		6.09419e-05		20.4946		0.00124898						20.1234	5.55001e-05
	2.69333	129	0.00775194		5.98024e-05		20.4323		0.0012219						20.0622	5.58117e-05
	2.69667	130.604	0.00765673		5.9068e-05		20.37		0.00120322						20.0011	5.74921e-05
	2.7	126.612	0.00789815		6.09304e-05		20.3081		0.00123738						19.9403	5.71721e-05
	2.70333	129.38	0.00772917		5.96268e-05		20.2464		0.00120723						19.8797	5.81411e-05
	2.70667	135.114	0.00740116		5.70963e-05		20.1847		0.00115247						19.8191	6.36212e-05
	2.71	139	0.00719424		5.55001e-05		20.1234		0.00111685						19.7589	6.47191e-05
	2.71333	138.224	0.00723463		5.58117e-05		20.0622		0.00111971						19.6989	6.20198e-05
	2.71667	134.184	0.00745245		5.74921e-05		20.0011		0.0011499						19.6388	6.11331e-05
	2.72	134.935	0.00741098		5.71721e-05		19.9403		0.00114003						19.5792	6.14174e-05
	2.72333	132.686	0.00753659		5.81411e-05		19.8797		0.00115583						19.5197	6.28136e-05
	2.72667	121.257	0.00824695		6.36212e-05		19.8191		0.00126092						19.4602	6.00132e-05
	2.73	119.2	0.00838926		6.47191e-05		19.7589		0.00127878						19.401	5.70841e-05
	2.73333	124.388	0.00803936		6.20198e-05		19.6989		0.00122172						19.3421	6.01489e-05
	2.73667	126.192	0.00792443		6.11331e-05		19.6388		0.00120058						19.2831	6.01526e-05
	2.74	125.608	0.00796128		6.14174e-05		19.5792		0.0012025						19.2245	5.62803e-05
	2.74333	122.816	0.00814226		6.28136e-05		19.5197		0.0012261						19.1661	5.86191e-05
	2.74667	128.547	0.00777926		6.00132e-05		19.4602		0.00116787						19.1077	6.03753e-05
	2.75	135.143	0.00739957		5.70841e-05		19.401		0.00110749						19.0496	5.89502e-05
	2.75333	128.257	0.00779685		6.01489e-05		19.3421		0.0011634						18.9918	6.16136e-05
	2.75667	128.249	0.00779733		6.01526e-05		19.2831		0.00115993						18.9339	6.58235e-05
	2.76	137.073	0.00729538		5.62803e-05		19.2245		0.00108196						18.8763	6.19063e-05
	2.76333	131.604	0.00759855		5.86191e-05		19.1661		0.0011235						18.819	5.98879e-05
	2.76667	127.776	0.0078262		6.03753e-05		19.1077		0.00115363						18.7616	6.06859e-05
	2.77	130.865	0.00764146		5.89502e-05		19.0496		0.00112298						18.7046	5.72884e-05
	2.77333	125.208	0.00798671		6.16136e-05		18.9918		0.00117015						18.6478	5.4555e-05
	2.77667	117.2	0.00853242		6.58235e-05		18.9339		0.00124629						18.591	5.60481e-05
	2.78	124.616	0.00802465		6.19063e-05		18.8763		0.00116856						18.5345	5.98688e-05
	2.78333	128.816	0.00776301		5.98879e-05		18.819		0.00112703						18.4781	6.47854e-05
	2.78667	127.122	0.00786646		6.06859e-05		18.7616		0.00113857						18.4218	6.36895e-05
	2.79	134.661	0.00742606		5.72884e-05		18.7046		0.00107156						18.3658	6.13417e-05
	2.79333	141.408	0.00707174		5.4555e-05		18.6478		0.00101733						18.31	5.9092e-05
	2.79667	137.641	0.00726528		5.60481e-05		18.591		0.00104199						18.2542	5.92959e-05
	2.8	128.857	0.00776054		5.98688e-05		18.5345		0.00110964						18.1988	6.04027e-05
	2.80333	119.078	0.00839786		6.47854e-05		18.4781		0.00119711						18.1435	6.06215e-05
	2.80667	121.127	0.0082558		6.36895e-05		18.4218		0.00117328						18.0882	6.23264e-05
	2.81	125.763	0.00795146		6.13417e-05		18.3658		0.00112659						18.0332	6.58741e-05
	2.81333	130.551	0.00765984		5.9092e-05		18.31		0.00108198						17.9784	6.35955e-05
	2.81667	130.102	0.00768628		5.92959e-05		18.2542		0.0010824						17.9236	6.17947e-05
	2.82	127.718	0.00782975		6.04027e-05		18.1988		0.00109925						17.8692	6.31638e-05
	2.82333	127.257	0.00785811		6.06215e-05		18.1435		0.00109988						17.8149	6.0304e-05
	2.82667	123.776	0.00807911		6.23264e-05		18.0882		0.00112737						17.7606	5.68556e-05
	2.83	117.11	0.00853898		6.58741e-05		18.0332		0.00118792						17.7066	5.89443e-05
	2.83333	121.306	0.00824362		6.35955e-05		17.9784		0.00114335						17.6528	6.48148e-05
	2.83667	124.841	0.00801019		6.17947e-05		17.9236		0.00110758						17.599	7.41545e-05
	2.84	122.135	0.00818766		6.31638e-05		17.8692		0.00112868						17.5455	6.64975e-05
	2.84333	127.927	0.00781696		6.0304e-05		17.8149		0.00107431						17.4922	6.02984e-05
	2.84667	135.686	0.00736996		5.68556e-05		17.7606		0.00100979						17.4389	6.48835e-05
	2.85	130.878	0.0076407		5.89443e-05		17.7066		0.0010437						17.3859	6.27778e-05
	2.85333	119.024	0.00840167		6.48148e-05		17.6528		0.00114416						17.3331	5.67857e-05
	2.85667	104.033	0.00961233		7.41545e-05		17.599		0.00130504						17.2802	6.06582e-05
	2.86	116.012	0.0086198		6.64975e-05		17.5455		0.00116673						17.2277	6.46264e-05
	2.86333	127.939	0.00781622		6.02984e-05		17.4922		0.00105475						17.1754	6.33292e-05
	2.86667	118.898	0.00841057		6.48835e-05		17.4389		0.0011315						17.123	6.01259e-05
	2.87	122.886	0.00813762		6.27778e-05		17.3859		0.00109145						17.071	5.74415e-05
	2.87333	135.853	0.0073609		5.67857e-05		17.3331		0.000984271						17.0191	5.69635e-05
	2.87667	127.18	0.00786287		6.06582e-05		17.2802		0.00104819						16.9673	5.89169e-05
	2.88	119.371	0.00837724		6.46264e-05		17.2277		0.00111337						16.9157	6.35955e-05
	2.88333	121.816	0.0082091		6.33292e-05		17.1754		0.0010877						16.8643	6.22138e-05
	2.88667	128.306	0.00779387		6.01259e-05		17.123		0.00102954						16.8129	6.08007e-05
	2.89	134.302	0.00744591		5.74415e-05		17.071		0.000980585						16.7618	6.08655e-05
	2.89333	135.429	0.00738394		5.69635e-05		17.0191		0.00096947						16.7109	6.06797e-05
	2.89667	130.939	0.00763714		5.89169e-05		16.9673		0.000999657						16.6599	6.05397e-05
	2.9	121.306	0.00824362		6.35955e-05		16.9157		0.00107576						16.6093	6.3836e-05
	2.90333	124	0.00806452		6.22138e-05		16.8643		0.00104919						16.5589	6.55539e-05
	2.90667	126.882	0.00788134		6.08007e-05		16.8129		0.00102224						16.5084	6.41086e-05
	2.91	126.747	0.00788973		6.08655e-05		16.7618		0.00102022						16.4582	6.35081e-05
	2.91333	127.135	0.00786565		6.06797e-05		16.7109		0.00101401						16.4082	6.3574e-05
	2.91667	127.429	0.00784751		6.05397e-05		16.6599		0.00100859						16.3582	6.67253e-05
	2.92	120.849	0.00827479		6.3836e-05		16.6093		0.00106027						16.3085	6.4937e-05
	2.92333	117.682	0.00849748		6.55539e-05		16.5589		0.0010855						16.2589	6.06644e-05
	2.92667	120.335	0.00831013		6.41086e-05		16.5084		0.00105833						16.2094	6.33459e-05
	2.93	121.473	0.00823228		6.35081e-05		16.4582		0.00104523						16.1601	6.79998e-05
	2.93333	121.347	0.00824083		6.3574e-05		16.4082		0.00104314						16.111	7.24606e-05
	2.93667	115.616	0.00864932		6.67253e-05		16.3582		0.00109151						16.0619	6.75284e-05
	2.94	118.8	0.00841751		6.4937e-05		16.3085		0.00105902						16.0131	6.13475e-05
	2.94333	127.167	0.00786368		6.06644e-05		16.2589		0.00098634						15.9645	6.28509e-05
	2.94667	121.784	0.00821126		6.33459e-05		16.2094		0.0010268						15.9158	6.2855e-05
	2.95	113.449	0.00881453		6.79998e-05		16.1601		0.00109889						15.8674	6.15816e-05
	2.95333	106.465	0.00939276		7.24606e-05		16.111		0.00116741						15.8192	6.53069e-05
	2.95667	114.241	0.00875342		6.75284e-05		16.0619		0.00108464						15.771	6.54499e-05
	2.96	125.751	0.00795222		6.13475e-05		16.0131		0.000982366						15.7231	5.80877e-05
	2.96333	122.743	0.0081471		6.28509e-05		15.9645		0.00100338						15.6753	5.94078e-05
	2.96667	122.735	0.00814764		6.2855e-05		15.9158		0.00100039						15.6275	6.4937e-05
	2.97	125.273	0.00798257		6.15816e-05		15.8674		0.000977143						15.5801	6.27365e-05
	2.97333	118.127	0.00846547		6.53069e-05		15.8192		0.00103311						15.5327	6.25599e-05
	2.97667	117.869	0.00848399		6.54499e-05		15.771		0.00103221						15.4854	6.55472e-05
	2.98	132.808	0.00752967		5.80877e-05		15.7231		0.000913319						15.4383	6.51855e-05
	2.98333	129.857	0.00770078		5.94078e-05		15.6753		0.000931235						15.3914	6.4635e-05
	2.98667	118.8	0.00841751		6.4937e-05		15.6275		0.00101481						15.3445	6.58876e-05
	2.99	122.967	0.00813226		6.27365e-05		15.5801		0.000977437						15.2979	6.34417e-05
	2.99333	123.314	0.00810938		6.25599e-05		15.5327		0.000971725						15.2514	5.914e-05
	2.99667	117.694	0.00849661		6.55472e-05		15.4854		0.00101502						15.2049	5.81017e-05
	3	118.347	0.00844973		6.51855e-05		15.4383		0.00100636						15.1587	6.00057e-05
	3.00333	119.355	0.00837837		6.4635e-05		15.3914		0.000994824						15.1126	6.66262e-05
	3.00667	117.086	0.00854073		6.58876e-05		15.3445		0.00101101						15.0666	6.28991e-05
	3.01	121.6	0.00822368		6.34417e-05		15.2979		0.000970523						15.0208	5.76885e-05
	3.01333	130.445	0.00766607		5.914e-05		15.2514		0.000901967						14.9752	6.05397e-05
	3.01667	132.776	0.00753148		5.81017e-05		15.2049		0.000883431						14.9295	5.98934e-05
	3.02	128.563	0.00777829		6.00057e-05		15.1587		0.000909609						14.8841	5.62184e-05
	3.02333	115.788	0.00863647		6.66262e-05		15.1126		0.0010069						14.8389	5.60864e-05
	3.02667	122.649	0.00815335		6.28991e-05		15.0666		0.000947675						14.7937	5.54072e-05
	3.03	133.727	0.00747792		5.76885e-05		15.0208		0.000866528						14.7487	5.2349e-05
	3.03333	127.429	0.00784751		6.05397e-05		14.9752		0.000906591						14.7039	5.48638e-05
	3.03667	128.804	0.00776373		5.98934e-05		14.9295		0.00089418						14.6591	5.95913e-05
	3.04	137.224	0.00728735		5.62184e-05		14.8841		0.000836763						14.6146	5.88508e-05
	3.04333	137.547	0.00727024		5.60864e-05		14.8389		0.000832261						14.5702	5.75869e-05
	3.04667	139.233	0.00718221		5.54072e-05		14.7937		0.000819678						14.5258	5.61096e-05
	3.05	147.367	0.00678578		5.2349e-05		14.7487		0.000772082						14.4816	5.73493e-05
	3.05333	140.612	0.00711177		5.48638e-05		14.7039		0.000806714						14.4376	5.93424e-05
	3.05667	129.457	0.00772457		5.95913e-05		14.6591		0.000873556						14.3936	6.1878e-05
	3.06	131.086	0.00762858		5.88508e-05		14.6146		0.000860079						14.3499	5.87741e-05
	3.06333	133.963	0.00746475		5.75869e-05		14.5702		0.00083905						14.3063	5.42107e-05
	3.06667	137.49	0.00727326		5.61096e-05		14.5258		0.000815035						14.2627	6.12681e-05
	3.07	134.518	0.00743395		5.73493e-05		14.4816		0.000830511						14.2193	6.75911e-05
	3.07333	130	0.00769231		5.93424e-05		14.4376		0.000856763						14.1761	6.57136e-05
	3.07667	124.673	0.00802098		6.1878e-05		14.3936		0.000890647						14.1329	5.89646e-05
	3.08	131.257	0.00761864		5.87741e-05		14.3499		0.000843401						14.09	5.32336e-05
	3.08333	142.306	0.00702711		5.42107e-05		14.3063		0.000775553						14.0472	5.17059e-05
	3.08667	125.914	0.00794193		6.12681e-05		14.2627		0.000873847						14.0043	5.19304e-05
	3.09	114.135	0.00876155		6.75911e-05		14.2193		0.0009611						13.9618	5.37987e-05
	3.09333	117.396	0.00851818		6.57136e-05		14.1761		0.000931564						13.9194	5.46149e-05
	3.09667	130.833	0.00764333		5.89646e-05		14.1329		0.000833341						13.8769	5.52972e-05
	3.1	144.918	0.00690045		5.32336e-05		14.09		0.00075006						13.8348	5.51647e-05
	3.10333	149.2	0.00670241		5.17059e-05		14.0472		0.00072632						13.7927	5.50828e-05
	3.10667	148.555	0.00673151		5.19304e-05		14.0043		0.00072725						13.7507	5.48908e-05
	3.11	143.396	0.0069737		5.37987e-05		13.9618		0.000751126						13.7089	5.39431e-05
	3.11333	141.253	0.0070795		5.46149e-05		13.9194		0.000760204						13.6673	5.33161e-05
	3.11667	139.51	0.00716794		5.52972e-05		13.8769		0.000767356						13.6256	5.38968e-05
	3.12	139.845	0.00715077		5.51647e-05		13.8348		0.000763192						13.5842	5.40649e-05
	3.12333	140.053	0.00714015		5.50828e-05		13.7927		0.000759743						13.5429	5.54921e-05
	3.12667	140.543	0.00711526		5.48908e-05		13.7507		0.000754786						13.5016	6.14291e-05
	3.13	143.012	0.00699242		5.39431e-05		13.7089		0.000739502						13.4606	6.33823e-05
	3.13333	144.694	0.00691114		5.33161e-05		13.6673		0.000728684						13.4197	6.12263e-05
	3.13667	143.135	0.00698641		5.38968e-05		13.6256		0.000734376						13.3788	6.07442e-05
	3.14	142.69	0.0070082		5.40649e-05		13.5842		0.000734428						13.3382	5.99027e-05
	3.14333	139.02	0.00719321		5.54921e-05		13.5429		0.000751525						13.2976	5.85449e-05
	3.14667	125.584	0.0079628		6.14291e-05		13.5016		0.000829394						13.2571	5.84433e-05
	3.15	121.714	0.00821598		6.33823e-05		13.4606		0.000853165						13.2168	5.87119e-05
	3.15333	126	0.00793651		6.12263e-05		13.4197		0.00082164						13.1767	5.91214e-05
	3.15667	127	0.00787402		6.07442e-05		13.3788		0.000812685						13.1365	5.96928e-05
	3.16	128.784	0.00776494		5.99027e-05		13.3382		0.000798992						13.0966	6.04699e-05
	3.16333	131.771	0.00758892		5.85449e-05		13.2976		0.000778508						13.0568	5.88894e-05
	3.16667	132	0.00757576		5.84433e-05		13.2571		0.000774789						13.017	5.7571e-05
	3.17	131.396	0.00761058		5.87119e-05		13.2168		0.000775985						12.9774	5.73839e-05
	3.17333	130.486	0.00766366		5.91214e-05		13.1767		0.000779022						12.938	6.04761e-05
	3.17667	129.237	0.00773772		5.96928e-05		13.1365		0.000784154						12.8986	6.46724e-05
	3.18	127.576	0.00783846		6.04699e-05		13.0966		0.00079195						12.8594	6.24606e-05
	3.18333	131	0.00763359		5.88894e-05		13.0568		0.000768907						12.8203	5.97307e-05
	3.18667	134	0.00746269		5.7571e-05		13.017		0.000749401						12.7812	5.68473e-05
	3.19	134.437	0.00743843		5.73839e-05		12.9774		0.000744696						12.7424	5.52568e-05
	3.19333	127.563	0.00783926		6.04761e-05		12.938		0.00078244						12.7037	5.59388e-05
	3.19667	119.286	0.00838321		6.46724e-05		12.8986		0.000834182						12.665	6.05497e-05
	3.2	123.51	0.00809651		6.24606e-05		12.8594		0.000803205						12.6265	6.24005e-05
	3.20333	129.155	0.00774263		5.97307e-05		12.8203		0.000765765						12.5881	6.08751e-05
	3.20667	135.706	0.00736887		5.68473e-05		12.7812		0.000726578						12.5497	5.63021e-05
	3.21	139.612	0.00716271		5.52568e-05		12.7424		0.000704104						12.5116	5.33688e-05
	3.21333	137.91	0.00725111		5.59388e-05		12.7037		0.000710628						12.4736	5.34216e-05
	3.21667	127.408	0.0078488		6.05497e-05		12.665		0.000766859						12.4356	5.66631e-05
	3.22	123.629	0.00808872		6.24005e-05		12.6265		0.000787898						12.3978	6.03314e-05
	3.22333	126.727	0.00789098		6.08751e-05		12.5881		0.000766302						12.3601	6.00819e-05
	3.22667	137.02	0.0072982		5.63021e-05		12.5497		0.000706577						12.3224	5.75079e-05
	3.23	144.551	0.00691797		5.33688e-05		12.5116		0.000667729						12.285	5.40865e-05
	3.23333	144.408	0.00692482		5.34216e-05		12.4736		0.00066636						12.2477	5.5461e-05
	3.23667	136.147	0.007345		5.66631e-05		12.4356		0.000704638						12.2103	5.74659e-05
	3.24	127.869	0.0078205		6.03314e-05		12.3978		0.000747975						12.1732	5.93274e-05
	3.24333	128.4	0.00778816		6.00819e-05		12.3601		0.000742619						12.1362	5.84468e-05
	3.24667	134.147	0.00745451		5.75079e-05		12.3224		0.000708638						12.0993	5.7571e-05
	3.25	142.633	0.007011		5.40865e-05		12.285		0.000664452						12.0625	6.11908e-05
	3.25333	139.098	0.00718918		5.5461e-05		12.2477		0.000679268						12.0258	6.017e-05
	3.25667	134.245	0.00744907		5.74659e-05		12.2103		0.000701678						11.9892	5.38464e-05
	3.26	130.033	0.00769036		5.93274e-05		12.1732		0.000722206						11.9528	5.17187e-05
	3.26333	131.992	0.00757622		5.84468e-05		12.1362		0.000709325						11.9164	5.31885e-05
	3.26667	134	0.00746269		5.7571e-05		12.0993		0.000696566						11.8801	5.92531e-05
	3.27	126.073	0.00793191		6.11908e-05		12.0625		0.000738114						11.844	6.20422e-05
	3.27333	128.212	0.00779958		6.017e-05		12.0258		0.000723594						11.808	6.05882e-05
	3.27667	143.269	0.00697988		5.38464e-05		11.9892		0.000645574						11.772	5.94096e-05
	3.28	149.163	0.00670408		5.17187e-05		11.9528		0.000618181						11.7363	5.94921e-05
	3.28333	145.041	0.0068946		5.31885e-05		11.9164		0.000633817						11.7006	6.0312e-05
	3.28667	130.196	0.00768073		5.92531e-05		11.8801		0.000703933						11.6649	5.93872e-05
	3.29	124.343	0.00804227		6.20422e-05		11.844		0.000734829						11.6295	5.81429e-05
	3.29333	127.327	0.00785379		6.05882e-05		11.808		0.000715427						11.5942	5.99088e-05
	3.29667	129.853	0.00770102		5.94096e-05		11.772		0.000699372						11.5588	5.92308e-05
	3.3	129.673	0.00771171		5.94921e-05		11.7363		0.000698215						11.5237	5.62381e-05
	3.30333	127.91	0.007818		6.0312e-05		11.7006		0.000705687						11.4887	5.40107e-05
	3.30667	129.902	0.00769811		5.93872e-05		11.6649		0.000692748						11.4537	5.40478e-05
	3.31	132.682	0.00753682		5.81429e-05		11.6295		0.000676173						11.4189	5.87119e-05
	3.31333	128.771	0.00776572		5.99088e-05		11.5942		0.000694592						11.3842	5.85249e-05
	3.31667	130.245	0.00767784		5.92308e-05		11.5588		0.000684638						11.3495	5.64517e-05
	3.32	137.176	0.0072899		5.62381e-05		11.5237		0.000648071						11.315	5.78477e-05
	3.32333	142.833	0.00700118		5.40107e-05		11.4887		0.000620512						11.2806	5.84703e-05
	3.32667	142.735	0.00700599		5.40478e-05		11.4537		0.000619046						11.2462	5.76639e-05
	3.33	131.396	0.00761058		5.87119e-05		11.4189		0.000670424						11.212	5.82632e-05
	3.33333	131.816	0.00758633		5.85249e-05		11.3842		0.000666257						11.178	5.80039e-05
	3.33667	136.657	0.00731759		5.64517e-05		11.3495		0.000640696						11.1439	5.38201e-05
	3.34	133.359	0.00749856		5.78477e-05		11.315		0.000654546						11.11	5.57754e-05
	3.34333	131.939	0.00757926		5.84703e-05		11.2806		0.00065958						11.0763	6.15993e-05
	3.34667	133.784	0.00747474		5.76639e-05		11.2462		0.000648502						11.0425	5.87795e-05
	3.35	132.408	0.00755241		5.82632e-05		11.212		0.00065325						11.009	5.63103e-05
	3.35333	133	0.0075188		5.80039e-05		11.178		0.000648366						10.9755	5.60265e-05
	3.35667	143.339	0.00697647		5.38201e-05		11.1439		0.000599766						10.9421	5.71115e-05
	3.36	138.314	0.00722993		5.57754e-05		11.11		0.000619667						10.9088	5.79808e-05
	3.36333	125.237	0.00798486		6.15993e-05		11.0763		0.000682292						10.8757	5.64281e-05
	3.36667	131.245	0.00761934		5.87795e-05		11.0425		0.000649074						10.8425	5.67481e-05
	3.37	137	0.00729927		5.63103e-05		11.009		0.000619919						10.8096	5.80536e-05
	3.37333	137.694	0.00726248		5.60265e-05		10.9755		0.00061492						10.7767	5.75414e-05
	3.37667	135.078	0.00740313		5.71115e-05		10.9421		0.000624919						10.7439	5.78655e-05
	3.38	133.053	0.0075158		5.79808e-05		10.9088		0.000632502						10.7112	6.05882e-05
	3.38333	136.714	0.00731454		5.64281e-05		10.8757		0.000613694						10.6787	6.01142e-05
	3.38667	135.943	0.00735602		5.67481e-05		10.8425		0.000615294						10.6462	5.77434e-05
	3.39	132.886	0.00752525		5.80536e-05		10.8096		0.000627536						10.6138	5.67908e-05
	3.39333	134.069	0.00745885		5.75414e-05		10.7767		0.000620108						10.5816	5.82289e-05
	3.39667	133.318	0.00750086		5.78655e-05		10.7439		0.000621701						10.5493	6.25848e-05
	3.4	127.327	0.00785379		6.05882e-05		10.7112		0.000648975						10.5172	6.48971e-05
	3.40333	128.331	0.00779235		6.01142e-05		10.6787		0.000641941						10.4853	6.44498e-05
	3.40667	133.6	0.00748503		5.77434e-05		10.6462		0.000614745						10.4533	6.00664e-05
	3.41	135.841	0.00736155		5.67908e-05		10.6138		0.000602766						10.4216	5.73144e-05
	3.41333	132.486	0.00754797		5.82289e-05		10.5816		0.000616152						10.3899	5.62184e-05
	3.41667	123.265	0.0081126		6.25848e-05		10.5493		0.000660226						10.3582	5.82236e-05
	3.42	118.873	0.00841234		6.48971e-05		10.5172		0.000682539						10.3268	6.02122e-05
	3.42333	119.698	0.00835436		6.44498e-05		10.4853		0.000675775						10.2954	6.05378e-05
	3.42667	128.433	0.00778616		6.00664e-05		10.4533		0.000627894						10.264	6.23163e-05
	3.43	134.6	0.00742942		5.73144e-05		10.4216		0.000597305						10.2328	6.41241e-05
	3.43333	137.224	0.00728735		5.62184e-05		10.3899		0.000584103						10.2017	6.60325e-05
	3.43667	132.498	0.00754728		5.82236e-05		10.3582		0.000603094						10.1706	6.27548e-05
	3.44	128.122	0.00780506		6.02122e-05		10.3268		0.000621797						10.1397	5.74801e-05
	3.44333	127.433	0.00784726		6.05378e-05		10.2954		0.00062326						10.1089	6.04448e-05
	3.44667	123.796	0.00807781		6.23163e-05		10.264		0.000639615						10.0781	6.45512e-05
	3.45	120.306	0.00831214		6.41241e-05		10.2328		0.00065617						10.0475	6.59473e-05
	3.45333	116.829	0.00855952		6.60325e-05		10.2017		0.000673645						10.0169	6.39917e-05
	3.45667	122.931	0.00813464		6.27548e-05		10.1706		0.000638256						9.98642	6.07303e-05
	3.46	134.212	0.0074509		5.74801e-05		10.1397		0.000582832						9.95607	5.77771e-05
	3.46333	127.629	0.00783521		6.04448e-05		10.1089		0.000611031						9.92582	5.86245e-05
	3.46667	119.51	0.0083675		6.45512e-05		10.0781		0.000650553						9.89557	6.38772e-05
	3.47	116.98	0.00854847		6.59473e-05		10.0475		0.000662604						9.8655	6.46237e-05
	3.47333	120.555	0.00829497		6.39917e-05		10.0169		0.000641001						9.83552	6.49501e-05
	3.47667	127.029	0.00787222		6.07303e-05		9.98642		0.000606478						9.80554	6.55177e-05
	3.48	133.522	0.0074894		5.77771e-05		9.95607		0.000575233						9.77575	6.69163e-05
	3.48333	131.592	0.00759925		5.86245e-05		9.92582		0.000581896						9.74604	6.75769e-05
	3.48667	120.771	0.00828013		6.38772e-05		9.89557		0.000632101						9.71634	6.28407e-05
	3.49	119.376	0.00837689		6.46237e-05		9.8655		0.000637545						9.68681	6.09381e-05
	3.49333	118.776	0.00841921		6.49501e-05		9.83552		0.000638818						9.65738	6.31364e-05
	3.49667	117.747	0.00849279		6.55177e-05		9.80554		0.000642437						9.62795	6.51294e-05
	3.5	115.286	0.00867408		6.69163e-05		9.77575		0.000654157						9.59869	6.67438e-05
	3.50333	114.159	0.00875971		6.75769e-05		9.74604		0.000658608						9.56952	6.52352e-05
	3.50667	122.763	0.00814578		6.28407e-05		9.71634		0.000610582						9.54036	6.25807e-05
	3.51	126.596	0.00789914		6.09381e-05		9.68681		0.000590296						9.51137	6.01949e-05
	3.51333	122.188	0.00818411		6.31364e-05		9.65738		0.000609732						9.48247	6.35955e-05
	3.51667	118.449	0.00844245		6.51294e-05		9.62795		0.000627062						9.45357	6.66803e-05
	3.52	115.584	0.00865172		6.67438e-05		9.59869		0.000640653						9.42484	6.4648e-05
	3.52333	118.257	0.00845616		6.52352e-05		9.56952		0.000624269						9.3962	5.96383e-05
	3.52667	123.273	0.00811208		6.25807e-05		9.54036		0.000597043						9.36756	5.54773e-05
	3.53	128.159	0.00780281		6.01949e-05		9.51137		0.000572536						9.3391	5.93424e-05
	3.53333	121.306	0.00824362		6.35955e-05		9.48247		0.000603042						9.31072	6.07442e-05
	3.53667	115.694	0.00864349		6.66803e-05		9.45357		0.000630367						9.28234	5.81306e-05
	3.54	119.331	0.00838005		6.4648e-05		9.42484		0.000609297						9.25414	5.81271e-05
	3.54333	129.355	0.00773066		5.96383e-05		9.3962		0.000560374						9.22602	5.94673e-05
	3.54667	139.057	0.0071913		5.54773e-05		9.36756		0.000519688						9.1979	6.16156e-05
	3.55	130	0.00769231		5.93424e-05		9.3391		0.000554205						9.16995	6.51091e-05
	3.55333	127	0.00787402		6.07442e-05		9.31072		0.000565572						9.14209	6.8882e-05
	3.55667	132.71	0.00753523		5.81306e-05		9.28234		0.000539588						9.11422	6.33589e-05
	3.56	132.718	0.00753477		5.81271e-05		9.25414		0.000537916						9.08653	6.06001e-05
	3.56333	129.727	0.0077085		5.94673e-05		9.22602		0.000548646						9.05892	6.23264e-05
	3.56667	125.204	0.00798697		6.16156e-05		9.1979		0.000566734						9.03131	5.99656e-05
	3.57	118.486	0.00843982		6.51091e-05		9.16995		0.000597047						9.00387	5.78955e-05
	3.57333	111.996	0.00892889		6.8882e-05		9.14209		0.000629726						8.97651	5.95256e-05
	3.57667	121.759	0.00821295		6.33589e-05		9.11422		0.000577467						8.94915	5.98024e-05
	3.58	127.302	0.00785534		6.06001e-05		9.08653		0.000550645						8.92195	5.89722e-05
	3.58333	123.776	0.00807911		6.23264e-05		9.05892		0.00056461						8.89484	5.63321e-05
	3.58667	128.649	0.00777309		5.99656e-05		9.03131		0.000541568						8.86773	5.53698e-05
	3.59	133.249	0.00750475		5.78955e-05		9.00387		0.000521283						8.84079	5.88692e-05
	3.59333	129.6	0.00771605		5.95256e-05		8.97651		0.000534332						8.81392	6.16416e-05
	3.59667	129	0.00775194		5.98024e-05		8.94915		0.000535181						8.78706	6.23576e-05
	3.6	130.816	0.00764432		5.89722e-05		8.92195		0.000526148						8.76036	5.96157e-05
	3.60333	136.947	0.00730209		5.63321e-05		8.89484		0.000501065						8.73374	5.68301e-05
	3.60667	139.327	0.00717736		5.53698e-05		8.86773		0.000491005						8.70712	5.42622e-05
	3.61	131.045	0.00763097		5.88692e-05		8.84079		0.00052045						8.68067	5.04217e-05
	3.61333	125.151	0.00799035		6.16416e-05		8.81392		0.000543305						8.65429	4.89462e-05
	3.61667	123.714	0.00808316		6.23576e-05		8.78706		0.00054794						8.62791	5.34683e-05
	3.62	129.404	0.00772774		5.96157e-05		8.76036		0.000522255						8.60169	5.71082e-05
	3.62333	135.747	0.00736665		5.68301e-05		8.73374		0.000496339						8.57556	5.97307e-05
	3.62667	142.171	0.00703378		5.42622e-05		8.70712		0.000472468						8.54942	6.29828e-05
	3.63	153	0.00653595		5.04217e-05		8.68067		0.000437694						8.52344	6.19993e-05
	3.63333	157.612	0.00634469		4.89462e-05		8.65429		0.000423595						8.49754	5.67465e-05
	3.63667	144.282	0.00693087		5.34683e-05		8.62791		0.00046132						8.47164	5.64211e-05
	3.64	135.086	0.00740269		5.71082e-05		8.60169		0.000491227						8.4459	5.76657e-05
	3.64333	129.155	0.00774263		5.97307e-05		8.57556		0.000512224						8.42024	5.67365e-05
	3.64667	122.486	0.0081642		6.29828e-05		8.54942		0.000538467						8.39457	5.63021e-05
	3.65	124.429	0.00803671		6.19993e-05		8.52344		0.000528448						8.36907	5.67244e-05
	3.65333	135.947	0.00735581		5.67465e-05		8.49754		0.000482206						8.34364	5.84451e-05
	3.65667	136.731	0.00731363		5.64211e-05		8.47164		0.000477979						8.31821	5.75517e-05
	3.66	133.78	0.00747496		5.76657e-05		8.4459		0.000487039						8.29293	5.28612e-05
	3.66333	135.971	0.00735451		5.67365e-05		8.42024		0.000477734						8.26773	5.0842e-05
	3.66667	137.02	0.0072982		5.63021e-05		8.39457		0.000472632						8.24253	5.05634e-05
	3.67	136	0.00735294		5.67244e-05		8.36907		0.00047473						8.21749	5.09626e-05
	3.67333	131.996	0.00757599		5.84451e-05		8.34364		0.000487644						8.19252	5.19632e-05
	3.67667	134.045	0.00746018		5.75517e-05		8.31821		0.000478727						8.16755	5.28775e-05
	3.68	145.939	0.00685218		5.28612e-05		8.29293		0.000438374						8.14273	5.43352e-05
	3.68333	151.735	0.00659044		5.0842e-05		8.26773		0.000420348						8.11799	5.45627e-05
	3.68667	152.571	0.00655433		5.05634e-05		8.24253		0.000416771						8.09324	5.25104e-05
	3.69	151.376	0.00660607		5.09626e-05		8.21749		0.000418784						8.06865	5.19846e-05
	3.69333	148.461	0.00673578		5.19632e-05		8.19252		0.00042571						8.04413	5.2423e-05
	3.69667	145.894	0.00685429		5.28775e-05		8.16755		0.00043188						8.01962	4.99949e-05
	3.7	141.98	0.00704325		5.43352e-05		8.14273		0.000442437						7.99525	5.03828e-05
	3.70333	141.388	0.00707274		5.45627e-05		8.11799		0.000442939						7.97095	5.45755e-05
	3.70667	146.914	0.0068067		5.25104e-05		8.09324		0.00042498						7.94666	5.46149e-05
	3.71	148.4	0.00673854		5.19846e-05		8.06865		0.000419446						7.92251	5.32531e-05
	3.71333	147.159	0.00679537		5.2423e-05		8.04413		0.000421698						7.89844	5.18748e-05
	3.71667	154.306	0.00648063		4.99949e-05		8.01962		0.00040094						7.87437	5.12432e-05
	3.72	153.118	0.00653091		5.03828e-05		7.99525		0.000402823						7.85044	5.13059e-05
	3.72333	141.355	0.00707439		5.45755e-05		7.97095		0.000435018						7.82659	5.28362e-05
	3.72667	141.253	0.0070795		5.46149e-05		7.94666		0.000434006						7.80273	5.38877e-05
	3.73	144.865	0.00690298		5.32531e-05		7.92251		0.000421899						7.77902	5.37406e-05
	3.73333	148.714	0.00672432		5.18748e-05		7.89844		0.00040973						7.75538	5.26315e-05
	3.73667	150.547	0.00664244		5.12432e-05		7.87437		0.000403508						7.73175	5.14988e-05
	3.74	150.363	0.00665057		5.13059e-05		7.85044		0.000402774						7.70825	5.08792e-05
	3.74333	146.008	0.00684894		5.28362e-05		7.82659		0.000413527						7.68483	4.98669e-05
	3.74667	143.159	0.00698524		5.38877e-05		7.80273		0.000420472						7.66141	4.85626e-05
	3.75	143.551	0.00696617		5.37406e-05		7.77902		0.000418049						7.63813	4.7288e-05
	3.75333	146.576	0.0068224		5.26315e-05		7.75538		0.000408177						7.61492	4.66658e-05
	3.75667	149.8	0.00667557		5.14988e-05		7.73175		0.000398175						7.59171	4.80589e-05
	3.76	151.624	0.00659526		5.08792e-05		7.70825		0.00039219						7.56864	4.73864e-05
	3.76333	154.702	0.00646404		4.98669e-05		7.68483		0.000383219						7.54564	4.63532e-05
	3.76667	158.857	0.00629497		4.85626e-05		7.66141		0.000372058						7.52265	4.86576e-05
	3.77	163.139	0.00612974		4.7288e-05		7.63813		0.000361192						7.49979	4.90184e-05
	3.77333	165.314	0.00604909		4.66658e-05		7.61492		0.000355356						7.477	4.6231e-05
	3.77667	160.522	0.00622968		4.80589e-05		7.59171		0.000364849						7.45421	4.90439e-05
	3.78	162.8	0.00614251		4.73864e-05		7.56864		0.000358651						7.43156	5.28688e-05
	3.78333	166.429	0.00600857		4.63532e-05		7.54564		0.000349765						7.40898	5.06202e-05
	3.78667	158.547	0.00630728		4.86576e-05		7.52265		0.000366034						7.3864	5.00319e-05
	3.79	157.38	0.00635405		4.90184e-05		7.49979		0.000367628						7.36395	5.10922e-05
	3.79333	166.869	0.00599272		4.6231e-05		7.477		0.000345669						7.34158	5.02997e-05
	3.79667	157.298	0.00635736		4.90439e-05		7.45421		0.000365584						7.3192	4.92201e-05
	3.8	145.918	0.00685316		5.28688e-05		7.43156		0.000392898						7.29696	4.83823e-05
	3.80333	152.4	0.00656168		5.06202e-05		7.40898		0.000375044						7.27479	4.90795e-05
	3.80667	154.192	0.00648542		5.00319e-05		7.3864		0.000369555						7.25262	5.02247e-05
	3.81	150.992	0.00662287		5.10922e-05		7.36395		0.000376241						7.23058	5.08216e-05
	3.81333	153.371	0.00652014		5.02997e-05		7.34158		0.000369279						7.20861	5.05161e-05
	3.81667	156.735	0.0063802		4.92201e-05		7.3192		0.000360252						7.18664	4.98985e-05
	3.82	159.449	0.0062716		4.83823e-05		7.29696		0.000353044						7.1648	4.95193e-05
	3.82333	157.184	0.00636197		4.90795e-05		7.27479		0.000357043						7.14303	4.88449e-05
	3.82667	153.6	0.00651042		5.02247e-05		7.25262		0.00036426						7.12126	4.77575e-05
	3.83	151.796	0.00658779		5.08216e-05		7.23058		0.000367469						7.09962	4.61947e-05
	3.83333	152.714	0.00654819		5.05161e-05		7.20861		0.000364151						7.07805	4.53272e-05
	3.83667	154.604	0.00646814		4.98985e-05		7.18664		0.000358603						7.05647	4.87945e-05
	3.84	155.788	0.00641898		4.95193e-05		7.1648		0.000354796						7.03503	5.25687e-05
	3.84333	157.939	0.00633156		4.88449e-05		7.14303		0.0003489						7.01365	5.38325e-05
	3.84667	161.535	0.00619061		4.77575e-05		7.12126		0.000340094						6.99228	5.1648e-05
	3.85	167	0.00598802		4.61947e-05		7.09962		0.000327965						6.97103	4.87794e-05
	3.85333	170.196	0.00587558		4.53272e-05		7.07805		0.000320828						6.94985	4.85016e-05
	3.85667	158.102	0.00632503		4.87945e-05		7.05647		0.000344317						6.92867	4.93076e-05
	3.86	146.751	0.00681426		5.25687e-05		7.03503		0.000369823						6.90761	5.0585e-05
	3.86333	143.306	0.00697807		5.38325e-05		7.01365		0.000377562						6.88662	5.1416e-05
	3.86667	149.367	0.00669492		5.1648e-05		6.99228		0.000361137						6.86563	5.17499e-05
	3.87	158.151	0.00632307		4.87794e-05		6.97103		0.000340043						6.84477	5.15928e-05
	3.87333	159.057	0.00628705		4.85016e-05		6.94985		0.000337079						6.82397	4.91154e-05
	3.87667	156.457	0.00639153		4.93076e-05		6.92867		0.000341636						6.80318	4.70151e-05
	3.88	152.506	0.00655712		5.0585e-05		6.90761		0.000349421						6.7825	5.04081e-05
	3.88333	150.041	0.00666484		5.1416e-05		6.88662		0.000354083						6.76189	5.07644e-05
	3.88667	149.073	0.00670812		5.17499e-05		6.86563		0.000355296						6.74128	4.76602e-05
	3.89	149.527	0.00668776		5.15928e-05		6.84477		0.000353141						6.7208	4.80344e-05
	3.89333	157.069	0.00636663		4.91154e-05		6.82397		0.000335162						6.70038	4.87995e-05
	3.89667	164.086	0.00609437		4.70151e-05		6.80318		0.000319852						6.67996	4.81237e-05
	3.9	153.041	0.0065342		5.04081e-05		6.7825		0.000341893						6.65966	4.8826e-05
	3.90333	151.967	0.00658038		5.07644e-05		6.76189		0.000343263						6.63942	4.93707e-05
	3.90667	161.865	0.00617799		4.76602e-05		6.74128		0.000321291						6.61919	4.7281e-05
	3.91	160.604	0.00622649		4.80344e-05		6.7208		0.000322829						6.59907	4.76949e-05
	3.91333	158.086	0.00632567		4.87995e-05		6.70038		0.000326975						6.57902	5.19604e-05
	3.91667	160.306	0.00623807		4.81237e-05		6.67996		0.000321464						6.55897	5.10895e-05
	3.92	158	0.00632911		4.8826e-05		6.65966		0.000325165						6.53904	4.91536e-05
	3.92333	156.257	0.00639971		4.93707e-05		6.63942		0.000327793						6.51917	4.99739e-05
	3.92667	163.163	0.00612884		4.7281e-05		6.61919		0.000312962						6.4993	5.08611e-05
	3.93	161.747	0.00618249		4.76949e-05		6.59907		0.000314742						6.47955	5.07738e-05
	3.93333	148.469	0.00673541		5.19604e-05		6.57902		0.000341849						6.45986	4.74865e-05
	3.93667	151	0.00662252		5.10895e-05		6.55897		0.000335094						6.44018	4.56391e-05
	3.94	156.947	0.00637158		4.91536e-05		6.53904		0.000321418						6.42061	4.68404e-05
	3.94333	154.371	0.0064779		4.99739e-05		6.51917		0.000325788						6.4011	4.8936e-05
	3.94667	151.678	0.00659291		5.08611e-05		6.4993		0.000330562						6.38159	5.08012e-05
	3.95	151.939	0.00658159		5.07738e-05		6.47955		0.000328991						6.3622	4.93656e-05
	3.95333	162.457	0.00615547		4.74865e-05		6.45986		0.000306756						6.34286	4.79272e-05
	3.95667	169.033	0.005916		4.56391e-05		6.44018		0.000293924						6.32353	4.71018e-05
	3.96	164.698	0.00607172		4.68404e-05		6.42061		0.000300743						6.30432	4.5923e-05
	3.96333	157.645	0.00634337		4.8936e-05		6.4011		0.000313244						6.28516	4.46452e-05
	3.96667	151.857	0.00658514		5.08012e-05		6.38159		0.000324192						6.266	4.34295e-05
	3.97	156.273	0.00639906		4.93656e-05		6.3622		0.000314074						6.24696	4.41551e-05
	3.97333	160.963	0.00621261		4.79272e-05		6.34286		0.000303996						6.22798	4.59756e-05
	3.97667	163.784	0.0061056		4.71018e-05		6.32353		0.000297849						6.209	4.53958e-05
	3.98	167.988	0.00595281		4.5923e-05		6.30432		0.000289513						6.19013	4.5648e-05
	3.98333	172.796	0.00578717		4.46452e-05		6.28516		0.000280602						6.17132	4.69275e-05
	3.98667	177.633	0.00562958		4.34295e-05		6.266		0.000272129						6.15251	4.65439e-05
	3.99	174.714	0.00572364		4.41551e-05		6.24696		0.000275835						6.13382	4.77419e-05
	3.99333	167.796	0.00595962		4.59756e-05		6.22798		0.000286335						6.11518	5.70478e-05
	3.99667	169.939	0.00588446		4.53958e-05		6.209		0.000281862						6.09654	5.98307e-05
	4	169	0.00591716		4.5648e-05		6.19013		0.000282567						6.07802	5.3573e-05
	4.00333	164.392	0.00608302		4.69275e-05		6.17132		0.000289605						6.05955	4.72515e-05
	4.00667	165.747	0.00603329		4.65439e-05		6.15251		0.000286362						6.04108	4.58362e-05
	4.01	161.588	0.00618858		4.77419e-05		6.13382		0.00029284						6.02272	5.26509e-05
	4.01333	135.229	0.00739486		5.70478e-05		6.11518		0.000348857						6.00442	5.16408e-05
	4.01667	128.939	0.00775561		5.98307e-05		6.09654		0.000364761						5.98612	4.84318e-05
	4.02	144	0.00694444		5.3573e-05		6.07802		0.000325618						5.96793	5.12698e-05
	4.02333	163.265	0.00612501		4.72515e-05		6.05955		0.000286323						5.9498	5.19188e-05
	4.02667	168.306	0.00594156		4.58362e-05		6.04108		0.0002769						5.93167	4.96887e-05
	4.03	146.522	0.00682491		5.26509e-05		6.02272		0.000317102						5.91364	4.80685e-05
	4.03333	149.388	0.00669398		5.16408e-05		6.00442		0.000310073						5.89567	4.76205e-05
	4.03667	159.286	0.00627802		4.84318e-05		5.98612		0.000289919						5.8777	4.84194e-05
	4.04	150.469	0.00664589		5.12698e-05		5.96793		0.000305975						5.85984	4.81126e-05
	4.04333	148.588	0.00673002		5.19188e-05		5.9498		0.000308907						5.84204	4.72857e-05
	4.04667	155.257	0.00644093		4.96887e-05		5.93167		0.000294737						5.82423	4.77047e-05
	4.05	160.49	0.00623092		4.80685e-05		5.91364		0.00028426						5.80653	4.80332e-05
	4.05333	162	0.00617284		4.76205e-05		5.89567		0.000280755						5.78889	4.91599e-05
	4.05667	159.327	0.0062764		4.84194e-05		5.8777		0.000284595						5.77125	5.07534e-05
	4.06	160.343	0.00623663		4.81126e-05		5.85984		0.000281932						5.75371	5.14219e-05
	4.06333	163.147	0.00612944		4.72857e-05		5.84204		0.000276245						5.73623	5.04217e-05
	4.06667	161.714	0.00618376		4.77047e-05		5.82423		0.000277843						5.71874	4.97974e-05
	4.07	160.608	0.00622634		4.80332e-05		5.80653		0.000278906						5.70137	4.88916e-05
	4.07333	156.927	0.00637239		4.91599e-05		5.78889		0.000284581						5.68404	4.67892e-05
	4.07667	152	0.00657895		5.07534e-05		5.77125		0.00029291						5.66672	4.67546e-05
	4.08	150.024	0.0066656		5.14219e-05		5.75371		0.000295867						5.6495	4.98499e-05
	4.08333	153	0.00653595		5.04217e-05		5.73623		0.00028923						5.63233	5.11393e-05
	4.08667	154.918	0.00645503		4.97974e-05		5.71874		0.000284779						5.61517	5.06963e-05
	4.09	157.788	0.00633762		4.88916e-05		5.70137		0.000278749						5.5981	4.96247e-05
	4.09333	164.878	0.00606509		4.67892e-05		5.68404		0.000265952						5.58109	4.80832e-05
	4.09667	165	0.00606061		4.67546e-05		5.66672		0.000264945						5.56408	4.645e-05
	4.1	154.755	0.00646183		4.98499e-05		5.6495		0.000281627						5.54718	4.63693e-05
	4.10333	150.853	0.00662897		5.11393e-05		5.63233		0.000288033						5.53032	4.62163e-05
	4.10667	152.171	0.00657155		5.06963e-05		5.61517		0.000284668						5.51347	4.54645e-05
	4.11	155.457	0.00643265		4.96247e-05		5.5981		0.000277804						5.49671	4.7196e-05
	4.11333	160.441	0.00623282		4.80832e-05		5.58109		0.000268357						5.48001	5.00215e-05
	4.11667	166.082	0.00602112		4.645e-05		5.56408		0.000258452						5.46331	4.85452e-05
	4.12	166.371	0.00601066		4.63693e-05		5.54718		0.000257219						5.44671	4.74985e-05
	4.12333	166.922	0.00599082		4.62163e-05		5.53032		0.000255591						5.43016	4.81273e-05
	4.12667	169.682	0.00589338		4.54645e-05		5.51347		0.000250667						5.41361	4.91856e-05
	4.13	163.457	0.00611782		4.7196e-05		5.49671		0.000259423						5.39716	4.98763e-05
	4.13333	154.224	0.00648408		5.00215e-05		5.48001		0.000274118						5.38076	4.78144e-05
	4.13667	158.914	0.00629271		4.85452e-05		5.46331		0.000265217						5.36436	4.70397e-05
	4.14	162.416	0.00615703		4.74985e-05		5.44671		0.00025871						5.34806	4.70762e-05
	4.14333	160.294	0.00623854		4.81273e-05		5.43016		0.000261339						5.33181	4.686e-05
	4.14667	156.845	0.00637572		4.91856e-05		5.41361		0.000266271						5.31556	4.67085e-05
	4.15	154.673	0.00646525		4.98763e-05		5.39716		0.00026919						5.2994	4.69101e-05
	4.15333	161.343	0.00619798		4.78144e-05		5.38076		0.000257277						5.2833	4.87896e-05
	4.15667	164	0.00609756		4.70397e-05		5.36436		0.000252338						5.2672	5.12252e-05
	4.16	163.873	0.00610229		4.70762e-05		5.34806		0.000251766						5.25119	5.18762e-05
	4.16333	164.629	0.00607426		4.686e-05		5.33181		0.000249848						5.23524	5.16833e-05
	4.16667	165.163	0.00605462		4.67085e-05		5.31556		0.000248282						5.21928	5.09313e-05
	4.17	164.453	0.00608076		4.69101e-05		5.2994		0.000248596						5.20342	5.06242e-05
	4.17333	158.118	0.00632439		4.87896e-05		5.2833		0.00025777						5.18761	4.91856e-05
	4.17667	150.6	0.00664011		5.12252e-05		5.2672		0.000269813						5.1718	4.63794e-05
	4.18	148.71	0.0067245		5.18762e-05		5.25119		0.000272412						5.15608	4.71219e-05
	4.18333	149.265	0.00669949		5.16833e-05		5.23524		0.000270575						5.14042	4.9583e-05
	4.18667	151.469	0.00660201		5.09313e-05		5.21928		0.000265825						5.12475	4.91665e-05
	4.19	152.388	0.0065622		5.06242e-05		5.20342		0.000263419						5.10918	4.92562e-05
	4.19333	156.845	0.00637572		4.91856e-05		5.18761		0.000255156						5.09365	5.00942e-05
	4.19667	166.335	0.00601196		4.63794e-05		5.1718		0.000239865						5.07813	4.94584e-05
	4.2	163.714	0.00610821		4.71219e-05		5.15608		0.000242964						5.0627	4.7915e-05
	4.20333	155.588	0.00642723		4.9583e-05		5.14042		0.000254877						5.04731	4.686e-05
	4.20667	156.906	0.00637324		4.91665e-05		5.12475		0.000251966						5.03193	4.70549e-05
	4.21	156.62	0.00638488		4.92562e-05		5.10918		0.000251659						5.01664	4.80003e-05
	4.21333	154	0.00649351		5.00942e-05		5.09365		0.000255163						5.0014	4.6917e-05
	4.21667	155.98	0.00641108		4.94584e-05		5.07813		0.000251156						4.98615	4.6127e-05
	4.22	161.004	0.00621103		4.7915e-05		5.0627		0.000242579						4.971	4.60249e-05
	4.22333	164.629	0.00607426		4.686e-05		5.04731		0.000236517						4.9559	4.66935e-05
	4.22667	163.947	0.00609953		4.70549e-05		5.03193		0.000236777						4.94079	4.72703e-05
	4.23	160.718	0.00622208		4.80003e-05		5.01664		0.0002408						4.92578	4.62795e-05
	4.23333	164.429	0.00608165		4.6917e-05		5.0014		0.00023465						4.91081	4.64489e-05
	4.23667	167.245	0.00597925		4.6127e-05		4.98615		0.000229996						4.89585	4.7629e-05
	4.24	167.616	0.00596602		4.60249e-05		4.971		0.00022879						4.88097	4.60013e-05
	4.24333	165.216	0.00605268		4.66935e-05		4.9559		0.000231408						4.86614	4.57265e-05
	4.24667	163.2	0.00612745		4.72703e-05		4.94079		0.000233553						4.85131	4.9452e-05
	4.25	166.694	0.00599902		4.62795e-05		4.92578		0.000227963						4.83656	4.77806e-05
	4.25333	166.086	0.00602098		4.64489e-05		4.91081		0.000228102						4.82187	4.44374e-05
	4.25667	161.971	0.00617394		4.7629e-05		4.89585		0.000233184						4.80717	4.66359e-05
	4.26	167.702	0.00596296		4.60013e-05		4.88097		0.000224531						4.79256	4.87003e-05
	4.26333	168.71	0.00592733		4.57265e-05		4.86614		0.000222511						4.778	4.92972e-05
	4.26667	156	0.00641026		4.9452e-05		4.85131		0.000239907						4.76344	5.04243e-05
	4.27	161.457	0.0061936		4.77806e-05		4.83656		0.000231094						4.74897	5.0737e-05
	4.27333	173.604	0.00576024		4.44374e-05		4.82187		0.000214271						4.73453	4.92805e-05
	4.27667	165.42	0.00604522		4.66359e-05		4.80717		0.000224187						4.72011	4.68905e-05
	4.28	158.408	0.00631281		4.87003e-05		4.79256		0.000233399						4.70576	4.47138e-05
	4.28333	156.49	0.00639018		4.92972e-05		4.778		0.000235542						4.69146	4.5752e-05
	4.28667	152.992	0.00653629		5.04243e-05		4.76344		0.000240193						4.67716	4.70128e-05
	4.29	152.049	0.00657683		5.0737e-05		4.74897		0.000240948						4.66295	4.71348e-05
	4.29333	156.543	0.00638802		4.92805e-05		4.73453		0.00023332						4.64878	4.49511e-05
	4.29667	164.522	0.00607821		4.68905e-05		4.72011		0.000221328						4.63462	4.29266e-05
	4.3	172.531	0.00579606		4.47138e-05		4.70576		0.000210412						4.62053	4.52677e-05
	4.30333	168.616	0.00593064		4.5752e-05		4.69146		0.000214644						4.60649	4.73283e-05
	4.30667	164.094	0.00609407		4.70128e-05		4.67716		0.000219886						4.59245	4.81579e-05
	4.31	163.669	0.00610989		4.71348e-05		4.66295		0.000219788						4.5785	4.58629e-05
	4.31333	171.62	0.00582683		4.49511e-05		4.64878		0.000208968						4.56459	4.47509e-05
	4.31667	179.714	0.0055644		4.29266e-05		4.63462		0.000198948						4.55067	4.70397e-05
	4.32	170.42	0.00586786		4.52677e-05		4.62053		0.000209161						4.53685	4.65771e-05
	4.32333	163	0.00613497		4.73283e-05		4.60649		0.000218017						4.52306	4.46158e-05
	4.32667	160.192	0.00624251		4.81579e-05		4.59245		0.000221163						4.50927	4.42625e-05
	4.33	168.208	0.00594502		4.58629e-05		4.5785		0.000209983						4.49557	4.41602e-05
	4.33333	172.388	0.00580087		4.47509e-05		4.56459		0.000204269						4.48191	4.43238e-05
	4.33667	164	0.00609756		4.70397e-05		4.55067		0.000214062						4.46825	4.32656e-05
	4.34	165.629	0.00603759		4.65771e-05		4.53685		0.000211313						4.45467	4.24103e-05
	4.34333	172.91	0.00578336		4.46158e-05		4.52306		0.0002018						4.44114	4.18682e-05
	4.34667	174.29	0.00573756		4.42625e-05		4.50927		0.000199592						4.4276	4.29314e-05
	4.35	174.694	0.0057243		4.41602e-05		4.49557		0.000198525						4.41415	4.4538e-05
	4.35333	174.049	0.00574551		4.43238e-05		4.48191		0.000198655						4.40074	4.38721e-05
	4.35667	178.306	0.00560834		4.32656e-05		4.46825		0.000193322						4.38732	4.34775e-05
	4.36	181.902	0.00549747		4.24103e-05		4.45467		0.000188924						4.37399	4.41518e-05
	4.36333	184.257	0.0054272		4.18682e-05		4.44114		0.000185943						4.3607	4.20806e-05
	4.36667	179.694	0.00556502		4.29314e-05		4.4276		0.000190083						4.34741	3.99598e-05
	4.37	173.212	0.00577327		4.4538e-05		4.41415		0.000196597						4.3342	4.15881e-05
	4.37333	175.841	0.00568696		4.38721e-05		4.40074		0.00019307						4.32103	4.21473e-05
	4.37667	177.437	0.0056358		4.34775e-05		4.38732		0.00019075						4.30786	4.13416e-05
	4.38	174.727	0.00572321		4.41518e-05		4.37399		0.00019312						4.29477	4.27229e-05
	4.38333	183.327	0.00545473		4.20806e-05		4.3607		0.000183501						4.28172	4.33858e-05
	4.38667	193.057	0.00517982		3.99598e-05		4.34741		0.000173722						4.26867	4.14759e-05
	4.39	185.498	0.00539089		4.15881e-05		4.3342		0.000180251						4.2557	3.99716e-05
	4.39333	183.037	0.00546338		4.21473e-05		4.32103		0.00018212						4.24277	3.91681e-05
	4.39667	186.604	0.00535894		4.13416e-05		4.30786		0.000178094						4.22984	3.91966e-05
	4.4	180.571	0.00553799		4.27229e-05		4.29477		0.000183485						4.21698	4.11114e-05
	4.40333	177.812	0.00562392		4.33858e-05		4.28172		0.000185766						4.20417	4.51131e-05
	4.40667	186	0.00537634		4.14759e-05		4.26867		0.000177047						4.19136	4.35177e-05
	4.41	193	0.00518135		3.99716e-05		4.2557		0.000170107						4.17862	4.10222e-05
	4.41333	196.959	0.0050772		3.91681e-05		4.24277		0.000166181						4.16592	4.15078e-05
	4.41667	196.816	0.00508089		3.91966e-05		4.22984		0.000165795						4.15323	4.05166e-05
	4.42	187.649	0.0053291		4.11114e-05		4.21698		0.000173366						4.14061	3.91347e-05
	4.42333	171.004	0.00584782		4.51131e-05		4.20417		0.000189663						4.12803	4.17387e-05
	4.42667	177.273	0.00564102		4.35177e-05		4.19136		0.000182398						4.11544	4.37524e-05
	4.43	188.057	0.00531754		4.10222e-05		4.17862		0.000171416						4.10294	4.27807e-05
	4.43333	185.857	0.00538048		4.15078e-05		4.16592		0.000172918						4.09047	4.16577e-05
	4.43667	190.404	0.00525199		4.05166e-05		4.15323		0.000168274						4.078	4.05538e-05
	4.44	197.127	0.00507287		3.91347e-05		4.14061		0.000162042						4.06561	4.04558e-05
	4.44333	184.829	0.00541041		4.17387e-05		4.12803		0.000172298						4.05326	4.01798e-05
	4.44667	176.322	0.00567144		4.37524e-05		4.11544		0.000180061						4.04091	3.99463e-05
	4.45	180.327	0.00554548		4.27807e-05		4.10294		0.000175527						4.02863	4.01798e-05
	4.45333	185.188	0.00539992		4.16577e-05		4.09047		0.0001704						4.01638	4.06316e-05
	4.45667	190.229	0.00525682		4.05538e-05		4.078		0.000165379						4.00414	4.10827e-05
	4.46	190.69	0.00524411		4.04558e-05		4.06561		0.000164478						3.99198	4.14759e-05
	4.46333	192	0.00520833		4.01798e-05		4.05326		0.000162859						3.97985	4.1444e-05
	4.46667	193.122	0.00517807		3.99463e-05		4.04091		0.000161419						3.96772	4.14786e-05
	4.47	192	0.00520833		4.01798e-05		4.02863		0.000161869						3.95566	3.99757e-05
	4.47333	189.865	0.0052669		4.06316e-05		4.01638		0.000163192						3.94364	3.78224e-05
	4.47667	187.78	0.00532538		4.10827e-05		4.00414		0.000164501						3.93162	3.85892e-05
	4.48	186	0.00537634		4.14759e-05		3.99198		0.000165571						3.91967	3.93803e-05
	4.48333	186.143	0.00537221		4.1444e-05		3.97985		0.000164941						3.90776	3.8223e-05
	4.48667	185.988	0.00537669		4.14786e-05		3.96772		0.000164575						3.89585	3.87951e-05
	4.49	192.98	0.00518188		3.99757e-05		3.95566		0.00015813						3.88402	4.06219e-05
	4.49333	203.967	0.00490275		3.78224e-05		3.94364		0.000149158						3.87221	4.04238e-05
	4.49667	199.914	0.00500215		3.85892e-05		3.93162		0.000151718						3.86041	3.96114e-05
	4.5	195.898	0.0051047		3.93803e-05		3.91967		0.000154358						3.84868	3.89622e-05
	4.50333	201.829	0.00495469		3.8223e-05		3.90776		0.000149367						3.83699	3.87061e-05
	4.50667	198.853	0.00502884		3.87951e-05		3.89585		0.00015114						3.82529	3.90749e-05
	4.51	189.91	0.00526565		4.06219e-05		3.88402		0.000157776						3.81367	4.06832e-05
	4.51333	190.841	0.00523996		4.04238e-05		3.87221		0.000156529						3.80208	4.04333e-05
	4.51667	194.755	0.00513466		3.96114e-05		3.86041		0.000152916						3.79049	3.84032e-05
	4.52	198	0.00505051		3.89622e-05		3.84868		0.000149953						3.77897	3.79681e-05
	4.52333	199.31	0.00501731		3.87061e-05		3.83699		0.000148515						3.76749	3.82602e-05
	4.52667	197.429	0.00506511		3.90749e-05		3.82529		0.000149473						3.75601	3.93754e-05
	4.53	189.624	0.00527359		4.06832e-05		3.81367		0.000155152						3.7446	4.15078e-05
	4.53333	190.796	0.0052412		4.04333e-05		3.80208		0.000153731						3.73322	4.35848e-05
	4.53667	200.882	0.00497805		3.84032e-05		3.79049		0.000145567						3.72184	4.21662e-05
	4.54	203.184	0.00492165		3.79681e-05		3.77897		0.000143481						3.71053	4.00402e-05
	4.54333	201.633	0.00495951		3.82602e-05		3.76749		0.000144145						3.69926	3.83238e-05
	4.54667	195.922	0.00510407		3.93754e-05		3.75601		0.000147894						3.68798	3.79187e-05
	4.55	185.857	0.00538048		4.15078e-05		3.7446		0.00015543						3.67677	3.8344e-05
	4.55333	177	0.00564972		4.35848e-05		3.73322		0.000162712						3.6656	3.97655e-05
	4.55667	182.955	0.00546582		4.21662e-05		3.72184		0.000156936						3.65443	3.99631e-05
	4.56	192.669	0.00519025		4.00402e-05		3.71053		0.000148571						3.64333	3.916e-05
	4.56333	201.298	0.00496776		3.83238e-05		3.69926		0.00014177						3.63225	3.94707e-05
	4.56667	203.449	0.00491524		3.79187e-05		3.68798		0.000139843						3.62118	4.00342e-05
	4.57	201.192	0.00497038		3.8344e-05		3.67677		0.000140982						3.61018	4.02809e-05
	4.57333	194	0.00515464		3.97655e-05		3.6656		0.000145765						3.59921	4.04949e-05
	4.57667	193.041	0.00518025		3.99631e-05		3.65443		0.000146042						3.58824	4.056e-05
	4.58	197	0.00507614		3.916e-05		3.64333		0.000142673						3.57734	4.02225e-05
	4.58333	195.449	0.00511642		3.94707e-05		3.63225		0.000143368						3.56647	3.90515e-05
	4.58667	192.698	0.00518947		4.00342e-05		3.62118		0.000144971						3.5556	3.76265e-05
	4.59	191.518	0.00522144		4.02809e-05		3.61018		0.000145421						3.54479	3.85223e-05
	4.59333	190.506	0.00524918		4.04949e-05		3.59921		0.00014575						3.53402	3.96222e-05
	4.59667	190.2	0.00525762		4.056e-05		3.58824		0.000145539						3.52325	3.99252e-05
	4.6	191.796	0.00521387		4.02225e-05		3.57734		0.000143889						3.51255	3.8672e-05
	4.60333	197.547	0.00506209		3.90515e-05		3.56647		0.000139276						3.50187	3.74662e-05
	4.60667	205.029	0.00487736		3.76265e-05		3.5556		0.000133785						3.4912	3.83776e-05
	4.61	200.261	0.00499348		3.85223e-05		3.54479		0.000136554						3.48059	3.98351e-05
	4.61333	194.702	0.00513605		3.96222e-05		3.53402		0.000140026						3.47001	4.15123e-05
	4.61667	193.224	0.00517534		3.99252e-05		3.52325		0.000140667						3.45944	3.93539e-05
	4.62	199.486	0.00501288		3.8672e-05		3.51255		0.000135837						3.44893	3.7934e-05
	4.62333	205.906	0.00485659		3.74662e-05		3.50187		0.000131202						3.43845	4.01499e-05
	4.62667	201.016	0.00497473		3.83776e-05		3.4912		0.000133984						3.42797	4.14841e-05
	4.63	193.661	0.00516366		3.98351e-05		3.48059		0.00013865						3.41755	4.12991e-05
	4.63333	185.837	0.00538106		4.15123e-05		3.47001		0.000144048						3.40717	3.81514e-05
	4.63667	196.029	0.00510129		3.93539e-05		3.45944		0.000136143						3.39678	3.65546e-05
	4.64	203.367	0.00491722		3.7934e-05		3.44893		0.000130831						3.38646	3.7566e-05
	4.64333	192.143	0.00520446		4.01499e-05		3.43845		0.000138053						3.37617	3.79051e-05
	4.64667	185.963	0.00537741		4.14841e-05		3.42797		0.000142206						3.36588	3.84628e-05
	4.65	186.796	0.00535343		4.12991e-05		3.41755		0.000141142						3.35565	4.08175e-05
	4.65333	202.208	0.0049454		3.81514e-05		3.40717		0.000129988						3.34546	3.95608e-05
	4.65667	211.041	0.00473842		3.65546e-05		3.39678		0.000124168						3.33526	3.58556e-05
	4.66	205.359	0.00486952		3.7566e-05		3.38646		0.000127216						3.32513	3.70077e-05
	4.66333	203.522	0.00491347		3.79051e-05		3.37617		0.000127974						3.31502	3.9079e-05
	4.66667	200.571	0.00498577		3.84628e-05		3.36588		0.000129461						3.30492	4.02517e-05
	4.67	189	0.00529101		4.08175e-05		3.35565		0.000136969						3.29488	4.14632e-05
	4.67333	195.004	0.0051281		3.95608e-05		3.34546		0.000132349						3.28486	4.17055e-05
	4.67667	215.155	0.00464781		3.58556e-05		3.33526		0.000119588						3.27485	3.94624e-05
	4.68	208.457	0.00479715		3.70077e-05		3.32513		0.000123055						3.2649	3.87863e-05
	4.68333	197.408	0.00506565		3.9079e-05		3.31502		0.000129548						3.25498	3.98873e-05
	4.68667	191.657	0.00521765		4.02517e-05		3.30492		0.000133028						3.24506	3.98082e-05
	4.69	186.057	0.0053747		4.14632e-05		3.29488		0.000136616						3.2352	3.94873e-05
	4.69333	184.976	0.00540611		4.17055e-05		3.28486		0.000136997						3.22537	3.97186e-05
	4.69667	195.49	0.00511535		3.94624e-05		3.27485		0.000129234						3.21554	3.99294e-05
	4.7	198.898	0.0050277		3.87863e-05		3.2649		0.000126633						3.20577	4.0279e-05
	4.70333	193.408	0.00517042		3.98873e-05		3.25498		0.000129832						3.19603	4.16027e-05
	4.70667	193.792	0.00516017		3.98082e-05		3.24506		0.00012918						3.18629	4.24511e-05
	4.71	195.367	0.00511857		3.94873e-05		3.2352		0.000127749						3.1766	4.22331e-05
	4.71333	194.229	0.00514856		3.97186e-05		3.22537		0.000128107						3.16695	4.15078e-05
	4.71667	193.204	0.00517588		3.99294e-05		3.21554		0.000128394						3.1573	4.09475e-05
	4.72	191.527	0.0052212		4.0279e-05		3.20577		0.000129125						3.1477	4.17093e-05
	4.72333	185.433	0.00539278		4.16027e-05		3.19603		0.000132963						3.13814	4.14759e-05
	4.72667	181.727	0.00550276		4.24511e-05		3.18629		0.000135261						3.12858	4.08722e-05
	4.73	182.665	0.0054745		4.22331e-05		3.1766		0.000134158						3.11907	4.26216e-05
	4.73333	185.857	0.00538048		4.15078e-05		3.16695		0.000131453						3.10959	4.35467e-05
	4.73667	188.4	0.00530786		4.09475e-05		3.1573		0.000129284						3.10011	4.12965e-05
	4.74	184.959	0.0054066		4.17093e-05		3.1477		0.000131289						3.09069	4.19071e-05
	4.74333	186	0.00537634		4.14759e-05		3.13814		0.000130157						3.0813	4.34185e-05
	4.74667	188.747	0.0052981		4.08722e-05		3.12858		0.000127872						3.07191	4.18523e-05
	4.75	181	0.00552486		4.26216e-05		3.11907		0.00013294						3.06258	4.11042e-05
	4.75333	177.155	0.00564477		4.35467e-05		3.10959		0.000135412						3.05327	4.14222e-05
	4.75667	186.808	0.00535309		4.12965e-05		3.10011		0.000128024						3.04397	4.11007e-05
	4.76	184.086	0.00543224		4.19071e-05		3.09069		0.000129522						3.03472	4.11114e-05
	4.76333	177.678	0.00562816		4.34185e-05		3.0813		0.000133786						3.02549	4.21558e-05
	4.76667	184.327	0.00542514		4.18523e-05		3.07191		0.000128567						3.01627	4.32855e-05
	4.77	187.682	0.00532816		4.11042e-05		3.06258		0.000125885						3.00711	4.42191e-05
	4.77333	186.241	0.00536939		4.14222e-05		3.05327		0.000126473						2.99797	4.18385e-05
	4.77667	187.698	0.00532771		4.11007e-05		3.04397		0.000125109						2.98883	4.0449e-05
	4.78	187.649	0.0053291		4.11114e-05		3.03472		0.000124761						2.97975	4.14304e-05
	4.78333	183	0.00546448		4.21558e-05		3.02549		0.000127542						2.9707	4.09547e-05
	4.78667	178.224	0.00561092		4.32855e-05		3.01627		0.000130561						2.96164	4.08361e-05
	4.79	174.461	0.00573194		4.42191e-05		3.00711		0.000132972						2.95264	4.35307e-05
	4.79333	184.388	0.00542335		4.18385e-05		2.99797		0.000125431						2.94367	4.29596e-05
	4.79667	190.722	0.00524323		4.0449e-05		2.98883		0.000120895						2.9347	4.00563e-05		Mean MW: 108.7489
	4.8	186.204	0.00537045		4.14304e-05		2.97975		0.000123452						2.92578	4.20162e-05
	4.80333	188.367	0.00530879		4.09547e-05		2.9707		0.000121664						2.91689	4.39731e-05
	4.80667	188.914	0.00529341		4.08361e-05		2.96164		0.000120942						2.908	4.35848e-05
	4.81	177.22	0.0056427		4.35307e-05		2.95264		0.000128531						2.89917	4.33816e-05
	4.81333	179.576	0.00556867		4.29596e-05		2.94367		0.000126459						2.89036	4.30145e-05
	4.81667	192.592	0.00519232		4.00563e-05		2.9347		0.000117553						2.88155	4.11893e-05
	4.82	183.608	0.00544639		4.20162e-05		2.92578		0.00012293						2.87279	4.13578e-05
	4.82333	175.437	0.00570005		4.39731e-05		2.91689		0.000128265						2.86406	4.35096e-05
	4.82667	177	0.00564972		4.35848e-05		2.908		0.000126745						2.85533	4.50109e-05
	4.83	177.829	0.00562338		4.33816e-05		2.89917		0.000125771						2.84666	4.50872e-05
	4.83333	179.347	0.00557578		4.30145e-05		2.89036		0.000124327						2.83801	4.30909e-05
	4.83667	187.294	0.0053392		4.11893e-05		2.88155		0.000118689						2.82936	4.31598e-05
	4.84	186.531	0.00536104		4.13578e-05		2.87279		0.000118812						2.82076	4.40336e-05
	4.84333	177.306	0.00563997		4.35096e-05		2.86406		0.000124614						2.81219	4.30545e-05
	4.84667	171.392	0.00583458		4.50109e-05		2.85533		0.000128521						2.80362	4.20994e-05
	4.85	171.102	0.00584447		4.50872e-05		2.84666		0.000128348						2.7951	4.16339e-05
	4.85333	179.029	0.00558569		4.30909e-05		2.83801		0.000122292						2.7866	4.22359e-05
	4.85667	178.743	0.00559462		4.31598e-05		2.82936		0.000122114						2.77811	4.27092e-05
	4.86	175.196	0.00570789		4.40336e-05		2.82076		0.000124208						2.76967	4.22123e-05
	4.86333	179.18	0.00558098		4.30545e-05		2.81219		0.000121077						2.76125	4.27082e-05
	4.86667	183.245	0.00545717		4.20994e-05		2.80362		0.000118031						2.75284	4.45841e-05
	4.87	185.294	0.00539683		4.16339e-05		2.7951		0.000116371						2.74447	4.64045e-05
	4.87333	182.653	0.00547486		4.22359e-05		2.7866		0.000117695						2.73613	4.56172e-05
	4.87667	180.629	0.00553621		4.27092e-05		2.77811		0.000118651						2.72779	4.1056e-05
	4.88	182.755	0.00547181		4.22123e-05		2.76967		0.000116914						2.71951	3.916e-05
	4.88333	180.633	0.00553609		4.27082e-05		2.76125		0.000117928						2.72779	4.1056e-05
	4.88667	173.033	0.00577924		4.45841e-05		2.75284		0.000122733						2.71951	3.916e-05
	4.89	166.245	0.00601522		4.64045e-05		2.74447		0.000127356						2.71951	3.916e-05
	4.89333	169.114	0.00591317		4.56172e-05		2.73613		0.000124815						2.71951	3.916e-05
	4.89667	187.902	0.00532192		4.1056e-05		2.72779		0.000111992						2.71951	3.916e-05
	4.9	197	0.00507614		3.916e-05		2.71951		0.000106496
			129.626		0.321438				108.749

## Sheet: fig. s13e
												Sericin				MW	Relative Intensity
						8.392										239.497	0.00147113
	Distance_(inches)	Gray_Value														238.769	0.00119239
	0	81		0.0123457		0.00147113		239.497		0.35233						238.041	0.0011918
	0.00333	99.935		0.0100065		0.00119239		238.769		0.284705						237.318	0.00121381
	0.00667	99.984		0.0100016		0.0011918		238.041		0.283698				Mean MW: 59.74		236.597	0.00112277
	0.01	98.171		0.0101863		0.00121381		237.318		0.28806						235.876	0.00112287
	0.01333	106.131		0.00942232		0.00112277		236.597		0.265645						235.159	0.00115526
	0.01667	106.122		0.00942312		0.00112287		235.876		0.264858						234.445	0.0011324
	0.02	103.147		0.0096949		0.00115526		235.159		0.271669						233.73	0.00109061
	0.02333	105.229		0.00950308		0.0011324		234.445		0.265485						233.02	0.00105315
	0.02667	109.261		0.0091524		0.00109061		233.73		0.254908						232.312	0.00102798
	0.03	113.147		0.00883806		0.00105315		233.02		0.245406						231.604	0.00102161
	0.03333	115.918		0.00862679		0.00102798		232.312		0.238811						230.9	0.00101575
	0.03667	116.641		0.00857331		0.00102161		231.604		0.236608						230.198	0.00103198
	0.04	117.314		0.00852413		0.00101575		230.9		0.234536						229.497	0.00107242
	0.04333	115.469		0.00866033		0.00103198		230.198		0.237559						228.799	0.00107848
	0.04667	111.114		0.00899977		0.00107242		229.497		0.246118						228.104	0.00104967
	0.05	110.49		0.00905059		0.00107848		228.799		0.246755						227.409	0.00100394
	0.05333	113.522		0.00880887		0.00104967		228.104		0.239435						226.718	0.00096648
	0.05667	118.694		0.00842503		0.00100394		227.409		0.228304						226.029	0.000939423
	0.06	123.294		0.00811069		0.00096648		226.718		0.219118						225.34	0.000884819
	0.06333	126.845		0.00788364		0.000939423		226.029		0.212337						224.655	0.000900396
	0.06667	134.673		0.00742539		0.000884819		225.34		0.199385						223.973	0.000996198
	0.07	132.343		0.00755612		0.000900396		224.655		0.202279						223.29	0.000956634
	0.07333	119.616		0.00836009		0.000996198		223.973		0.223121						222.612	0.000899927
	0.07667	124.563		0.00802807		0.000956634		223.29		0.213607						221.935	0.000890618
	0.08	132.412		0.00755219		0.000899927		222.612		0.200334						221.259	0.000882675
	0.08333	133.796		0.00747406		0.000890618		221.935		0.19766						220.587	0.000876185
	0.08667	135		0.00740741		0.000882675		221.259		0.1953						219.916	0.00084563
	0.09	136		0.00735294		0.000876185		220.587		0.193275						219.246	0.000808311
	0.09333	140.914		0.00709653		0.00084563		219.916		0.185968						218.58	0.000773874
	0.09667	147.42		0.00678334		0.000808311		219.246		0.177219						217.916	0.000806522
	0.1	153.98		0.00649435		0.000773874		218.58		0.169153						217.251	0.000846953
	0.10333	147.747		0.00676833		0.000806522		217.916		0.175754						216.591	0.000788145
	0.10667	140.694		0.00710762		0.000846953		217.251		0.184002						215.933	0.000778831
	0.11	151.192		0.00661411		0.000788145		216.591		0.170705						215.275	0.000805143
	0.11333	153		0.00653595		0.000778831		215.933		0.168175						214.621	0.00075083
	0.11667	148		0.00675676		0.000805143		215.275		0.173327						213.969	0.000729278
	0.12	158.706		0.00630096		0.00075083		214.621		0.161144						213.317	0.000801407
	0.12333	163.396		0.0061201		0.000729278		213.969		0.156043						212.668	0.000789147
	0.12667	148.69		0.0067254		0.000801407		213.317		0.170953						212.022	0.000743146
	0.13	151		0.00662252		0.000789147		212.668		0.167827						211.376	0.000778872
	0.13333	160.347		0.00623647		0.000743146		212.022		0.157563						210.734	0.000792896
	0.13667	152.992		0.00653629		0.000778872		211.376		0.164635						210.093	0.000758988
	0.14	150.286		0.00665398		0.000792896		210.734		0.16709						209.453	0.000753445
	0.14333	157		0.00636943		0.000758988		210.093		0.159458						208.817	0.00076596
	0.14667	158.155		0.00632291		0.000753445		209.453		0.157811						208.182	0.000799739
	0.15	155.571		0.00642793		0.00076596		208.817		0.159945						207.548	0.000755298
	0.15333	149		0.00671141		0.000799739		208.182		0.166491						206.917	0.000689818
	0.15667	157.767		0.00633846		0.000755298		207.548		0.15676						206.288	0.000719572
	0.16	172.743		0.00578895		0.000689818		206.917		0.142735						205.659	0.000764054
	0.16333	165.6		0.00603865		0.000719572		206.288		0.148439						205.035	0.00079045
	0.16667	155.959		0.00641194		0.000764054		205.659		0.157135						204.411	0.000745326
	0.17	150.751		0.00663346		0.00079045		205.035		0.16207						203.789	0.000703414
	0.17333	159.878		0.00625477		0.000745326		204.411		0.152353						203.169	0.000737571
	0.17667	169.404		0.00590305		0.000703414		203.789		0.143348						202.552	0.000759482
	0.18	161.559		0.00618969		0.000737571		203.169		0.149852						201.935	0.000760233
	0.18333	156.898		0.00637357		0.000759482		202.552		0.153834						201.321	0.000758081
	0.18667	156.743		0.00637987		0.000760233		201.935		0.153517						200.709	0.000757729
	0.19	157.188		0.00636181		0.000758081		201.321		0.152618						200.098	0.000764574
	0.19333	157.261		0.00635886		0.000757729		200.709		0.152083						199.489	0.000825404
	0.19667	155.853		0.0064163		0.000764574		200.098		0.152989						198.883	0.000879645
	0.2	144.367		0.00692679		0.000825404		199.489		0.16466						198.277	0.000770935
	0.20333	135.465		0.00738198		0.000879645		198.883		0.174947						197.675	0.00072634
	0.20667	154.567		0.00646969		0.000770935		198.277		0.152859						197.074	0.000749441
	0.21	164.057		0.00609544		0.00072634		197.675		0.143579						196.473	0.00074419
	0.21333	159		0.00628931		0.000749441		197.074		0.147695						195.876	0.000743317
	0.21667	160.122		0.00624524		0.00074419		196.473		0.146213						195.281	0.000786703
	0.22	160.31		0.00623791		0.000743317		195.876		0.145598						194.686	0.000797967
	0.22333	151.469		0.00660201		0.000786703		195.281		0.153628						194.094	0.000778185
	0.22667	149.331		0.00669653		0.000797967		194.686		0.155353						193.505	0.000737516
	0.23	153.127		0.00653053		0.000778185		194.094		0.151041						192.915	0.0007208
	0.23333	161.571		0.00618923		0.000737516		193.505		0.142713						192.329	0.000739608
	0.23667	165.318		0.00604895		0.0007208		192.915		0.139053						191.744	0.000734692
	0.24	161.114		0.00620679		0.000739608		192.329		0.142248						191.16	0.000730208
	0.24333	162.192		0.00616553		0.000734692		191.744		0.140873						190.579	0.000764952
	0.24667	163.188		0.0061279		0.000730208		191.16		0.139586						190	0.000747654
	0.25	155.776		0.00641947		0.000764952		190.579		0.145784						189.421	0.000696849
	0.25333	159.38		0.00627431		0.000747654		190		0.142054						188.845	0.000720996
	0.25667	171		0.00584795		0.000696849		189.421		0.131998						188.271	0.000734248
	0.26	165.273		0.0060506		0.000720996		188.845		0.136157						187.698	0.000695438
	0.26333	162.29		0.00616181		0.000734248		188.271		0.138238						187.127	0.000704958
	0.26667	171.347		0.00583611		0.000695438		187.698		0.130532						186.559	0.000731158
	0.27	169.033		0.005916		0.000704958		187.127		0.131917						185.99	0.000713959
	0.27333	162.976		0.00613587		0.000731158		186.559		0.136404						185.425	0.00069453
	0.27667	166.902		0.00599154		0.000713959		185.99		0.132789						184.861	0.000686041
	0.28	171.571		0.00582849		0.00069453		185.425		0.128783						184.298	0.000698499
	0.28333	173.694		0.00575725		0.000686041		184.861		0.126822						183.738	0.000718405
	0.28667	170.596		0.0058618		0.000698499		184.298		0.128732						183.18	0.00073486
	0.29	165.869		0.00602885		0.000718405		183.738		0.131998						182.621	0.000753326
	0.29333	162.155		0.00616694		0.00073486		183.18		0.134611						182.066	0.000766157
	0.29667	158.18		0.00632191		0.000753326		182.621		0.137574						181.513	0.000720817
	0.3	155.531		0.00642959		0.000766157		182.066		0.139492						180.96	0.000695868
	0.30333	165.314		0.00604909		0.000720817		181.513		0.130838						180.41	0.000712354
	0.30667	171.241		0.00583972		0.000695868		180.96		0.125924						179.862	0.000720869
	0.31	167.278		0.00597807		0.000712354		180.41		0.128516						179.314	0.000720229
	0.31333	165.302		0.00604953		0.000720869		179.862		0.129657						178.769	0.000691929
	0.31667	165.449		0.00604416		0.000720229		179.314		0.129147						178.226	0.000691126
	0.32	172.216		0.00580666		0.000691929		178.769		0.123695						177.683	0.000717838
	0.32333	172.416		0.00579993		0.000691126		178.226		0.123176						177.143	0.000726774
	0.32667	166		0.0060241		0.000717838		177.683		0.127547						176.604	0.000724159
	0.33	163.959		0.00609909		0.000726774		177.143		0.128743						176.066	0.000697567
	0.33333	164.551		0.00607714		0.000724159		176.604		0.12789						175.531	0.000711418
	0.33667	170.824		0.00585398		0.000697567		176.066		0.122818						174.998	0.000745498
	0.34	167.498		0.00597022		0.000711418		175.531		0.124876						174.464	0.000744055
	0.34333	159.841		0.00625622		0.000745498		174.998		0.13046						173.934	0.000750116
	0.34667	160.151		0.00624411		0.000744055		174.464		0.129811						173.406	0.000772134
	0.35	158.857		0.00629497		0.000750116		173.934		0.130471						172.877	0.000762061
	0.35333	154.327		0.00647975		0.000772134		173.406		0.133892						172.352	0.000742863
	0.35667	156.367		0.00639521		0.000762061		172.877		0.131743						171.828	0.000706442
	0.36	160.408		0.0062341		0.000742863		172.352		0.128034						171.304	0.000734728
	0.36333	168.678		0.00592846		0.000706442		171.828		0.121387						170.784	0.000793413
	0.36667	162.184		0.00616584		0.000734728		171.304		0.125862						170.265	0.000730284
	0.37	150.188		0.00665832		0.000793413		170.784		0.135502						169.746	0.000676752
	0.37333	163.171		0.00612854		0.000730284		170.265		0.124342						169.23	0.000662006
	0.37667	176.078		0.0056793		0.000676752		169.746		0.114876						168.716	0.00068977
	0.38	180		0.00555556		0.000662006		169.23		0.112032						168.202	0.000732718
	0.38333	172.755		0.00578854		0.00068977		168.716		0.116375						167.691	0.00074096
	0.38667	162.629		0.00614896		0.000732718		168.202		0.123244						167.181	0.000697297
	0.39	160.82		0.00621813		0.00074096		167.691		0.124252						166.672	0.00063742
	0.39333	170.89		0.00585172		0.000697297		167.181		0.116575						166.165	0.000673151
	0.39667	186.943		0.00534922		0.00063742		166.672		0.10624						165.66	0.000717735
	0.4	177.02		0.00564908		0.000673151		166.165		0.111854						165.155	0.000717873
	0.40333	166.024		0.00602323		0.000717735		165.66		0.1189						164.654	0.000717908
	0.40667	165.992		0.00602439		0.000717873		165.155		0.118561						164.153	0.00071821
	0.41	165.984		0.00602468		0.000717908		164.654		0.118206						163.653	0.000726863
	0.41333	165.914		0.00602722		0.00071821		164.153		0.117897						163.156	0.000725456
	0.41667	163.939		0.00609983		0.000726863		163.653		0.118953						162.66	0.000705743
	0.42	164.257		0.00608802		0.000725456		163.156		0.118362						162.164	0.000683954
	0.42333	168.845		0.00592259		0.000705743		162.66		0.114796						161.671	0.000679511
	0.42667	174.224		0.00573974		0.000683954		162.164		0.110913						161.18	0.000707658
	0.43	175.363		0.00570246		0.000679511		161.671		0.109858						160.689	0.00071354
	0.43333	168.388		0.00593867		0.000707658		161.18		0.11406						160.201	0.000694331
	0.43667	167		0.00598802		0.00071354		160.689		0.114658						159.714	0.000665493
	0.44	171.62		0.00582683		0.000694331		160.201		0.111232						159.227	0.000671338
	0.44333	179.057		0.00558481		0.000665493		159.714		0.106288						158.743	0.000716957
	0.44667	177.498		0.00563387		0.000671338		159.227		0.106895						158.261	0.000698683
	0.45	166.204		0.0060167		0.000716957		158.743		0.113812						157.778	0.000671433
	0.45333	170.551		0.00586335		0.000698683		158.261		0.110574						157.299	0.000682352
	0.45667	177.473		0.00563466		0.000671433		157.778		0.105938						156.821	0.000694117
	0.46	174.633		0.00572629		0.000682352		157.299		0.107333						156.343	0.00070689
	0.46333	171.673		0.00582503		0.000694117		156.821		0.108852						155.868	0.000707385
	0.46667	168.571		0.00593222		0.00070689		156.343		0.110517						155.394	0.000711503
	0.47	168.453		0.00593637		0.000707385		155.868		0.110259						154.921	0.000725836
	0.47333	167.478		0.00597093		0.000711503		155.394		0.110564						154.45	0.000696849
	0.47667	164.171		0.00609121		0.000725836		154.921		0.112447						153.981	0.00066208
	0.48	171		0.00584795		0.000696849		154.45		0.107628						153.511	0.000678799
	0.48333	179.98		0.00555617		0.00066208		153.981		0.101948						153.045	0.000701774
	0.48667	175.547		0.00569648		0.000678799		153.511		0.104203						152.58	0.000713715
	0.49	169.8		0.00588928		0.000701774		153.045		0.107403						152.115	0.000700948
	0.49333	166.959		0.00598949		0.000713715		152.58		0.108899						151.653	0.00068005
	0.49667	170		0.00588235		0.000700948		152.115		0.106625						151.192	0.000652566
	0.5	175.224		0.00570698		0.00068005		151.653		0.103131						150.731	0.000646512
	0.50333	182.604		0.00547633		0.000652566		151.192		0.0986627						150.273	0.000656528
	0.50667	184.314		0.00542552		0.000646512		150.731		0.0974494						149.816	0.000678815
	0.51	181.502		0.00550958		0.000656528		150.273		0.0986585						149.36	0.000711367
	0.51333	175.543		0.00569661		0.000678815		149.816		0.101698						148.906	0.000746357
	0.51667	167.51		0.00596979		0.000711367		149.36		0.10625						148.453	0.000761997
	0.52	159.657		0.00626343		0.000746357		148.906		0.111137						148.001	0.000757729
	0.52333	156.38		0.00639468		0.000761997		148.453		0.113121						147.551	0.000720425
	0.52667	157.261		0.00635886		0.000757729		148.001		0.112145						147.103	0.000697514
	0.53	165.404		0.0060458		0.000720425		147.551		0.1063						146.655	0.000687204
	0.53333	170.837		0.00585353		0.000697514		147.103		0.102606						146.209	0.000689183
	0.53667	173.4		0.00576701		0.000687204		146.655		0.100782						145.765	0.000695503
	0.54	172.902		0.00578362		0.000689183		146.209		0.100765						145.32	0.000709432
	0.54333	171.331		0.00583666		0.000695503		145.765		0.10138						144.879	0.000722189
	0.54667	167.967		0.00595355		0.000709432		145.32		0.103095						144.439	0.000716992
	0.55	165		0.00606061		0.000722189		144.879		0.10463						143.998	0.000657695
	0.55333	166.196		0.00601699		0.000716992		144.439		0.103561						143.561	0.000651154
	0.55667	181.18		0.00551937		0.000657695		143.998		0.094707						143.125	0.000705676
	0.56	183		0.00546448		0.000651154		143.561		0.0934802						142.688	0.000700026
	0.56333	168.861		0.00592203		0.000705676		143.125		0.101						142.255	0.000695239
	0.56667	170.224		0.00587461		0.000700026		142.688		0.0998855						141.823	0.00073837
	0.57	171.396		0.00583444		0.000695239		142.255		0.0989011						141.39	0.000739323
	0.57333	161.384		0.0061964		0.00073837		141.823		0.104718						140.961	0.00071422
	0.57667	161.176		0.0062044		0.000739323		141.39		0.104533						140.532	0.000695105
	0.58	166.841		0.00599373		0.00071422		140.961		0.100677						140.104	0.000691042
	0.58333	171.429		0.00583332		0.000695105		140.532		0.0976848						139.678	0.000701402
	0.58667	172.437		0.00579922		0.000691042		140.104		0.0968177						139.254	0.000702502
	0.59	169.89		0.00588616		0.000701402		139.678		0.0979706						138.829	0.000694676
	0.59333	169.624		0.00589539		0.000702502		139.254		0.0978261						138.408	0.000664191
	0.59667	171.535		0.00582971		0.000694676		138.829		0.0964414						137.987	0.000690877
	0.6	179.408		0.00557389		0.000664191		138.408		0.0919291						137.566	0.000766803
	0.60333	172.478		0.00579784		0.000690877		137.987		0.0953321						137.148	0.000731436
	0.60667	155.4		0.00643501		0.000766803		137.566		0.105486						136.732	0.000690649
	0.61	162.914		0.00613821		0.000731436		137.148		0.100315						136.315	0.00067666
	0.61333	172.535		0.00579593		0.000690649		136.732		0.0944337						135.901	0.000679051
	0.61667	176.102		0.00567853		0.00067666		136.315		0.0922389						135.488	0.000697931
	0.62	175.482		0.00569859		0.000679051		135.901		0.0922835						135.075	0.000745405
	0.62333	170.735		0.00585703		0.000697931		135.488		0.0945611						134.664	0.000772339
	0.62667	159.861		0.00625543		0.000745405		135.075		0.100685						134.255	0.000762456
	0.63	154.286		0.00648147		0.000772339		134.664		0.104007						133.846	0.000743962
	0.63333	156.286		0.00639853		0.000762456		134.255		0.102364						133.439	0.000734081
	0.63667	160.171		0.00624333		0.000743962		133.846		0.0995764						133.034	0.000749441
	0.64	162.327		0.0061604		0.000734081		133.439		0.0979553						132.628	0.000743582
	0.64333	159		0.00628931		0.000749441		133.034		0.0997011						132.225	0.00072977
	0.64667	160.253		0.00624013		0.000743582		132.628		0.0986201						131.824	0.000723944
	0.65	163.286		0.00612422		0.00072977		132.225		0.0964941						131.422	0.000723909
	0.65333	164.6		0.00607533		0.000723944		131.824		0.0954329						131.023	0.000727262
	0.65667	164.608		0.00607504		0.000723909		131.422		0.0951374						130.624	0.000740716
	0.66	163.849		0.00610318		0.000727262		131.023		0.0952877						130.226	0.000758988
	0.66333	160.873		0.00621608		0.000740716		130.624		0.0967556						129.831	0.000750773
	0.66667	157		0.00636943		0.000758988		130.226		0.0988402						129.436	0.000789874
	0.67	158.718		0.00630048		0.000750773		129.831		0.0974733						129.042	0.000852192
	0.67333	150.861		0.00662862		0.000789874		129.436		0.102238						128.649	0.000752608
	0.67667	139.829		0.00715159		0.000852192		129.042		0.109968						128.259	0.000704587
	0.68	158.331		0.00631588		0.000752608		128.649		0.0968226						127.868	0.00076745
	0.68333	169.122		0.00591289		0.000704587		128.259		0.0903693						127.479	0.000755825
	0.68667	155.269		0.00644044		0.00076745		127.868		0.098132						127.092	0.000718332
	0.69	157.657		0.00634288		0.000755825		127.479		0.0963519						126.704	0.000721673
	0.69333	165.886		0.00602824		0.000718332		127.092		0.091294						126.319	0.000749441
	0.69667	165.118		0.00605627		0.000721673		126.704		0.0914391						125.936	0.000789147
	0.7	159		0.00628931		0.000749441		126.319		0.094669						125.552	0.000793392
	0.70333	151		0.00662252		0.000789147		125.936		0.0993816						125.17	0.000794646
	0.70667	150.192		0.00665814		0.000793392		125.552		0.0996118						124.79	0.000817589
	0.71	149.955		0.00666867		0.000794646		125.17		0.099466						124.41	0.000799847
	0.71333	145.747		0.0068612		0.000817589		124.79		0.102027						124.032	0.00076065
	0.71667	148.98		0.00671231		0.000799847		124.41		0.0995086						123.655	0.000787952
	0.72	156.657		0.00638337		0.00076065		124.032		0.0943446						123.278	0.000786766
	0.72333	151.229		0.00661249		0.000787952		123.655		0.0974339						122.903	0.000733787
	0.72667	151.457		0.00660253		0.000786766		123.278		0.0969907						122.53	0.000752437
	0.73	162.392		0.00615794		0.000733787		122.903		0.0901848						122.156	0.000763854
	0.73333	158.367		0.00631445		0.000752437		122.53		0.0921959						121.785	0.000672528
	0.73667	156		0.00641026		0.000763854		122.156		0.0933095						121.415	0.000673817
	0.74	177.184		0.00564385		0.000672528		121.785		0.0819038						121.045	0.000751739
	0.74333	176.845		0.00565467		0.000673817		121.415		0.0818115						120.677	0.000762158
	0.74667	158.514		0.00630859		0.000751739		121.045		0.0909942						120.31	0.00077265
	0.75	156.347		0.00639603		0.000762158		120.677		0.0919751						119.944	0.000794254
	0.75333	154.224		0.00648408		0.00077265		120.31		0.0929579						119.579	0.000790021
	0.75667	150.029		0.00666538		0.000794254		119.944		0.0952658						119.216	0.000778831
	0.76	150.833		0.00662985		0.000790021		119.579		0.0944701						118.853	0.000818347
	0.76333	153		0.00653595		0.000778831		119.216		0.0928491						118.491	0.000793197
	0.76667	145.612		0.00686757		0.000818347		118.853		0.0972627						118.131	0.000713348
	0.77	150.229		0.0066565		0.000793197		118.491		0.093987						117.771	0.0007369
	0.77333	167.045		0.00598641		0.000713348		118.131		0.0842688						117.413	0.000777916
	0.77667	161.706		0.00618406		0.0007369		117.771		0.0867857						117.057	0.00078649
	0.78	153.18		0.00652827		0.000777916		117.413		0.0913378						116.7	0.00077846
	0.78333	151.51		0.00660022		0.00078649		117.057		0.092064						116.345	0.000755845
	0.78667	153.073		0.00653283		0.00077846		116.7		0.0908462						115.992	0.000733363
	0.79	157.653		0.00634304		0.000755845		116.345		0.087939						115.638	0.000743526
	0.79333	162.486		0.00615438		0.000733363		115.992		0.0850641						115.287	0.000798865
	0.79667	160.265		0.00623967		0.000743526		115.638		0.0859801						114.937	0.000836277
	0.8	149.163		0.00670408		0.000798865		115.287		0.0920987						114.586	0.00084863
	0.80333	142.49		0.00701804		0.000836277		114.937		0.0961189						114.238	0.000850258
	0.80667	140.416		0.0071217		0.00084863		114.586		0.0972413						113.891	0.000838968
	0.81	140.147		0.00713537		0.000850258		114.238		0.0971319						113.544	0.000827508
	0.81333	142.033		0.00704062		0.000838968		113.891		0.0955509						113.199	0.000833295
	0.81667	144		0.00694444		0.000827508		113.544		0.0939585						112.855	0.000828164
	0.82	143		0.00699301		0.000833295		113.199		0.094328						112.511	0.000794408
	0.82333	143.886		0.00694995		0.000828164		112.855		0.0934623						112.169	0.000815078
	0.82667	150		0.00666667		0.000794408		112.511		0.0893796						111.828	0.000842921
	0.83	146.196		0.00684013		0.000815078		112.169		0.0914265						111.487	0.000814259
	0.83333	141.367		0.00707379		0.000842921		111.828		0.0942623						111.149	0.000813626
	0.83667	146.343		0.00683326		0.000814259		111.487		0.0907796						110.811	0.000835322
	0.84	146.457		0.00682794		0.000813626		111.149		0.0904333						110.473	0.000800529
	0.84333	142.653		0.00701002		0.000835322		110.811		0.0925627						110.137	0.000763756
	0.84667	148.853		0.00671804		0.000800529		110.473		0.088437						109.803	0.000761165
	0.85	156.02		0.00640943		0.000763756		110.137		0.0841181						109.468	0.000780331
	0.85333	156.551		0.00638769		0.000761165		109.803		0.083578						109.135	0.000806298
	0.85667	152.706		0.00654853		0.000780331		109.468		0.0854213						108.804	0.000779412
	0.86	147.788		0.00676645		0.000806298		109.135		0.0879957						108.472	0.000744092
	0.86333	152.886		0.00654082		0.000779412		108.804		0.084803						108.143	0.000716164
	0.86667	160.143		0.00624442		0.000744092		108.472		0.0807134						107.814	0.000780811
	0.87	166.388		0.00601005		0.000716164		108.143		0.0774479						107.485	0.000849368
	0.87333	152.612		0.00655256		0.000780811		107.814		0.0841824						107.159	0.000797251
	0.87667	140.294		0.00712789		0.000849368		107.485		0.0912946						106.833	0.000802486
	0.88	149.465		0.00669053		0.000797251		107.159		0.0854325						106.508	0.000853064
	0.88333	148.49		0.00673446		0.000802486		106.833		0.0857322						106.184	0.000835539
	0.88667	139.686		0.00715891		0.000853064		106.508		0.0908579						105.861	0.000795054
	0.89	142.616		0.00701184		0.000835539		106.184		0.0887208						105.539	0.000740131
	0.89333	149.878		0.00667209		0.000795054		105.861		0.0841655						105.218	0.000760073
	0.89667	161		0.00621118		0.000740131		105.539		0.0781125						104.898	0.000807796
	0.9	156.776		0.00637853		0.000760073		105.218		0.0799733						104.579	0.000805143
	0.90333	147.514		0.00677902		0.000807796		104.898		0.0847364						104.261	0.000783955
	0.90667	148		0.00675676		0.000805143		104.579		0.0842007						103.944	0.000759879
	0.91	152		0.00657895		0.000783955		104.261		0.0817358						103.627	0.000781544
	0.91333	156.816		0.0063769		0.000759879		103.944		0.0789848						103.312	0.000785071
	0.91667	152.469		0.00655871		0.000781544		103.627		0.0809892						102.998	0.000737941
	0.92	151.784		0.00658831		0.000785071		103.312		0.0811075						102.684	0.000769551
	0.92333	161.478		0.00619279		0.000737941		102.998		0.0760067						102.372	0.000849119
	0.92667	154.845		0.00645807		0.000769551		102.684		0.0790209						102.061	0.000826687
	0.93	140.335		0.00712581		0.000849119		102.372		0.0869264						101.75	0.000811592
	0.93333	144.143		0.00693756		0.000826687		102.061		0.0843728						101.441	0.000825353
	0.93667	146.824		0.00681088		0.000811592		101.75		0.0825797						101.133	0.000846562
	0.94	144.376		0.00692636		0.000825353		101.441		0.0837247						100.825	0.000841581
	0.94333	140.759		0.00710434		0.000846562		101.133		0.0856152						100.518	0.00079268
	0.94667	141.592		0.00706255		0.000841581		100.825		0.0848521						100.213	0.00077717
	0.95	150.327		0.00665216		0.00079268		100.518		0.0796788						99.9074	0.000791395
	0.95333	153.327		0.00652201		0.00077717		100.213		0.0778824						99.6038	0.000814805
	0.95667	150.571		0.00664139		0.000791395		99.9074		0.0790662						99.3012	0.000825891
	0.96	146.245		0.00683784		0.000814805		99.6038		0.0811577						98.9985	0.000814348
	0.96333	144.282		0.00693087		0.000825891		99.3012		0.0820119						98.6977	0.000826808
	0.96667	146.327		0.00683401		0.000814348		98.9985		0.0806193						98.3978	0.000831063
	0.97	144.122		0.00693857		0.000826808		98.6977		0.081604						98.0979	0.000780412
	0.97333	143.384		0.00697428		0.000831063		98.3978		0.0817748						97.7998	0.000789147
	0.97667	152.69		0.00654922		0.000780412		98.0979		0.0765568						97.5026	0.000865148
	0.98	151		0.00662252		0.000789147		97.7998		0.0771784						97.2055	0.000875136
	0.98333	137.735		0.00726032		0.000865148		97.5026		0.0843542						96.9101	0.000865739
	0.98667	136.163		0.00734414		0.000875136		97.2055		0.085068						96.6156	0.000847718
	0.99	137.641		0.00726528		0.000865739		96.9101		0.0838988						96.3212	0.000813537
	0.99333	140.567		0.00711405		0.000847718		96.6156		0.0819028						96.0285	0.000770507
	0.99667	146.473		0.0068272		0.000813537		96.3212		0.0783608						95.7367	0.000732205
	1	154.653		0.00646609		0.000770507		96.0285		0.0739906						95.4449	0.000730521
	1.00333	162.743		0.00614466		0.000732205		95.7367		0.0700988						95.1549	0.000780453
	1.00667	163.118		0.00613053		0.000730521		95.4449		0.0697245						94.8657	0.000794991
	1.01	152.682		0.00654956		0.000780453		95.1549		0.0742639						94.5766	0.000794408
	1.01333	149.89		0.00667156		0.000794991		94.8657		0.0754174						94.2892	0.000783914
	1.01667	150		0.00666667		0.000794408		94.5766		0.0751324						94.0027	0.000794535
	1.02	152.008		0.0065786		0.000783914		94.2892		0.0739146						93.7162	0.000827836
	1.02333	149.976		0.00666773		0.000794535		94.0027		0.0746884						93.4314	0.000861066
	1.02667	143.943		0.00694719		0.000827836		93.7162		0.0775816						93.1475	0.000857275
	1.03	138.388		0.00722606		0.000861066		93.4314		0.0804506						92.8636	0.000796835
	1.03333	139		0.00719424		0.000857275		93.1475		0.079853						92.5815	0.000810532
	1.03667	149.543		0.00668704		0.000796835		92.8636		0.073997						92.3001	0.000845115
	1.04	147.016		0.00680198		0.000810532		92.5815		0.0750402						92.0188	0.000822192
	1.04333	141		0.0070922		0.000845115		92.3001		0.0780042						91.7392	0.00081141
	1.04667	144.931		0.00689984		0.000822192		92.0188		0.0756572						91.4604	0.000816172
	1.05	146.857		0.00680935		0.00081141		91.7392		0.0744381						91.1817	0.000830235
	1.05333	146		0.00684932		0.000816172		91.4604		0.0746475						90.9046	0.000825427
	1.05667	143.527		0.00696733		0.000830235		91.1817		0.0757023						90.6284	0.000792211
	1.06	144.363		0.00692698		0.000825427		90.9046		0.0750352						90.3522	0.000781959
	1.06333	150.416		0.00664823		0.000792211		90.6284		0.0717968						90.0776	0.000794948
	1.06667	152.388		0.0065622		0.000781959		90.3522		0.0706517						89.8039	0.000839163
	1.07	149.898		0.0066712		0.000794948		90.0776		0.0716071						89.5302	0.000869219
	1.07333	142		0.00704225		0.000839163		89.8039		0.0753601						89.2582	0.000865896
	1.07667	137.09		0.00729448		0.000869219		89.5302		0.0778213						88.987	0.000859929
	1.08	137.616		0.0072666		0.000865896		89.2582		0.0772883						88.7157	0.000841849
	1.08333	138.571		0.00721652		0.000859929		88.987		0.0765224						88.4462	0.000816217
	1.08667	141.547		0.00706479		0.000841849		88.7157		0.0746852						88.1774	0.000816721
	1.09	145.992		0.00684969		0.000816217		88.4462		0.0721913						87.9087	0.000838826
	1.09333	145.902		0.00685392		0.000816721		88.1774		0.0720163						87.6415	0.000893892
	1.09667	142.057		0.00703943		0.000838826		87.9087		0.0737401						87.3752	0.000897379
	1.1	133.306		0.00750154		0.000893892		87.6415		0.0783421						87.1089	0.000824029
	1.10333	132.788		0.0075308		0.000897379		87.3752		0.0784087						86.8442	0.000832555
	1.10667	144.608		0.00691525		0.000824029		87.1089		0.0717803						86.5803	0.000865198
	1.11	143.127		0.0069868		0.000832555		86.8442		0.0723026						86.3165	0.000866431
	1.11333	137.727		0.00726074		0.000865198		86.5803		0.0749092						86.0542	0.000852546
	1.11667	137.531		0.00727109		0.000866431		86.3165		0.0747873						85.7927	0.000821801
	1.12	139.771		0.00715456		0.000852546		86.0542		0.0733651						85.5312	0.000822011
	1.12333	145		0.00689655		0.000821801		85.7927		0.0705045						85.2713	0.000833697
	1.12667	144.963		0.00689831		0.000822011		85.5312		0.0703076						85.0122	0.000839281
	1.13	142.931		0.00699638		0.000833697		85.2713		0.0710905						84.7531	0.000865355
	1.13333	141.98		0.00704325		0.000839281		85.0122		0.0713492						84.4956	0.000885141
	1.13667	137.702		0.00726206		0.000865355		84.7531		0.0733416						84.2388	0.000873616
	1.14	134.624		0.0074281		0.000885141		84.4956		0.0747905						83.9821	0.000849495
	1.14333	136.4		0.00733138		0.000873616		84.2388		0.0735924						83.7269	0.000824354
	1.14667	140.273		0.00712896		0.000849495		83.9821		0.0713423						83.4725	0.000882329
	1.15	144.551		0.00691797		0.000824354		83.7269		0.0690206						83.2181	0.000944472
	1.15333	135.053		0.0074045		0.000882329		83.4725		0.0736502						82.9652	0.000925689
	1.15667	126.167		0.007926		0.000944472		83.2181		0.0785971						82.7131	0.000895949
	1.16	128.727		0.00776838		0.000925689		82.9652		0.0768						82.461	0.000866179
	1.16333	133		0.0075188		0.000895949		82.7131		0.0741067						82.2104	0.00083599
	1.16667	137.571		0.00726897		0.000866179		82.461		0.071426						81.9606	0.000816239
	1.17	142.539		0.00701562		0.00083599		82.2104		0.0687271						81.7108	0.000830235
	1.17333	145.988		0.00684988		0.000816239		81.9606		0.0668995						81.4625	0.000844456
	1.17667	143.527		0.00696733		0.000830235		81.7108		0.0678392						81.215	0.000849295
	1.18	141.11		0.00708667		0.000844456		81.4625		0.0687915						80.9675	0.000801256
	1.18333	140.306		0.00712728		0.000849295		81.215		0.0689755						80.7215	0.000781897
	1.18667	148.718		0.00672414		0.000801256		80.9675		0.0648757						80.4762	0.000792812
	1.19	152.4		0.00656168		0.000781897		80.7215		0.0631159						80.2309	0.000805366
	1.19333	150.302		0.00665327		0.000792812		80.4762		0.0638024						79.9871	0.000832462
	1.19667	147.959		0.00675863		0.000805366		80.2309		0.0646153						79.7441	0.000889262
	1.2	143.143		0.00698602		0.000832462		79.9871		0.0665863						79.501	0.000851151
	1.20333	134		0.00746269		0.000889262		79.7441		0.0709134						79.2594	0.000785283
	1.20667	140		0.00714286		0.000851151		79.501		0.0676674						79.0186	0.000805143
	1.21	151.743		0.00659009		0.000785283		79.2594		0.0622411						78.7778	0.000816061
	1.21333	148		0.00675676		0.000805143		79.0186		0.0636213						78.5384	0.000800201
	1.21667	146.02		0.00684838		0.000816061		78.7778		0.0642874						78.2997	0.000821756
	1.22	148.914		0.00671529		0.000800201		78.5384		0.0628465						78.0611	0.0008512
	1.22333	145.008		0.00689617		0.000821756		78.2997		0.0643433						77.8239	0.000827439
	1.22667	139.992		0.00714327		0.0008512		78.0611		0.0664456						77.5874	0.000789466
	1.23	144.012		0.00694387		0.000827439		77.8239		0.0643945						77.351	0.000765114
	1.23333	150.939		0.00662519		0.000789466		77.5874		0.0612526						77.1159	0.000812649
	1.23667	155.743		0.00642083		0.000765114		77.351		0.0591823						76.8816	0.000858937
	1.24	146.633		0.00681975		0.000812649		77.1159		0.0626682						76.6473	0.000856621
	1.24333	138.731		0.00720819		0.000858937		76.8816		0.0660364						76.4144	0.000845115
	1.24667	139.106		0.00718876		0.000856621		76.6473		0.0656577						76.1822	0.000840809
	1.25	141		0.0070922		0.000845115		76.4144		0.0645789						75.95	0.000845582
	1.25333	141.722		0.00705607		0.000840809		76.1822		0.0640547						75.7192	0.000862418
	1.25667	140.922		0.00709612		0.000845582		75.95		0.064222						75.4891	0.000874372
	1.26	138.171		0.00723741		0.000862418		75.7192		0.0653016						75.259	0.00084037
	1.26333	136.282		0.00733773		0.000874372		75.4891		0.0660056						75.0304	0.000835228
	1.26667	141.796		0.00705239		0.00084037		75.259		0.0632455						74.8024	0.000910816
	1.27	142.669		0.00700923		0.000835228		75.0304		0.0626675						74.5744	0.000860332
	1.27333	130.829		0.00764357		0.000910816		74.8024		0.0681312						74.3478	0.000767163
	1.27667	138.506		0.0072199		0.000860332		74.5744		0.0641587						74.1219	0.000792142
	1.28	155.327		0.00643803		0.000767163		74.3478		0.0570369						73.896	0.00081062
	1.28333	150.429		0.00664765		0.000792142		74.1219		0.0587151						73.6714	0.000801692
	1.28667	147		0.00680272		0.00081062		73.896		0.0599016						73.4476	0.00085419
	1.29	148.637		0.0067278		0.000801692		73.6714		0.0590618						73.2237	0.000908407
	1.29333	139.502		0.00716836		0.00085419		73.4476		0.0627381						73.0012	0.00090148
	1.29667	131.176		0.00762335		0.000908407		73.2237		0.0665169						72.7794	0.00087495
	1.3	132.184		0.00756521		0.00090148		73.0012		0.0658091						72.5576	0.000845115
	1.30333	136.192		0.00734258		0.00087495		72.7794		0.0636783						72.3371	0.000889262
	1.30667	141		0.0070922		0.000845115		72.5576		0.0613195						72.1173	0.000912071
	1.31	134		0.00746269		0.000889262		72.3371		0.0643267						71.8975	0.000866822
	1.31333	130.649		0.0076541		0.000912071		72.1173		0.0657761						71.679	0.000838201
	1.31667	137.469		0.00727437		0.000866822		71.8975		0.0623223						71.4612	0.000828682
	1.32	142.163		0.00703418		0.000838201		71.679		0.0600814						71.2434	0.00084661
	1.32333	143.796		0.0069543		0.000828682		71.4612		0.0592186						71.0269	0.000855692
	1.32667	140.751		0.00710475		0.00084661		71.2434		0.0603154						70.8111	0.000856018
	1.33	139.257		0.00718097		0.000855692		71.0269		0.0607772						70.5953	0.000865198
	1.33333	139.204		0.0071837		0.000856018		70.8111		0.0606156						70.3808	0.000865255
	1.33667	137.727		0.00726074		0.000865198		70.5953		0.0610789						70.1669	0.000835152
	1.34	137.718		0.00726121		0.000865255		70.3808		0.0608973						69.9531	0.000846267
	1.34333	142.682		0.00700859		0.000835152		70.1669		0.0586						69.7405	0.00086837
	1.34667	140.808		0.00710187		0.000846267		69.9531		0.059199						69.5286	0.000856923
	1.35	137.224		0.00728735		0.00086837		69.7405		0.0605605						69.3167	0.000873488
	1.35333	139.057		0.0071913		0.000856923		69.5286		0.0595806						69.106	0.000909461
	1.35667	136.42		0.0073303		0.000873488		69.3167		0.0605472						68.896	0.000869999
	1.36	131.024		0.00763219		0.000909461		69.106		0.0628492						68.6861	0.000816402
	1.36333	136.967		0.00730103		0.000869999		68.896		0.0599395						68.4774	0.000780975
	1.36667	145.959		0.00685124		0.000816402		68.6861		0.0560754						68.2693	0.000790576
	1.37	152.58		0.00655394		0.000780975		68.4774		0.0534791						68.0612	0.000821966
	1.37333	150.727		0.00663451		0.000790576		68.2693		0.0539721						67.8544	0.000793133
	1.37667	144.971		0.00689793		0.000821966		68.0612		0.055944						67.6482	0.000777378
	1.38	150.241		0.00665597		0.000793133		67.8544		0.0538176						67.442	0.000792316
	1.38333	153.286		0.00652375		0.000777378		67.6482		0.0525882						67.2371	0.000834532
	1.38667	150.396		0.00664911		0.000792316		67.442		0.0534354						67.0328	0.000874321
	1.39	142.788		0.00700339		0.000834532		67.2371		0.0561115						66.8285	0.000866765
	1.39333	136.29		0.0073373		0.000874321		67.0328		0.0586082						66.6254	0.000840857
	1.39667	137.478		0.00727389		0.000866765		66.8285		0.0579246						66.423	0.000813737
	1.4	141.714		0.00705647		0.000840857		66.6254		0.0560224						66.2205	0.000816788
	1.40333	146.437		0.00682888		0.000813737		66.423		0.0540508						66.0193	0.000819242
	1.40667	145.89		0.00685448		0.000816788		66.2205		0.0540881						65.8187	0.000794408
	1.41	145.453		0.00687507		0.000819242		66.0193		0.0540858						65.6181	0.000810957
	1.41333	150		0.00666667		0.000794408		65.8187		0.0522869						65.4187	0.000839695
	1.41667	146.939		0.00680555		0.000810957		65.6181		0.0532134						65.2199	0.000844773
	1.42	141.91		0.00704672		0.000839695		65.4187		0.0549318						65.0212	0.000841801
	1.42333	141.057		0.00708933		0.000844773		65.2199		0.055096						64.8236	0.000839281
	1.42667	141.555		0.00706439		0.000841801		65.0212		0.0547349						64.6266	0.000854514
	1.43	141.98		0.00704325		0.000839281		64.8236		0.0544052						64.4296	0.000866513
	1.43333	139.449		0.00717108		0.000854514		64.6266		0.0552244						64.2339	0.000839163
	1.43667	137.518		0.00727178		0.000866513		64.4296		0.0558291						64.0387	0.000797251
	1.44	142		0.00704225		0.000839163		64.2339		0.0539027						63.8435	0.000762041
	1.44333	149.465		0.00669053		0.000797251		64.0387		0.0510549						63.6495	0.000798427
	1.44667	156.371		0.00639505		0.000762041		63.8435		0.0486514						63.4561	0.000815034
	1.45	149.245		0.00670039		0.000798427		63.6495		0.0508194						63.2627	0.000778002
	1.45333	146.204		0.00683976		0.000815034		63.4561		0.0517188						63.0705	0.000795208
	1.45667	153.163		0.00652899		0.000778002		63.2627		0.0492185						62.8788	0.000836712
	1.46	149.849		0.00667338		0.000795208		63.0705		0.0501542						62.6872	0.000845973
	1.46333	142.416		0.00702168		0.000836712		62.8788		0.0526115						62.4967	0.000852369
	1.46667	140.857		0.0070994		0.000845973		62.6872		0.0530316						62.3068	0.000862387
	1.47	139.8		0.00715308		0.000852369		62.4967		0.0532702						62.1169	0.000860587
	1.47333	138.176		0.00723715		0.000862387		62.3068		0.0537326						61.9281	0.00083623
	1.47667	138.465		0.00722204		0.000860587		62.1169		0.053457						61.74	0.00078427
	1.48	142.498		0.00701764		0.00083623		61.9281		0.0517862						61.5518	0.000815307
	1.48333	151.939		0.00658159		0.00078427		61.74		0.0484208						61.3648	0.000874269
	1.48667	146.155		0.00684205		0.000815307		61.5518		0.0501836						61.1783	0.000809046
	1.49	136.298		0.00733686		0.000874269		61.3648		0.0536493						60.9918	0.000773794
	1.49333	147.286		0.00678951		0.000809046		61.1783		0.0494961						60.8065	0.000789251
	1.49667	153.996		0.00649368		0.000773794		60.9918		0.0471951						60.6217	0.000801692
	1.5	150.98		0.00662339		0.000789251		60.8065		0.0479916						60.437	0.00080853
	1.50333	148.637		0.0067278		0.000801692		60.6217		0.0486						60.2533	0.000790235
	1.50667	147.38		0.00678518		0.00080853		60.437		0.0488651						60.0702	0.000762695
	1.51	150.792		0.00663165		0.000790235		60.2533		0.0476143						59.8872	0.00074676
	1.51333	156.237		0.00640053		0.000762695		60.0702		0.0458153						59.7052	0.000784817
	1.51667	159.571		0.0062668		0.00074676		59.8872		0.0447213						59.5238	0.000829721
	1.52	151.833		0.00658618		0.000784817		59.7052		0.0468577						59.3423	0.000852741
	1.52333	143.616		0.00696301		0.000829721		59.5238		0.0493881						59.162	0.000860407
	1.52667	139.739		0.0071562		0.000852741		59.3423		0.0506036						58.9822	0.000848062
	1.53	138.494		0.00722053		0.000860407		59.162		0.0509034						58.8025	0.000840566
	1.53333	140.51		0.00711693		0.000848062		58.9822		0.0500206						58.6238	0.000796835
	1.53667	141.763		0.00705403		0.000840566		58.8025		0.0494274						58.4457	0.000743183
	1.54	149.543		0.00668704		0.000796835		58.6238		0.0467135						58.2675	0.000756944
	1.54333	160.339		0.00623679		0.000743183		58.4457		0.0434358						58.0905	0.000785961
	1.54667	157.424		0.00635227		0.000756944		58.2675		0.0441053						57.914	0.000808355
	1.55	151.612		0.00659578		0.000785961		58.0905		0.0456569						57.7375	0.000830756
	1.55333	147.412		0.00678371		0.000808355		57.914		0.046815						57.562	0.000852247
	1.55667	143.437		0.0069717		0.000830756		57.7375		0.0479657						57.3871	0.000851151
	1.56	139.82		0.00715205		0.000852247		57.562		0.0490571						57.2122	0.000854263
	1.56333	140		0.00714286		0.000851151		57.3871		0.0488451						57.0384	0.000866305
	1.56667	139.49		0.00716897		0.000854263		57.2122		0.0488743						56.865	0.000863305
	1.57	137.551		0.00727003		0.000866305		57.0384		0.0494126						56.6917	0.000833295
	1.57333	138.029		0.00724485		0.000863305		56.865		0.0490919						56.5195	0.000772034
	1.57667	143		0.00699301		0.000833295		56.6917		0.0472409						56.3477	0.000775007
	1.58	154.347		0.00647891		0.000772034		56.5195		0.043635						56.176	0.000817931
	1.58333	153.755		0.00650385		0.000775007		56.3477		0.0436699						56.0053	0.000778292
	1.58667	145.686		0.00686408		0.000817931		56.176		0.0459481						55.8351	0.000746128
	1.59	153.106		0.00653142		0.000778292		56.0053		0.0435885						55.6649	0.000746432
	1.59333	159.706		0.00626151		0.000746128		55.8351		0.0416602						55.4958	0.000759385
	1.59667	159.641		0.00626405		0.000746432		55.6649		0.0415501						55.3272	0.000793244
	1.6	156.918		0.00637276		0.000759385		55.4958		0.0421427						55.1585	0.000843942
	1.60333	150.22		0.0066569		0.000793244		55.3272		0.043888						54.9909	0.000822124
	1.60667	141.196		0.00708235		0.000843942		55.1585		0.0465506						54.8238	0.000751062
	1.61	144.943		0.00689926		0.000822124		54.9909		0.0452094						54.6567	0.000747045
	1.61333	158.657		0.00630291		0.000751062		54.8238		0.0411761						54.4907	0.000760572
	1.61667	159.51		0.0062692		0.000747045		54.6567		0.040831						54.3251	0.00077846
	1.62	156.673		0.00638272		0.000760572		54.4907		0.0414441						54.1595	0.000809992
	1.62333	153.073		0.00653283		0.00077846		54.3251		0.0422899						53.9949	0.000827273
	1.62667	147.114		0.00679745		0.000809992		54.1595		0.0438688						53.8309	0.000778831
	1.63	144.041		0.00694247		0.000827273		53.9949		0.0446685						53.6668	0.000759066
	1.63333	153		0.00653595		0.000778831		53.8309		0.0419252						53.5037	0.000779162
	1.63667	156.984		0.00637008		0.000759066		53.6668		0.0407366						53.3411	0.000754185
	1.64	152.935		0.00653873		0.000779162		53.5037		0.0416881						53.1786	0.000744455
	1.64333	158		0.00632911		0.000754185		53.3411		0.0402291						53.017	0.000806254
	1.64667	160.065		0.00624746		0.000744455		53.1786		0.039589						52.8559	0.000805944
	1.65	147.796		0.00676608		0.000806254		53.017		0.0427452						52.6948	0.000757608
	1.65333	147.853		0.00676347		0.000805944		52.8559		0.0425989						52.5347	0.000745158
	1.65667	157.286		0.00635784		0.000757608		52.6948		0.039922						52.375	0.000743939
	1.66	159.914		0.00625336		0.000745158		52.5347		0.0391466						52.2154	0.000747523
	1.66333	160.176		0.00624313		0.000743939		52.375		0.0389638						52.0567	0.000783491
	1.66667	159.408		0.00627321		0.000747523		52.2154		0.0390322						51.8986	0.000805677
	1.67	152.09		0.00657505		0.000783491		52.0567		0.040786						51.7404	0.000735358
	1.67333	147.902		0.00676123		0.000805677		51.8986		0.0418135						51.5832	0.000732718
	1.67667	162.045		0.00617113		0.000735358		51.7404		0.0380477						51.4264	0.000790319
	1.68	162.629		0.00614896		0.000732718		51.5832		0.0377959						51.2697	0.000756276
	1.68333	150.776		0.00663236		0.000790319		51.4264		0.0406433						51.1139	0.000732169
	1.68667	157.563		0.00634667		0.000756276		51.2697		0.0387741						50.9586	0.000753484
	1.69	162.751		0.00614436		0.000732169		51.1139		0.037424						50.8033	0.000768355
	1.69333	158.147		0.00632323		0.000753484		50.9586		0.0383965						50.6489	0.000771424
	1.69667	155.086		0.00644804		0.000768355		50.8033		0.039035						50.495	0.000747697
	1.7	154.469		0.00647379		0.000771424		50.6489		0.0390718						50.3411	0.000754672
	1.70333	159.371		0.00627467		0.000747697		50.495		0.0377549						50.1881	0.000795729
	1.70667	157.898		0.0063332		0.000754672		50.3411		0.037991						50.0356	0.000749441
	1.71	149.751		0.00667775		0.000795729		50.1881		0.0399361						49.8831	0.000711019
	1.71333	159		0.00628931		0.000749441		50.0356		0.0374988						49.7316	0.000760451
	1.71667	167.592		0.00596687		0.000711019		49.8831		0.0354679						49.5804	0.000759066
	1.72	156.698		0.0063817		0.000760451		49.7316		0.0378184						49.4293	0.000720194
	1.72333	156.984		0.00637008		0.000759066		49.5804		0.0376348						49.2791	0.000734248
	1.72667	165.457		0.00604387		0.000720194		49.4293		0.0355987						49.1294	0.000735472
	1.73	162.29		0.00616181		0.000734248		49.2791		0.0361831						48.9796	0.000709293
	1.73333	162.02		0.00617208		0.000735472		49.1294		0.0361333						48.8308	0.000709483
	1.73667	168		0.00595238		0.000709293		48.9796		0.0347409						48.6824	0.000717009
	1.74	167.955		0.00595398		0.000709483		48.8308		0.0346446						48.5341	0.000705112
	1.74333	166.192		0.00601714		0.000717009		48.6824		0.0349057						48.3866	0.00070331
	1.74667	168.996		0.0059173		0.000705112		48.5341		0.034222						48.2396	0.000712286
	1.75	169.429		0.00590218		0.00070331		48.3866		0.0340308						48.0925	0.000711852
	1.75333	167.294		0.0059775		0.000712286		48.2396		0.0343604						47.9464	0.00071354
	1.75667	167.396		0.00597386		0.000711852		48.0925		0.0342348						47.8007	0.000718033
	1.76	167		0.00598802		0.00071354		47.9464		0.0342117						47.655	0.000722276
	1.76333	165.955		0.00602573		0.000718033		47.8007		0.0343225						47.5102	0.000732538
	1.76667	164.98		0.00606134		0.000722276		47.655		0.0344201						47.3658	0.000780142
	1.77	162.669		0.00614745		0.000732538		47.5102		0.034803						47.2215	0.000775274
	1.77333	152.743		0.00654694		0.000780142		47.3658		0.0369521						47.078	0.000717964
	1.77667	153.702		0.0065061		0.000775274		47.2215		0.0366096						46.9349	0.00073032
	1.78	165.971		0.00602515		0.000717964		47.078		0.0338003						46.7919	0.000757767
	1.78333	163.163		0.00612884		0.00073032		46.9349		0.0342775						46.6497	0.00076844
	1.78667	157.253		0.00635918		0.000757767		46.7919		0.0354574						46.508	0.000753541
	1.79	155.069		0.00644874		0.00076844		46.6497		0.0358475						46.3662	0.000721315
	1.79333	158.135		0.00632371		0.000753541		46.508		0.0350456						46.2253	0.000704416
	1.79667	165.2		0.00605327		0.000721315		46.3662		0.0334446						46.0849	0.000690145
	1.8	169.163		0.00591146		0.000704416		46.2253		0.0325619						45.9444	0.000679635
	1.80333	172.661		0.0057917		0.000690145		46.0849		0.0318053						45.8048	0.000723623
	1.80667	175.331		0.0057035		0.000679635		45.9444		0.0312255						45.6656	0.000766601
	1.81	164.673		0.00607264		0.000723623		45.8048		0.0331454						45.5264	0.000713104
	1.81333	155.441		0.00643331		0.000766601		45.6656		0.0350073						45.3881	0.000696499
	1.81667	167.102		0.00598437		0.000713104		45.5264		0.0324651						45.2502	0.000715532
	1.82	171.086		0.00584501		0.000696499		45.3881		0.0316127						45.1123	0.000726827
	1.82333	166.535		0.00600474		0.000715532		45.2502		0.032378						44.9752	0.000715919
	1.82667	163.947		0.00609953		0.000726827		45.1123		0.0327888						44.8385	0.000675253
	1.83	166.445		0.00600799		0.000715919		44.9752		0.0321986						44.7019	0.000696833
	1.83333	176.469		0.00566672		0.000675253		44.8385		0.0302773						44.566	0.000749729
	1.83667	171.004		0.00584782		0.000696833		44.7019		0.0311497						44.4306	0.000736604
	1.84	158.939		0.00629172		0.000749729		44.566		0.0334124						44.2952	0.000736176
	1.84333	161.771		0.00618158		0.000736604		44.4306		0.0327278						44.1606	0.000744664
	1.84667	161.865		0.00617799		0.000736176		44.2952		0.0326091						44.0264	0.000685429
	1.85	160.02		0.00624922		0.000744664		44.1606		0.0328848						43.8922	0.000647946
	1.85333	173.849		0.00575212		0.000685429		44.0264		0.030177						43.7589	0.000689686
	1.85667	183.906		0.00543756		0.000647946		43.8922		0.0284398						43.6259	0.000715657
	1.86	172.776		0.00578784		0.000689686		43.7589		0.0301799						43.4929	0.000721564
	1.86333	166.506		0.00600579		0.000715657		43.6259		0.0312212						43.3608	0.000687708
	1.86667	165.143		0.00605536		0.000721564		43.4929		0.0313829						43.229	0.000682321
	1.87	173.273		0.00577124		0.000687708		43.3608		0.0298195						43.0973	0.000724807
	1.87333	174.641		0.00572603		0.000682321		43.229		0.029496						42.9663	0.000709998
	1.87667	164.404		0.00608258		0.000724807		43.0973		0.0312372						42.8357	0.000679337
	1.88	167.833		0.0059583		0.000709998		42.9663		0.030506						42.7052	0.000677587
	1.88333	175.408		0.00570099		0.000679337		42.8357		0.0290999						42.5754	0.000698483
	1.88667	175.861		0.00568631		0.000677587		42.7052		0.0289365						42.4461	0.000738897
	1.89	170.6		0.00586166		0.000698483		42.5754		0.0297382						42.3167	0.000819428
	1.89333	161.269		0.00620082		0.000738897		42.4461		0.0313633						42.1881	0.000835322
	1.89667	145.42		0.00687663		0.000819428		42.3167		0.0346755						42.0599	0.000729533
	1.9	142.653		0.00701002		0.000835322		42.1881		0.0352406						41.9317	0.000703651
	1.90333	163.339		0.00612224		0.000729533		42.0599		0.0306841						41.8043	0.000717415
	1.90667	169.347		0.00590504		0.000703651		41.9317		0.0295053						41.6773	0.000747026
	1.91	166.098		0.00602054		0.000717415		41.8043		0.029991						41.5503	0.000738819
	1.91333	159.514		0.00626904		0.000747026		41.6773		0.031134						41.424	0.000693225
	1.91667	161.286		0.00620017		0.000738819		41.5503		0.0306981						41.2981	0.000671028
	1.92	171.894		0.00581754		0.000693225		41.424		0.0287161						41.1723	0.000663045
	1.92333	177.58		0.00563126		0.000671028		41.2981		0.0277122						41.0471	0.000657416
	1.92667	179.718		0.00556427		0.000663045		41.1723		0.0272991						40.9224	0.000692222
	1.93	181.257		0.00551703		0.000657416		41.0471		0.026985						40.7977	0.000754595
	1.93333	172.143		0.00580912		0.000692222		40.9224		0.0283274						40.6737	0.00073447
	1.93667	157.914		0.00633256		0.000754595		40.7977		0.0307858						40.5501	0.000730136
	1.94	162.241		0.00616367		0.00073447		40.6737		0.0298736						40.4265	0.000772014
	1.94333	163.204		0.0061273		0.000730136		40.5501		0.0296071						40.3037	0.000699939
	1.94667	154.351		0.00647874		0.000772014		40.4265		0.0312099						40.1812	0.000640469
	1.95	170.245		0.00587389		0.000699939		40.3037		0.0282101						40.0588	0.000718739
	1.95333	186.053		0.00537481		0.000640469		40.1812		0.0257348						39.9371	0.00075228
	1.95667	165.792		0.00603165		0.000718739		40.0588		0.0287918						39.8157	0.000731418
	1.96	158.4		0.00631313		0.00075228		39.9371		0.0300438						39.6943	0.000753793
	1.96333	162.918		0.00613806		0.000731418		39.8157		0.0291219						39.5737	0.000747715
	1.96667	158.082		0.00632583		0.000753793		39.6943		0.0299213						39.4535	0.000686171
	1.97	159.367		0.00627482		0.000747715		39.5737		0.0295899						39.3332	0.000663012
	1.97333	173.661		0.00575835		0.000686171		39.4535		0.0270718						39.2137	0.000660762
	1.97667	179.727		0.00556399		0.000663012		39.3332		0.0260784						39.0946	0.000660956
	1.98	180.339		0.00554511		0.000660762		39.2137		0.0259109						38.9754	0.000688256
	1.98333	180.286		0.00554674		0.000660956		39.0946		0.0258398						38.857	0.000740545
	1.98667	173.135		0.00577584		0.000688256		38.9754		0.0268251						38.7389	0.000681844
	1.99	160.91		0.00621465		0.000740545		38.857		0.0287754						38.6208	0.000645594
	1.99333	174.763		0.00572203		0.000681844		38.7389		0.0264139						38.5035	0.000732335
	1.99667	184.576		0.00541782		0.000645594		38.6208		0.0249334						38.3865	0.000712738
	2	162.714		0.00614575		0.000732335		38.5035		0.0281974						38.2695	0.000636545
	2.00333	167.188		0.00598129		0.000712738		38.3865		0.0273595						38.1532	0.000643335
	2.00667	187.2		0.00534188		0.000636545		38.2695		0.0243602						38.0373	0.000654484
	2.01	185.224		0.00539887		0.000643335		38.1532		0.0245453						37.9213	0.00065072
	2.01333	182.069		0.00549242		0.000654484		38.0373		0.0248948						37.8061	0.000617924
	2.01667	183.122		0.00546084		0.00065072		37.9213		0.0246762						37.6912	0.000599882
	2.02	192.841		0.00518562		0.000617924		37.8061		0.0233613						37.5764	0.00064839
	2.02333	198.641		0.00503421		0.000599882		37.6912		0.0226103						37.4622	0.000666025
	2.02667	183.78		0.00544129		0.00064839		37.5764		0.0243641						37.3483	0.000658276
	2.03	178.914		0.00558928		0.000666025		37.4622		0.0249507						37.2345	0.0006968
	2.03333	181.02		0.00552425		0.000658276		37.3483		0.0245855						37.1214	0.000717856
	2.03667	171.012		0.00584754		0.0006968		37.2345		0.025945						37.0086	0.000677067
	2.04	165.996		0.00602424		0.000717856		37.1214		0.0266478						36.8958	0.000681065
	2.04333	175.996		0.00568195		0.000677067		37.0086		0.0250573						36.7837	0.000701031
	2.04667	174.963		0.00571549		0.000681065		36.8958		0.0251284						36.6719	0.000684048
	2.05	169.98		0.00588305		0.000701031		36.7837		0.0257865						36.5601	0.000687335
	2.05333	174.2		0.00574053		0.000684048		36.6719		0.0250853						36.449	0.000720817
	2.05667	173.367		0.00576811		0.000687335		36.5601		0.025129						36.3383	0.000692797
	2.06	165.314		0.00604909		0.000720817		36.449		0.0262731						36.2275	0.000663134
	2.06333	172		0.00581395		0.000692797		36.3383		0.0251751						36.1174	0.000662006
	2.06667	179.694		0.00556502		0.000663134		36.2275		0.0240237						36.0077	0.000655849
	2.07	180		0.00555556		0.000662006		36.1174		0.02391						35.898	0.000647112
	2.07333	181.69		0.00550388		0.000655849		36.0077		0.0236156						35.7889	0.000633519
	2.07667	184.143		0.00543056		0.000647112		35.898		0.02323						35.6801	0.000635147
	2.08	188.094		0.00531649		0.000633519		35.7889		0.0226729						35.5714	0.000648782
	2.08333	187.612		0.00533015		0.000635147		35.6801		0.0226621						35.4633	0.000696849
	2.08667	183.669		0.00544458		0.000648782		35.5714		0.0230781						35.3555	0.0007327
	2.09	171		0.00584795		0.000696849		35.4633		0.0247126						35.2478	0.000679353
	2.09333	162.633		0.00614881		0.0007327		35.3555		0.025905						35.1407	0.000673771
	2.09667	175.404		0.00570112		0.000679353		35.2478		0.0239457						35.0339	0.00070826
	2.1	176.857		0.00565429		0.000673771		35.1407		0.0236768						34.9271	0.000692797
	2.10333	168.245		0.00594371		0.00070826		35.0339		0.0248131						34.821	0.000684178
	2.10667	172		0.00581395		0.000692797		34.9271		0.0241974						34.7152	0.000702618
	2.11	174.167		0.00574162		0.000684178		34.821		0.0238237						34.6094	0.000672915
	2.11333	169.596		0.00589637		0.000702618		34.7152		0.0243915						34.5042	0.00063802
	2.11667	177.082		0.0056471		0.000672915		34.6094		0.0232892						34.3994	0.000662006
	2.12	186.767		0.00535426		0.00063802		34.5042		0.0220144						34.2945	0.000664932
	2.12333	180		0.00555556		0.000662006		34.3994		0.0227726						34.1903	0.00064168
	2.12667	179.208		0.00558011		0.000664932		34.2945		0.0228035						34.0864	0.000635353
	2.13	185.702		0.00538497		0.00064168		34.1903		0.0219392						33.9825	0.000645168
	2.13333	187.551		0.00533188		0.000635353		34.0864		0.0216569						33.8793	0.00068894
	2.13667	184.698		0.00541424		0.000645168		33.9825		0.0219244						33.7763	0.00066946
	2.14	172.963		0.00578158		0.00068894		33.8793		0.0233408						33.6734	0.000630386
	2.14333	177.996		0.0056181		0.00066946		33.7763		0.0226119						33.5711	0.000677052
	2.14667	189.029		0.00529019		0.000630386		33.6734		0.0212272						33.469	0.000705488
	2.15	176		0.00568182		0.000677052		33.5711		0.0227294						33.367	0.000675268
	2.15333	168.906		0.00592045		0.000705488		33.469		0.023612						33.2656	0.000674828
	2.15667	176.465		0.00566685		0.000675268		33.367		0.0225317						33.1646	0.000690914
	2.16	176.58		0.00566316		0.000674828		33.2656		0.0224486						33.0635	0.000725328
	2.16333	172.469		0.00579814		0.000690914		33.1646		0.0229138						32.963	0.000725959
	2.16667	164.286		0.00608695		0.000725328		33.0635		0.0239819						32.8629	0.00069293
	2.17	164.143		0.00609225		0.000725959		32.963		0.0239298						32.7627	0.000679604
	2.17333	171.967		0.00581507		0.00069293		32.8629		0.0227717						32.6631	0.000669569
	2.17667	175.339		0.00570324		0.000679604		32.7627		0.0222657						32.5639	0.00066133
	2.18	177.967		0.00561902		0.000669569		32.6631		0.0218702						32.4646	0.000669445
	2.18333	180.184		0.00554988		0.00066133		32.5639		0.0215355						32.366	0.000683072
	2.18667	178		0.00561798		0.000669445		32.4646		0.0217333						32.2676	0.000707847
	2.19	174.449		0.00573233		0.000683072		32.366		0.0221083						32.1693	0.000684834
	2.19333	168.343		0.00594025		0.000707847		32.2676		0.0228406						32.0716	0.000628786
	2.19667	174		0.00574713		0.000684834		32.1693		0.0220306						31.9741	0.000668585
	2.2	189.51		0.00527677		0.000628786		32.0716		0.0201661						31.8767	0.000741107
	2.20333	178.229		0.00561076		0.000668585		31.9741		0.0213774						31.7798	0.000813876
	2.20667	160.788		0.00621937		0.000741107		31.8767		0.023624						31.6832	0.000790812
	2.21	146.412		0.00683004		0.000813876		31.7798		0.0258648						31.5867	0.000721564
	2.21333	150.682		0.00663649		0.000790812		31.6832		0.0250555						31.4907	0.000692286
	2.21667	165.143		0.00605536		0.000721564		31.5867		0.0227918						31.395	0.000700965
	2.22	172.127		0.00580966		0.000692286		31.4907		0.0218006						31.2993	0.000748923
	2.22333	169.996		0.00588249		0.000700965		31.395		0.0220068						31.2042	0.000706701
	2.22667	159.11		0.00628496		0.000748923		31.2993		0.0234408						31.1094	0.000664643
	2.23	168.616		0.00593064		0.000706701		31.2042		0.022052						31.0146	0.000697032
	2.23333	179.286		0.00557768		0.000664643		31.1094		0.0206766						30.9203	0.000700948
	2.23667	170.955		0.00584949		0.000697032		31.0146		0.0216182						30.8264	0.000677144
	2.24	170		0.00588235		0.000700948		30.9203		0.0216735						30.7324	0.000675142
	2.24333	175.976		0.00568259		0.000677144		30.8264		0.0208739						30.639	0.000673459
	2.24667	176.498		0.00566579		0.000675142		30.7324		0.0207487						30.5459	0.000671819
	2.25	176.939		0.00565167		0.000673459		30.639		0.0206341						30.4528	0.00069111
	2.25333	177.371		0.0056379		0.000671819		30.5459		0.0205213						30.3603	0.000715236
	2.25667	172.42		0.00579979		0.00069111		30.4528		0.0210463						30.268	0.000710502
	2.26	166.604		0.00600226		0.000715236		30.3603		0.0217148						30.1758	0.000688387
	2.26333	167.714		0.00596253		0.000710502		30.268		0.0215055						30.0841	0.000663315
	2.26667	173.102		0.00577694		0.000688387		30.1758		0.0207726						29.9927	0.000672608
	2.27	179.645		0.00556653		0.000663315		30.0841		0.0199552						29.9013	0.000699204
	2.27333	177.163		0.00564452		0.000672608		29.9927		0.0201733						29.8104	0.000742428
	2.27667	170.424		0.00586772		0.000699204		29.9013		0.0209071						29.7198	0.000732885
	2.28	160.502		0.00623045		0.000742428		29.8104		0.0221321						29.6293	0.000694412
	2.28333	162.592		0.00615036		0.000732885		29.7198		0.0217812						29.5392	0.000667469
	2.28667	171.6		0.00582751		0.000694412		29.6293		0.0205749						29.4495	0.000659198
	2.29	178.527		0.00560139		0.000667469		29.5392		0.0197165						29.3597	0.000669938
	2.29333	180.767		0.00553198		0.000659198		29.4495		0.019413						29.2705	0.00071485
	2.29667	177.869		0.00562212		0.000669938		29.3597		0.0196692						29.1815	0.000748481
	2.3	166.694		0.00599902		0.00071485		29.2705		0.020924						29.0926	0.000708483
	2.30333	159.204		0.00628125		0.000748481		29.1815		0.0218418						29.0042	0.000679701
	2.30667	168.192		0.00594559		0.000708483		29.0926		0.0206116						28.9161	0.000673181
	2.31	175.314		0.00570405		0.000679701		29.0042		0.0197142						28.8279	0.000697016
	2.31333	177.012		0.00564933		0.000673181		28.9161		0.0194658						28.7403	0.000712184
	2.31667	170.959		0.00584936		0.000697016		28.8279		0.0200935						28.653	0.000696849
	2.32	167.318		0.00597664		0.000712184		28.7403		0.0204684						28.5657	0.000676253
	2.32333	171		0.00584795		0.000696849		28.653		0.0199668						28.4789	0.000661797
	2.32667	176.208		0.00567511		0.000676253		28.5657		0.0193176						28.3923	0.00066306
	2.33	180.057		0.0055538		0.000661797		28.4789		0.0188472						28.3058	0.000663437
	2.33333	179.714		0.0055644		0.00066306		28.3923		0.0188258						28.2198	0.000665995
	2.33667	179.612		0.00556756		0.000663437		28.3058		0.0187791						28.1341	0.000676222
	2.34	178.922		0.00558903		0.000665995		28.2198		0.0187943						28.0483	0.000685832
	2.34333	176.216		0.00567485		0.000676222		28.1341		0.0190249						27.9631	0.00067902
	2.34667	173.747		0.0057555		0.000685832		28.0483		0.0192364						27.8781	0.000682978
	2.35	175.49		0.00569833		0.00067902		27.9631		0.0189875						27.7931	0.000680031
	2.35333	174.473		0.00573155		0.000682978		27.8781		0.0190401						27.7087	0.000623933
	2.35667	175.229		0.00570682		0.000680031		27.7931		0.0189002						27.6245	0.000596074
	2.36	190.984		0.00523604		0.000623933		27.7087		0.0172884						27.5403	0.000604879
	2.36333	199.91		0.00500225		0.000596074		27.6245		0.0164662						27.4566	0.000627164
	2.36667	197		0.00507614		0.000604879		27.5403		0.0166586						27.3732	0.000647615
	2.37	190		0.00526316		0.000627164		27.4566		0.0172198						27.2898	0.00064789
	2.37333	184		0.00543478		0.000647615		27.3732		0.0177273						27.2068	0.000676502
	2.37667	183.922		0.00543709		0.00064789		27.2898		0.0176808						27.1242	0.000722189
	2.38	176.143		0.00567721		0.000676502		27.2068		0.0184055						27.0415	0.000690649
	2.38333	165		0.00606061		0.000722189		27.1242		0.0195888						26.9593	0.000653253
	2.38667	172.535		0.00579593		0.000690649		27.0415		0.0186762						26.8774	0.000625242
	2.39	182.412		0.0054821		0.000653253		26.9593		0.0176113						26.7955	0.000630482
	2.39333	190.584		0.00524703		0.000625242		26.8774		0.0168049						26.7141	0.000644114
	2.39667	189		0.00529101		0.000630482		26.7955		0.0168941						26.6329	0.000638007
	2.4	185		0.00540541		0.000644114		26.7141		0.0172069						26.5517	0.0006319
	2.40333	186.771		0.00535415		0.000638007		26.6329		0.016992						26.471	0.000635492
	2.40667	188.576		0.0053029		0.0006319		26.5517		0.016778						26.3906	0.000659657
	2.41	187.51		0.00533305		0.000635492		26.471		0.0168221						26.3102	0.000677368
	2.41333	180.641		0.00553584		0.000659657		26.3906		0.0174088						26.2302	0.000661466
	2.41667	175.918		0.00568447		0.000677368		26.3102		0.0178217						26.1505	0.000650457
	2.42	180.147		0.00555102		0.000661466		26.2302		0.0173504						26.0708	0.000647014
	2.42333	183.196		0.00545863		0.000650457		26.1505		0.0170098						25.9916	0.000642922
	2.42667	184.171		0.00542974		0.000647014		26.0708		0.0168682						25.9126	0.000646754
	2.43	185.343		0.0053954		0.000642922		25.9916		0.0167106						25.8336	0.00065485
	2.43333	184.245		0.00542756		0.000646754		25.9126		0.0167591						25.7551	0.000640903
	2.43667	181.967		0.0054955		0.00065485		25.8336		0.0169172						25.6769	0.000637393
	2.44	185.927		0.00537845		0.000640903		25.7551		0.0165065						25.5986	0.000673288
	2.44333	186.951		0.005349		0.000637393		25.6769		0.0163663						25.5208	0.000688793
	2.44667	176.984		0.00565023		0.000673288		25.5986		0.0172352						25.4433	0.000676925
	2.45	173		0.00578035		0.000688793		25.5208		0.0175786						25.3657	0.000647386
	2.45333	176.033		0.00568075		0.000676925		25.4433		0.0172232						25.2887	0.000630402
	2.45667	184.065		0.00543286		0.000647386		25.3657		0.0164214						25.2118	0.000638116
	2.46	189.024		0.00529033		0.000630402		25.2887		0.015942						25.135	0.000624413
	2.46333	186.739		0.00535507		0.000638116		25.2118		0.0160881						25.0586	0.000607358
	2.46667	190.837		0.00524007		0.000624413		25.135		0.0156946						24.9825	0.000607256
	2.47	196.196		0.00509694		0.000607358		25.0586		0.0152195						24.9063	0.000622391
	2.47333	196.229		0.00509609		0.000607256		24.9825		0.0151707						24.8306	0.000651574
	2.47667	191.457		0.0052231		0.000622391		24.9063		0.0155015						24.7552	0.000652027
	2.48	182.882		0.00546801		0.000651574		24.8306		0.016179						24.6797	0.000635313
	2.48333	182.755		0.00547181		0.000652027		24.7552		0.0161411						24.6048	0.000611635
	2.48667	187.563		0.00533154		0.000635313		24.6797		0.0156794						24.53	0.000604091
	2.49	194.824		0.00513284		0.000611635		24.6048		0.0150491						24.4552	0.000605229
	2.49333	197.257		0.00506953		0.000604091		24.53		0.0148183						24.3809	0.000585176
	2.49667	196.886		0.00507908		0.000605229		24.4552		0.014801						24.3068	0.000585999
	2.5	203.633		0.0049108		0.000585176		24.3809		0.0142671						24.2327	0.000618749
	2.50333	203.347		0.0049177		0.000585999		24.3068		0.0142438						24.1591	0.000639544
	2.50667	192.584		0.00519254		0.000618749		24.2327		0.014994						24.0857	0.000635587
	2.51	186.322		0.00536705		0.000639544		24.1591		0.0154508						24.0123	0.000597817
	2.51333	187.482		0.00533385		0.000635587		24.0857		0.0153086						23.9393	0.000601305
	2.51667	199.327		0.00501688		0.000597817		24.0123		0.014355						23.8666	0.000638537
	2.52	198.171		0.00504615		0.000601305		23.9393		0.0143948						23.7938	0.000655629
	2.52333	186.616		0.0053586		0.000638537		23.8666		0.0152397						23.7215	0.000647615
	2.52667	181.751		0.00550203		0.000655629		23.7938		0.0155999						23.6495	0.000614816
	2.53	184		0.00543478		0.000647615		23.7215		0.0153624						23.5774	0.000602929
	2.53333	193.816		0.00515953		0.000614816		23.6495		0.0145401						23.5057	0.000602494
	2.53667	197.637		0.00505978		0.000602929		23.5774		0.0142155						23.4343	0.000614959
	2.54	197.78		0.00505612		0.000602494		23.5057		0.0141621						23.3629	0.000620037
	2.54333	193.771		0.00516073		0.000614959		23.4343		0.0144111						23.2919	0.00061527
	2.54667	192.184		0.00520335		0.000620037		23.3629		0.0144859						23.2211	0.000632051
	2.55	193.673		0.00516334		0.00061527		23.2919		0.0143308						23.1504	0.000659136
	2.55333	188.531		0.00530417		0.000632051		23.2211		0.0146769						23.08	0.000679876
	2.55667	180.784		0.00553146		0.000659136		23.1504		0.0152592						23.0099	0.000678973
	2.56	175.269		0.00570552		0.000679876		23.08		0.0156915						22.9397	0.00065887
	2.56333	175.502		0.00569794		0.000678973		23.0099		0.0156231						22.87	0.000629111
	2.56667	180.857		0.00552923		0.00065887		22.9397		0.0151143						22.8005	0.000610726
	2.57	189.412		0.0052795		0.000629111		22.87		0.0143878						22.7311	0.000612493
	2.57333	195.114		0.00512521		0.000610726		22.8005		0.0139249						22.662	0.000642853
	2.57667	194.551		0.00514004		0.000612493		22.7311		0.0139226						22.5931	0.000675563
	2.58	185.363		0.00539482		0.000642853		22.662		0.0145683						22.5243	0.000666998
	2.58333	176.388		0.00566932		0.000675563		22.5931		0.0152631						22.4558	0.000617598
	2.58667	178.653		0.00559744		0.000666998		22.5243		0.0150236						22.3876	0.000566487
	2.59	192.943		0.00518288		0.000617598		22.4558		0.0138687						22.3194	0.000604403
	2.59333	210.351		0.00475396		0.000566487		22.3876		0.0126823						22.2515	0.000642486
	2.59667	197.155		0.00507215		0.000604403		22.3194		0.0134899						22.1839	0.000628
	2.6	185.469		0.00539174		0.000642486		22.2515		0.0142963						22.1163	0.000619879
	2.60333	189.747		0.00527018		0.000628		22.1839		0.0139315						22.0491	0.000613124
	2.60667	192.233		0.00520202		0.000619879		22.1163		0.0137094						21.9821	0.000604879
	2.61	194.351		0.00514533		0.000613124		22.0491		0.0135188						21.9151	0.000614816
	2.61333	197		0.00507614		0.000604879		21.9821		0.0132965						21.8485	0.000634677
	2.61667	193.816		0.00515953		0.000614816		21.9151		0.0134738						21.7821	0.000600908
	2.62	187.751		0.0053262		0.000634677		21.8485		0.0138667						21.7157	0.000585366
	2.62333	198.302		0.00504281		0.000600908		21.7821		0.013089						21.6498	0.00062941
	2.62667	203.567		0.00491239		0.000585366		21.7157		0.0127117						21.584	0.000632668
	2.63	189.322		0.00528201		0.00062941		21.6498		0.0136266						21.5182	0.000614233
	2.63333	188.347		0.00530935		0.000632668		21.584		0.0136555						21.4528	0.000631177
	2.63667	194		0.00515464		0.000614233		21.5182		0.0132172						21.3876	0.000641017
	2.64	188.792		0.00529683		0.000631177		21.4528		0.0135405						21.3224	0.000638492
	2.64333	185.894		0.00537941		0.000641017		21.3876		0.0137098						21.2576	0.000640441
	2.64667	186.629		0.00535822		0.000638492		21.3224		0.0136142						21.193	0.000638913
	2.65	186.061		0.00537458		0.000640441		21.2576		0.0136143						21.1285	0.000625699
	2.65333	186.506		0.00536176		0.000638913		21.193		0.0135405						21.0642	0.000617691
	2.65667	190.445		0.00525086		0.000625699		21.1285		0.01322						21.0002	0.000620486
	2.66	192.914		0.00518366		0.000617691		21.0642		0.0130112						20.9362	0.000679101
	2.66333	192.045		0.00520711		0.000620486		21.0002		0.0130303						20.8726	0.000697167
	2.66667	175.469		0.00569901		0.000679101		20.9362		0.0142178						20.8092	0.000629856
	2.67	170.922		0.00585062		0.000697167		20.8726		0.0145517						20.7458	0.00059981
	2.67333	189.188		0.00528575		0.000629856		20.8092		0.0131068						20.6827	0.000594507
	2.67667	198.665		0.0050336		0.00059981		20.7458		0.0124435						20.6199	0.000608409
	2.68	200.437		0.0049891		0.000594507		20.6827		0.012296						20.557	0.000631545
	2.68333	195.857		0.00510577		0.000608409		20.6199		0.0125453						20.4946	0.000655997
	2.68667	188.682		0.00529992		0.000631545		20.557		0.0129827						20.4323	0.000667929
	2.69	181.649		0.00550512		0.000655997		20.4946		0.0134444						20.37	0.000650415
	2.69333	178.404		0.00560526		0.000667929		20.4323		0.0136473						20.3081	0.000604192
	2.69667	183.208		0.00545828		0.000650415		20.37		0.013249						20.2464	0.000598493
	2.7	197.224		0.00507038		0.000604192		20.3081		0.01227						20.1847	0.000619341
	2.70333	199.102		0.00502255		0.000598493		20.2464		0.0121173						20.1234	0.000661676
	2.70667	192.4		0.00519751		0.000619341		20.1847		0.0125012						20.0622	0.000665218
	2.71	180.09		0.00555278		0.000661676		20.1234		0.0133152						20.0011	0.000620631
	2.71333	179.131		0.00558251		0.000665218		20.0622		0.0133458						19.9403	0.000607017
	2.71667	192		0.00520833		0.000620631		20.0011		0.0124133						19.8797	0.000603791
	2.72	196.306		0.00509409		0.000607017		19.9403		0.0121041						19.8191	0.000606866
	2.72333	197.355		0.00506701		0.000603791		19.8797		0.0120032						19.7589	0.0006101
	2.72667	196.355		0.00509282		0.000606866		19.8191		0.0120276						19.6989	0.000612043
	2.73	195.314		0.00511996		0.0006101		19.7589		0.0120549						19.6388	0.000637519
	2.73333	194.694		0.00513627		0.000612043		19.6989		0.0120566						19.5792	0.000647717
	2.73667	186.914		0.00535005		0.000637519		19.6388		0.0125201						19.5197	0.000629124
	2.74	183.971		0.00543564		0.000647717		19.5792		0.0126818						19.4602	0.000656026
	2.74333	189.408		0.00527961		0.000629124		19.5197		0.0122803						19.401	0.000687739
	2.74667	181.641		0.00550536		0.000656026		19.4602		0.0127664						19.3421	0.000654732
	2.75	173.265		0.00577151		0.000687739		19.401		0.0133429						19.2831	0.00062964
	2.75333	182		0.00549451		0.000654732		19.3421		0.0126639						19.2245	0.000618069
	2.75667	189.253		0.00528393		0.00062964		19.2831		0.0121414						19.1661	0.000617195
	2.76	192.796		0.00518683		0.000618069		19.2245		0.0118821						19.1077	0.000632735
	2.76333	193.069		0.0051795		0.000617195		19.1661		0.0118292						19.0496	0.000679876
	2.76667	188.327		0.00530991		0.000632735		19.1077		0.0120901						18.9918	0.000660627
	2.77	175.269		0.00570552		0.000679876		19.0496		0.0129514						18.9339	0.000621278
	2.77333	180.376		0.00554397		0.000660627		18.9918		0.0125465						18.8763	0.000651154
	2.77667	191.8		0.00521376		0.000621278		18.9339		0.0117632						18.819	0.00066845
	2.78	183		0.00546448		0.000651154		18.8763		0.0122914						18.7616	0.000656188
	2.78333	178.265		0.00560963		0.00066845		18.819		0.0125795						18.7046	0.000655953
	2.78667	181.596		0.00550673		0.000656188		18.7616		0.0123112						18.6478	0.000658185
	2.79	181.661		0.00550476		0.000655953		18.7046		0.0122694						18.591	0.000658349
	2.79333	181.045		0.00552349		0.000658185		18.6478		0.0122737						18.5345	0.000627636
	2.79667	181		0.00552486		0.000658349		18.591		0.0122393						18.4781	0.000587284
	2.8	189.857		0.00526712		0.000627636		18.5345		0.0116329						18.4218	0.000637225
	2.80333	202.902		0.00492849		0.000587284		18.4781		0.0108519						18.3658	0.000667869
	2.80667	187		0.00534759		0.000637225		18.4218		0.0117389						18.31	0.000616684
	2.81	178.42		0.00560475		0.000667869		18.3658		0.012266						18.2542	0.00059411
	2.81333	193.229		0.00517521		0.000616684		18.31		0.0112915						18.1988	0.000598899
	2.81667	200.571		0.00498577		0.00059411		18.2542		0.010845						18.1435	0.000664432
	2.82	198.967		0.00502596		0.000598899		18.1988		0.0108992						18.0882	0.000683009
	2.82333	179.343		0.00557591		0.000664432		18.1435		0.0120551						18.0332	0.000648105
	2.82667	174.465		0.00573181		0.000683009		18.0882		0.0123544						17.9784	0.000684111
	2.83	183.861		0.00543889		0.000648105		18.0332		0.0116874						17.9236	0.00070728
	2.83333	174.184		0.00574106		0.000684111		17.9784		0.0122992						17.8692	0.000650039
	2.83667	168.478		0.00593549		0.00070728		17.9236		0.012677						17.8149	0.000630116
	2.84	183.314		0.00545512		0.000650039		17.8692		0.0116156						17.7606	0.000634028
	2.84333	189.11		0.00528793		0.000630116		17.8149		0.0112254						17.7066	0.000654879
	2.84667	187.943		0.00532076		0.000634028		17.7606		0.0112607						17.6528	0.000665705
	2.85	181.959		0.00549574		0.000654879		17.7066		0.0115957						17.599	0.000651111
	2.85333	179		0.00558659		0.000665705		17.6528		0.0117515						17.5455	0.000620738
	2.85667	183.012		0.00546412		0.000651111		17.599		0.0114589						17.4922	0.000611045
	2.86	191.967		0.00520923		0.000620738		17.5455		0.0108912						17.4389	0.000676111
	2.86333	195.012		0.00512789		0.000611045		17.4922		0.0106885						17.3859	0.000672035
	2.86667	176.245		0.00567392		0.000676111		17.4389		0.0117906						17.3331	0.00062376
	2.87	177.314		0.00563971		0.000672035		17.3859		0.0116839						17.2802	0.000667424
	2.87333	191.037		0.00523459		0.00062376		17.3331		0.0108117						17.2277	0.00068522
	2.87667	178.539		0.00560102		0.000667424		17.2802		0.0115332						17.1754	0.000632393
	2.88	173.902		0.00575037		0.00068522		17.2277		0.0118048						17.123	0.000628083
	2.88333	188.429		0.00530704		0.000632393		17.1754		0.0108616						17.071	0.000650358
	2.88667	189.722		0.00527087		0.000628083		17.123		0.0107547						17.0191	0.000704737
	2.89	183.224		0.0054578		0.000650358		17.071		0.0111023						16.9673	0.000692041
	2.89333	169.086		0.00591415		0.000704737		17.0191		0.011994						16.9157	0.000632188
	2.89667	172.188		0.00580761		0.000692041		16.9673		0.011742						16.8643	0.000633122
	2.9	188.49		0.00530532		0.000632188		16.9157		0.0106939						16.8129	0.000649012
	2.90333	188.212		0.00531316		0.000633122		16.8643		0.0106772						16.7618	0.000654232
	2.90667	183.604		0.0054465		0.000649012		16.8129		0.0109118						16.7109	0.000642978
	2.91	182.139		0.00549031		0.000654232		16.7618		0.0109661						16.6599	0.000622021
	2.91333	185.327		0.00539587		0.000642978		16.7109		0.0107447						16.6093	0.000620327
	2.91667	191.571		0.00522		0.000622021		16.6599		0.0103628						16.5589	0.000625068
	2.92	192.094		0.00520578		0.000620327		16.6093		0.0103032						16.5084	0.00063494
	2.92333	190.637		0.00524557		0.000625068		16.5589		0.0103504						16.4582	0.000636446
	2.92667	187.673		0.00532842		0.00063494		16.5084		0.0104818						16.4082	0.00062388
	2.93	187.229		0.00534105		0.000636446		16.4582		0.0104748						16.3582	0.000589907
	2.93333	191		0.0052356		0.00062388		16.4082		0.0102368						16.3085	0.0005988
	2.93667	202		0.0049505		0.000589907		16.3582		0.00964982						16.2589	0.000636517
	2.94	199		0.00502513		0.0005988		16.3085		0.00976553						16.2094	0.000610917
	2.94333	187.208		0.00534165		0.000636517		16.2589		0.0103491						16.1601	0.000603629
	2.94667	195.053		0.00512681		0.000610917		16.2094		0.00990259						16.111	0.000639936
	2.95	197.408		0.00506565		0.000603629		16.1601		0.00975472						16.0619	0.0006344
	2.95333	186.208		0.00537034		0.000639936		16.111		0.01031						16.0131	0.000619801
	2.95667	187.833		0.00532388		0.0006344		16.0619		0.0101897						15.9645	0.00062811
	2.96	192.257		0.00520137		0.000619801		16.0131		0.00992496						15.9158	0.000626692
	2.96333	189.714		0.00527109		0.00062811		15.9645		0.0100274						15.8674	0.000613395
	2.96667	190.143		0.0052592		0.000626692		15.9158		0.00997432						15.8192	0.000616827
	2.97	194.265		0.00514761		0.000613395		15.8674		0.00973301						15.771	0.000625351
	2.97333	193.184		0.00517641		0.000616827		15.8192		0.00975773						15.7231	0.000633189
	2.97667	190.551		0.00524794		0.000625351		15.771		0.00986241						15.6753	0.000614749
	2.98	188.192		0.00531372		0.000633189		15.7231		0.0099557						15.6275	0.00059301
	2.98333	193.837		0.00515897		0.000614749		15.6753		0.00963639						15.5801	0.000611083
	2.98667	200.943		0.00497654		0.00059301		15.6275		0.00926729						15.5327	0.000627164
	2.99	195		0.00512821		0.000611083		15.5801		0.00952071						15.4854	0.000636018
	2.99333	190		0.00526316		0.000627164		15.5327		0.00974156						15.4383	0.000632393
	2.99667	187.355		0.00533746		0.000636018		15.4854		0.00984898						15.3914	0.000638759
	3	188.429		0.00530704		0.000632393		15.4383		0.00976308						15.3445	0.000693919
	3.00333	186.551		0.00536046		0.000638759		15.3914		0.0098314						15.2979	0.000708449
	3.00667	171.722		0.00582337		0.000693919		15.3445		0.0106478						15.2514	0.000681174
	3.01	168.2		0.0059453		0.000708449		15.2979		0.0108378						15.2049	0.000625351
	3.01333	174.935		0.00571641		0.000681174		15.2514		0.0103888						15.1587	0.000594012
	3.01667	190.551		0.00524794		0.000625351		15.2049		0.00950839						15.1126	0.000599958
	3.02	200.604		0.00498495		0.000594012		15.1587		0.00900445						15.0666	0.000588706
	3.02333	198.616		0.00503484		0.000599958		15.1126		0.00906694						15.0208	0.000581563
	3.02667	202.412		0.00494042		0.000588706		15.0666		0.00886979						14.9752	0.000608409
	3.03	204.898		0.00488048		0.000581563		15.0208		0.00873555						14.9295	0.000630863
	3.03333	195.857		0.00510577		0.000608409		14.9752		0.00911102						14.8841	0.000640665
	3.03667	188.886		0.0052942		0.000630863		14.9295		0.00941848						14.8389	0.00060996
	3.04	185.996		0.00537646		0.000640665		14.8841		0.00953576						14.7937	0.000589694
	3.04333	195.359		0.00511878		0.00060996		14.8389		0.00905115						14.7487	0.000600956
	3.04667	202.073		0.00494871		0.000589694		14.7937		0.00872375						14.7039	0.00060328
	3.05	198.286		0.00504322		0.000600956		14.7487		0.00886335						14.6591	0.000601478
	3.05333	197.522		0.00506273		0.00060328		14.7039		0.00887059						14.6146	0.000597353
	3.05667	198.114		0.0050476		0.000601478		14.6591		0.00881713						14.5702	0.0006064
	3.06	199.482		0.00501298		0.000597353		14.6146		0.00873006						14.5258	0.000629191
	3.06333	196.506		0.0050889		0.0006064		14.5702		0.00883534						14.4816	0.000622909
	3.06667	189.388		0.00528017		0.000629191		14.5258		0.00913947						14.4376	0.00060977
	3.07	191.298		0.00522745		0.000622909		14.4816		0.00902072						14.3936	0.000595952
	3.07333	195.42		0.00511718		0.00060977		14.4376		0.00880362						14.3499	0.000607169
	3.07667	199.951		0.00500123		0.000595952		14.3936		0.0085779						14.3063	0.000639668
	3.08	196.257		0.00509536		0.000607169		14.3499		0.0087128						14.2627	0.000645237
	3.08333	186.286		0.00536809		0.000639668		14.3063		0.00915126						14.2193	0.00063788
	3.08667	184.678		0.00541483		0.000645237		14.2627		0.00920281						14.1761	0.00061975
	3.09	186.808		0.00535309		0.00063788		14.2193		0.00907023						14.1329	0.000586282
	3.09333	192.273		0.00520094		0.00061975		14.1761		0.00878565						14.09	0.000571264
	3.09667	203.249		0.00492007		0.000586282		14.1329		0.00828587						14.0472	0.000629151
	3.1	208.592		0.00479405		0.000571264		14.09		0.0080491						14.0043	0.000631478
	3.10333	189.4		0.00527983		0.000629151		14.0472		0.00883778						13.9618	0.000577869
	3.10667	188.702		0.00529936		0.000631478		14.0043		0.00884343						13.9194	0.000574944
	3.11	206.208		0.00484947		0.000577869		13.9618		0.00806808						13.8769	0.000585942
	3.11333	207.257		0.00482493		0.000574944		13.9194		0.00800285						13.8348	0.000606224
	3.11667	203.367		0.00491722		0.000585942		13.8769		0.00813107						13.7927	0.000615515
	3.12	196.563		0.00508743		0.000606224		13.8348		0.00838697						13.7507	0.000616413
	3.12333	193.596		0.0051654		0.000615515		13.7927		0.00848963						13.7089	0.000614233
	3.12667	193.314		0.00517293		0.000616413		13.7507		0.0084761						13.6673	0.000600895
	3.13	194		0.00515464		0.000614233		13.7089		0.00842046						13.6256	0.000583597
	3.13333	198.306		0.00504271		0.000600895		13.6673		0.00821259						13.5842	0.000607219
	3.13667	204.184		0.00489754		0.000583597		13.6256		0.00795186						13.5429	0.000627851
	3.14	196.241		0.00509578		0.000607219		13.5842		0.00824858						13.5016	0.000604152
	3.14333	189.792		0.00526893		0.000627851		13.5429		0.00850294						13.4606	0.000597087
	3.14667	197.237		0.00507004		0.000604152		13.5016		0.00815705						13.4197	0.000603516
	3.15	199.571		0.00501075		0.000597087		13.4606		0.00803715						13.3788	0.000588895
	3.15333	197.445		0.0050647		0.000603516		13.4197		0.00809901						13.3382	0.000586741
	3.15667	202.347		0.00494201		0.000588895		13.3788		0.00787872						13.2976	0.00060562
	3.16	203.09		0.00492393		0.000586741		13.3382		0.00782604						13.2571	0.000650429
	3.16333	196.759		0.00508236		0.00060562		13.2976		0.00805331						13.2168	0.000667379
	3.16667	183.204		0.0054584		0.000650429		13.2571		0.0086228						13.1767	0.00057187
	3.17	178.551		0.00560064		0.000667379		13.2168		0.00882063						13.1365	0.000554542
	3.17333	208.371		0.00479913		0.00057187		13.1767		0.00753534						13.0966	0.000597979
	3.17667	214.882		0.00465372		0.000554542		13.1365		0.00728475						13.0568	0.000608471
	3.18	199.273		0.00501824		0.000597979		13.0966		0.00783149						13.017	0.000606211
	3.18333	195.837		0.00510629		0.000608471		13.0568		0.00794468						12.9774	0.0005988
	3.18667	196.567		0.00508732		0.000606211		13.017		0.00789105						12.938	0.000589609
	3.19	199		0.00502513		0.0005988		12.9774		0.00777089						12.8986	0.000585599
	3.19333	202.102		0.004948		0.000589609		12.938		0.00762836						12.8594	0.000607711
	3.19667	203.486		0.00491434		0.000585599		12.8986		0.00755339						12.8203	0.000598235
	3.2	196.082		0.00509991		0.000607711		12.8594		0.00781478						12.7812	0.000551371
	3.20333	199.188		0.00502038		0.000598235		12.8203		0.00766955						12.7424	0.000545702
	3.20667	216.118		0.0046271		0.000551371		12.7812		0.0070472						12.7037	0.000560021
	3.21	218.363		0.00457953		0.000545702		12.7424		0.00695355						12.665	0.00059212
	3.21333	212.78		0.00469969		0.000560021		12.7037		0.00711432						12.6265	0.000614413
	3.21667	201.245		0.00496907		0.00059212		12.665		0.00749917						12.5881	0.000625364
	3.22	193.943		0.00515615		0.000614413		12.6265		0.00775787						12.5497	0.000621265
	3.22333	190.547		0.00524805		0.000625364		12.5881		0.00787214						12.5116	0.000611889
	3.22667	191.804		0.00521366		0.000621265		12.5497		0.00779672						12.4736	0.000599047
	3.23	194.743		0.00513497		0.000611889		12.5116		0.00765572						12.4356	0.000591843
	3.23333	198.918		0.0050272		0.000599047		12.4736		0.00747226						12.3978	0.000592974
	3.23667	201.339		0.00496675		0.000591843		12.4356		0.00735991						12.3601	0.000622206
	3.24	200.955		0.00497624		0.000592974		12.3978		0.00735157						12.3224	0.000599894
	3.24333	191.514		0.00522155		0.000622206		12.3601		0.00769053						12.285	0.000549439
	3.24667	198.637		0.00503431		0.000599894		12.3224		0.00739216						12.2477	0.000565882
	3.25	216.878		0.00461089		0.000549439		12.285		0.00674985						12.2103	0.00060257
	3.25333	210.576		0.00474888		0.000565882		12.2477		0.00693073						12.1732	0.000633341
	3.25667	197.755		0.00505676		0.00060257		12.2103		0.00735758						12.1362	0.000610954
	3.26	188.147		0.00531499		0.000633341		12.1732		0.00770981						12.0993	0.00057289
	3.26333	195.041		0.00512713		0.000610954		12.1362		0.00741469						12.0625	0.000570395
	3.26667	208		0.00480769		0.00057289		12.0993		0.00693155						12.0258	0.000581597
	3.27	208.91		0.00478675		0.000570395		12.0625		0.00688038						11.9892	0.000592697
	3.27333	204.886		0.00488076		0.000581597		12.0258		0.0069942						11.9528	0.000569972
	3.27667	201.049		0.00497391		0.000592697		11.9892		0.00710596						11.9164	0.000554238
	3.28	209.065		0.0047832		0.000569972		11.9528		0.00681273						11.8801	0.000589478
	3.28333	215		0.00465116		0.000554238		11.9164		0.00660454						11.844	0.000592338
	3.28667	202.147		0.0049469		0.000589478		11.8801		0.00700306						11.808	0.00057289
	3.29	201.171		0.0049709		0.000592338		11.844		0.00701566						11.772	0.000581691
	3.29333	208		0.00480769		0.00057289		11.808		0.0067647						11.7363	0.000578683
	3.29667	204.853		0.00488155		0.000581691		11.772		0.00684769						11.7006	0.000553083
	3.3	205.918		0.0048563		0.000578683		11.7363		0.00679157						11.6649	0.000579335
	3.30333	215.449		0.00464147		0.000553083		11.7006		0.00647141						11.6295	0.000615384
	3.30667	205.686		0.00486178		0.000579335		11.6649		0.00675791						11.5942	0.000579096
	3.31	193.637		0.0051643		0.000615384		11.6295		0.00715661						11.5588	0.000575658
	3.31333	205.771		0.00485977		0.000579096		11.5942		0.00671413						11.5237	0.000598664
	3.31667	207		0.00483092		0.000575658		11.5588		0.00665393						11.4887	0.000625886
	3.32	199.045		0.00502399		0.000598664		11.5237		0.00689883						11.4537	0.000629896
	3.32333	190.388		0.00525243		0.000625886		11.4887		0.00719061						11.4189	0.00059694
	3.32667	189.176		0.00528608		0.000629896		11.4537		0.00721462						11.3842	0.000597329
	3.33	199.62		0.00500952		0.00059694		11.4189		0.00681638						11.3495	0.000601824
	3.33333	199.49		0.00501278		0.000597329		11.3842		0.00680009						11.315	0.000568617
	3.33667	198		0.00505051		0.000601824		11.3495		0.00683039						11.2806	0.000567777
	3.34	209.563		0.00477183		0.000568617		11.315		0.0064339						11.2462	0.000604339
	3.34333	209.873		0.00476479		0.000567777		11.2806		0.00640487						11.212	0.000588718
	3.34667	197.176		0.00507161		0.000604339		11.2462		0.00679653						11.178	0.00056875
	3.35	202.408		0.00494052		0.000588718		11.212		0.00660073						11.1439	0.000577457
	3.35333	209.514		0.00477295		0.00056875		11.178		0.00635748						11.11	0.00059301
	3.35667	206.355		0.00484602		0.000577457		11.1439		0.00643513						11.0763	0.000606335
	3.36	200.943		0.00497654		0.00059301		11.11		0.00658837						11.0425	0.000586943
	3.36333	196.527		0.00508836		0.000606335		11.0763		0.00671594						11.009	0.000578486
	3.36667	203.02		0.00492562		0.000586943		11.0425		0.00648134						10.9755	0.000594255
	3.37	205.988		0.00485465		0.000578486		11.009		0.00636854						10.9421	0.000597182
	3.37333	200.522		0.00498698		0.000594255		10.9755		0.00652226						10.9088	0.000595478
	3.37667	199.539		0.00501155		0.000597182		10.9421		0.00653441						10.8757	0.000589073
	3.38	200.11		0.00499725		0.000595478		10.9088		0.00649597						10.8425	0.00059987
	3.38333	202.286		0.0049435		0.000589073		10.8757		0.00640657						10.8096	0.000622961
	3.38667	198.645		0.00503411		0.00059987		10.8425		0.00650411						10.7767	0.000608714
	3.39	191.282		0.00522788		0.000622961		10.8096		0.00673395						10.7439	0.000597844
	3.39333	195.759		0.00510832		0.000608714		10.7767		0.00655995						10.7112	0.000603815
	3.39667	199.318		0.00501711		0.000597844		10.7439		0.00642318						10.6787	0.000614245
	3.4	197.347		0.00506722		0.000603815		10.7112		0.00646762						10.6462	0.000618515
	3.40333	193.996		0.00515475		0.000614245		10.6787		0.00655934						10.6138	0.000602731
	3.40667	192.657		0.00519057		0.000618515		10.6462		0.0065848						10.5816	0.000587817
	3.41	197.702		0.00505812		0.000602731		10.6138		0.00639727						10.5493	0.000578739
	3.41333	202.718		0.00493296		0.000587817		10.5816		0.00622002						10.5172	0.000567091
[truncated: 447 more rows]
