# Supplementary material for: Volumetric additive manufacturing of pristine silk-based (bio)inks
Source: Nat Commun. 2023 Jan 13;14:210. doi: 10.1038/s41467-023-35807-7 (PMC9839706; doi:10.1038/s41467-023-35807-7)
Supplement: Supplementary file 15 — Source Data [file 41467_2023_35807_MOESM15_ESM.zip › Source data/Supplementary Fig. 14.xlsx]

## Sheet: fig. s14b
Diameter changes of the volumetric prints immersed in ethanol solution with different concentrations for 2 h and 24 h
	0 h			2 h			24 h
Water	7.01	6.76	6.76	9.25	9.73	10.21	10.66	9.81
100	7.01	6.76	6.76	3.73	3.69	3.56	3.38	3.5
80	7.01	6.76	6.76	4.14	3.87	3.63	4.08	3.57
60	7.01	6.76	6.76	6.45	6	5.49	7.72	7.43
40	7.01	6.76	6.76	7.31	7	6.57	7.8	6.96
20	7.01	6.76	6.76	7.76	8.18	7.34	7.26	8.01
