# Supplementary material for: Volumetric additive manufacturing of pristine silk-based (bio)inks
Source: Nat Commun. 2023 Jan 13;14:210. doi: 10.1038/s41467-023-35807-7 (PMC9839706; doi:10.1038/s41467-023-35807-7)
Supplement: Supplementary file 15 — Source Data [file 41467_2023_35807_MOESM15_ESM.zip › Source data/Supplementary Fig. 16.xlsx]

## Sheet: fig. s16c
Diameter of the printed C60 structure during the shrinking process
0 min	10 min	30 min	60 min	120 min	24 h
12.43	10.16	9.12	7.27	7.1	7.25
11.37	10.1	8.92	8.15	7.1	7.07
11.32	10.29	8.87	7.96	7.28	7.04
12.15	9.42	9.13	7.51	7.15	7.47
9.67	10.53	8.87	7.36	7.48	7.47
11.59	9.46	8.25	7.62	6.85	6.31
11.24	10.48	8.71	7.52	7.5	7.01
9.8	10.17	9.11	7.29	6.98	6.91
11.65	9.99	8.75	7.92	6.97	7.42
11.76	10.02	9.15	6.91	7.56	6.95

## Sheet: fig. s16d
pore size of the printed C60 structure during the shrinking process
0 min	10 min	30 min	60 min	120 min	24 h
1.366	1.334	1.187	1.092	1.13	0.924
1.257	1.246	1.163	1.209	0.989	0.903
1.326	1.312	1.286	1.368	1.013	0.935
1.479	1.408	1.507	1.163	1.078	0.871
1.609	1.53	1.384	1.302	1.15	0.815
1.43	1.369	1.258	1.088	1.049	0.83
1.275	1.271	1.228	1.122	1.095	0.995
1.342	1.229	1.161	1.077	0.967	0.991
1.291	1.284	1.186	1.283	1.046	0.951
1.289	1.241	1.345	1.224	1.029	0.936

## Sheet: fig. s16f
Diameter of the printed C60 structure during the expansion process
0 min	10 min	30 min	60 min	120 min	24 h
7.88	9.46	11.34	14.27	14.31	20.37
7.51	10.37	12.35	12.53	18.79	19.32
7.47	9.26	11.45	13.73	14.61	19.12
7.53	8.97	11.62	12.47	16.6	18.93
7.81	9.44	10.72	12.79	16.05	18.14
6.62	9.2	10.9	12.4	13.25	18.17
7.81	9.69	11.76	12.08	14.34	18.77
7.03	8.97	10.47	11.57	15.33	18.88
7.3	9.5	10.74	12.89	14.83	18.89
7.41	9.68	11.29	13.04	16.4	18.5

## Sheet: fig. s16g
Pore size of the printed C60 structure during the expansion process
0 min	10 min	30 min	60 min	120 min	24 h
0.887	1.054	1.166	1.308	1.645	1.524
1.108	1.061	1.092	1.314	1.422	1.821
0.943	0.782	1.006	1.393	1.227	2.119
0.826	1.018	0.94	0.966	1.176	2.38
0.81	0.672	1.129	1.022	1.202	1.873
0.925	0.887	1.033	1.012	1.396	1.86
0.709	0.87	1.076	1.246	1.542	1.559
0.741	0.797	0.993	1.338	1.809	1.44
0.677	0.762	1.124	1.466	1.587	1.474
0.81	0.758	0.905	0.989	1.345	1.895
