# Supplementary material for: Volumetric additive manufacturing of pristine silk-based (bio)inks
Source: Nat Commun. 2023 Jan 13;14:210. doi: 10.1038/s41467-023-35807-7 (PMC9839706; doi:10.1038/s41467-023-35807-7)
Supplement: Supplementary file 15 — Source Data [file 41467_2023_35807_MOESM15_ESM.zip › Source data/Supplementary Fig. 18.xlsx]

## Sheet: fig. s18b
Height-change profiles of volumetrically printed SS structures during the shape-memory processes (without water)
Printed	Shrunken	Compressed	5 min	15 min	60 min
7.2	4.08	1.07	1.17	1.03	1.92
7.53	4.12	1.32	1.42	1.13	1.01
7.16	4.1	1.05	1.15	1.19	1.22
7.1	4.19	1.1	1.17	1.26	1.22
7.59	4.99	1.22	1.42	1.36	1.07
7.56	4.94	1.3	1.4	1.3	1.26
7.33	4.94	1.3	1.36	1.07	1.28
7.43	4.99	1.2	1.3	1.19	1.28
7.33	4.9	1	1.03	1.19	1.24
6.7	4.83	1.18	1.28	1.13	1.24

## Sheet: fig. s18d
Height-change profiles of volumetrically printed SS structures during the shape-memory processes (with water)
Printed	Shrunken	Compressed	5 min	15 min	60 min
7.1	4.01	1.57	3.66	4.65	7.29
7.63	4.1	1.57	3.39	4.99	7.4
7.36	4	1.52	3.99	4.88	7.08
7.2	4.09	1.35	3.44	4.88	7.52
7.66	4.79	1.4	3.22	4.26	7.48
7.53	4.84	1.85	3.67	4.21	7.71
7.63	4.74	2.41	3.61	4.22	8.03
7.63	4.79	2.47	3.27	4.82	7.36
7.13	4.8	1.85	3.39	4.05	7.8
6.5	4.81	1.85	3.05	4.9	7.01
