# Supplementary material for: Volumetric additive manufacturing of pristine silk-based (bio)inks
Source: Nat Commun. 2023 Jan 13;14:210. doi: 10.1038/s41467-023-35807-7 (PMC9839706; doi:10.1038/s41467-023-35807-7)
Supplement: Supplementary file 15 — Source Data [file 41467_2023_35807_MOESM15_ESM.zip › Source data/Supplementary Fig. 2.xlsx]

## Sheet: fig. s2a
Absorbance profiles of 2.5% and 5% SS at wavelengths from 400 nm to 700 nm.
	2.5	5
380	0.0951	0.1322
385	0.0861	0.1191
390	0.0811	0.1128
395	0.0765	0.1063
400	0.0731	0.097
405	0.0697	0.0909
410	0.0657	0.086
415	0.0643	0.0825
420	0.0643	0.0798
425	0.0669	0.076
430	0.0665	0.0728
435	0.0646	0.072
440	0.0623	0.0687
445	0.0606	0.0673
450	0.0595	0.0665
455	0.059	0.0639
460	0.0588	0.0634
465	0.0582	0.062
470	0.0566	0.0613
475	0.0527	0.0607
480	0.0496	0.0593
485	0.0485	0.0588
490	0.0483	0.0584
495	0.0479	0.0582
500	0.0473	0.0575
505	0.0471	0.0571
510	0.0475	0.0565
515	0.0468	0.0564
520	0.0473	0.056
525	0.0467	0.0559
530	0.0464	0.0563
535	0.0459	0.0555
540	0.0457	0.0548
545	0.0452	0.0545
550	0.0454	0.0538
555	0.0454	0.0534
560	0.0458	0.0528
565	0.0448	0.0523
570	0.0446	0.0516
575	0.0447	0.0518
580	0.0444	0.0514
585	0.0439	0.0516
590	0.0438	0.0514
595	0.0436	0.0518
600	0.0449	0.0523
605	0.0431	0.0519
610	0.0428	0.0506
615	0.0431	0.0501
620	0.0422	0.0486
625	0.0417	0.048
630	0.0414	0.0483
635	0.0411	0.0477
640	0.0408	0.0473
645	0.0406	0.0469
650	0.0406	0.0467
655	0.04	0.0458
660	0.0399	0.0451
665	0.04	0.0451
670	0.0398	0.0438
675	0.0394	0.0438
680	0.0393	0.0434
685	0.0392	0.0431
690	0.0393	0.0433
695	0.039	0.0423
700	0.0389	0.0427

## Sheet: fig. s2b
Absorbance profiles of Ru with different concentrations at wavelengths from 400 nm to 700 nm
	1 mM Ru	0.5 mM Ru	0.25 mM Ru	0.125 mM Ru
400	0.5533	0.3198	0.222	0.1562
405	0.6099	0.3426	0.233	0.1601
410	0.6927	0.3831	0.2431	0.167
415	0.8008	0.4351	0.2717	0.1757
420	0.9074	0.4854	0.297	0.1863
425	0.9694	0.518	0.3083	0.1918
430	1.0074	0.5284	0.3136	0.1939
435	1.0331	0.5416	0.3191	0.1955
440	1.0631	0.5555	0.3262	0.197
445	1.103	0.5763	0.3316	0.1995
450	1.1419	0.5966	0.3396	0.2033
455	1.158	0.6033	0.3424	0.2045
460	1.125	0.5851	0.335	0.2005
465	1.0455	0.5485	0.3138	0.19
470	0.9011	0.4746	0.2776	0.173
475	0.7231	0.3898	0.2336	0.1496
480	0.5539	0.3046	0.1914	0.1264
485	0.4313	0.2447	0.1574	0.109
490	0.3513	0.2059	0.1382	0.0968
495	0.2848	0.1747	0.1219	0.0878
500	0.2343	0.1509	0.1082	0.0818
505	0.202	0.1337	0.1023	0.0766
510	0.1783	0.1218	0.0969	0.0714
515	0.1595	0.1122	0.0921	0.0699
520	0.1447	0.1068	0.0901	0.0675
525	0.1316	0.0979	0.0887	0.0648
530	0.1215	0.0917	0.0878	0.0636
535	0.1121	0.0851	0.0843	0.0617
540	0.1032	0.0832	0.0805	0.0619
545	0.0941	0.0767	0.078	0.0577
550	0.0868	0.0763	0.0756	0.0566
555	0.0802	0.0728	0.0759	0.057
560	0.0741	0.0709	0.0774	0.0572
565	0.0672	0.0665	0.0742	0.0565
570	0.0616	0.06	0.0726	0.0557
575	0.0571	0.0574	0.071	0.0534
580	0.0541	0.0567	0.0711	0.0534
585	0.052	0.0557	0.0705	0.0528
590	0.0503	0.0565	0.0697	0.0514
595	0.0492	0.0577	0.0676	0.051
600	0.0486	0.0578	0.0662	0.0543
605	0.0478	0.0561	0.0649	0.0507
610	0.0469	0.0548	0.0635	0.0502
615	0.0463	0.0531	0.0622	0.0495
620	0.0456	0.0535	0.0612	0.0491
625	0.0448	0.0487	0.0614	0.0495
630	0.0448	0.0474	0.0604	0.0484
635	0.0447	0.0474	0.0576	0.0479
640	0.0433	0.0467	0.0609	0.0474
645	0.0432	0.0466	0.0585	0.0476
650	0.0427	0.0468	0.0527	0.0461
655	0.0427	0.0447	0.0481	0.0459
660	0.0426	0.0448	0.0483	0.0478
665	0.0417	0.0448	0.0484	0.0472
670	0.0414	0.0452	0.0482	0.0458
675	0.0412	0.0459	0.0493	0.0456
680	0.0413	0.0434	0.0497	0.0451
685	0.0407	0.0433	0.0502	0.0447
690	0.0405	0.0428	0.0505	0.0465
695	0.0403	0.0431	0.0499	0.0447
700	0.0402	0.0429	0.0494	0.0439
