# Supplementary material for: Volumetric additive manufacturing of pristine silk-based (bio)inks
Source: Nat Commun. 2023 Jan 13;14:210. doi: 10.1038/s41467-023-35807-7 (PMC9839706; doi:10.1038/s41467-023-35807-7)
Supplement: Supplementary file 15 — Source Data [file 41467_2023_35807_MOESM15_ESM.zip › Source data/Supplementary Fig. 20.xlsx]

## Sheet: fig. s20b
Quantified diameter changes of the printed 2.5-10% SF cylinders
	2.5% silk				5% silk				10% silk
Before shrinking	8	9	7.4	7.6	8.43	8.36	7.61	8.68	8.2	8.02	8.17	8.38
After shrinking	3.43	3.6	3.22	3.42	3.92	3.96	3.43	3.92	4.88	4.07	4.07	4.16

## Sheet: fig. s20c
Quantified height changes of the printed 2.5-10% SF cylinders
	2.5% silk				5% silk				10% silk
Before shrinking	7	7	7	7	7.17	7.62	6.65	7	6.61	6.69	6.9	7.12
After shrinking	2.53	2.53	2.6	2.62	3.69	3.35	3.16	3.37	3.91	3.54	3.79	4.15

## Sheet: fig. s20d
Quantified volume changes of the printed 2.5-10% SF cylinders
	2.5% silk				5% silk				10% silk
Before shrinking	351.68	445.1	304.09	309.09	355.771	418.059	302.316	373.15	369.459	321.882	400.651	306.2
After shrinking	23.3657	25.7392	17.5832	27.5832	44.5111	41.2387	29.184	40.651	54.6771	56.1908	59.7422	57.7811
