# Supplementary material for: Volumetric additive manufacturing of pristine silk-based (bio)inks
Source: Nat Commun. 2023 Jan 13;14:210. doi: 10.1038/s41467-023-35807-7 (PMC9839706; doi:10.1038/s41467-023-35807-7)
Supplement: Supplementary file 15 — Source Data [file 41467_2023_35807_MOESM15_ESM.zip › Source data/Supplementary Fig. 21.xlsx]

## Sheet: fig. s21a
Compressive moduli of volumetrically printed structures at different SS concentrations in the printed state
2.5% ss	5% ss
0.173	0.0638
0.205	0.056
0.225	0.087

## Sheet: fig. s21b
Compressive moduli of volumetrically printed structures at different SS concentrations in the shrunken state
2.5% ss	5% ss
223	41.3
130	37.2
134	40.4

## Sheet: fig. s21c
Compressive moduli of volumetrically printed structures at different SS concentrations in the expansion state
2.5% ss	5% ss
0.19	0.192
0.16	0.147
0.19	0.16
