# Supplementary material for: Volumetric additive manufacturing of pristine silk-based (bio)inks
Source: Nat Commun. 2023 Jan 13;14:210. doi: 10.1038/s41467-023-35807-7 (PMC9839706; doi:10.1038/s41467-023-35807-7)
Supplement: Supplementary file 15 — Source Data [file 41467_2023_35807_MOESM15_ESM.zip › Source data/Supplementary Fig. 22.xlsx]

## Sheet: fig. s22a
Tensile moduli of volumetrically printed structures at different SS concentrations in the printed state
2.5% ss	5% ss
0.62	0.109
0.65	0.216
0.66	0.163

## Sheet: fig. s22b
Tensile moduli of volumetrically printed structures at different SS concentrations in the shrunken state
2.5% ss	5% ss
48	200
47	217
46	191

## Sheet: fig. s22c
Tensile moduli of volumetrically printed structures at different SS concentrations in the expansion state
2.5% ss	5% ss
0.137	0.72
0.326	0.64
0.337	0.52
