# Supplementary material for: Volumetric additive manufacturing of pristine silk-based (bio)inks
Source: Nat Commun. 2023 Jan 13;14:210. doi: 10.1038/s41467-023-35807-7 (PMC9839706; doi:10.1038/s41467-023-35807-7)
Supplement: Supplementary file 15 — Source Data [file 41467_2023_35807_MOESM15_ESM.zip › Source data/Supplementary Fig. 23.xlsx]

## Sheet: fig. s23b
Compressive stress-strain curves of 2.5%-10% silk cylinders under 3 mW cm-2 of light intensity
	2.5% SF	5% SF	10% SF
0	-0.0098	-0.0313	-0.0695
0	-0.064	-0.0397	-0.0955
0	-0.0803	-0.0764	0.0271
0.005	-0.0875	0.0416	0.1138
0.01	0.1273	0.0619	0.0903
0.025	0.1229	0.0777	0.0757
0.0399	0.0514	0.1001	-0.0691
0.0549	-0.0671	-0.0969	-0.0786
0.0799	-0.1425	-0.0333	-0.0425
0.1098	-0.0228	-0.1078	-0.0063
0.1448	0.0417	-0.0177	0.0452
0.1897	0.0893	0.1038	0.0083
0.2496	0.0229	0.052	0.0559
0.3195	-0.0453	0.1369	0.0132
0.3944	0.0456	-0.0159	0.0381
0.4792	0.0105	-0.0392	0.0047
0.5691	-0.0167	-0.1046	-0.055
0.6689	-0.0536	-0.0923	-0.0104
0.7738	0.0018	0.0542	-0.0775
0.8736	0.0876	0.0773	-0.0034
0.9734	0.0058	0.0914	0.0066
1.0633	0.0304	-0.027	0.0036
1.1432	-0.1339	-0.0472	0.068
1.2131	0.0034	0.0057	0.013
1.268	0.1014	-0.0154	0.0341
1.3179	0.06	0.0852	-0.0194
1.3628	0.0094	-0.0639	-0.0971
1.4077	-0.1699	-0.0282	-0.047
1.4527	-0.0064	-0.0046	-0.0551
1.5026	0.0258	-0.0154	0.0837
1.5575	0.0964	0.0928	0.0916
1.6174	0.0829	-0.0077	0.0701
1.6773	-0.0418	0.0552	0.0108
1.7422	0.0007	-0.0326	-0.1039
1.8121	-0.0236	-0.0629	-0.045
1.877	-0.0458	-0.0319	-0.0332
1.9419	-0.0096	-0.0827	0.0033
2.0018	-0.0146	0.067	0.0204
2.0617	0.1042	0.1323	0.015
2.1066	0.044	0.1093	0.053
2.1565	0.0099	-0.0189	0.0148
2.1965	-0.0471	-0.1346	0.0406
2.2414	-0.1045	-0.0435	-0.0397
2.2863	0.0377	-0.0212	-0.0552
2.3363	0.0244	0.0828	-0.0084
2.3862	0.103	0.0315	-0.0313
2.4511	-0.0318	-0.0011	0.02
2.506	-0.0267	0.0265	-0.0181
2.5709	-0.0057	-0.0443	0.0357
2.6358	-0.0126	0.0202	0.0321
2.6957	0.0768	-0.0628	0.0231
2.7456	-0.0097	0.0239	0.0371
2.7955	0.009	0.0588	-0.0824
2.8454	-0.0375	-0.0258	-0.0757
2.8954	-0.0305	0.0316	-0.0527
2.9403	0.0425	-0.0558	0.0162
2.9852	0.0058	0.0431	0.1038
3.0252	0.0504	0.0661	0.0379
3.0701	0.0417	0.0279	0.0559
3.12	-0.0071	0.0114	-0.0368
3.1649	0.0039	-0.1118	-0.0531
3.2099	-0.0917	-0.0396	-0.0147
3.2598	-0.004	-0.0051	-0.0566
3.3097	0.0275	0.0561	0.0157
3.3646	0.1177	0.1027	0.0013
3.4245	0.0875	0.0123	0.0122
3.4894	-0.0469	0.0046	0.0423
3.5593	-0.0601	-0.1157	0.0033
3.6342	-0.0688	-0.0133	0.0172
3.7141	0.0716	-0.0073	-0.0587
3.7839	0.03	0.0145	-0.0337
3.8488	0.0356	0.1122	0.016
3.9038	0.003	-0.0102	-0.0101
3.9487	-0.0281	0.0473	0.0262
3.9886	0.0541	-0.0688	0.0076
4.0286	-0.0206	-0.0367	0.0218
4.0635	-0.0215	0.0185	0.0248
4.0984	0.0147	-0.0404	0.0324
4.1384	0.0218	0.1019	-0.0104
4.1833	0.0682	-0.0264	-0.0817
4.2382	-0.0441	-0.0161	-0.0415
4.2881	-0.0008	0.0017	-0.0264
4.348	0.0153	-0.0137	0.0501
4.4079	0.0103	0.0983	0.0708
4.4728	0.087	-0.0074	0.0174
4.5327	-0.0306	0.0091	0.0112
4.5976	0.0011	-0.0801	-0.0687
4.6575	-0.0666	-0.0202	-0.0232
4.7125	0.0166	0.0537	-0.0169
4.7624	0.0572	0.0178	-0.0315
4.8073	0.0409	0.1087	0.0408
4.8522	0.0661	-0.0045	-0.006
4.8972	-0.0416	-0.0148	0.052
4.9421	0.0194	-0.054	0.0531
4.992	-0.0465	-0.0692	-0.0146
5.0369	-0.0274	0.0415	-0.0127
5.0919	0.0429	0.0083	-0.0486
5.1468	0.0139	0.0968	-0.0125
5.2017	0.1182	0.0443	0.0123
5.2666	0.0036	-0.0608	-0.0049
5.3315	-0.0628	0.012	0.0176
5.3914	0.0181	-0.0617	-0.0015
5.4563	-0.0351	0.0307	0.0279
5.5162	0.0622	0.0499	0.019
5.5711	0.025	0.0308	0.0115
5.626	0.0199	0.0373	-0.0389
5.6809	-0.0012	-0.0668	-0.0445
5.7258	-0.0333	0.0568	-0.0133
5.7708	0.0551	0.0064	0.0215
5.8157	0.0084	0.0328	0.0709
5.8606	0.0404	0.011	0.0268
5.9006	0.0029	-0.0275	0.0107
5.9505	0.0031	0.0053	-0.0204
6.0004	-0.0058	-0.0467	-0.0362
6.0553	-0.0094	0.0431	-0.0031
6.1152	0.0744	0.0059	-0.025
6.1751	0.0028	0.078	-0.0089
6.24	0.0486	0.0433	0.0314
6.3099	0.0249	-0.0448	0.0189
6.3798	-0.0487	-0.0313	0.0511
6.4397	0.0158	-0.0771	-0.013
6.4996	-0.0473	0.0445	-0.0306
6.5545	0.0611	0.0782	-0.0187
6.5994	0.0429	0.0347	-0.0177
6.6444	0.0478	0.0547	0.0313
6.6843	0.0439	-0.0555	-0.0062
6.7192	-0.0738	-0.0034	0.0138
6.7592	-0.0079	-0.0337	0.0119
6.7941	0.0132	-0.0084	0.0095
6.8391	0.0594	0.0766	0.0659
6.879	0.042	0.0074	-0.0078
6.9289	0.0055	0.0404	-0.0155
6.9838	0.0176	-0.0379	-0.0656
7.0387	0.0171	0.0281	-0.0298
7.1036	0.0446	0.017	0.0339
7.1735	0.002	0.0103	0.0222
7.2434	-0.0162	0.028	0.049
7.3133	0.0588	-0.0365	0.0072
7.3832	-0.0067	0.0329	-0.0311
7.4431	0.0523	-0.0229	0.0044
7.503	-0.0442	0.0273	-0.0385
7.5579	0.022	0.0631	0.0013
7.6028	0.0665	0.0064	-0.0034
7.6478	0.004	0.0773	0.0072
7.6927	0.0649	-0.0521	0.0517
7.7376	-0.0692	-0.0413	-0.0014
7.7875	0.0172	0.0052	0.0213
7.8375	0.0113	-0.0265	-0.0272
7.8974	0.0569	0.1016	-0.039
7.9523	0.0625	0.0012	-0.0001
8.0122	0.0046	0.0462	0.0134
8.0671	0.0381	-0.0356	0.014
8.122	-0.0144	-0.0663	-0.0116
8.1719	-0.0326	0.0428	-0.0195
8.2268	0.0239	-0.012	0.015
8.2768	0.0055	0.0771	0.0444
8.3217	0.082	0.0127	0.018
8.3716	0.0399	0.0212	-0.0275
8.4165	0.0211	-0.0069	-0.0238
8.4615	-0.0077	-0.0148	-0.0519
8.5064	-0.0382	0.0491	0.0152
8.5513	0.0787	-0.0493	0.043
8.5962	-0.0299	0.0585	0.0225
8.6462	0.0826	0.0185	0.0292
8.6961	0.0118	-0.0265	-0.028
8.746	-0.0005	0.0251	0.0225
8.8009	0.0297	-0.023	-0.0046
8.8658	-0.0005	0.1107	-0.0378
8.9357	0.0827	0.0206	0.0006
9.0106	-0.0113	-0.0259	-0.0304
9.0855	0.0382	0.008	0.0598
9.1603	0.0265	-0.0788	0.035
9.2352	-0.0332	0.0512	-0.0142
9.2951	0.0223	0.0261	-0.0086
9.345	0.0517	0.0448	-0.0485
9.385	0.0294	0.0785	0.0262
9.4199	0.0437	0.003	0.0196
9.4599	0	-0.0038	-0.0026
9.4948	0.0373	-0.0674	0.0007
9.5347	-0.0431	0.0046	-0.0419
9.5747	0.0403	0.0365	0.0338
9.6146	0.035	0.0493	0.049
9.6645	0.0582	0.055	0.0311
9.7194	0.0699	-0.0258	-0.0214
9.7744	0.001	0.0374	-0.0494
9.8343	0.0308	-0.0505	0.004
9.8942	-0.0393	0.0402	-0.001
9.9591	0.0638	0.0239	0.035
10.024	0.0177	-0.0056	0.0242
10.0839	0.047	0.0834	0.0059
10.1388	0.0512	-0.0605	0.0063
10.1937	-0.0014	0.0295	-0.0057
10.2386	0.0284	0.0202	0.0342
10.2885	0.0116	0.0364	-0.0555
10.3385	0.0261	0.0562	-0.0213
10.3934	0.0213	-0.0278	0.0156
10.4433	0.0312	-0.011	0.0294
10.4932	0.0557	-0.0297	0.0725
10.5481	-0.0076	0.0102	-0.0234
10.598	0.0161	0.0597	-0.0056
10.653	0.0519	0.036	-0.0063
10.7079	0.0202	0.0279	-0.0369
10.7578	0.0669	0.0018	0.0666
10.8127	-0.0124	0.0199	-0.0272
10.8676	0.0238	-0.0448	-0.0078
10.9275	-0.0207	-0.0055	-0.0005
10.9874	0.0415	0.0614	-0.0095
11.0473	0.0623	0.0372	0.0865
11.1022	-0.003	0.0956	-0.007
11.1472	0.0942	-0.0436	-0.0121
11.1971	-0.0094	-0.0025	-0.0194
11.242	0.0162	0.0194	-0.0432
11.2869	-0.0113	-0.0207	0.0487
11.3319	0.004	0.0871	0.005
11.3768	0.0873	-0.0278	0.0317
11.4267	0.0126	0.0345	0.0038
11.4816	0.0839	0.0116	-0.0211
11.5415	0.0256	-0.0319	0.0295
11.6064	-0.0152	0.0598	0.0103
11.6713	0.0398	-0.0034	-0.0042
11.7412	-0.0077	0.03	-0.0271
11.8111	0.0733	0.021	0.0171
11.876	0.0291	-0.0116	0.0309
11.9309	0.0357	0.0327	0.0344
11.9808	0.0236	-0.013	0.008
12.0208	-0.0154	0.0681	-0.0436
12.0607	0.0659	0.0086	-0.0022
12.1006	0.0212	0.0544	0.0067
12.1406	0.0498	-0.0023	0.0541
12.1805	0.0279	-0.0381	0.0293
12.2204	0.0083	0.0196	-0.0392
12.2654	0.0488	-0.0425	0.0028
12.3103	-0.0358	0.1151	-0.0198
12.3602	0.0702	0.0212	0.0548
12.4151	0.0436	0.0235	0.0664
12.47	0.0574	0.0303	-0.0347
12.5349	0.0695	-0.0642	0.0016
12.5998	-0.051	0.0328	-0.0567
12.6697	0.0598	0.0064	0.0098
12.7396	-0.0141	0.0325	0.0339
12.8145	0.0597	0.0696	0.0079
12.8794	0.0661	-0.008	0.0372
12.9393	0.0312	0.0267	-0.0161
12.9942	0.0533	-0.0011	0.0171
13.0391	-0.0041	0.0237	0.0284
13.0891	0.0369	0.0427	-0.021
13.134	0.0176	-0.0015	-0.0178
13.1739	0.0279	0.03	-0.0178
13.2238	0.0564	-0.0104	0.0608
13.2688	0.0549	0.0306	0.034
13.3187	0.0446	-0.0318	0.0249
13.3686	0.013	0.0652	-0.0086
13.4185	0.0306	0.0526	-0.0548
13.4685	0.0406	-0.0006	0.0197
13.5234	0.0165	0.0343	0.0214
13.5783	0.0913	-0.0881	0.0523
13.6382	0.0042	0.0535	-0.0213
13.6931	0.0406	0.0502	-0.0432
13.748	0.0134	0.038	0.0045
13.7979	0.0314	0.058	0.0199
13.8478	0.088	-0.0301	0.0787
13.8928	-0.0049	0.0582	0.0162
13.9377	0.0795	-0.0081	-0.0231
13.9826	-0.0154	-0.0257	-0.0131
14.0276	0.0288	0.046	-0.029
14.0775	0.0404	0.0135	0.0699
14.1274	0.0508	0.0565	0.0223
14.1773	0.0543	0.0114	0.0224
14.2372	0.0426	0.0074	0.0025
14.3021	0.0639	-0.0041	0.0011
14.367	0.0176	-0.0061	0.0381
14.4469	0.0208	0.0586	-0.0288
14.5268	0.0284	0.0017	-0.03
14.5966	0.0133	0.0639	-0.0137
14.6565	0.0737	-0.0408	0.0103
14.7065	0.0481	0.0161	0.0674
14.7514	0.0332	0.0559	0.0275
14.7913	0.0396	0.0102	0.0042
14.8313	-0.0307	0.0856	-0.048
14.8712	0.0932	-0.0366	-0.0103
14.9111	0.0079	0.0243	0.0439
14.9511	0.0791	0.0064	0.0431
14.991	0.0312	-0.0196	0.0324
15.0359	0.023	0.0829	-0.0644
15.0859	0.0866	-0.0014	-0.0256
15.1458	-0.0092	0.0414	0.0049
15.2057	0.0789	0.0309	0.056
15.2656	0.0135	-0.0016	0.0943
15.3305	0.0646	0.0355	-0.0065
15.3954	0.0331	-0.0518	-0.0347
15.4603	0.0298	0.0658	-0.0617
15.5252	0.0483	0.0495	-0.0249
15.5851	0.0226	0.0564	0.0566
15.645	0.0659	0.0379	0.0312
15.6949	0.0772	-0.0375	0.0522
15.7448	0.0311	0.0193	0.0094
15.7897	0.0349	-0.0303	0.0078
15.8397	-0.0209	0.0752	0.0124
15.8846	0.0644	0.0357	-0.0354
15.9245	0.0506	-0.0173	-0.0029
15.9645	0.045	0.0481	-0.0162
16.0044	0.1015	-0.0213	0.0475
16.0543	-0.0059	0.0735	0.0684
16.1042	0.077	0.0029	0.0287
16.1591	0.0126	0.0248	-0.014
16.2141	0.0363	0.0549	-0.0654
16.2889	0.0675	-0.0224	0.0162
16.3588	0.0304	0.0686	0.0549
16.4287	0.0929	-0.0114	0.0438
16.4936	0.0214	0.0311	-0.0039
16.5535	0.0455	0.0362	-0.0619
16.5984	0.0221	0.0412	-0.0043
16.6484	0.0299	0.0727	0.0235
16.6933	0.0596	-0.0222	0.073
16.7382	0.0411	-0.0028	0.0577
16.7782	0.0669	0.0079	-0.0375
16.8231	0.0326	0.0483	-0.0409
16.868	0.0338	0.0662	-0.0594
16.9229	0.0469	0.0001	0.0188
16.9828	0.0553	0.0411	0.0788
17.0427	0.1185	-0.0244	0.084
17.1126	0.025	0.0296	0.0647
17.1775	0.0337	0.0426	-0.021
17.2374	0.0241	-0.0125	-0.0574
17.2873	0.0171	0.0757	-0.0735
17.3373	0.0906	-0.0067	-0.0294
17.3872	0.0336	0.083	0.0418
17.4271	0.0901	0.0012	0.0814
17.477	0.0445	-0.0101	0.0964
17.517	0.0405	0.047	0.0315
17.5619	0.0456	-0.0103	-0.0106
17.6068	-0.0092	0.0757	-0.0515
17.6518	0.0671	0.001	-0.0326
17.7017	0.0587	0.0169	0.0125
17.7516	0.1125	0.0082	0.0219
17.8015	0.0422	0.0135	0.0463
17.8564	0.0247	0.0599	0.0048
17.9113	0.0567	0.032	-0.0063
17.9762	0.012	0.0292	0.0407
18.0411	0.1048	-0.0072	0.0207
18.121	0.0346	0.0095	0.0631
18.1959	0.0645	0.0436	-0.003
18.2658	0.0402	0.0365	-0.0428
18.3357	0.0236	0.0831	-0.0302
18.3956	0.0935	-0.0071	-0.0119
18.4455	-0.0039	0.0146	0.0853
18.4904	0.0578	0.0481	0.085
18.5304	0.0872	-0.0129	0.0517
18.5653	0.0202	0.0545	0.0251
18.6002	0.0784	-0.0388	-0.0587
18.6402	-0.0017	0.0907	-0.0571
18.6801	0.0738	0.0376	-0.0592
18.725	0.061	0.0111	0.0052
18.78	0.0761	0.0268	0.0579
18.8299	0.1093	-0.0262	0.0826
18.8848	-0.031	0.0723	0.0391
18.9447	0.0851	0.0224	-0.0011
19.0096	0.013	0.0409	-0.0307
19.0695	0.078	0.0356	-0.02
19.1294	0.0709	-0.0073	0.0354
19.1843	0.0465	0.0347	0.0458
19.2392	0.0967	0.0497	0.0462
19.2841	0.0176	0.0519	0.0032
19.3341	0.078	0.0332	-0.0338
19.379	0.0249	-0.0064	0.0114
19.4289	0.0396	0.0592	0.0382
19.4738	0.1079	-0.0191	0.0568
19.5238	0.0518	0.0614	0.039
19.5737	0.0811	0.0188	-0.0514
19.6286	0.0397	0.0344	-0.0508
19.6885	0.0335	0.0598	-0.0461
19.7484	0.0929	-0.014	0.0442
19.8133	0.0194	0.084	0.1072
19.8782	0.1216	-0.0447	0.028
19.9431	0.0381	0.0487	0.0018
20.003	0.0591	0.0553	-0.0644
20.0629	0.0596	0.0353	-0.0437
20.1178	0.0023	0.0705	0.0573
20.1727	0.115	-0.024	0.0686
20.2177	0.0501	0.0341	0.0631
20.2676	0.0947	0.027	0.0184
20.3075	0.0225	0.0319	-0.013
20.3524	0.0404	0.0581	0.0292
20.3924	0.0707	0.0149	0.0073
20.4373	0.0509	0.0345	0.023
20.4872	0.0993	0.021	-0.0004
20.5371	0.0493	0.0347	-0.0125
20.5921	0.0866	0.0423	0.0198
20.647	0.0682	0.0058	0.0299
20.7069	0.0451	0.0564	0.022
20.7668	0.0525	-0.0297	0.0007
20.8317	0.0217	0.0744	0.0049
20.9016	0.1204	0.0217	0.0089
20.9615	0.0876	0.0148	0.0205
21.0214	0.018	0.0595	0.0192
21.0763	0.1014	0.0044	0.0092
21.1262	0.0031	0.0967	0.004
21.1661	0.0893	0.0151	0.0209
21.2061	0.0437	0.0002	0.04
21.246	0.0986	0.0165	0.0279
21.2859	0.0756	0.0113	0.0023
21.3309	0.0281	0.1029	-0.0064
21.3758	0.1186	0.0457	-0.0073
21.4207	0.0322	-0.0217	0.0275
21.4706	0.0797	0.047	0.0514
21.5306	0.0315	0.0073	0.0454
21.5855	0.109	0.0694	-0.0222
21.6504	0.0842	-0.0158	-0.0476
21.7153	0.0444	0.0473	-0.0236
21.7901	0.0794	0.0199	0.0272
21.86	0.0278	0.0649	0.0611
21.9249	0.0892	0.0578	0.0526
21.9898	0.0944	-0.0176	0.0321
22.0397	0.0663	0.0636	0.0345
22.0897	0.069	-0.0001	0.0216
22.1346	-0.005	0.0925	0.0173
22.1795	0.0926	0.0101	0.0092
22.2194	0.0858	-0.0097	-0.0296
22.2644	0.0539	0.0833	0.0044
22.3143	0.1167	-0.0114	0.044
22.3692	0.0146	0.0668	0.0919
22.4291	0.1264	0.0258	0.0531
22.489	0.0412	-0.0122	-0.034
22.5439	0.0471	0.0669	-0.0299
22.5988	0.0913	-0.0159	-0.0164
22.6488	0.0598	0.0719	0.0174
22.7037	0.1153	0.0136	0.0428
22.7586	0.0129	0.052	0.0171
22.8085	0.1122	0.0455	0.0141
22.8584	0.0561	0.0063	0.0119
22.9034	0.0442	0.0476	0.0524
22.9533	0.0936	0.0119	0.0548
22.9982	0.045	0.0647	-0.0053
23.0381	0.122	0.0121	-0.0202
23.0881	0.0588	0.0472	-0.0137
23.133	0.0675	0.0387	0.0223
23.1829	0.0641	0.0051	0.0419
23.2328	0.0422	0.068	0.0426
23.2827	0.1426	-0.0137	0.0379
23.3427	0.0591	0.0382	0.0201
23.4026	0.0467	0.0712	0.0181
23.4625	0.0745	-0.0059	0.0144
23.5373	0.0597	0.0707	-0.0002
23.6172	0.1227	-0.0041	-0.0364
23.6971	0.0443	0.0696	-0.0141
23.772	0.0955	0.0625	0.0382
23.8319	0.0851	0.0034	0.0763
23.8768	0.0488	0.0582	0.059
23.9167	0.0985	-0.019	0.0119
23.9517	0.0141	0.0852	-0.0249
23.9916	0.1049	0.0278	-0.0094
24.0266	0.0749	0.0585	0.0052
24.0665	0.1085	0.039	0.0569
24.1064	0.0895	0.0125	0.0397
24.1514	0.0376	0.0528	0.0057
24.2063	0.1014	0.0219	0.0148
24.2612	0.0313	0.0461	0.0038
24.3161	0.1274	0.0112	0.0668
24.376	0.0774	0.0182	0.0174
24.4409	0.0716	0.0957	-0.0097
24.5058	0.0899	0.0084	-0.0235
24.5657	0.0552	0.0434	-0.0144
24.6256	0.1149	0.0332	0.0506
24.6805	0.0426	0.0319	0.056
24.7254	0.0814	0.077	0.0329
24.7754	0.116	-0.0156	0.0266
24.8203	0.0539	0.1007	-0.003
24.8652	0.1007	-0.022	0.0425
24.9101	0.05	0.0386	0.019
24.9601	0.0678	0.0661	0.0126
25.005	0.1101	0.0308	-0.0144
25.0549	0.0758	0.0511	-0.0016
25.1148	0.1374	-0.0134	0.0656
25.1747	0.019	0.0855	0.0609
25.2296	0.1175	0.0214	0.0247
25.2845	0.0421	0.0404	-0.0256
25.3395	0.0944	0.0343	-0.0322
25.4093	0.1099	0.0312	0.02
25.4742	0.0726	0.0877	0.0368
25.5391	0.1217	0.0125	0.0503
25.599	0.0214	0.0342	0.0068
25.654	0.1047	0.036	-0.0118
25.6989	0.0622	0.0009	0.049
25.7488	0.0892	0.0985	0.0549
25.7887	0.1253	0.0074	0.0589
25.8337	0.0585	0.0638	-0.0103
25.8786	0.0918	0.0398	-0.0213
25.9235	0.1007	-0.0108	-0.0145
25.9784	0.0692	0.0998	0.057
26.0333	0.0981	-0.0379	0.0551
26.0933	0.0348	0.0718	0.0549
26.1532	0.1389	0.0352	-0.017
26.2181	0.1243	0.063	0.0081
26.2829	0.0843	0.0535	0.0124
26.3429	0.0835	-0.0102	0.037
26.4028	0.0248	0.0802	0.0106
26.4577	0.1276	0.0239	-0.0099
26.5076	0.0671	0.058	-0.0028
26.5525	0.1386	0.0165	0.0453
26.5925	0.0424	0.0447	0.0927
26.6324	0.0893	0.0628	0.0293
26.6723	0.1063	0.0086	0.0136
26.7173	0.0658	0.0662	-0.0303
26.7572	0.1274	0.0368	0.0339
26.8021	0.0596	0.0477	0.0315
26.847	0.1105	0.0837	0.0506
26.897	0.088	-0.0204	0.0168
26.9519	0.0594	0.067	-0.0323
27.0168	0.1128	0.0142	0.0195
27.0767	0.0829	0.0591	0.0546
27.1466	0.1126	0.0715	0.0569
27.2264	0.1362	0.0127	0.0025
27.3013	0.0577	0.0903	-0.0298
27.3712	0.1225	0.0066	-0.0072
27.4311	0.0525	0.0685	0.0127
27.486	0.1095	0.0243	0.0698
27.5359	0.0749	0.0405	0.0708
27.5759	0.1018	0.0469	0.0032
27.6208	0.1286	0.0408	0.0294
27.6607	0.0667	0.0891	-0.0036
27.7057	0.1248	0.0116	0.0437
27.7556	0.0484	0.0406	0.0129
27.8055	0.1269	0.0237	-0.0085
27.8604	0.0852	0.0462	0.0163
27.9103	0.1151	0.0797	0.0283
27.9603	0.1122	-0.0029	0.073
28.0152	0.0552	0.0543	0.0473
28.0701	0.1299	0.0534	-0.0162
28.125	0.0802	0.063	-0.0208
28.1849	0.1002	0.0827	-0.003
28.2398	0.1307	-0.0113	0.0513
28.2947	0.0711	0.0707	0.0685
28.3446	0.1297	0.0285	0.0268
28.3946	0.0633	0.0547	-0.0241
28.4395	0.0829	0.0382	-0.0081
28.4844	0.1029	0.0131	0.0534
28.5343	0.0846	0.102	0.0748
28.5793	0.1617	0.0243	0.0311
28.6292	0.058	0.0805	-0.0219
28.6741	0.1114	0.0002	-0.0008
28.724	0.0839	0.0248	0.0183
28.7839	0.1002	0.079	0.0561
28.8438	0.1312	0.0344	0.0687
28.9038	0.0897	0.0843	0.0025
28.9736	0.1426	0.0038	0.0124
29.0535	0.0608	0.0637	-0.0027
29.1284	0.1388	0.0516	0.0245
29.1933	0.0983	0.0206	0.0431
29.2482	0.0679	0.087	-0.0349
29.2931	0.1364	0.0058	0.0246
29.3331	0.07	0.0828	0.0281
29.373	0.1496	0.0489	0.0728
29.4129	0.0978	0.0351	0.0815
29.4529	0.0786	0.093	-0.0172
29.4928	0.1287	0.0006	0.0074
29.5377	0.0754	0.0845	-0.0238
29.5827	0.1637	0.0214	0.0288
29.6376	0.0994	0.0446	0.0714
29.6975	0.0984	0.0725	0.0226
29.7574	0.1233	-0.0201	0.0121
29.8173	0.0723	0.0878	-0.018
29.8822	0.1334	0.0375	0.0436
29.9471	0.1045	0.0904	0.0672
30.012	0.1251	0.0397	0.0143
30.0669	0.1149	0.0059	0.0137
30.1218	0.0768	0.0935	-0.0264
30.1717	0.1318	-0.0132	0.0078
30.2167	0.0677	0.0977	0.045
30.2616	0.1411	0.0387	0.0569
30.3115	0.1061	0.0691	0.042
30.3564	0.1219	0.0615	0.0099
30.4063	0.1311	-0.0099	0.0329
30.4513	0.0606	0.0947	0.0296
30.5012	0.1528	0.007	0.027
30.5461	0.0598	0.081	-0.0224
30.5911	0.1262	0.0569	-0.0051
30.646	0.1271	0.027	0.0358
30.6959	0.1009	0.0827	0.0577
30.7558	0.152	0.0335	0.0726
30.8257	0.0947	0.0509	-0.0001
30.8906	0.1057	0.0457	-0.012
30.9555	0.1286	0.0235	-0.014
31.0204	0.1105	0.1118	0.0017
31.0803	0.1506	0.0168	0.0918
31.1352	0.1106	0.0691	0.015
31.1851	0.1105	0.024	0.0239
31.23	0.0993	0.0529	0.0136
31.275	0.096	0.1099	0.0003
31.3149	0.1447	0.0187	0.0854
31.3598	0.1011	0.073	0.0252
31.4097	0.1624	-0.0068	0.0463
31.4597	0.0688	0.085	0.0024
31.5196	0.1503	0.0421	-0.0345
31.5795	0.0942	0.0409	0.0617
31.6394	0.1303	0.0781	0.0272
31.7093	0.1495	0.0282	0.0457
31.7792	0.0757	0.093	0.02
31.844	0.1791	0.0268	0.0166
31.894	0.0676	0.0473	0.0577
31.9439	0.1257	0.0622	0.014
31.9838	0.1028	0.0459	0.0153
32.0238	0.1218	0.094	-0.0159
32.0637	0.1507	0.0285	-0.0021
32.1036	0.1196	0.0383	0.0654
32.1486	0.1295	0.0746	0.0725
32.1935	0.123	0.0123	0.0603
32.2384	0.1078	0.1129	-0.0081
32.2833	0.135	0.0232	-0.0031
32.3333	0.1176	0.0855	0.013
32.3882	0.145	0.0148	0.0698
32.4481	0.1183	0.0558	0.0611
32.508	0.131	0.0855	-0.0037
32.5729	0.1432	0.0409	0.0149
32.6478	0.0778	0.1073	0.0121
32.7226	0.1778	-0.0031	0.0607
32.7925	0.0958	0.0941	0.0407
32.8574	0.1789	0.0321	-0.0066
32.9173	0.099	0.0495	0.0214
32.9673	0.1005	0.0726	-0.0118
33.0122	0.1603	0.013	0.0675
33.0571	0.0737	0.1289	0.0655
33.102	0.1872	0.0707	0.0044
33.147	0.1258	0.0307	0.0206
33.1869	0.1281	0.0508	0.0133
33.2268	0.143	-0.0089	0.0544
33.2718	0.0915	0.1153	0.048
33.3217	0.1456	0.0586	0.004
33.3716	0.1255	0.0553	0.0085
33.4265	0.1335	0.0706	0.0021
33.4864	0.1769	0.0132	0.0591
33.5463	0.1169	0.1038	0.0583
33.6062	0.1554	0.0272	0.0265
33.6611	0.0984	0.1157	0.0125
33.7161	0.1485	0.0354	0.0047
33.771	0.1332	0.0568	0.0307
33.8209	0.1201	0.0712	0.0459
33.8658	0.1734	0.0315	0.0472
33.9157	0.1081	0.1155	0.0163
33.9607	0.1773	0.0085	0.0053
34.0056	0.0935	0.0845	0.0439
34.0505	0.1478	0.0789	0.0548
34.0954	0.1381	0.0343	0.0649
34.1454	0.1138	0.0909	0.0102
34.2053	0.1966	-0.007	0.0038
34.2602	0.1017	0.0834	0.0104
34.3251	0.14	0.0925	0.0204
34.39	0.1296	0.0389	0.0552
34.4798	0.1372	0.1089	0.0128
34.5597	0.1882	0.0012	0.0357
34.6246	0.1102	0.0809	0.0245
34.6845	0.1448	0.0518	0.0329
34.7294	0.1208	0.055	0.0629
34.7744	0.1228	0.0916	0.0191
34.8143	0.1746	0.0428	0.0265
34.8492	0.119	0.1068	0.0101
34.8892	0.1726	0.0267	0.0418
34.9341	0.1306	0.0659	0.0812
34.974	0.1636	0.0367	0.0225
35.019	0.1464	0.0598	0.0167
35.0639	0.125	0.1055	0.0095
35.1238	0.1703	0.0185	0.0167
35.1787	0.1239	0.0946	0.0511
35.2386	0.1945	0.0316	0.0439
35.2985	0.1377	0.0626	0.0288
35.3634	0.1379	0.0969	0.0023
35.4283	0.1541	0.027	0.0235
35.4932	0.1289	0.1365	0.0425
35.5481	0.1855	0.0263	0.0563
35.603	0.1225	0.0573	0.02
35.653	0.1762	0.0691	0.0088
35.7079	0.1348	0.0445	0.0364
35.7528	0.1262	0.1234	0.0342
35.7977	0.1874	0.0379	0.0661
35.8476	0.1139	0.0537	0.0336
35.8876	0.1831	0.042	0.0142
35.9325	0.1388	0.0618	0.032
35.9774	0.1632	0.079	0.0221
36.0274	0.1657	0.0529	0.0705
36.0773	0.122	0.0771	0.0376
36.1322	0.1867	0.0623	0.0063
36.1821	0.1389	0.1011	0.0326
36.257	0.1744	0.0572	0.009
36.3269	0.183	0.0211	0.069
36.4018	0.1392	0.0913	0.038
36.4667	0.1644	0.0227	0.0099
36.5216	0.1194	0.1616	0.0421
36.5715	0.1897	0.0532	0.0058
36.6214	0.1573	0.0252	0.0655
36.6663	0.1452	0.0877	0.0365
36.7113	0.2006	0.0314	0.0207
36.7512	0.1198	0.1305	0.036
36.7961	0.1934	0.0305	0.0192
36.846	0.1185	0.073	0.0752
36.896	0.1825	0.0727	0.0449
36.9559	0.1861	0.0462	0.0193
37.0158	0.1361	0.0884	0.0116
37.0807	0.2037	0.0756	0.017
37.1506	0.1187	0.0681	0.0454
37.2204	0.1751	0.0792	0.0623
37.2754	0.1755	0.077	0.0449
37.3253	0.146	0.1015	0.0228
37.3702	0.1865	0.0059	0.0103
37.4101	0.1369	0.0578	0.0433
37.4501	0.1911	0.0305	0.0448
37.49	0.1702	0.1302	0.0507
37.53	0.129	0.1285	0.0235
37.5699	0.1902	0.0189	0.0393
37.6148	0.1476	0.1324	0.042
37.6597	0.2406	-0.0185	0.0537
37.7097	0.1303	0.1416	0.0438
37.7646	0.1533	0.0576	0.0024
37.8145	0.1737	0.0215	0.0295
37.8744	0.1648	0.1129	0.0293
37.9293	0.2143	0.0217	0.0458
37.9892	0.117	0.141	0.0563
38.0641	0.207	0.0708	-0.0063
38.144	0.1652	0.0546	0.0159
38.2188	0.1863	0.1052	0.0393
38.2887	0.1823	0.058	0.0566
38.3486	0.1394	0.1111	0.0856
38.3986	0.1855	0.0694	0.0184
38.4435	0.1941	0.0463	0.0155
38.4834	0.1926	0.0849	0.0076
38.5284	0.1758	0.0454	0.0292
38.5683	0.1382	0.1219	0.0811
38.6132	0.1926	0.0368	0.0423
38.6631	0.1993	0.1164	0.0179
38.7131	0.1948	0.0461	0.0307
38.768	0.1915	0.0368	0.0393
38.8229	0.1458	0.1067	0.0604
38.8778	0.2201	0.0563	0.0423
38.9327	0.1474	0.1607	0.0186
38.9876	0.2318	0.0175	0.0317
39.0475	0.1224	0.0989	0.0467
39.1024	0.1973	0.0953	0.0659
39.1573	0.2107	0.0478	0.0497
39.2073	0.1687	0.1251	0.0195
39.2522	0.2148	0.0357	0.0111
39.3021	0.1193	0.067	0.0493
39.347	0.2265	0.1186	0.0582
39.392	0.1874	0.0835	0.0676
39.4419	0.1953	0.0855	0.0172
39.4868	0.1923	0.0188	0.0082
39.5367	0.1624	0.0895	0.0508
39.5867	0.211	0.1122	0.0568
39.6466	0.1867	0.0892	0.0804
39.7065	0.1926	0.0695	0.0329
39.7714	0.2146	0.022	-0.0046
39.8363	0.1786	0.1281	0.0222
39.9111	0.2181	0.0654	0.0304
39.981	0.1614	0.1378	0.0868
40.0359	0.1988	0.0502	0.0681
40.0909	0.1915	0.0661	0.0114
40.1408	0.1944	0.1228	0.0372
40.1857	0.251	0.0243	0.0138
40.2306	0.1302	0.1571	0.049
40.2756	0.2432	0.0481	0.0698
40.3155	0.1864	0.0687	0.0091
40.3604	0.212	0.13	0.0455
40.4054	0.206	0.061	0.0393
40.4503	0.1473	0.1133	0.0563
40.5052	0.2671	0.0464	0.0775
40.5551	0.1931	0.0723	-0.0008
40.615	0.2072	0.1125	0.013
40.6749	0.1831	0.0698	0.0427
40.7348	0.1821	0.1273	0.0558
40.7997	0.2658	0.0595	0.0904
40.8696	0.1932	0.0851	0.0155
40.9345	0.2088	0.071	0.0163
40.9944	0.1849	0.1067	0.0331
41.0493	0.1788	0.1068	0.0497
41.0992	0.2387	0.07	0.0942
41.1442	0.1911	0.1227	0.0545
41.1941	0.2367	0.043	-0.0108
41.239	0.1821	0.1241	0.0168
41.279	0.229	0.0901	0.0283
41.3189	0.2329	0.0664	0.0894
41.3588	0.1728	0.1274	0.0941
41.4038	0.2211	0.029	0.0263
41.4487	0.1766	0.1384	0.022
41.4986	0.2626	0.0801	0.029
41.5535	0.219	0.0593	0.0449
41.6084	0.1813	0.1343	0.0816
41.6683	0.2386	0.0507	0.0235
41.7432	0.1915	0.1508	0.033
41.8181	0.2585	0.0677	0.0491
41.883	0.1976	0.0721	0.0394
41.9429	0.2038	0.1078	0.0918
42.0028	0.2371	0.0756	0.0157
42.0527	0.176	0.1241	0.0228
42.0976	0.2464	0.0766	0.0535
42.1426	0.1931	0.1247	0.0569
42.1825	0.2457	0.0756	0.0995
42.2274	0.2294	0.0914	0.0287
42.2774	0.2233	0.12	-0.0027
42.3323	0.2421	0.0575	0.0358
42.3922	0.2067	0.1232	0.0344
42.4521	0.2449	0.0707	0.1093
42.512	0.2151	0.1193	0.0473
42.5769	0.2477	0.1167	0.0047
42.6318	0.2511	0.0464	0.0212
42.6867	0.1928	0.1556	0.0083
42.7366	0.2475	0.0485	0.0935
42.7815	0.2001	0.1446	0.0721
42.8315	0.234	0.106	0.055
42.8714	0.2595	0.06	0.0238
42.9163	0.2129	0.1457	0.0103
42.9613	0.279	0.0332	0.0495
43.0012	0.1762	0.151	0.0619
43.0461	0.2555	0.1022	0.0594
43.0911	0.2244	0.1064	0.0282
43.141	0.236	0.1	0.0521
43.1859	0.2672	0.0723	0.0554
43.2358	0.2042	0.1259	0.0687
43.2957	0.2747	0.0938	0.0466
43.3506	0.2075	0.1052	-0.0058
43.4105	0.2621	0.1052	0.0464
43.4804	0.2273	0.1067	0.0688
43.5703	0.2473	0.1234	0.0853
43.6552	0.2573	0.0753	0.0831
43.73	0.222	0.1415	-0.0251
43.7999	0.2734	0.0688	0.0324
43.8498	0.2325	0.0915	0.0304
43.8948	0.2026	0.1601	0.105
43.9347	0.2719	0.0538	0.1031
43.9696	0.2353	0.1681	0.0009
44.0046	0.2947	0.0387	0.0256
44.0395	0.22	0.1307	0.0075
44.0795	0.2419	0.1364	0.0769
44.1244	0.2754	0.0537	0.1172
44.1743	0.2149	0.1603	0.0392
44.2242	0.3241	0.064	0.0509
44.2841	0.2085	0.1078	0.0061
44.3391	0.2759	0.1107	0.0484
44.4039	0.2329	0.1155	0.0814
44.4639	0.2571	0.1276	0.0382
44.5288	0.2771	0.1162	0.0477
44.5837	0.2175	0.1149	0.0191
44.6386	0.292	0.0925	0.0837
44.6935	0.245	0.1048	0.0741
44.7384	0.2711	0.122	0.0337
44.7883	0.2746	0.1127	0.0197
44.8333	0.233	0.1567	0.0153
44.8782	0.2777	0.0621	0.0848
44.9281	0.2526	0.1495	0.083
44.978	0.283	0.0977	0.0843
45.028	0.2941	0.0804	0.016
45.0879	0.2268	0.1592	-0.0157
45.1478	0.3079	0.0494	0.0614
45.2127	0.2226	0.1839	0.0735
45.2726	0.2998	0.0824	0.1143
45.3425	0.2774	0.0955	0.0211
45.4073	0.2623	0.1354	-0.0108
45.4673	0.2927	0.0877	0.0465
45.5272	0.2308	0.1567	0.0352
45.5721	0.3133	0.1082	0.1421
45.622	0.2296	0.1198	0.0603
45.6669	0.3001	0.1238	0.0339
45.7119	0.2663	0.0943	0.0463
45.7518	0.2817	0.1608	0.0115
45.7917	0.2838	0.1151	0.1181
45.8367	0.2365	0.1204	0.0331
45.8816	0.3065	0.1042	0.0342
45.9265	0.2672	0.116	0.0679
45.9814	0.2913	0.1369	0.0321
46.0413	0.3146	0.0546	0.1267
46.1012	0.2587	0.1687	0.0471
46.1661	0.3042	0.0859	0.0194
46.236	0.2533	0.168	0.0341
46.3009	0.2921	0.1266	0.0253
46.3658	0.3323	0.0815	0.1299
46.4307	0.253	0.171	0.0693
46.4856	0.3417	0.071	0.0283
46.5355	0.2644	0.1784	-0.0011
46.5805	0.2989	0.1168	0.0367
46.6204	0.2689	0.1113	0.1047
46.6553	0.2656	0.1677	0.0993
46.6953	0.3326	0.0832	0.0813
46.7302	0.2644	0.1334	-0.0015
46.7752	0.3326	0.1199	0.0338
46.8151	0.2743	0.1404	0.0566
46.865	0.303	0.141	0.0888
46.9149	0.2999	0.1026	0.11
46.9748	0.2964	0.1529	0.0118
47.0298	0.3464	0.1012	0.0445
47.0946	0.2568	0.1556	0.0344
47.1795	0.3416	0.1094	0.0553
47.2544	0.306	0.1176	0.0962
47.3293	0.2733	0.1491	0.0106
47.3892	0.3443	0.0936	0.0778
47.4441	0.2632	0.1816	0.0521
47.494	0.3558	0.0844	0.0923
47.5439	0.2947	0.1387	0.0925
47.5839	0.2882	0.1694	0.004
47.6288	0.3383	0.1045	0.0671
47.6737	0.2641	0.1664	0.0419
47.7187	0.3713	0.0854	0.1081
47.7736	0.2995	0.133	0.1036
47.8285	0.312	0.1475	0.0017
47.8884	0.3495	0.0986	0.0451
47.9433	0.2888	0.1874	0.0133
47.9932	0.3342	0.106	0.0892
48.0481	0.2821	0.1612	0.1182
48.103	0.3734	0.128	0.0451
48.153	0.3055	0.137	0.0446
48.2029	0.3144	0.1579	0.0006
48.2528	0.3614	0.1042	0.0814
48.3027	0.2712	0.1834	0.1062
48.3476	0.3644	0.1176	0.094
48.3926	0.2915	0.1553	0.0498
48.4375	0.3646	0.1149	0.0262
48.4824	0.3277	0.125	0.0731
48.5323	0.2959	0.19	0.0742
48.5773	0.3678	0.0966	0.0978
48.6272	0.295	0.1686	0.0424
48.6771	0.3633	0.1307	0.041
48.732	0.3378	0.1284	0.0755
48.7969	0.3152	0.1916	0.0628
48.8668	0.378	0.094	0.1167
48.9417	0.334	0.1949	0.0276
49.0315	0.3237	0.1053	0.0337
49.1164	0.3184	0.1514	0.0745
49.1913	0.3533	0.1664	0.0519
49.2462	0.3735	0.0905	0.1407
49.2861	0.3245	0.1993	0.0206
49.3261	0.366	0.123	0.0333
49.356	0.2915	0.1842	0.0704
49.391	0.3735	0.1215	0.0606
49.4309	0.3516	0.1569	0.1464
49.4659	0.3339	0.163	0.045
49.5108	0.3685	0.1184	0.0427
49.5557	0.3244	0.1601	0.04
49.6056	0.4279	0.132	0.0349
49.6605	0.3108	0.1748	0.1276
49.7155	0.3429	0.1517	0.0798
49.7804	0.3631	0.1239	0.0623
49.8403	0.3519	0.1775	0.0241
49.9052	0.4054	0.1081	0.0418
49.9651	0.3361	0.1825	0.106
50.025	0.3836	0.182	0.0679
50.0799	0.3582	0.1126	0.0774
50.1248	0.3442	0.2009	0.0324
50.1747	0.4008	0.0972	0.0523
50.2196	0.3288	0.2285	0.0891
50.2696	0.3924	0.1307	0.0844
50.3195	0.3793	0.1399	0.0835
50.3744	0.3578	0.1867	0.0426
50.4243	0.3741	0.1123	0.0788
50.4742	0.3323	0.202	0.0749
50.5292	0.4436	0.114	0.081
50.5791	0.3313	0.1863	0.0718
50.629	0.3954	0.1553	0.0143
50.6789	0.372	0.1793	0.0865
50.7338	0.3685	0.1774	0.0701
50.7987	0.4172	0.1172	0.1053
50.8686	0.3489	0.1922	0.0982
50.9335	0.4142	0.1629	0.0023
50.9984	0.3637	0.1628	0.0775
51.0533	0.3863	0.192	0.038
51.1032	0.414	0.119	0.1166
51.1532	0.3394	0.2254	0.117
51.1981	0.4113	0.1481	0.0268
51.238	0.3937	0.1913	0.0911
51.278	0.3918	0.1657	0.0296
51.3229	0.4175	0.1165	0.0831
51.3728	0.3647	0.2434	0.1082
51.4277	0.4362	0.1269	0.0387
51.4826	0.3511	0.2207	0.0914
51.5475	0.4234	0.123	0.0603
51.6124	0.4187	0.1465	0.0791
51.6823	0.3774	0.2706	0.0895
51.7522	0.4414	0.1416	0.0358
51.8171	0.3735	0.1363	0.0732
51.877	0.4391	0.1228	0.0552
51.9219	0.3525	0.2328	0.1161
51.9619	0.4321	0.2527	0.1088
52.0018	0.4286	0.1153	0.0613
52.0367	0.4027	0.1728	0.0476
52.0767	0.4624	0.1617	0.0361
52.1166	0.3755	0.2458	0.094
52.1565	0.4133	0.1879	0.1055
52.2015	0.4307	0.1356	0.1094
52.2464	0.421	0.1853	0.0555
52.2963	0.4396	0.1379	0.0422
52.3462	0.3879	0.2821	0.074
52.4012	0.4408	0.134	0.0835
52.4611	0.4261	0.137	0.1079
52.521	0.4168	0.2204	0.0494
52.5958	0.4607	0.1925	0.0669
52.6707	0.4002	0.2704	0.0929
52.7406	0.4701	0.1181	0.0634
52.8105	0.4325	0.1719	0.1115
52.8754	0.4477	0.2131	0.0361
52.9303	0.4084	0.204	0.0745
52.9802	0.4269	0.2304	0.1129
53.0252	0.484	0.1492	0.0804
53.0701	0.4259	0.1904	0.1246
53.115	0.4875	0.2313	0.0189
53.1599	0.4319	0.1912	0.0462
53.2099	0.4519	0.1827	0.0867
53.2598	0.4639	0.1262	0.0806
53.3047	0.4345	0.2536	0.1673
53.3546	0.4921	0.2074	0.0514
53.4095	0.4251	0.2135	0.0458
53.4595	0.4877	0.1595	0.0629
53.5194	0.4655	0.1738	0.0314
53.5743	0.415	0.2641	0.1397
53.6292	0.4897	0.1511	0.0784
53.6841	0.4535	0.2293	0.0956
53.734	0.5032	0.1686	0.0895
53.779	0.4506	0.2096	0.0531
53.8289	0.4603	0.219	0.1068
53.8738	0.5008	0.1729	0.0513
53.9187	0.4413	0.2155	0.0816
53.9687	0.5066	0.1889	0.1051
54.0136	0.4462	0.2289	0.0904
54.0635	0.4935	0.2129	0.1244
54.1184	0.5065	0.1424	0.0554
54.1733	0.4629	0.2153	0.045
54.2382	0.5141	0.2021	0.0526
54.3031	0.441	0.2685	0.0961
54.378	0.5341	0.1914	0.1581
54.4579	0.5006	0.1738	0.1114
54.5377	0.4796	0.2308	0.0746
54.6076	0.516	0.1934	0.0189
54.6625	0.4597	0.277	0.0546
54.7025	0.5635	0.1316	0.1036
54.7424	0.4724	0.2215	0.1382
54.7823	0.5015	0.2342	0.1227
54.8173	0.5291	0.2395	0.0497
54.8572	0.5021	0.2388	0.0581
54.8922	0.5622	0.1393	0.0536
54.9321	0.4696	0.2364	0.0989
54.977	0.4988	0.238	0.1329
55.027	0.5145	0.2341	0.0749
55.0819	0.527	0.2204	0.1116
55.1418	0.5713	0.1632	0.0771
55.2017	0.4926	0.2626	0.0954
55.2616	0.5237	0.2178	0.1009
55.3315	0.5225	0.2232	0.0294
55.3964	0.5296	0.2376	0.1093
55.4613	0.5631	0.1809	0.0954
55.5212	0.4908	0.2927	0.151
55.5761	0.5736	0.1882	0.1333
55.626	0.5105	0.2536	0.0114
55.6759	0.5712	0.1973	0.0511
55.7208	0.5466	0.229	0.0623
55.7708	0.4991	0.2914	0.1399
55.8157	0.5845	0.1739	0.174
55.8656	0.515	0.2635	0.0828
55.9105	0.6081	0.1959	0.075
55.9555	0.5204	0.2377	0.0214
56.0004	0.5487	0.2534	0.0809
56.0503	0.5834	0.2238	0.1335
56.1002	0.5216	0.2859	0.1198
56.1502	0.5915	0.189	0.1068
56.225	0.5806	0.2273	0.0581
56.2949	0.5756	0.2647	0.0998
56.3598	0.5677	0.201	0.0873
56.4247	0.5407	0.2892	0.1045
56.4796	0.6007	0.2008	0.0865
56.5296	0.582	0.2838	0.0996
56.5795	0.5961	0.2382	0.146
56.6244	0.5816	0.2413	0.1009
56.6693	0.5668	0.2848	0.1084
56.7143	0.6112	0.182	0.0598
56.7592	0.5708	0.2862	0.0553
56.8041	0.6257	0.2246	0.143
56.859	0.567	0.28	0.1296
56.9189	0.6099	0.243	0.1608
56.9788	0.6145	0.2197	0.072
57.0437	0.5924	0.2708	0.0309
57.1136	0.6434	0.2443	0.0928
57.1785	0.5389	0.2854	0.0799
57.2434	0.6384	0.2644	0.1739
57.2933	0.6338	0.2179	0.1147
57.3383	0.6194	0.2707	0.0862
57.3782	0.6325	0.2304	0.0915
57.4181	0.5669	0.307	0.0532
57.4581	0.6392	0.2562	0.1198
57.493	0.6328	0.2344	0.0841
57.5379	0.6325	0.284	0.1173
57.5829	0.6431	0.2416	0.1499
57.6278	0.6069	0.3302	0.1302
57.6777	0.6633	0.2006	0.1546
57.7276	0.6227	0.295	0.0527
57.7825	0.6503	0.2665	0.0501
57.8424	0.6186	0.2831	0.0691
57.9024	0.6383	0.296	0.1276
57.9673	0.6925	0.2353	0.2206
58.0421	0.6207	0.3026	0.1346
58.122	0.6878	0.2326	0.0935
58.2019	0.6125	0.3067	0.0111
58.2718	0.6544	0.2884	0.0746
58.3317	0.6914	0.2634	0.1386
58.3816	0.6426	0.307	0.1694
58.4265	0.7167	0.2432	0.1847
58.4714	0.6263	0.3033	0.0681
58.5114	0.6916	0.2931	0.0851
58.5513	0.6973	0.2682	0.0677
58.5962	0.6486	0.3157	0.1208
58.6412	0.7293	0.2171	0.1511
58.6911	0.6742	0.3336	0.0905
58.736	0.7085	0.2739	0.1683
58.7859	0.687	0.3126	0.087
58.8359	0.6848	0.2962	0.1071
58.8908	0.7105	0.2395	0.1126
58.9457	0.6817	0.3528	0.028
59.0056	0.7402	0.276	0.1592
59.0655	0.6881	0.3248	0.1248
59.1204	0.7323	0.2479	0.191
59.1703	0.7152	0.2874	0.1582
59.2202	0.6899	0.3653	0.0077
59.2652	0.7314	0.2746	0.1087
59.3101	0.6943	0.3213	0.0478
59.36	0.7743	0.2602	0.1793
59.405	0.7267	0.3211	0.2011
59.4549	0.6905	0.3811	0.1053
59.5048	0.7455	0.2437	0.1176
59.5547	0.6953	0.3319	0.0335
59.6096	0.7961	0.2599	0.1296
59.6695	0.7413	0.3613	0.1536
59.7294	0.7094	0.3352	0.1158
59.7993	0.7811	0.2498	0.1611
59.8892	0.735	0.3598	0.0802
59.9641	0.7959	0.2717	0.1262
60.029	0.7302	0.3755	0.1008
60.0789	0.7634	0.3182	0.1293
60.1288	0.7653	0.3044	0.135
60.1687	0.7819	0.3207	0.1122
60.2087	0.8092	0.2937	0.1731
60.2436	0.7479	0.3741	0.1163
60.2835	0.774	0.3185	0.1346
60.3235	0.7546	0.3144	0.059
60.3684	0.8231	0.3513	0.1002
60.4183	0.8042	0.3068	0.1723
60.4682	0.7428	0.3678	0.1401
60.5232	0.8059	0.2972	0.2106
60.5781	0.7505	0.3648	0.086
60.638	0.8077	0.3508	0.063
60.7029	0.8026	0.2914	0.1115
60.7728	0.775	0.3846	0.0906
60.8377	0.8268	0.3016	0.2461
60.8976	0.7729	0.4084	0.1138
60.9575	0.8343	0.3039	0.1337
61.0074	0.7994	0.3391	0.1234
61.0523	0.7766	0.3804	0.0791
61.1022	0.8455	0.3429	0.2011
61.1472	0.8135	0.3882	0.0903
61.1921	0.8459	0.3221	0.1453
61.237	0.8035	0.3391	0.129
61.2819	0.8267	0.3506	0.0974
61.3269	0.8216	0.3809	0.226
61.3718	0.8101	0.3914	0.1282
61.4217	0.8773	0.3173	0.1469
61.4716	0.8418	0.3497	0.0925
61.5216	0.8553	0.3787	0.0936
61.5765	0.8164	0.371	0.1914
61.6414	0.8352	0.379	0.129
61.7163	0.9142	0.3087	0.1651
61.7861	0.8458	0.4289	0.0947
61.856	0.9	0.3486	0.1072
61.9159	0.8313	0.4042	0.1656
61.9708	0.8808	0.3693	0.1634
62.0258	0.9145	0.3307	0.1968
62.0707	0.8508	0.4493	0.0983
62.1156	0.9225	0.3619	0.1395
62.1555	0.8512	0.4398	0.1104
62.2005	0.9248	0.3576	0.145
62.2504	0.9104	0.367	0.1795
62.3053	0.8951	0.3956	0.0994
62.3652	0.8963	0.4005	0.1764
62.4251	0.8627	0.4306	0.1101
62.485	0.9521	0.364	0.1749
62.5499	0.9526	0.4008	0.1882
62.6148	0.9276	0.4155	0.063
62.6697	0.9285	0.4032	0.1429
62.7196	0.8997	0.4145	0.1
62.7646	0.9697	0.3608	0.1981
62.8095	0.9428	0.4222	0.2167
62.8494	0.9567	0.4054	0.1074
62.8894	0.9487	0.4191	0.1609
62.9293	0.9121	0.4545	0.0496
62.9742	1.0029	0.3314	0.1632
63.0142	0.9293	0.4649	0.1903
63.0591	0.9808	0.3852	0.1607
63.104	0.9469	0.4467	0.2017
63.154	0.973	0.4499	0.0865
63.2039	1.0108	0.3854	0.1707
63.2588	0.9484	0.4622	0.1374
63.3187	1.0251	0.3981	0.1294
63.3836	0.9408	0.4709	0.1811
63.4585	1.0168	0.442	0.1249
63.5483	1.0352	0.3979	0.2046
63.6332	1.0142	0.457	0.153
63.7081	1.0469	0.4218	0.1194
63.768	0.9772	0.4749	0.1418
63.8229	1.0414	0.4312	0.1247
63.8678	1.0366	0.4355	0.213
63.9077	1.0408	0.4483	0.192
63.9427	1.0879	0.4298	0.2033
63.9776	1.0036	0.523	0.1005
64.0176	1.0666	0.3885	0.0924
64.0525	1.0554	0.4727	0.1477
64.0974	1.061	0.4549	0.1712
64.1474	1.0562	0.4577	0.2686
64.1973	1.0263	0.514	0.1551
64.2522	1.1111	0.4209	0.1439
64.3021	1.0559	0.5103	0.1385
64.362	1.1068	0.4254	0.0966
64.4219	1.0698	0.4558	0.2253
64.4818	1.056	0.5384	0.1472
64.5367	1.1143	0.4469	0.2021
64.5917	1.0686	0.5104	0.1941
64.6466	1.1692	0.4607	0.1086
64.6965	1.0821	0.4832	0.2061
64.7464	1.0787	0.518	0.0896
64.7913	1.1335	0.4901	0.1737
64.8363	1.1098	0.5103	0.2004
64.8862	1.1806	0.4547	0.1859
64.9361	1.1163	0.5499	0.2615
64.986	1.1349	0.5047	0.1067
65.0459	1.1509	0.5084	0.1228
65.1058	1.1357	0.5203	0.1377
65.1657	1.1886	0.4611	0.1646
65.2306	1.1425	0.5808	0.2828
65.3055	1.1689	0.4717	0.1822
65.3704	1.1807	0.5658	0.1596
65.4353	1.2121	0.4843	0.1168
65.4902	1.2218	0.4687	0.1231
65.5451	1.1489	0.5932	0.2163
65.595	1.2143	0.5074	0.2157
65.635	1.1955	0.5393	0.2264
65.6799	1.2459	0.5095	0.1687
65.7198	1.2634	0.517	0.1644
65.7648	1.1776	0.6168	0.1411
65.8047	1.2656	0.5073	0.1661
65.8496	1.1861	0.5698	0.2003
65.8996	1.2686	0.5283	0.1985
65.9595	1.2633	0.5639	0.2331
66.0194	1.2228	0.5994	0.1779
66.0843	1.2919	0.5274	0.1779
66.1492	1.2387	0.5848	0.1633
66.2141	1.3299	0.5226	0.1289
66.2839	1.2674	0.6305	0.238
66.3438	1.2806	0.5459	0.1903
66.4038	1.2982	0.5579	0.2425
66.4587	1.3053	0.6161	0.1728
66.5086	1.3537	0.538	0.0999
66.5535	1.3143	0.6209	0.2089
66.5935	1.3353	0.5624	0.1587
66.6284	1.2972	0.5968	0.28
66.6683	1.3401	0.6313	0.2311
66.7083	1.384	0.5459	0.1441
66.7482	1.327	0.6456	0.1811
66.7881	1.3624	0.5844	0.1123
66.8381	1.3291	0.6141	0.2314
66.888	1.3488	0.6418	0.257
66.9479	1.4179	0.548	0.1975
67.0028	1.3648	0.6528	0.2309
67.0677	1.4315	0.5872	0.1374
67.1476	1.3594	0.6503	0.1898
67.2224	1.4206	0.6056	0.188
67.2923	1.447	0.6044	0.1965
67.3572	1.3975	0.6536	0.2495
67.4121	1.4463	0.6247	0.1926
67.4621	1.4189	0.6661	0.2345
67.507	1.4928	0.6142	0.1972
67.5519	1.4539	0.6564	0.1791
67.5968	1.4774	0.6705	0.167
67.6368	1.4444	0.6744	0.1911
67.6867	1.436	0.6791	0.2635
67.7366	1.5273	0.6454	0.2295
67.7915	1.4668	0.6724	0.22
67.8464	1.5148	0.6718	0.144
67.9014	1.4728	0.6583	0.1592
67.9563	1.485	0.7025	0.2231
68.0112	1.5643	0.623	0.2346
68.0661	1.4829	0.7266	0.2975
68.121	1.56	0.6678	0.1833
68.1709	1.5288	0.6822	0.1638
68.2208	1.5185	0.7007	0.2037
68.2708	1.5973	0.6528	0.1837
68.3207	1.526	0.748	0.3023
68.3656	1.6134	0.6509	0.2054
68.4105	1.5483	0.7509	0.2238
68.4555	1.5717	0.6843	0.2285
68.5054	1.619	0.7185	0.1667
68.5553	1.603	0.7426	0.2809
68.6002	1.6283	0.7173	0.1873
68.6552	1.5695	0.7555	0.2285
68.7101	1.6457	0.7106	0.2543
68.77	1.6358	0.7444	0.2161
68.8399	1.6582	0.7214	0.2848
68.9147	1.6928	0.7256	0.173
68.9946	1.6379	0.7897	0.1969
69.0745	1.7202	0.7114	0.2282
69.1494	1.6848	0.7565	0.2208
69.2043	1.735	0.7438	0.3032
69.2492	1.7622	0.7311	0.2158
69.2841	1.6957	0.8074	0.2157
69.3241	1.7933	0.6992	0.203
69.359	1.725	0.8198	0.2086
69.394	1.7712	0.7349	0.2941
69.4339	1.7803	0.7909	0.2536
69.4738	1.7389	0.8264	0.2463
69.5188	1.798	0.7215	0.1954
69.5687	1.7443	0.8407	0.2274
69.6236	1.8458	0.7702	0.2489
69.6785	1.8045	0.8383	0.255
69.7384	1.7892	0.8007	0.2633
69.7983	1.822	0.7665	0.2178
69.8632	1.8304	0.8263	0.2455
69.9281	1.9184	0.7972	0.2191
69.983	1.8274	0.8382	0.2507
70.0429	1.8822	0.8159	0.2737
70.0978	1.8752	0.8179	0.193
70.1478	1.8991	0.8645	0.2966
70.1977	1.9595	0.8192	0.2388
70.2476	1.8695	0.8978	0.294
70.2925	1.9579	0.8089	0.2791
70.3425	1.9245	0.8736	0.1675
70.3924	1.9382	0.8835	0.2887
70.4373	1.9902	0.8415	0.2342
70.4872	1.9323	0.9288	0.2953
70.5371	1.9971	0.7934	0.3175
70.5871	1.97	0.8958	0.1865
70.637	2.0213	0.8887	0.2556
70.6969	2.0153	0.8477	0.2216
70.7618	1.9843	0.9233	0.3036
70.8317	2.0534	0.8365	0.3215
70.8966	2.0364	0.9294	0.2214
70.9565	2.098	0.8962	0.2687
71.0164	2.081	0.8742	0.2078
71.0663	2.11	0.9197	0.2977
71.1162	2.1252	0.9087	0.299
71.1611	2.0902	0.9473	0.2546
71.2011	2.1817	0.9253	0.274
71.246	2.1049	0.9795	0.2371
71.2909	2.1646	0.9295	0.3025
71.3409	2.1834	0.9648	0.2828
71.3958	2.1427	0.9793	0.2711
71.4557	2.2278	0.9366	0.2471
71.5206	2.1547	1.0133	0.2521
71.5905	2.2026	0.9255	0.3369
71.6603	2.2092	1.0016	0.2921
71.7252	2.1973	0.9804	0.3107
71.7851	2.2766	0.9482	0.2357
71.8351	2.2104	1.0286	0.2183
71.875	2.2545	0.9609	0.318
71.9149	2.2318	1.0065	0.2848
71.9549	2.2561	1.0214	0.3614
71.9948	2.3027	0.9896	0.2527
72.0347	2.2497	1.0528	0.2304
72.0797	2.3161	1.0162	0.3127
72.1246	2.2437	1.0384	0.2621
72.1695	2.3234	1.0123	0.3659
72.2145	2.3097	1.0472	0.2757
72.2694	2.3241	1.0785	0.2645
72.3193	2.382	1.0281	0.3128
72.3742	2.3113	1.0958	0.2661
72.4341	2.4255	1.0115	0.3683
72.494	2.3814	1.1238	0.2662
72.5689	2.429	1.0589	0.2821
72.6388	2.4712	1.089	0.3148
72.7087	2.4372	1.12	0.2824
72.7786	2.5322	1.0248	0.3779
72.8435	2.5136	1.1801	0.2708
72.8984	2.5388	1.1116	0.2894
72.9483	2.5605	1.1168	0.2894
72.9982	2.524	1.1905	0.3181
73.0431	2.606	1.1312	0.3799
73.0831	2.58	1.2247	0.3045
73.133	2.6142	1.1609	0.3087
73.1779	2.5937	1.1809	0.2667
73.2328	2.576	1.2081	0.3196
73.2827	2.6502	1.1339	0.3654
73.3327	2.5944	1.244	0.3263
73.3876	2.6719	1.1586	0.3409
73.4375	2.6157	1.1959	0.2516
73.4924	2.7062	1.1886	0.3487
73.5473	2.6902	1.1975	0.3382
73.6022	2.6559	1.2259	0.3351
73.6571	2.7643	1.1667	0.3681
73.7021	2.7078	1.2889	0.2475
73.752	2.8042	1.2113	0.3575
73.7969	2.7683	1.2791	0.3205
73.8419	2.7888	1.2888	0.3483
73.8868	2.8333	1.2531	0.3933
73.9317	2.805	1.3473	0.2582
73.9766	2.8663	1.2953	0.3784
74.0266	2.8446	1.3336	0.3312
74.0815	2.8827	1.337	0.3716
74.1414	2.9302	1.288	0.3855
74.2013	2.9112	1.4039	0.2614
74.2662	2.9443	1.3014	0.3829
74.3411	2.9512	1.3526	0.3293
74.4259	3.0444	1.4062	0.3899
74.5058	3.0479	1.3439	0.3955
74.5707	3.0648	1.3894	0.2851
74.6256	3.1422	1.3492	0.3631
74.6705	3.1075	1.4278	0.3087
74.7105	3.1847	1.3921	0.396
74.7504	3.1221	1.4449	0.4019
74.7903	3.1641	1.4538	0.3395
74.8253	3.202	1.4525	0.3551
74.8652	3.1865	1.5028	0.3083
74.9052	3.2383	1.5036	0.4084
74.9551	3.1774	1.5674	0.3703
75.005	3.2658	1.4862	0.3864
75.0599	3.2798	1.549	0.359
75.1148	3.3058	1.5794	0.3292
75.1747	3.3413	1.5272	0.42
75.2346	3.3329	1.5858	0.3605
75.2995	3.43	1.5387	0.4183
75.3594	3.4269	1.5693	0.3379
75.4193	3.4345	1.6236	0.3372
75.4792	3.5138	1.5891	0.4366
75.5341	3.4959	1.6578	0.3554
75.5841	3.5888	1.5876	0.4353
75.634	3.5494	1.6773	0.3497
75.6789	3.5742	1.6963	0.3495
75.7288	3.6098	1.7065	0.4286
75.7738	3.6041	1.7162	0.3639
75.8237	3.7034	1.6847	0.4679
75.8686	3.6206	1.7763	0.3473
75.9135	3.7174	1.6946	0.3928
75.9635	3.6976	1.7558	0.4274
76.0184	3.7337	1.7361	0.3609
76.0683	3.7805	1.7325	0.4846
76.1232	3.7342	1.8021	0.3551
76.1931	3.8559	1.7244	0.3944
76.268	3.8427	1.8246	0.4156
76.3379	3.9394	1.7879	0.3872
76.4028	3.9237	1.7966	0.4955
76.4627	3.9246	1.8686	0.3504
76.5076	4.0118	1.8246	0.4185
76.5575	3.9661	1.9414	0.396
76.6024	4.0425	1.8836	0.3968
76.6424	4.0155	1.9324	0.4897
76.6873	3.998	1.998	0.3831
76.7322	4.056	1.9372	0.4696
76.7772	4.015	2.0619	0.395
76.8271	4.0948	1.9668	0.3976
76.892	4.0648	2.0252	0.4787
76.9519	4.1339	1.9895	0.407
77.0168	4.2033	1.9779	0.4709
77.0867	4.1612	2.0401	0.4033
77.1516	4.2772	1.9581	0.4481
77.2115	4.2642	2.0469	0.4646
77.2714	4.3552	2.0095	0.416
77.3163	4.3513	2.0581	0.488
77.3562	4.373	2.0874	0.39
77.3962	4.4556	2.0528	0.4831
77.4361	4.3744	2.1461	0.456
77.471	4.484	2.1155	0.4578
77.516	4.4463	2.1951	0.4802
77.5559	4.4866	2.2099	0.3928
77.6008	4.5491	2.176	0.4847
77.6458	4.5356	2.2814	0.455
77.7007	4.6482	2.1939	0.5016
77.7506	4.5852	2.2906	0.5228
77.8105	4.6711	2.2812	0.4141
77.8704	4.7378	2.2553	0.4797
77.9303	4.7645	2.3308	0.4414
78.0002	4.8674	2.2713	0.5131
78.0801	4.8577	2.3791	0.5199
78.1599	4.9501	2.3343	0.4508
78.2298	5.0151	2.37	0.512
78.2947	5.0716	2.4229	0.4269
78.3496	5.1175	2.3966	0.5129
78.3946	5.1055	2.5073	0.495
78.4395	5.1697	2.4975	0.478
78.4794	5.1622	2.5587	0.5346
78.5194	5.2269	2.5915	0.4458
78.5643	5.2223	2.6134	0.5658
78.6042	5.2189	2.6646	0.4992
78.6542	5.3086	2.6033	0.4794
78.6991	5.2934	2.6409	0.5262
78.744	5.3759	2.6161	0.4743
78.7989	5.375	2.683	0.5819
78.8538	5.4329	2.6922	0.5098
78.9137	5.5416	2.6594	0.5084
78.9736	5.5372	2.7311	0.5085
79.0286	5.6714	2.6978	0.4747
79.0835	5.6919	2.8005	0.5731
79.1384	5.7257	2.7964	0.5378
79.1883	5.8046	2.8363	0.5681
79.2382	5.822	2.9256	0.5223
79.2782	5.8953	2.9025	0.5001
79.3281	5.9134	3.008	0.5605
79.373	5.9819	3.0023	0.5283
79.4179	6.0104	3.0457	0.6122
79.4728	6.0579	3.0814	0.5498
79.5228	6.1441	3.058	0.5594
79.5777	6.137	3.1498	0.5795
79.6426	6.278	3.0958	0.5275
79.7025	6.2811	3.1523	0.6246
79.7724	6.4142	3.1453	0.529
79.8522	6.5143	3.1712	0.5573
79.9321	6.5253	3.2385	0.5851
79.997	6.7116	3.2107	0.5621
80.002	6.7139	3.3077	0.6185
		3.2283	0.5299
		3.3283	0.5772
		3.3791	0.5808
		3.365	0.5846
		3.4755	0.6386
		3.423	0.5685
		3.5848	0.6064
		3.6133	0.5775
		3.584	0.6145
		3.679	0.6644
		3.5997	0.6013
		3.7044	0.6522
		3.7128	0.5834
		3.6837	0.6191
		3.7597	0.6387
		3.6945	0.6214
		3.8465	0.6804
		3.846	0.5918
		3.9372	0.6546
		3.9054	0.6214
			0.605
			0.6845
			0.6044
			0.7056
			0.6831
			0.6755
			0.6962
			0.6214
			0.7191
			0.6787
			0.7138
			0.7383
			0.63
			0.7009
			0.662
			0.733
			0.7362
			0.6861
			0.7533
			0.6772
			0.7519
			0.7509
			0.7353
			0.7791
			0.7145
			0.7788
			0.7443
			0.7275
			0.7668
			0.7269
			0.8046
			0.7624
			0.7735
			0.7559
			0.7315
			0.8294
			0.787
			0.8392
			0.8124
			0.7764
			0.8481
			0.8109
			0.9007
			0.8513
			0.8228
			0.8708
			0.8104
			0.8946
			0.8358
			0.8651
			0.8876
			0.8603
			0.9164
			0.8277
			0.8841
			0.8869
			0.8969
			0.9858
			0.8847
			0.9291
			0.8952
			0.9024
			0.9972
			0.9254
			0.977
			0.9108
			0.9213
			1.004
			0.9394
			1.0234
			0.9576
			1.0102
			1.0362
			1.0021
			1.0651
			1.0536

## Sheet: fig. s23c
Compressive stress-strain curves of 2.5%-10% silk cylinders under 3.8 mW cm-2 of light intensity
	2.5% SF	5% SF	10% SF
0	0.0206	0.0307	-0.0241
0	0.0043	0.1006	0.0521
0	0.0458	-0.0293	-0.0028
0.0036	-0.0065	-0.1665	0.0158
0.0073	-0.0391	-0.09	0.0471
0.0182	-0.0203	0.0148	-0.0623
0.0254	-0.0174	0.218	0.0914
0.04	0.0731	0.1648	0.1434
0.0545	0.0451	-0.0338	-0.0419
0.0763	-0.0269	-0.1523	-0.1134
0.1017	-0.022	-0.167	-0.0966
0.1381	-0.0479	0.1019	-0.0212
0.1817	0.0563	0.0816	0.0322
0.2435	0.0072	0.0399	0.1823
0.3234	0.0015	0.057	0.1385
0.4106	0.032	-0.03	-0.0792
0.4797	-0.0091	0.0354	-0.0137
0.5378	0.0438	-0.0885	-0.0557
0.5887	-0.0598	-0.0955	-0.1042
0.6359	-0.037	-0.0078	-0.0278
0.6868	0.0008	0.1029	0.0536
0.734	0.054	0.1392	0.0731
0.7849	0.066	-0.0674	0.0435
0.8321	-0.0345	-0.1096	0.1255
0.8794	-0.042	-0.0371	-0.0063
0.9266	-0.0214	0.1026	-0.132
0.9702	0.0486	0.1233	0.0045
1.0138	0.0463	-0.0258	0.0079
1.0574	-0.0193	-0.0852	-0.0024
1.0937	-0.005	-0.1529	0.022
1.1301	-0.0048	0.0574	0.0197
1.1701	0.0106	0.097	-0.0288
1.2064	0.0159	0.0399	0.007
1.2464	-0.0249	0.0946	0.1618
1.2863	0.0635	-0.0452	-0.0002
1.3299	0.0055	-0.0387	-0.0794
1.3772	0.013	-0.0798	-0.0535
1.4244	-0.0386	-0.0585	-0.0833
1.4789	-0.0163	0.0524	-0.0034
1.5371	0.0183	0.0917	0.0937
1.5879	0.0188	0.142	0.134
1.6315	0.0583	0.0259	-0.0037
1.6679	-0.0145	-0.1125	-0.0196
1.7042	0.0052	-0.0933	0.0386
1.7369	-0.03	-0.0073	-0.1105
1.766	0.0028	0.0772	-0.0462
1.7951	0.0095	0.0971	0.0203
1.8241	0.025	0.0478	0.0174
1.8532	0.0534	-0.0858	0.0688
1.8895	-0.0014	-0.0435	0.0994
1.9222	-0.0139	0.0734	0.0577
1.9586	0.0097	0.0096	-0.1152
1.9985	-0.0083	0.0723	-0.0379
2.0422	0.0361	-0.0146	0.0261
2.0858	0.0127	-0.0251	-0.0285
2.1294	0.006	-0.0312	0.0596
2.1802	0.0245	-0.021	0.0086
2.2275	-0.0177	0.0794	-0.0317
2.2747	0.0327	0.0375	-0.0022
2.3183	-0.0255	0.0825	0.11
2.3583	0.0462	0.0441	0.0716
2.391	0.0201	-0.0812	-0.0736
2.4237	0.0179	-0.1035	-0.0318
2.4528	-0.003	-0.041	-0.0726
2.4818	-0.0327	0.0603	-0.0721
2.5109	0.0396	0.111	0.0939
2.54	0.027	0.1265	0.0896
2.5727	0.0634	-0.01	0.0419
2.6054	-0.0006	-0.1708	0.0124
2.6453	-0.0277	-0.0116	0.0299
2.6817	0.0342	0.0357	-0.0481
2.7253	0.0004	0.0777	-0.0793
2.7689	0.0146	0.0437	0.008
2.8234	0.034	-0.0122	0.0012
2.8743	0.0106	0.038	0.0607
2.9251	0.0644	-0.0389	0.111
2.9724	-0.0245	0.0618	0.0458
3.0124	0.0163	-0.0221	-0.0654
3.0487	-0.0195	-0.0068	-0.0686
3.085	0.015	0.0706	0.0574
3.1177	0.0628	0.012	-0.0462
3.1468	0.016	-0.0328	0.0543
3.1795	0.0285	-0.0608	0.035
3.2122	-0.0318	0.0512	-0.0683
3.2522	0.0272	0.0977	0.032
3.2922	0.029	0.0641	0.0426
3.3358	0.0342	0.0221	0.1148
3.383	0.0465	-0.1367	-0.0242
3.4302	-0.005	-0.062	-0.0509
3.4702	0.0114	0.0531	0.0264
3.5102	0.0065	0.0768	-0.1145
3.5465	0.0041	0.1294	0.0377
3.5828	0.0498	0.0001	0.0854
3.6192	0.0061	0.0103	-0.0006
3.6555	0.05	-0.076	0.0644
3.6882	0.0039	-0.0205	0.0476
3.7209	-0.0041	0.0337	-0.008
3.75	0.0301	-0.0193	-0.0868
3.7827	-0.013	0.1032	-0.0307
3.8154	0.0652	0.0334	0.0177
3.8481	0.0247	0.0022	-0.0077
3.8844	0.0379	-0.044	0.1352
3.9208	-0.0009	0.0003	0.0563
3.9571	-0.0013	0.044	-0.044
3.9971	0.0177	0.0334	-0.0302
4.0407	0.0115	0.0781	0.0132
4.0879	0.062	-0.0156	0.0114
4.1497	0.0363	-0.068	0.017
4.2115	0.0329	0.007	0.0395
4.2696	0.0044	0.0681	-0.0358
4.3205	-0.0129	0.095	-0.0361
4.3641	0.0414	0.0056	0.0828
4.3968	0.004	-0.0007	0.0644
4.4259	0.0442	-0.0553	0.0012
4.4513	0.0227	-0.0348	-0.0076
4.4767	0.0131	0.0867	-0.0102
4.5022	0.0377	0.0349	-0.0577
4.5276	-0.0193	0.0723	-0.0142
4.5603	0.0547	0.0277	0.0795
4.593	0.0271	0.0011	0.0001
4.633	0.0469	-0.02	0.0522
4.673	0.0288	-0.0781	0.0858
4.7166	-0.0069	0.0492	-0.0006
4.7602	0.0285	0.0519	-0.0617
4.8038	0.009	0.1048	-0.0613
4.851	0.0613	0.0454	0.0147
4.8946	0.0373	-0.049	0.0241
4.9346	0.0134	-0.0192	0.0898
4.9746	0.0256	-0.0008	0.0904
5.0145	-0.0097	0.0793	-0.0685
5.0472	0.0345	0.0256	-0.0413
5.0799	0.0125	0.024	0.027
5.1163	0.0263	-0.0003	0.023
5.149	0.0745	-0.0415	0.0311
5.1853	0.001	0.0872	0.012
5.2217	0.0557	0.0361	-0.0164
5.2616	-0.018	0.0469	-0.0161
5.3016	0.0309	0.0192	0.0658
5.3452	0.0323	-0.0028	0.0785
5.3852	0.0283	0.0288	-0.0142
5.4215	0.0762	-0.0694	-0.0102
5.4688	0.0028	0.0573	0.0082
5.516	0.0395	0.0793	-0.0394
5.5632	0.0128	0.054	-0.0064
5.6105	0.0169	0.0875	0.0428
5.6504	0.0547	-0.0549	0.016
5.6868	0.0216	-0.0265	0.0231
5.7195	0.0438	-0.0293	0.084
5.7522	0.0031	0.0509	0.0328
5.7849	0.006	0.114	-0.0561
5.814	0.0563	0.051	-0.0464
5.8467	0.018	0.051	0.0005
5.8794	0.0652	-0.0731	0.0098
5.9157	0.0057	0.0056	0.0691
5.9593	0.0565	0.0305	0.0762
6.0029	0.0179	0.0481	-0.0335
6.0465	0.0055	0.0662	-0.0461
6.0937	0.0615	-0.0118	0.0447
6.1446	0.0023	0.0578	0.0106
6.1919	0.0846	0.0027	0.0081
6.2427	0.0171	0.035	0.0147
6.2863	0.0425	0.0581	-0.0243
6.3227	0.0204	-0.0159	-0.0156
6.3517	-0.0023	0.0963	0.0357
6.3808	0.0522	0.009	0.0728
6.4062	0.0445	-0.0419	0.0168
6.4317	0.0524	-0.0231	-0.0129
6.4608	0.0286	0.0091	0.0187
6.4898	0.0157	0.1494	-0.025
6.5225	0.043	0.0522	-0.0052
6.5552	0.0182	0.0299	0.04
6.5916	0.0384	-0.0382	0.005
6.6279	0.0502	-0.0228	0.0293
6.6715	0.0355	0.051	0.084
6.7187	0.0572	0.0408	0.0433
6.7696	0.0063	0.0957	-0.048
6.8278	0.0521	0.0211	-0.0486
6.8823	0.0063	0.0652	-0.0085
6.9331	0.0715	-0.0233	0.0066
6.9767	0.0451	-0.0289	0.0592
7.0167	0.0263	0.0381	0.0893
7.0531	0.0357	0.0175	-0.0155
7.0821	-0.0056	0.071	-0.0359
7.1148	0.0728	0.0519	0.0185
7.1475	0.0306	0.0227	0.0362
7.1802	0.0443	0.0144	0.0169
7.2166	0.0471	-0.0025	0.0097
7.2565	0.0214	0.0701	-0.0145
7.3001	0.0543	0.0343	-0.0327
7.3365	0.0107	0.0439	0.0326
7.3765	0.0409	0.0358	0.0844
7.4128	0.0523	-0.0516	0.0208
7.4564	0.0401	0.0398	-0.019
7.4964	0.0745	0.0592	0.0118
7.5363	0.0079	0.1325	-0.014
7.5727	0.0476	0.0162	-0.0093
7.609	0.0147	0.0026	0.0307
7.6417	0.0308	0.0266	0.0064
7.6781	0.0703	-0.0218	0.0086
7.7108	0.0191	0.0724	0.0723
7.7435	0.0779	0.0212	0.0534
7.7798	0.003	0.076	-0.0177
7.8125	0.052	0.0601	-0.0468
7.8488	0.0419	0.0266	-0.0033
7.8815	0.0308	0.0262	0.0216
7.9179	0.0876	-0.0587	0.0423
7.9615	0.0158	0.0454	0.0815
8.0051	0.0546	0.0851	-0.0117
8.0487	0.0379	0.0508	-0.0399
8.1032	0.0211	0.1071	0.0285
8.165	0.084	-0.0416	0.0207
8.2231	0.0232	0.0153	0.026
8.274	0.0659	0.0247	-0.0037
8.3103	0.0168	0.0516	-0.0155
8.343	0.0324	0.0576	-0.0188
8.3685	0.059	-0.028	0.0268
8.3975	0.0104	0.0723	0.0816
8.423	0.0713	-0.0041	-0.0042
8.452	0.034	0.0604	-0.0213
8.4811	0.0683	0.0608	0.0236
8.5138	0.0468	0.0452	-0.0088
8.5501	0.035	0.0611	0.0041
8.5865	0.0487	-0.0037	0.0327
8.6301	0.0343	0.0573	-0.0001
8.6737	0.0833	-0.0206	0.0183
8.7173	0.0388	0.0352	0.049
8.7682	0.0367	0.1081	0.0861
8.8154	0.0624	0.0384	-0.0045
8.859	0.0293	0.0879	-0.0474
8.899	0.0633	-0.0002	-0.0189
8.939	0.0307	-0.0253	0.0031
8.9717	0.0437	0.0525	0.0437
9.0044	0.0729	0.0315	0.0557
9.0407	0.0326	0.1299	-0.0031
9.077	0.0741	-0.0073	-0.0394
9.1134	0.01	0.0099	0.0219
9.1497	0.0549	0.0475	0.0604
9.186	0.0608	0.0206	0.02
9.2188	0.0655	0.0787	-0.0068
9.2551	0.0496	0.0135	-0.001
9.2914	0.027	0.0649	-0.016
9.3314	0.0552	0.0368	0.036
9.3677	0.0395	0.0611	0.0783
9.415	0.0784	0.0262	0.0209
9.4622	0.0497	0.019	-0.0273
9.5131	0.0511	0.0813	0.0169
9.5567	0.0629	0.0419	0.002
9.6039	0.0329	0.0736	0.0011
9.6439	0.0604	0.0054	0.0177
9.6802	0.0428	0.0026	0.013
9.7129	0.0419	0.0488	0.0131
9.742	0.0846	0.0251	0.0355
9.7747	0.0286	0.123	0.064
9.8038	0.0911	0.0511	-0.0032
9.8365	0.0431	0.0321	-0.0336
9.8728	0.0412	0.0344	0.0007
9.9128	0.0662	-0.0156	0.0357
9.9564	0.0322	0.059	0.0136
10	0.0933	0.0558	0.0346
10.0472	0.0542	0.0872	0.014
10.0981	0.0712	0.0438	-0.0055
10.149	0.0278	0.0205	0.0454
10.1926	0.045	0.0593	0.0298
10.2289	0.0697	0.0072	-0.0272
10.2616	0.0425	0.0583	0.0094
10.2907	0.0759	0.0343	0.0105
10.3161	0.0379	0.0853	0.0241
10.3452	0.0578	0.048	0.0364
10.3779	0.0666	-0.004	0.025
10.4106	0.0481	0.062	0.0209
10.4397	0.0833	-0.0012	-0.0255
10.476	0.0274	0.1221	0.0471
10.5124	0.0757	0.0681	0.0334
10.5487	0.0651	0.021	-0.0042
10.5887	0.0282	0.0502	0.0105
10.6286	0.0901	-0.0201	0.0056
10.6722	0.0259	0.0777	0.018
10.7231	0.089	0.0741	0.0343
10.7776	0.0575	0.082	0.0501
10.8321	0.0606	0.0928	0.0305
10.883	0.0718	0.0077	-0.0136
10.9302	0.0409	0.0386	0.0159
10.9702	0.0728	0.005	-0.0141
11.0102	0.0598	0.0271	-0.0028
11.0429	0.0576	0.0868	0.0453
11.0756	0.0616	0.0553	0.0348
11.1083	0.0547	0.0827	0.0294
11.141	0.0675	0.0184	0.03
11.1737	0.048	0.0381	0.0113
11.2028	0.0673	0.0059	-0.019
11.2391	0.069	0.0512	-0.0159
11.2754	0.0549	0.1213	0.0325
11.3118	0.0829	0.0427	0.0274
11.3517	0.0443	0.0795	0.0381
11.3917	0.0832	-0.0179	0.0365
11.4353	0.038	0.0557	0.0115
11.4789	0.0667	0.0839	-0.015
11.5189	0.0771	0.0283	0.0204
11.5589	0.047	0.0953	0.0483
11.5988	0.0904	0.0035	0.0044
11.6352	0.0337	0.0416	0.0042
11.6679	0.0706	0.0501	-0.0018
11.7006	0.0676	0.0325	-0.0192
11.7333	0.0734	0.1051	0.0424
11.7696	0.0869	0.0567	0.045
11.8023	0.0456	0.0741	0.0478
11.8387	0.0598	0.0472	-0.0063
11.8786	0.0736	0.0061	-0.0196
11.915	0.0766	0.0441	-0.004
11.9622	0.0696	0.032	-0.0041
12.0094	0.0473	0.1208	0.0671
12.064	0.0945	0.0649	0.0664
12.1221	0.0601	0.0861	-0.0083
12.173	0.0875	0.0337	-0.0037
12.2166	0.0445	0.0117	-0.0018
12.2529	0.0453	0.0568	0.013
12.2856	0.0896	0.0285	0.0184
12.3147	0.062	0.1272	0.0345
12.3474	0.1197	0.0451	0.0338
12.3728	0.0377	0.0518	-0.0129
12.4019	0.0579	0.0515	0.0253
12.4346	0.0765	0.0234	0.0229
12.4637	0.0585	0.0939	-0.0083
12.4964	0.1076	0.0408	0.0379
12.5327	0.0489	0.0794	0.0395
12.5763	0.0672	0.0775	-0.0014
12.6163	0.0826	0.0371	0.0108
12.6599	0.0663	0.0393	-0.0151
12.7071	0.0992	0.0187	-0.0124
12.7544	0.0514	0.1176	0.0439
12.8016	0.0839	0.1072	0.0798
12.8452	0.0667	0.0516	0.0694
12.8888	0.0639	0.0351	-0.0356
12.9288	0.0919	0.0044	-0.077
12.9615	0.0372	0.0841	0.0003
12.9978	0.1012	0.0428	0.0243
13.0342	0.0542	0.103	0.121
13.0705	0.0929	0.061	0.0812
13.1032	0.0726	0.0518	-0.0614
13.1395	0.0565	0.0892	-0.0408
13.1686	0.1046	-0.0127	-0.0118
13.2049	0.0414	0.0661	0.0581
13.2413	0.0865	0.0577	0.0788
13.2776	0.0889	0.1047	0.0281
13.3176	0.0784	0.1077	0.004
13.3612	0.0902	0.0101	-0.051
13.4157	0.0381	0.058	0.0187
13.4666	0.1034	0.0265	0.0633
13.5174	0.084	0.0571	0.0098
13.561	0.0627	0.1228	0.0653
13.5974	0.096	0.0493	0.0254
13.6337	0.0428	0.0718	0.0161
13.6664	0.1121	0.0102	-0.0153
13.6991	0.0717	0.0672	-0.0408
13.7282	0.0769	0.0835	-0.0044
13.7609	0.0682	0.047	0.0504
13.7936	0.0723	0.1198	0.1257
13.8263	0.1083	0.0575	0.0667
13.8626	0.0719	0.0876	-0.0776
13.9099	0.0826	0.0048	-0.0908
13.9535	0.0689	0.049	0.0044
14.0044	0.09	0.101	0.0921
14.0552	0.1088	0.0766	0.1508
14.1025	0.0713	0.1186	0.0607
14.1424	0.0738	0.0374	-0.0971
14.1751	0.0718	0.0705	-0.0851
14.2115	0.0835	0.0407	0.0061
14.2406	0.1051	0.0177	0.0898
14.2696	0.0716	0.0915	0.0996
14.2987	0.0965	0.0828	0.0179
14.3314	0.0592	0.1177	-0.0187
14.3605	0.0963	0.0636	-0.0524
14.3932	0.1013	-0.0034	0.0137
14.4295	0.0691	0.0579	0.0619
14.4658	0.0853	0.0615	0.0205
14.5022	0.0572	0.1359	0.0666
14.5422	0.1203	0.0721	0.0487
14.5858	0.0857	0.0423	0.0088
14.6294	0.0964	0.0624	-0.0249
14.6766	0.0669	0.0659	-0.0532
14.7347	0.0845	0.0968	0.0104
14.7892	0.1076	0.0383	0.0724
14.8438	0.078	0.1116	0.1313
14.891	0.1051	0.0508	0.0601
14.9346	0.0702	0.0816	-0.1006
14.9709	0.0903	0.0633	-0.0909
15.0036	0.0997	0.003	-0.0315
15.0363	0.0671	0.102	0.108
15.0618	0.1258	0.0893	0.14
15.0908	0.0738	0.1296	0.0766
15.1199	0.0802	0.0439	-0.0415
15.149	0.1011	-0.0098	-0.1138
15.1853	0.0787	0.1008	0.0039
15.2217	0.1212	0.0508	0.0651
15.258	0.0675	0.1085	0.1121
15.3016	0.1067	0.094	0.0814
15.3452	0.0872	0.0502	-0.0247
15.3888	0.0803	0.0791	-0.0132
15.436	0.1227	0.027	-0.0193
15.4797	0.0688	0.1095	0.037
15.5196	0.0903	0.0583	0.043
15.556	0.0765	0.0748	0.0344
15.5923	0.1152	0.0882	0.0744
15.625	0.1143	0.0598	-0.0058
15.6577	0.0635	0.1088	-0.0079
15.6904	0.096	0.0185	-0.0109
15.7231	0.0597	0.0886	-0.0147
15.7558	0.1283	0.0883	0.0402
15.7922	0.1024	0.0783	0.0666
15.8321	0.0616	0.1152	0.1179
15.8721	0.117	0.0051	-0.0038
15.9193	0.067	0.1082	-0.0452
15.9666	0.1335	0.0616	-0.0017
16.0211	0.0851	0.0843	-0.0184
16.0756	0.075	0.1426	0.0764
16.1228	0.1154	0.0388	0.0712
16.1628	0.0667	0.0822	0.0291
16.1991	0.1287	0.0233	-0.005
16.2355	0.0702	0.0718	-0.0209
16.2682	0.0814	0.1139	0.0336
16.2972	0.119	0.0703	0.0354
16.3263	0.0964	0.111	0.0556
16.359	0.1163	0.0374	0.0146
16.3881	0.0794	0.0824	-0.0026
16.4208	0.1081	0.0983	0.0375
16.4571	0.1023	0.0579	0.0336
16.4971	0.09	0.0808	0.0361
16.5371	0.1242	0.0557	0.0098
16.577	0.0762	0.1489	0.0154
16.6206	0.1224	0.0793	0.0029
16.6679	0.092	0.0639	-0.0021
16.7187	0.109	0.0738	0.0626
16.766	0.1062	0.0526	0.0461
16.8096	0.0739	0.1531	0.0507
16.8532	0.1294	0.058	0.0308
16.8932	0.0834	0.0773	-0.0067
16.9295	0.1081	0.0588	-0.0076
16.9658	0.1148	0.0657	-0.0427
16.9949	0.0891	0.1137	0.076
17.024	0.1051	0.0569	0.0529
17.0531	0.0766	0.104	0.0431
17.0821	0.1213	0.0749	0.0592
17.1148	0.1167	0.0842	-0.0399
17.1475	0.0883	0.0889	0.0192
17.1839	0.1173	0.0694	0.0344
17.2202	0.0824	0.1008	0.0673
17.2602	0.1177	0.0852	0.0697
17.3038	0.1115	0.0968	-0.0098
17.3547	0.1158	0.0897	0.0113
17.4092	0.1009	0.0896	-0.0183
17.46	0.0903	0.0741	0.0037
17.5073	0.1316	0.0199	0.0697
17.5509	0.0885	0.1026	0.0391
17.5872	0.1392	0.1181	0.0527
17.6199	0.0707	0.1276	0.0315
17.6526	0.1064	0.0645	-0.009
17.6853	0.1267	0.0373	-0.0263
17.7144	0.103	0.1372	0.0001
17.7471	0.1343	0.0516	0.0286
17.7834	0.0659	0.1072	0.0788
17.8234	0.1223	0.0717	0.0818
17.867	0.1307	0.0786	0.0259
17.9142	0.1075	0.1405	-0.0037
17.9615	0.1236	0.0643	-0.0394
18.0051	0.0851	0.0996	0.0219
18.0451	0.12	0.0596	0.0765
18.0814	0.1154	0.0776	0.0603
18.1177	0.1017	0.144	0.0695
18.1541	0.1231	0.0697	-0.0361
18.1868	0.0813	0.1023	-0.0319
18.2195	0.1421	0.044	0.0303
18.2485	0.1044	0.0783	0.0297
18.2812	0.1292	0.0875	0.0843
18.314	0.1147	0.091	0.0241
18.3467	0.0911	0.145	0.0135
18.3794	0.1469	0.043	-0.0035
18.4157	0.0907	0.1191	-0.0209
18.452	0.1354	0.055	0.0788
18.4884	0.105	0.0803	0.0506
18.532	0.1086	0.1432	0.0529
18.5756	0.1432	0.0518	0.042
18.6228	0.0867	0.1527	-0.014
18.681	0.1375	0.0675	0.0073
18.7427	0.1162	0.0996	-0.0094
18.8009	0.1083	0.1055	0.0425
18.8554	0.1403	0.0238	0.0797
18.9026	0.0864	0.127	0.0483
18.9353	0.133	0.1019	0.0578
18.9644	0.105	0.1336	-0.021
18.9898	0.1323	0.099	-0.0136
19.0153	0.1243	0.0447	0.0034
19.0407	0.0921	0.0938	0.0505
19.0661	0.1505	0.0838	0.0711
19.0988	0.0913	0.1381	0.0721
19.1352	0.1459	0.1014	0.0197
19.1715	0.1058	0.0969	-0.0452
19.2115	0.1271	0.0976	0.0234
19.2515	0.1448	0.057	0.0483
19.2951	0.1004	0.1219	0.0665
19.3387	0.1373	0.0682	0.0657
19.3823	0.0928	0.138	-0.0111
19.4259	0.1386	0.1375	0.0103
19.4658	0.1325	0.0843	-0.0239
19.5058	0.103	0.1142	0.0357
19.5422	0.1357	0.0227	0.0695
19.5785	0.1075	0.1235	0.0121
19.6112	0.1389	0.1152	0.0591
19.6439	0.1241	0.1147	0.0036
19.6802	0.1114	0.1521	0.0036
19.7129	0.1329	0.0561	0.0318
19.7529	0.1046	0.0782	0.0003
19.7892	0.1584	0.0746	0.057
19.8365	0.1184	0.1187	0.0557
19.8837	0.1259	0.1233	0.0554
19.9273	0.1134	0.1131	0.0274
19.9709	0.1164	0.1154	-0.0439
20.0218	0.1774	0.0764	0.013
20.069	0.1	0.1095	0.0434
20.1126	0.1317	0.0646	0.0674
20.1526	0.1134	0.116	0.0835
20.189	0.1332	0.1248	0.0042
20.2217	0.1565	0.0992	-0.0208
20.2544	0.0969	0.1426	0.0079
20.2871	0.152	0.04	0.0657
20.3198	0.1082	0.0816	0.0569
20.3488	0.1449	0.1138	0.0569
20.3815	0.1458	0.0978	0.0095
20.4142	0.0986	0.1715	0.0062
20.4506	0.1516	0.0566	0.0081
20.4906	0.1175	0.0992	0.0412
20.5342	0.1736	0.0835	0.0836
20.5741	0.1272	0.1078	0.0213
20.6214	0.118	0.1675	0.0389
20.6686	0.152	0.0832	0.0467
20.7158	0.1139	0.1272	-0.0037
20.7631	0.1594	0.0746	0.031
20.8103	0.1211	0.1156	-0.0039
20.8503	0.1428	0.106	0.0323
20.883	0.1478	0.0698	0.0771
20.9084	0.1048	0.1515	0.0315
20.9375	0.1604	0.0974	0.0522
20.9629	0.1104	0.1391	-0.0403
20.992	0.1448	0.0726	-0.0084
21.0211	0.1496	0.0647	0.0605
21.0538	0.1211	0.1428	0.0504
21.0865	0.1641	0.0845	0.115
21.1228	0.1036	0.1757	0.0117
21.1628	0.1597	0.1017	-0.0208
21.21	0.1355	0.0897	0.0244
21.2536	0.1355	0.1146	0.0236
21.3081	0.1614	0.0585	0.0867
21.3663	0.1245	0.1674	0.0417
21.4208	0.162	0.1012	0.013
21.4717	0.1182	0.1325	0.0334
21.5189	0.1471	0.1388	-0.0053
21.5552	0.1439	0.0636	0.0593
21.5879	0.1325	0.1341	0.0476
21.6206	0.1559	0.0896	0.0103
21.6533	0.1309	0.1458	0.0499
21.686	0.1474	0.1146	0.0381
21.7187	0.1468	0.1221	0.0387
21.7551	0.1394	0.1357	0.0064
21.7951	0.1678	0.0846	0.0069
21.8387	0.1184	0.1213	0.0186
21.875	0.1613	0.0931	0.0549
21.9113	0.1429	0.1463	0.095
21.9513	0.1558	0.1459	0.0602
21.9913	0.1558	0.0942	-0.015
22.0312	0.1103	0.136	-0.0256
22.0712	0.1832	0.0643	0.0216
22.1076	0.132	0.1309	0.0744
22.1439	0.1795	0.1426	0.0674
22.1802	0.1296	0.1145	0.0542
22.2129	0.1302	0.154	-0.0107
22.2456	0.1704	0.0679	0.0145
22.2783	0.1463	0.1271	0.0218
22.311	0.1789	0.1168	0.0532
22.3474	0.1225	0.1087	0.0667
22.3837	0.1438	0.1307	0.0278
22.4164	0.1669	0.0973	0.0429
22.4528	0.1526	0.1578	0.0279
22.4927	0.1595	0.115	0.0402
22.5363	0.1386	0.1298	0.0411
22.5836	0.155	0.0829	0.011
22.6417	0.1693	0.1288	0.0606
22.6999	0.1424	0.1647	0.0607
22.7616	0.1714	0.111	0.0386
22.8125	0.1239	0.1305	0.0163
22.8488	0.1735	0.0641	-0.0283
22.8815	0.1447	0.1396	0.0317
22.907	0.1613	0.1627	0.0358
22.936	0.1606	0.1177	0.0892
22.9615	0.127	0.145	0.0844
22.9906	0.1958	0.071	-0.0114
23.016	0.1217	0.13	-0.0104
23.0487	0.1854	0.1329	-0.0042
23.0814	0.1552	0.1169	0.0593
23.1214	0.1481	0.1481	0.0897
23.1613	0.1812	0.086	0.0542
23.2013	0.1273	0.1622	0.0431
23.2485	0.1894	0.1359	0.0137
23.2958	0.1695	0.1168	0.0372
23.343	0.1559	0.1153	0.0502
23.3866	0.1699	0.1027	0.0304
23.4302	0.1376	0.1873	0.0471
23.4666	0.1865	0.1102	0.0317
23.5029	0.1532	0.1325	0.0548
23.5356	0.1644	0.0975	0.0309
23.5683	0.167	0.1024	0.0299
23.6047	0.1556	0.1623	0.0123
23.641	0.1983	0.0949	0.0441
23.681	0.1394	0.177	0.0887
23.7173	0.1819	0.1089	0.0372
23.7536	0.149	0.1167	0.0484
23.79	0.1689	0.168	-0.0031
23.8263	0.2078	0.0923	0.0064
23.8626	0.134	0.1655	0.0598
23.899	0.1809	0.1034	0.0642
23.9426	0.1445	0.1382	0.0793
23.9898	0.1753	0.1496	0.0299
24.0407	0.1939	0.0864	-0.0098
24.0879	0.1444	0.167	0.0397
24.1352	0.183	0.1031	0.0188
24.1751	0.1638	0.1442	0.0902
24.2151	0.1765	0.1336	0.0618
24.2478	0.1752	0.1161	0.0206
24.2805	0.1469	0.1697	0.0431
24.3132	0.1811	0.0877	0.0168
24.3423	0.1689	0.1458	0.0568
24.375	0.1948	0.1302	0.0399
24.4113	0.1726	0.167	0.0415
24.4513	0.173	0.144	0.0459
24.4949	0.1749	0.0865	0.0231
24.5385	0.159	0.1664	0.0644
24.5858	0.203	0.1189	0.0329
24.6403	0.1577	0.1649	0.0164
24.6875	0.1865	0.1426	0.0471
24.7275	0.1725	0.1071	0.0564
24.7602	0.1613	0.1728	0.076
24.7929	0.2001	0.1142	0.0176
24.8219	0.1461	0.1616	0.0192
24.851	0.2039	0.1284	0.0002
24.8801	0.1759	0.104	0.0408
24.9092	0.1692	0.1567	0.0812
24.9419	0.1955	0.1316	0.0661
24.9746	0.1607	0.1592	0.0526
25.0073	0.2032	0.1186	-0.0209
25.0436	0.1599	0.1305	0.0249
25.0836	0.185	0.1473	0.0477
25.1235	0.1816	0.165	0.0555
25.1635	0.1908	0.1807	0.1033
25.2071	0.1959	0.1029	0.0027
25.258	0.1568	0.1414	0.0387
25.3125	0.1951	0.1228	0.0448
25.3634	0.1768	0.1788	0.0457
25.4142	0.203	0.163	0.057
25.4615	0.1919	0.1111	-0.0153
25.5051	0.1588	0.1651	0.0688
25.5451	0.2033	0.0956	0.0542
25.5778	0.172	0.1664	0.0478
25.6105	0.1977	0.1607	0.0647
25.6432	0.197	0.1045	-0.0223
25.6759	0.1514	0.1731	0.038
25.7049	0.2219	0.1252	0.0682
25.734	0.1807	0.1798	0.0782
25.7667	0.2034	0.1309	0.0565
25.8031	0.1846	0.1269	-0.0116
25.843	0.1695	0.1702	0.0291
25.883	0.22	0.1329	0.0387
25.9266	0.1713	0.1772	0.0882
25.9702	0.2189	0.1281	0.0768
26.0138	0.1794	0.1452	0.0382
26.0538	0.1948	0.1478	0.0289
26.0937	0.1964	0.1421	0.0025
26.1301	0.1913	0.1909	0.0658
26.1664	0.2064	0.1146	0.0406
26.1991	0.1752	0.1738	0.059
26.2355	0.2153	0.1243	0.0441
26.2682	0.1858	0.1457	0.0177
26.3009	0.1776	0.1897	0.0892
26.3372	0.23	0.1096	0.0294
26.3735	0.1646	0.2053	0.0367
26.4099	0.2123	0.1447	0.0347
26.4535	0.1961	0.1509	0.0133
26.4971	0.1931	0.179	0.1253
26.548	0.228	0.1215	0.0385
26.6097	0.1619	0.1904	0.0527
26.6642	0.2364	0.1268	0.0057
26.7115	0.1797	0.1729	-0.0214
26.7551	0.2025	0.1827	0.1034
26.7914	0.2158	0.1208	0.0503
26.8205	0.1915	0.1681	0.0939
26.8532	0.2145	0.122	0.0093
26.8823	0.1824	0.1897	-0.0046
26.9113	0.2095	0.1597	0.0533
26.9404	0.191	0.1541	0.0394
26.9695	0.2262	0.16	0.1095
26.9985	0.2069	0.1227	0.0436
27.0349	0.1939	0.2188	0.0269
27.0749	0.2199	0.14	0.0467
27.1148	0.2013	0.1776	0.0356
27.1584	0.2181	0.1473	0.0794
27.202	0.2024	0.1341	0.031
27.2493	0.1833	0.2094	0.0611
27.2965	0.2372	0.1294	0.0484
27.3438	0.1925	0.1972	0.0635
27.3874	0.2225	0.1407	0.0811
27.4273	0.1972	0.1451	-0.0121
27.4673	0.1779	0.2008	0.0452
27.5036	0.2477	0.1368	0.0208
27.5363	0.2042	0.1673	0.0723
27.5727	0.2259	0.1459	0.1036
27.6054	0.1836	0.1521	0.0313
27.6381	0.2134	0.2012	0.065
27.6671	0.2201	0.1406	-0.0109
27.6962	0.2083	0.1729	0.0445
27.7289	0.2225	0.1406	0.0854
27.7689	0.1902	0.1833	0.0463
27.8052	0.2301	0.1658	0.085
27.8416	0.212	0.1585	-0.0052
27.8852	0.2258	0.1833	0.046
27.9397	0.2197	0.1276	0.0594
27.9942	0.1905	0.2096	0.0575
28.0451	0.2537	0.1339	0.0959
28.0923	0.2086	0.189	0.003
28.1323	0.2224	0.1773	0.0623
28.1686	0.2244	0.1477	0.0229
28.2049	0.1869	0.2137	0.0602
28.234	0.2507	0.1238	0.0812
28.2667	0.1853	0.1811	0.013
28.2994	0.2361	0.1705	0.0763
28.3321	0.239	0.1627	0.0286
28.3648	0.2035	0.207	0.0825
28.4048	0.2449	0.1486	0.0658
28.4484	0.2023	0.1928	0.0061
28.4956	0.2343	0.1612	0.0722
28.5465	0.2208	0.1579	0.0184
28.5974	0.2335	0.2025	0.0935
28.641	0.2293	0.1567	0.0845
28.6737	0.2041	0.2096	0.0082
28.71	0.2482	0.1683	0.0305
28.7391	0.2106	0.1805	-0.008
28.7718	0.23	0.1631	0.1085
28.8009	0.2335	0.1719	0.0829
28.8299	0.2082	0.2111	0.0559
28.8626	0.2606	0.1313	0.0597
28.8953	0.2049	0.2161	-0.0091
28.9281	0.2553	0.1526	0.072
28.9644	0.2121	0.1926	0.0461
29.0007	0.218	0.2198	0.0774
29.0371	0.2835	0.1403	0.0627
29.0807	0.2176	0.2194	0.0352
29.1243	0.2565	0.1579	0.09
29.1679	0.2086	0.2012	0.0205
29.2151	0.2371	0.1977	0.0695
29.2733	0.2654	0.1345	0.0406
29.3314	0.2181	0.2133	0.038
29.3823	0.2562	0.1719	0.0963
29.4331	0.2155	0.2072	0.0304
29.4767	0.2595	0.1873	0.0773
29.5131	0.2402	0.1597	0.016
29.5458	0.2178	0.1814	0.0272
29.5749	0.2417	0.1739	0.0699
29.6003	0.2292	0.2262	0.0328
29.6294	0.2689	0.17	0.1322
29.6548	0.2373	0.1894	0.0232
29.6839	0.2337	0.1804	0.0406
29.7202	0.2435	0.1841	0.0469
29.7565	0.2274	0.2201	0.0261
29.7929	0.2736	0.1465	0.112
29.8365	0.2301	0.213	0.043
29.8765	0.2533	0.188	0.0637
29.9237	0.239	0.1946	0.0329
29.9673	0.2377	0.2197	0.0055
30.0073	0.2582	0.1382	0.121
30.0509	0.2239	0.2217	0.0554
30.0872	0.2684	0.1905	0.0932
30.1235	0.237	0.1984	0.0125
30.1562	0.2441	0.1881	-0.0038
30.189	0.2582	0.1671	0.082
30.2217	0.2316	0.2307	0.0613
30.258	0.2735	0.1765	0.1126
30.2907	0.2254	0.2046	0.0456
30.327	0.2557	0.1886	0.0367
30.367	0.2623	0.2001	0.0488
30.407	0.2573	0.218	0.0482
30.4542	0.2767	0.1711	0.0791
30.5015	0.2177	0.2244	0.0276
30.556	0.2627	0.1641	0.0768
30.6141	0.2493	0.2208	0.0733
30.6613	0.2741	0.2253	0.0908
30.7049	0.2639	0.1661	0.0697
30.7449	0.2229	0.2361	-0.0178
30.7776	0.2713	0.1462	0.0497
30.8067	0.2399	0.2313	0.0498
30.8394	0.2745	0.1939	0.1416
30.8685	0.2503	0.1782	0.1055
30.8975	0.2453	0.26	0.002
30.9266	0.2802	0.1445	0.0219
30.9593	0.2383	0.2347	-0.0284
30.992	0.2831	0.1928	0.1314
31.0283	0.2561	0.196	0.1545
31.0683	0.2322	0.2425	0.0948
31.1083	0.2875	0.1703	0.0675
31.1519	0.2462	0.2327	-0.0599
31.1991	0.2957	0.185	0.0489
31.2464	0.2464	0.2119	0.0797
31.2936	0.2603	0.2357	0.0778
31.3408	0.2801	0.1841	0.1401
31.3808	0.249	0.2295	0.0298
31.4244	0.2931	0.1836	0.067
31.4608	0.2448	0.2326	0.0131
31.4971	0.2812	0.1981	0.0316
31.5298	0.2667	0.199	0.0869
31.5589	0.2668	0.2323	0.0348
31.5879	0.2914	0.1774	0.1269
31.617	0.2455	0.2623	0.0937
31.6497	0.292	0.1911	0.0677
31.6788	0.2564	0.2071	0.004
31.7151	0.2805	0.2221	-0.0265
31.7551	0.2911	0.1831	0.0987
31.7951	0.2495	0.2657	0.115
31.8387	0.3022	0.1921	0.1465
31.8859	0.2531	0.2203	0.0557
31.944	0.2968	0.2251	-0.0561
31.9985	0.2943	0.1968	-0.0093
32.0494	0.2508	0.2515	0.0543
32.093	0.2987	0.1937	0.1837
32.1294	0.2469	0.2202	0.1501
32.1621	0.311	0.2294	0.0614
32.1948	0.2847	0.2172	-0.0208
32.2238	0.2634	0.2272	-0.0515
32.2529	0.2815	0.1985	0.102
32.2856	0.2636	0.2377	0.0977
32.3219	0.315	0.2134	0.1415
32.3619	0.2758	0.2317	0.0875
32.4055	0.2827	0.2103	0.0122
32.4491	0.275	0.2179	0.0563
32.4927	0.2791	0.2475	0.0228
32.5363	0.3111	0.196	0.0762
32.5799	0.2662	0.263	0.0791
32.6163	0.2924	0.2075	0.0832
32.6526	0.2723	0.229	0.1372
32.689	0.2919	0.2385	0.0419
32.7217	0.3186	0.1917	0.0158
32.7544	0.2634	0.2455	-0.0133
32.7871	0.304	0.2088	0.0536
32.8198	0.2712	0.2293	0.1714
32.8525	0.2918	0.2407	0.1325
32.8852	0.3247	0.2155	0.0875
32.9179	0.2714	0.2573	-0.0482
32.9542	0.2983	0.2153	-0.0196
32.9906	0.2771	0.24	0.0976
33.0269	0.3141	0.2267	0.1413
33.0705	0.2995	0.2359	0.1726
33.1105	0.2915	0.238	0.0356
33.1577	0.3026	0.2193	-0.0047
33.2086	0.278	0.2519	0.029
33.2703	0.3213	0.1975	0.0486
33.3285	0.2863	0.2719	0.1343
33.383	0.3206	0.2299	0.0707
33.4302	0.2939	0.2236	0.0864
33.4666	0.2723	0.2644	0.0482
33.4993	0.327	0.1701	0.0446
33.5247	0.2755	0.2706	0.0731
33.5501	0.3194	0.2407	0.0248
33.5756	0.297	0.2433	0.0965
33.6047	0.2908	0.2595	0.0903
33.6337	0.3363	0.1726	0.1241
33.6664	0.2866	0.2878	0.0767
33.7064	0.3349	0.2373	-0.0118
33.7427	0.3012	0.2272	0.0259
33.7863	0.2917	0.24	0.0719
33.8299	0.328	0.2112	0.1289
33.8772	0.3038	0.2909	0.1532
33.9208	0.3348	0.2273	0.0437
33.968	0.2896	0.2419	0.0385
34.008	0.3138	0.2351	-0.0236
34.048	0.3157	0.2328	0.0868
34.0843	0.3151	0.272	0.1423
34.117	0.3298	0.2189	0.0964
34.1497	0.2904	0.2735	0.1091
34.186	0.3373	0.2124	-0.0028
34.2187	0.3047	0.2563	0.0303
34.2551	0.3312	0.2729	0.0605
34.2914	0.3384	0.218	0.0856
34.3278	0.2722	0.3009	0.1335
34.3677	0.3504	0.203	0.078
34.4113	0.3071	0.282	0.0808
34.4513	0.3375	0.2718	0.0632
34.4913	0.3236	0.2171	0.0281
34.5385	0.286	0.3047	0.0593
34.5894	0.3655	0.2156	0.0656
34.6366	0.3091	0.2705	0.105
34.6802	0.3409	0.2499	0.0963
34.7202	0.3165	0.2456	0.0885
34.7565	0.3054	0.2843	0.0415
34.7929	0.3292	0.2298	0.0301
34.8219	0.3303	0.261	0.0769
34.8547	0.3472	0.2556	0.0819
34.8837	0.3057	0.269	0.1543
34.9164	0.324	0.2543	0.0846
34.9491	0.3406	0.2508	0.0329
34.9818	0.3318	0.276	0.0386
35.0254	0.3552	0.2483	0.0163
35.069	0.3054	0.2911	0.1457
35.1126	0.3447	0.2408	0.1216
35.1599	0.3407	0.2488	0.0888
35.2108	0.332	0.2944	0.084
35.258	0.3602	0.2469	0.0112
35.3052	0.2974	0.2965	0.0839
35.3488	0.3669	0.2337	0.0704
35.3888	0.3188	0.2617	0.0966
35.4215	0.343	0.2883	0.0978
35.4506	0.3561	0.2355	0.0506
35.4796	0.3093	0.2927	0.1038
35.5051	0.36	0.2372	0.0558
35.5342	0.3236	0.272	0.0882
35.5632	0.3614	0.287	0.068
35.5959	0.3526	0.2746	0.0653
35.6286	0.3344	0.2726	0.1318
35.665	0.3504	0.2637	0.1088
35.7013	0.3212	0.2958	0.0932
35.7413	0.371	0.2651	0.0163
35.7849	0.3562	0.2861	0.0188
35.8321	0.3408	0.2771	0.1193
35.8939	0.35	0.2563	0.1228
35.9484	0.3327	0.3041	0.1578
36.0029	0.3942	0.2485	0.0418
36.0465	0.3278	0.3011	0.014
36.0865	0.3457	0.2714	0.047
36.1228	0.3541	0.2485	0.0862
36.1555	0.3428	0.3042	0.1556
36.1882	0.4026	0.2369	0.0952
36.2209	0.322	0.352	0.0956
36.25	0.3692	0.2729	0.0477
36.2863	0.3385	0.2432	0.057
36.3263	0.3558	0.2981	0.1117
36.3663	0.389	0.2623	0.0621
36.4062	0.3294	0.3352	0.1178
36.4462	0.3799	0.2603	0.0851
36.4862	0.3556	0.2873	0.097
36.5262	0.3626	0.2876	0.1094
36.5661	0.3726	0.2723	0.0039
36.6061	0.3348	0.3221	0.0834
36.6424	0.3945	0.2702	0.046
36.6751	0.3431	0.2973	0.1439
36.7115	0.383	0.2701	0.1765
36.7406	0.3663	0.3008	0.0493
36.7733	0.3499	0.3165	0.0717
36.806	0.3968	0.2544	0.0013
36.8423	0.3395	0.3272	0.1023
36.875	0.4039	0.2579	0.1563
36.9113	0.3535	0.3139	0.1239
36.9477	0.3812	0.3247	0.1209
36.984	0.3811	0.2581	0.0129
37.024	0.3475	0.3288	0.0579
37.0676	0.4002	0.2596	0.0782
37.1185	0.3606	0.3274	0.12
37.173	0.3948	0.3098	0.1432
37.2347	0.3803	0.2824	0.0711
37.2965	0.3645	0.3478	0.099
37.3474	0.3872	0.2622	0.0398
37.391	0.3698	0.3166	0.0862
37.4237	0.3967	0.2963	0.1112
37.4491	0.3697	0.2906	0.0607
37.4746	0.3725	0.3138	0.1442
37.5036	0.4099	0.2905	0.0761
37.5291	0.369	0.335	0.1196
37.5545	0.4057	0.2701	0.077
37.5872	0.3542	0.3104	0.0369
37.6199	0.3893	0.3074	0.1295
37.6562	0.4021	0.2956	0.0754
37.6962	0.3848	0.3353	0.1862
37.7362	0.405	0.2924	0.1047
37.7798	0.3485	0.3527	0.0473
37.827	0.4112	0.2836	0.0746
37.8706	0.3913	0.311	0.0393
37.9142	0.4018	0.338	0.1899
37.9578	0.3994	0.2897	0.1244
37.9978	0.3735	0.3394	0.1065
38.0305	0.399	0.2852	0.0876
38.0669	0.3804	0.3224	0.0021
38.1032	0.4212	0.3229	0.1534
38.1395	0.3987	0.2974	0.0959
38.1759	0.3798	0.3463	0.1421
38.2158	0.4267	0.2936	0.1349
38.2522	0.3846	0.3364	0.0533
38.2921	0.4181	0.3203	0.134
38.3321	0.3994	0.3211	0.0625
38.3721	0.3993	0.3322	0.1077
38.4084	0.4191	0.2857	0.0981
38.4448	0.3849	0.3497	0.0923
38.4884	0.442	0.3158	0.1682
38.532	0.3917	0.3441	0.0861
38.5792	0.4112	0.3083	0.1063
38.6228	0.416	0.2861	0.0458
38.6628	0.3854	0.3611	0.095
38.7028	0.4388	0.2984	0.1496
38.7391	0.3902	0.3748	0.1178
38.7718	0.4255	0.319	0.1567
38.8045	0.39	0.3165	0.0444
38.8372	0.405	0.3411	0.0893
38.8663	0.4361	0.3001	0.0929
38.899	0.3932	0.3786	0.1145
38.9353	0.4332	0.3118	0.1877
38.9753	0.3926	0.331	0.0787
39.0225	0.4289	0.3552	0.1142
39.0661	0.4467	0.3068	0.0663
39.117	0.3853	0.3659	0.0963
39.1715	0.4356	0.3148	0.1641
39.2224	0.4026	0.3649	0.0733
39.2696	0.4531	0.3472	0.156
39.306	0.4247	0.3418	0.0775
39.3387	0.3929	0.3704	0.1038
39.3677	0.4447	0.2903	0.126
39.3932	0.4102	0.3461	0.0561
39.4222	0.4359	0.3268	0.1581
39.4513	0.4253	0.3667	0.0746
39.4804	0.4242	0.3628	0.1443
39.5094	0.4371	0.3139	0.1518
39.5458	0.4159	0.3848	0.062
39.5785	0.4611	0.3084	0.1336
39.6148	0.4093	0.3594	0.0565
39.6548	0.4332	0.3582	0.1495
39.6948	0.4553	0.341	0.1539
39.7384	0.4209	0.3972	0.1301
39.7892	0.4643	0.303	0.1411
39.8438	0.4138	0.3908	0.0331
39.8983	0.465	0.3374	0.1231
39.9491	0.4233	0.347	0.1216
39.9964	0.4298	0.3885	0.1495
40.04	0.4746	0.3201	0.1567
40.0763	0.429	0.3917	0.0804
40.1126	0.4598	0.3452	0.1354
40.1453	0.4215	0.3558	0.0669
40.1781	0.4578	0.3444	0.1524
40.2108	0.4374	0.3475	0.1383
40.2435	0.4522	0.395	0.1096
40.2762	0.4591	0.3507	0.1575
40.3161	0.4325	0.3609	0.079
40.3488	0.4648	0.3368	0.1616
40.3852	0.4555	0.3654	0.0979
40.4251	0.4499	0.4029	0.1003
40.4615	0.4562	0.3443	0.1653
40.5051	0.4373	0.3721	0.1017
40.5451	0.4872	0.3591	0.1927
40.585	0.4458	0.3939	0.1052
40.625	0.4674	0.3742	0.1001
40.6613	0.4714	0.315	0.1264
40.6977	0.4161	0.4211	0.0933
40.7304	0.5009	0.3512	0.2047
40.7631	0.4346	0.4022	0.1332
40.7958	0.4987	0.3564	0.1225
40.8321	0.4584	0.3619	0.1133
40.8685	0.4486	0.3925	0.0863
40.9048	0.4798	0.3469	0.1807
40.9411	0.4497	0.4084	0.1251
40.9811	0.5019	0.3751	0.1674
41.0283	0.4492	0.394	0.1273
41.0756	0.4765	0.38	0.0965
41.1337	0.4721	0.3474	0.15
41.1955	0.4698	0.3951	0.1156
41.2427	0.4828	0.3819	0.1872
41.2863	0.4474	0.4133	0.1124
41.3227	0.479	0.3682	0.138
41.3554	0.4629	0.3528	0.1427
41.3881	0.4737	0.412	0.0945
41.4172	0.509	0.3622	0.1688
41.4462	0.4244	0.4445	0.0927
41.4753	0.51	0.3509	0.1632
41.5044	0.4885	0.382	0.1524
41.5371	0.4652	0.4327	0.1268
41.5734	0.4983	0.3604	0.1717
41.6097	0.4551	0.4282	0.0788
41.6497	0.5208	0.3365	0.1606
41.6933	0.4545	0.4253	0.1267
41.7369	0.4934	0.4346	0.1633
41.7805	0.5117	0.3832	0.2026
41.8278	0.4719	0.4046	0.0992
41.875	0.5004	0.3569	0.1456
41.9186	0.4837	0.4198	0.0945
41.9622	0.4978	0.4088	0.147
42.0022	0.4818	0.4032	0.1938
42.0385	0.4945	0.4038	0.1233
42.0749	0.5139	0.3776	0.1962
42.1076	0.4696	0.4266	0.0919
42.1439	0.5264	0.3782	0.137
42.1766	0.4899	0.4302	0.1654
42.2057	0.5	0.4011	0.1352
42.2347	0.5127	0.3921	0.1884
42.2674	0.4698	0.4507	0.1065
42.3038	0.5392	0.374	0.1672
42.3437	0.4738	0.4385	0.1563
42.3801	0.5197	0.3847	0.1239
42.4237	0.4979	0.4081	0.1716
42.4782	0.4858	0.46	0.1179
42.5327	0.5375	0.3875	0.1793
42.5836	0.4972	0.437	0.1611
42.6272	0.5192	0.3978	0.1594
42.6672	0.5106	0.4195	0.1681
42.7035	0.5025	0.4364	0.1018
42.7362	0.5172	0.4109	0.1653
42.7689	0.5129	0.4521	0.1443
42.8016	0.5345	0.3977	0.1948
42.8307	0.4988	0.4314	0.1641
42.8634	0.5317	0.4248	0.1346
42.8961	0.5323	0.4055	0.184
42.936	0.5119	0.4593	0.134
42.9833	0.5347	0.4071	0.1965
43.0305	0.4948	0.4655	0.1641
43.0778	0.559	0.3977	0.154
43.125	0.5138	0.45	0.1936
43.1686	0.5282	0.4657	0.1303
43.2049	0.5409	0.4094	0.2055
43.2413	0.4935	0.4654	0.1493
43.274	0.5516	0.4068	0.1554
43.3067	0.5171	0.455	0.1808
43.3394	0.5383	0.4521	0.144
43.3685	0.5405	0.4082	0.2134
43.4012	0.5319	0.4651	0.1403
43.4339	0.5468	0.4196	0.1742
43.4666	0.5167	0.4783	0.1654
43.4993	0.5463	0.4415	0.1457
43.5356	0.5481	0.4118	0.2195
43.5719	0.547	0.4473	0.1541
43.6119	0.5503	0.4387	0.197
43.6555	0.5255	0.5038	0.1596
43.6991	0.5718	0.4215	0.1476
43.75	0.5351	0.4587	0.203
43.8081	0.5674	0.4402	0.1639
43.8626	0.552	0.442	0.2237
43.9171	0.5344	0.4956	0.1619
43.968	0.5943	0.4123	0.1659
44.0116	0.5243	0.4911	0.1953
44.048	0.5749	0.4374	0.1529
44.077	0.5366	0.4703	0.2343
44.1025	0.5461	0.4743	0.1517
44.1279	0.5993	0.4056	0.196
44.1533	0.5563	0.4888	0.1933
44.1824	0.5793	0.4564	0.1738
44.2151	0.5324	0.4758	0.2317
44.2478	0.5665	0.4898	0.1383
44.2878	0.5995	0.4333	0.1938
44.3241	0.5524	0.4899	0.1916
44.3677	0.5779	0.4453	0.1857
44.4113	0.5513	0.4903	0.2422
44.4586	0.6026	0.4713	0.1664
44.5022	0.564	0.4767	0.2149
44.5494	0.5555	0.4948	0.1708
44.5894	0.5873	0.4359	0.1779
44.6294	0.5496	0.5172	0.2606
44.6621	0.6143	0.4495	0.1595
44.6984	0.5601	0.5018	0.2183
44.7311	0.5815	0.4823	0.1667
44.7638	0.5888	0.4563	0.2068
44.8001	0.5563	0.5167	0.2259
44.8328	0.6012	0.4521	0.1703
44.8728	0.5731	0.5136	0.2339
44.9092	0.5974	0.4882	0.1846
44.9528	0.6078	0.4631	0.2146
44.9964	0.5581	0.5353	0.2295
45.0363	0.6024	0.4765	0.1943
45.0836	0.5768	0.5107	0.2257
45.1308	0.6042	0.4694	0.1738
45.178	0.604	0.4788	0.2216
45.2253	0.5809	0.5275	0.2341
45.2653	0.6082	0.4793	0.2127
45.3052	0.5794	0.5232	0.2217
45.3379	0.6371	0.4461	0.1593
45.3706	0.5778	0.5153	0.2334
45.4033	0.607	0.5014	0.2185
45.4324	0.6007	0.5247	0.228
45.4651	0.6202	0.5141	0.233
45.4978	0.6305	0.454	0.1809
45.5305	0.5729	0.5479	0.2332
45.5669	0.6319	0.497	0.2078
45.6105	0.6088	0.5177	0.2349
45.6504	0.6267	0.5048	0.2281
45.694	0.6312	0.4818	0.2
45.7413	0.5984	0.5623	0.258
45.7885	0.6235	0.5028	0.2028
45.8358	0.6121	0.5211	0.2576
45.8794	0.6282	0.5264	0.2314
45.923	0.648	0.4851	0.2172
45.9629	0.6081	0.5651	0.2603
45.992	0.643	0.4922	0.1921
46.0211	0.6086	0.5471	0.2851
46.0501	0.6466	0.5077	0.2307
46.0792	0.63	0.5187	0.2213
46.1083	0.6137	0.544	0.2579
46.141	0.6572	0.4852	0.2111
46.1737	0.6142	0.5756	0.3017
46.21	0.6697	0.5086	0.237
46.25	0.6307	0.561	0.2267
46.29	0.642	0.5102	0.2529
46.3299	0.621	0.5183	0.196
46.3772	0.6388	0.5774	0.2841
46.4317	0.6883	0.5064	0.2402
46.4862	0.6363	0.5542	0.2511
46.5371	0.6458	0.5153	0.2657
46.5843	0.6506	0.5277	0.2116
46.6279	0.6414	0.5828	0.2821
46.6642	0.6771	0.5044	0.2383
46.6969	0.647	0.5683	0.2776
46.7297	0.6777	0.5219	0.243
46.7624	0.6442	0.5481	0.2274
46.7914	0.6449	0.5845	0.2959
46.8241	0.6971	0.5007	0.2451
46.8605	0.6429	0.5817	0.2791
46.9004	0.6911	0.5145	0.2413
46.944	0.6364	0.5892	0.2434
46.984	0.6902	0.5531	0.2795
47.024	0.6895	0.5429	0.2599
47.064	0.6582	0.5789	0.3107
47.1039	0.68	0.5413	0.2482
47.1439	0.6485	0.5919	0.2556
47.1839	0.6952	0.5429	0.276
47.2202	0.6843	0.5599	0.2677
47.2565	0.6935	0.5762	0.3167
47.2929	0.6835	0.5386	0.2418
47.3256	0.6595	0.5935	0.266
47.3583	0.7123	0.5651	0.2607
47.391	0.6826	0.5833	0.2725
47.4237	0.6956	0.5711	0.3168
47.4564	0.6958	0.5487	0.25
47.4927	0.6604	0.624	0.2881
47.5327	0.7231	0.5458	0.2414
47.569	0.68	0.6058	0.2882
47.6126	0.7285	0.5737	0.3329
47.6562	0.6884	0.5693	0.2598
47.6999	0.6812	0.6101	0.3036
47.7616	0.7417	0.5589	0.2577
47.8198	0.6834	0.6296	0.3141
47.8779	0.729	0.5625	0.3168
47.9288	0.7029	0.6079	0.2764
47.9687	0.6969	0.6015	0.3252
47.9978	0.7299	0.5801	0.25
48.0269	0.7119	0.6161	0.3129
48.0523	0.7375	0.5777	0.3163
48.0778	0.7009	0.6096	0.309
48.1032	0.724	0.6005	0.3131
48.1323	0.7393	0.6013	0.2295
48.165	0.7182	0.6186	0.3233
48.1977	0.7516	0.5756	0.3086
48.2376	0.6991	0.644	0.3141
48.2776	0.7463	0.5946	0.324
48.3212	0.7231	0.6295	0.2561
48.3648	0.752	0.6221	0.323
48.4121	0.7507	0.5902	0.288
48.4593	0.7056	0.6413	0.3366
48.5029	0.78	0.5851	0.3522
48.5465	0.7252	0.6623	0.2719
48.5828	0.7623	0.6178	0.3375
48.6192	0.7456	0.5994	0.2954
48.6555	0.734	0.6408	0.3638
48.6846	0.7629	0.6081	0.3382
48.7209	0.7466	0.6556	0.2836
48.7536	0.7773	0.6126	0.3472
48.7863	0.7579	0.6249	0.2954
48.8227	0.7422	0.6411	0.3768
48.859	0.7719	0.6095	0.3422
48.899	0.7589	0.6847	0.3252
48.9426	0.7874	0.6056	0.3378
48.9789	0.7593	0.6574	0.2946
49.0189	0.7617	0.6333	0.3908
49.0698	0.7728	0.6422	0.3444
49.1206	0.7644	0.6838	0.3434
49.1679	0.8137	0.5908	0.3371
49.2151	0.7532	0.6901	0.3117
49.2551	0.7925	0.6066	0.3895
49.2951	0.7588	0.6718	0.3374
49.3278	0.7934	0.6669	0.3749
49.3568	0.817	0.6193	0.3216
49.3895	0.7629	0.7068	0.3052
49.4222	0.8037	0.6207	0.3984
49.4513	0.7679	0.6673	0.3463
49.4876	0.8052	0.6644	0.3936
49.524	0.8215	0.6515	0.3117
49.564	0.7832	0.7014	0.3344
49.6076	0.8038	0.6304	0.3825
49.6512	0.781	0.6892	0.3452
49.6984	0.8169	0.6716	0.4359
49.7456	0.8289	0.6616	0.3459
49.7929	0.7867	0.7097	0.3606
49.8401	0.8173	0.6489	0.3839
49.8801	0.8013	0.7092	0.3609
49.9164	0.8412	0.6414	0.4433
49.9455	0.809	0.7173	0.3402
49.9782	0.8162	0.6842	0.3914
50.0073	0.8157	0.6513	0.3753
50.0363	0.8075	0.731	0.3579
50.0654	0.8577	0.6606	0.436
50.0981	0.8018	0.7404	0.3175
50.1308	0.8465	0.6754	0.387
50.1635	0.8239	0.6765	0.36
50.2035	0.8282	0.7199	0.3929
50.2398	0.8537	0.6719	0.4562
50.2834	0.8023	0.7491	0.3382
50.327	0.8509	0.6922	0.4021
50.3815	0.827	0.6869	0.3379
50.4433	0.8399	0.7403	0.4048
50.4978	0.8703	0.6828	0.4644
50.5487	0.8111	0.7366	0.3755
50.5887	0.8589	0.6801	0.437
50.6286	0.8354	0.7261	0.35
50.6613	0.8614	0.731	0.4149
50.694	0.873	0.7003	0.4389
50.7231	0.833	0.7432	0.3959
50.7522	0.8723	0.6831	0.4583
50.7849	0.8375	0.7563	0.3685
50.8176	0.8861	0.7133	0.4273
50.8576	0.857	0.7416	0.4153
50.8939	0.8717	0.7232	0.4168
50.9302	0.8717	0.7063	0.4618
50.9702	0.8413	0.7668	0.3815
51.0102	0.8999	0.7003	0.4566
51.0501	0.8575	0.7546	0.416
51.0938	0.8804	0.7488	0.4444
51.1337	0.8751	0.7206	0.4441
51.1737	0.8491	0.7641	0.3809
51.2137	0.9125	0.7003	0.4767
51.25	0.8639	0.7725	0.4253
51.2827	0.8986	0.7474	0.4738
51.3154	0.8789	0.7235	0.4482
51.3517	0.8526	0.7586	0.4019
51.3844	0.923	0.7183	0.4636
51.4172	0.8866	0.7875	0.395
51.4535	0.91	0.7222	0.4998
51.4935	0.8699	0.7588	0.452
51.5298	0.8902	0.753	0.4451
51.5698	0.9248	0.764	0.48
51.6134	0.9074	0.7778	0.4081
51.657	0.9265	0.7224	0.5105
51.7115	0.88	0.7894	0.4502
51.7696	0.9145	0.7349	0.4751
51.8241	0.9139	0.7853	0.4998
51.8714	0.9192	0.7966	0.4328
51.9113	0.9417	0.7163	0.5223
51.9404	0.8798	0.8169	0.4385
51.9731	0.9403	0.7455	0.4848
51.9985	0.9295	0.7886	0.4794
52.0276	0.9225	0.7998	0.4407
52.0567	0.936	0.7512	0.5185
52.0858	0.892	0.8373	0.4506
52.1185	0.9785	0.7266	0.5111
52.1548	0.9205	0.7979	0.4531
52.1911	0.9367	0.7956	0.4563
52.2347	0.9502	0.7941	0.5092
52.2747	0.92	0.8186	0.467
52.3219	0.9595	0.7586	0.5364
52.3692	0.9347	0.8253	0.4708
52.4201	0.9647	0.7903	0.5039
52.4637	0.9434	0.8244	0.5204
52.5073	0.9562	0.7857	0.4939
52.5472	0.9654	0.799	0.5645
52.5799	0.9411	0.8527	0.4698
52.6163	0.9767	0.7926	0.5214
52.649	0.9608	0.851	0.5154
52.6817	0.9894	0.7921	0.4918
52.7144	0.9621	0.8118	0.5712
52.7507	0.9543	0.8668	0.4661
52.7834	1.0129	0.7914	0.5285
52.8161	0.9423	0.8671	0.4897
52.8525	0.9927	0.8068	0.5174
52.8888	0.9822	0.8217	0.5762
52.9251	0.9864	0.8746	0.4982
52.9651	1.0208	0.8007	0.5553
53.0124	0.9478	0.8913	0.4989
53.0632	1.0138	0.8204	0.5257
53.1105	0.9827	0.8396	0.5736
53.1577	1.0211	0.8628	0.5097
53.2049	1.0152	0.8393	0.5585
53.2449	0.9816	0.8776	0.5021
53.2812	1.0017	0.8375	0.5555
53.3176	0.9909	0.8789	0.5688
53.3467	1.0161	0.8637	0.526
53.3794	0.9817	0.8551	0.5543
53.4121	0.9813	0.8603	0.4949
53.4484	1.0065	0.8338	0.5552
53.4811	0.9932	0.9204	0.5508
53.5211	1.0352	0.8583	0.5509
53.5647	0.9723	0.8956	0.5772
53.6083	0.9916	0.8726	0.5338
53.6555	1.0205	0.8451	0.5863
53.7064	0.9954	0.9412	0.5595
53.7573	1.0552	0.8552	0.607
53.8045	0.9824	0.9315	0.589
53.8408	1.0266	0.8932	0.569
53.8735	1.0132	0.8815	0.6256
53.899	1.0013	0.9228	0.5757
53.9281	1.0646	0.8775	0.6311
53.9571	0.9975	0.9314	0.5776
53.9862	1.0403	0.8947	0.557
54.0153	1.0224	0.9164	0.5967
54.048	1.029	0.9212	0.5494
54.0843	1.0456	0.9165	0.6312
54.117	1.0232	0.9379	0.5807
54.1533	1.0582	0.9028	0.5895
54.1933	1.0211	0.9372	0.5974
54.2369	1.0496	0.9251	0.5508
54.2805	1.0553	0.9589	0.67
54.3314	1.047	0.9563	0.6089
54.3859	1.0731	0.8789	0.6367
54.4368	1.0241	0.9562	0.634
54.4876	1.0958	0.9141	0.5981
54.5349	1.0661	0.9766	0.6704
54.5785	1.0621	0.9682	0.6042
54.6112	1.0845	0.9073	0.6404
54.6475	1.0311	0.9845	0.6419
54.6802	1.1258	0.922	0.5918
54.7129	1.075	0.9801	0.6718
54.7456	1.0936	0.9649	0.6112
54.7747	1.1004	0.9515	0.6553
54.8038	1.0654	0.9971	0.6208
54.8365	1.1231	0.9567	0.6203
54.8728	1.0733	0.9931	0.7023
54.9128	1.1071	0.9745	0.6446
54.9528	1.1032	0.98	0.6761
54.9927	1.0937	0.9891	0.6298
55.0363	1.1348	0.9689	0.6622
55.0799	1.0919	1.0317	0.7026
55.1199	1.1324	0.9637	0.6991
55.1635	1.1001	1.0105	0.7336
55.1999	1.1319	0.9893	0.6516
55.2326	1.1456	0.9898	0.6912
55.2689	1.11	1.0676	0.6931
55.3016	1.1601	0.9732	0.7004
55.3343	1.0958	1.0544	0.7449
55.367	1.1435	0.9753	0.6558
55.4033	1.1435	1.0138	0.7087
55.4397	1.1454	1.0618	0.6891
55.4797	1.166	0.9905	0.7095
55.5196	1.1135	1.0754	0.7404
55.5632	1.1739	1.0095	0.6875
55.6105	1.1475	1.0472	0.7611
55.665	1.1664	1.0382	0.7325
55.7267	1.1865	1.0249	0.7687
55.7813	1.1553	1.0737	0.774
55.8249	1.1894	1.0391	0.6994
55.8612	1.1709	1.0916	0.7731
55.8975	1.197	1.0544	0.731
55.9266	1.1782	1.0492	0.7684
55.9557	1.1642	1.0752	0.7759
55.9847	1.2117	1.044	0.7152
56.0138	1.1774	1.125	0.7619
56.0429	1.2313	1.0571	0.7268
56.0719	1.1926	1.0887	0.7815
56.1047	1.1867	1.0693	0.7959
56.141	1.2033	1.0566	0.7572
56.181	1.2137	1.1406	0.8027
56.2246	1.2471	1.0532	0.7557
56.2682	1.1864	1.1172	0.8159
56.3154	1.2298	1.0786	0.8317
56.3626	1.2221	1.1014	0.8285
56.4099	1.2232	1.1476	0.8485
56.4535	1.266	1.0686	0.8214
56.4971	1.2165	1.1393	0.8646
56.5334	1.2522	1.0916	0.8522
56.5698	1.2446	1.1331	0.8706
56.6061	1.2537	1.1558	0.8369
56.6388	1.2707	1.097	0.8191
56.6751	1.2266	1.151	0.8691
56.7079	1.2919	1.093	0.8279
56.7405	1.2419	1.1659	0.8816
56.7733	1.2814	1.1603	0.8401
56.806	1.2848	1.1432	0.824
56.8423	1.2582	1.1715	0.8837
56.8786	1.2915	1.1045	0.845
56.915	1.2459	1.1908	0.9203
56.9586	1.3114	1.1418	0.8684
57.0094	1.2951	1.1882	0.8666
57.0603	1.3031	1.1865	0.9142
57.1112	1.3067	1.1456	0.8742
57.1584	1.269	1.2072	0.9559
57.1984	1.3315	1.1558	0.913
57.2347	1.3196	1.1964	0.8917
57.2711	1.3222	1.1967	0.925
57.3074	1.3214	1.1659	0.8898
57.3401	1.3014	1.2369	0.9546
57.3728	1.3609	1.1781	0.9232
57.4055	1.3112	1.2106	0.9273
57.4382	1.3496	1.1958	0.9448
57.4782	1.3339	1.1988	0.9315
57.5254	1.3238	1.2489	0.9777
57.569	1.3926	1.2042	0.9805
57.6163	1.3248	1.2516	0.9895
57.6671	1.3761	1.2018	1.0097
57.7108	1.32	1.225	1.0263
57.7507	1.3628	1.2378	1.0693
57.7834	1.3885	1.2472	1.076
57.8161	1.3583	1.2828	1.0606
57.8452	1.4038	1.2237	1.0063
57.8743	1.359	1.2674	1.0277
57.9033	1.3885	1.238	1.0155
57.936	1.3933	1.2633	1.0159
57.9651	1.3862	1.2869	1.0543
57.9978	1.4082	1.2371	0.9802
58.0342	1.3825	1.3082	1.0304
58.0705	1.4207	1.27	1.0219
58.1068	1.4032	1.2898	1.0469
58.1468	1.3909	1.2928	1.1056
58.1904	1.4304	1.2346	1.0381
58.234	1.3878	1.343	1.1079
58.2812	1.456	1.2805	1.1079
58.3358	1.4222	1.3407	1.1258
58.3903	1.4374	1.301	1.1815
58.4411	1.4447	1.2796	1.1009
58.4847	1.4157	1.3425	1.1516
58.5283	1.4822	1.2995	1.1398
58.561	1.4465	1.3512	1.1451
58.5974	1.4786	1.3198	1.1902
58.6264	1.4685	1.336	1.117
58.6592	1.4512	1.3326	1.1473
58.6919	1.478	1.3428	1.1142
58.7282	1.4645	1.3676	1.1544
58.7645	1.4973	1.3165	1.2086
58.8045	1.4885	1.3688	1.1598
58.8445	1.4866	1.3498	1.1619
58.8844	1.4882	1.3526	1.1476
58.9244	1.4724	1.4016	1.2115
58.9644	1.5099	1.3385	1.2418
59.008	1.4724	1.405	1.2423
59.048	1.4968	1.3601	1.2839
59.0879	1.4978	1.3873	1.2458
59.1206	1.5032	1.4176	1.2928
59.157	1.5252	1.3539	1.3216
59.1933	1.4776	1.4364	1.318
59.226	1.522	1.3585	1.3024
59.2587	1.4991	1.4085	1.2527
59.2914	1.5233	1.4296	1.3007
59.3241	1.5535	1.3989	1.2896
59.3641	1.5056	1.441	1.3144
59.3968	1.5131	1.3914	1.3114
59.4368	1.5171	1.4435	1.2936
59.4767	1.5559	1.4402	1.3588
59.524	1.5522	1.4395	1.3447
59.5676	1.5244	1.4501	1.4322
59.6221	1.5587	1.4223	1.4181
59.6766	1.5296	1.4961	1.3974
59.7202	1.5625	1.4475	1.4457
59.7602	1.5428	1.4895	1.4092
59.8001	1.5591	1.4726	1.4906
59.8365	1.5666	1.447	1.4329
59.8692	1.5595	1.5281	1.3805
59.9019	1.6127	1.4632	1.4206
59.931	1.5452	1.5291	1.3842
59.9637	1.5891	1.4708	1.4783
59.9927	1.5874	1.492	1.4295
60.0254	1.5919	1.5511	1.4473
60.0618	1.6277	1.4735	1.4543
60.0981	1.5743	1.5454	1.4374
60.1381	1.6251	1.5002	1.5479
60.1817	1.6011	1.5293	1.5228
60.2253	1.6035	1.5686	1.5573
60.2725	1.6403	1.5086	1.5599
60.3198	1.6225	1.5585	1.5856
60.3706	1.6713	1.5292	1.6837
60.4179	1.6274	1.5843	1.6787
60.4578	1.6389	1.5766	1.7205
60.4978	1.6664	1.5574	1.6832
60.5342	1.6522	1.5953	1.6509
60.5669	1.6898	1.5565	1.6927
60.6032	1.6408	1.6348	1.653
60.6323	1.7067	1.5843	1.6857
60.665	1.6703	1.6053	1.6009
60.694	1.6833	1.616	1.6309
60.7231	1.703	1.5875	1.6268
60.7558	1.6577	1.6779	1.6614
60.7885	1.7364	1.5942	1.7323
60.8249	1.7025	1.6405	1.6652
60.8648	1.7165	1.6534	1.7182
60.9048	1.7163	1.6247	1.7267
60.9557	1.6944	1.686	1.7687
61.0102	1.7573	1.5947	1.8618
61.061	1.7326	1.6626	1.7697
61.1083	1.7512	1.6453	1.8503
61.1519	1.7587	1.6486	1.8124
61.1919	1.7303	1.6698	1.8399
61.2282	1.7859	1.64	1.9212
61.2573	1.7562	1.6897	1.7933
61.29	1.7946	1.6232	1.8892
61.3227	1.7641	1.673	1.8153
61.359	1.7853	1.6543	1.874
61.3953	1.8252	1.6764	1.9657
61.4353	1.7757	1.7087	1.8881
61.4789	1.8119	1.6327	1.9682
61.5225	1.7822	1.7109	1.9372
61.5698	1.8382	1.6632	2.0343
61.6134	1.8301	1.7033	2.1258
61.657	1.8149	1.7387	2.1071
61.6933	1.863	1.6788	2.1676
61.7297	1.8122	1.7467	2.1302
61.7624	1.8411	1.7066	2.1502
61.7951	1.8501	1.7512	2.1729
61.8241	1.8425	1.7599	2.1416
61.8532	1.8751	1.6882	2.1343
61.8859	1.8366	1.7805	2.0731
61.915	1.8669	1.7468	2.1187
61.9477	1.8398	1.7684	2.0851
61.9804	1.8489	1.7372
62.0167	1.8846	1.7469
62.053	1.856	1.7956
62.093	1.8874	1.7583
62.133	1.844	1.8022
62.1766	1.8953	1.7659
62.2202	1.878	1.8184
62.2783	1.8825	1.8072
62.3438	1.9043	1.8005
62.4019	1.8843	1.8532
62.4564	1.9368	1.7885
62.5	1.906	1.867
62.5363	1.9256	1.8506
62.569	1.9358	1.8132
62.5945	1.9188	1.8778
62.6199	1.9761	1.8323
62.6453	1.9507	1.9111
62.6708	1.9471	1.8761
62.7035	1.9531	1.863
62.7326	1.9477	1.9193
62.7725	1.9911	1.8518
62.8125	1.9576	1.916
62.8525	1.9966	1.8862
62.8961	1.9818	1.9374
62.9397	2.0072	1.9112
62.9869	2.0151	1.9164
63.0342	1.98	1.9504
63.0741	2.0429	1.9181
63.1141	2.001	2.0023
63.1541	2.064	1.9306
63.1868	2.0434	1.9898
63.2195	2.0201	2.0012
63.2558	2.0697	1.9605
63.2885	2.0294	2.0251
63.3249	2.0935	1.9709
63.3612	2.0773	2.0197
63.3975	2.0714	2.0219
63.4411	2.0978	1.9866
63.4847	2.0694	2.0753
63.5283	2.1271	2.012
63.5719	2.1007	2.0372
63.6228	2.1226	2.0711
63.6701	2.1453	2.0563
63.7137	2.1215	2.1027
63.7536	2.1731	2.0485
63.79	2.1299	2.1108
63.8263	2.1677	2.0586
63.859	2.1569	2.1166
63.8881	2.1666	2.1271
63.9208	2.2032	2.0961
63.9499	2.157	2.1429
63.9826	2.198	2.0952
64.0153	2.1601	2.1697
64.048	2.1814	2.0998
64.0916	2.236	2.1338
64.1352	2.1946	2.178
64.1788	2.2426	2.1367
64.226	2.2026	2.2065
64.2769	2.2424	2.1457
64.3241	2.2493	2.1787
64.375	2.2546	2.2219
64.4186	2.3063	2.1949
64.4586	2.2591	2.2661
64.4949	2.2974	2.1959
64.524	2.2897	2.2474
64.5531	2.327	2.2569
64.5785	2.3115	2.2417
64.6076	2.2923	2.284
64.6366	2.346	2.2352
64.6657	2.3211	2.3086
64.6984	2.3461	2.2625
64.7347	2.3189	2.28
64.7711	2.3064	2.3031
64.8147	2.3619	2.2641
64.8546	2.3411	2.3349
64.9055	2.3971	2.2958
64.9637	2.3759	2.3563
65.0145	2.3794	2.3355
65.0654	2.4236	2.2992
65.109	2.3965	2.3747
65.149	2.456	2.3239
65.1853	2.4184	2.4133
65.218	2.4602	2.3775
65.2507	2.4474	2.3715
65.2834	2.4566	2.4053
65.3161	2.4872	2.3705
65.3525	2.4505	2.4513
65.3924	2.5089	2.4043
65.436	2.49	2.4484
65.4796	2.5213	2.4625
65.5196	2.5199	2.4285
65.5596	2.5106	2.5116
65.5996	2.5478	2.4449
65.6359	2.5436	2.513
65.6759	2.5714	2.5084
65.7122	2.5931	2.5318
65.7485	2.551	2.5762
65.7812	2.6076	2.5041
65.814	2.5815	2.6054
65.8467	2.6254	2.5433
65.8794	2.6113	2.589
65.9121	2.614	2.6058
65.9484	2.6594	2.5857
65.9847	2.6001	2.6448
66.0174	2.682	2.569
66.0538	2.6452	2.6475
66.0974	2.6766	2.6331
66.141	2.6754	2.6572
66.1919	2.6673	2.693
66.2536	2.7172	2.6626
66.3118	2.6661	2.7143
66.3699	2.6765	2.7077
66.4208	2.6692	2.7208
66.4571	2.6627	2.7559
66.4898	2.7121	2.7421
66.5153	2.6545	2.8055
66.5407	2.6584	2.7592
66.5661	2.6481	2.7843
66.5952	2.6615	2.7916
66.6206	2.7019	2.7937
66.6533	2.6513	2.8682
66.686	2.6991	2.807
66.726	2.6628	2.8787
66.766	2.7092	2.7985
66.8096	2.7225	2.8747
66.8532	2.7028	2.9003
66.9004	2.7514	2.8698
66.9477	2.7226	2.9322
66.9913	2.7925	2.8966
67.0349	2.7769	2.9533
67.0712	2.7821	2.9541
67.1076	2.8098	2.9629
67.1403	2.7869	3.003
67.1766	2.8432	2.9812
67.2129	2.8417	3.0407
67.2493	2.8448	3.0491
67.2856	2.866	3.0227
67.3219	2.8388	3.0439
67.3619	2.8901	3.0322
67.4019	2.8807	3.1228
67.4382	2.9243	3.0892
67.4746	2.9011	3.1332
67.5109	2.9156	3.1115
67.5545	2.9629	3.1241
67.6017	2.9375	3.2066
67.649	2.994	3.1552
67.6962	2.9631	3.2406
67.7398	3.0078	3.191
67.7798	3.0269	3.2371
67.8161	3.0257	3.2583
67.8488	3.0742	3.2246
67.8815	3.0125	3.2913
67.9106	3.0671	3.2664
67.9433	3.0852	3.2873
67.976	3.0803	3.3174
68.0124	3.1149	3.2988
68.0523	3.0722	3.363
68.0959	3.1312	3.3137
68.1432	3.1386	3.3704
68.1904	3.1689	3.3892
68.2413	3.1688	3.3917
68.2921	3.1582	3.4586
68.3358	3.22	3.4026
68.3794	3.1911	3.5108
68.4121	3.2611	3.4505
68.4375	3.2249	3.5444
68.4629	3.2324	3.5761
68.492	3.2811	3.5119
68.5211	3.2454	3.6034
68.5501	3.2982	3.5426
68.5829	3.271	3.6322
68.6155	3.2966	3.6032
68.6483	3.331	3.5844
68.6846	3.2979	3.686
68.7246	3.3798	3.6314
68.7645	3.3411	3.6844
68.8118	3.3548	3.6843
68.859	3.409	3.6948
68.9135	3.4065	3.7621
68.9644	3.4661	3.7465
69.0153	3.4248	3.8184
69.0661	3.4833	3.7648
69.1097	3.4755	3.8112
69.1461	3.5115	3.8563
69.1824	3.5448	3.8723
69.2151	3.523	3.9182
69.2478	3.5742	3.8549
69.2805	3.5298	3.9386
69.3132	3.5817	3.9151
69.3459	3.575	3.9545
69.3823	3.5698	4.0007
69.415	3.6131	3.9416
69.4513	3.5696	4.03
69.4913	3.646	4.0114
69.5276	3.6508	4.0569
69.5712	3.6307	4.0854
69.6148	3.6833	4.0495
69.6548	3.6429	4.1413
69.6911	3.7259	4.1358
69.7275	3.7484	4.1902
69.7638	3.7431	4.1753
69.7965	3.7471	4.1763
69.8328	3.7464	4.2199
69.8655	3.8198	4.2187
69.8983	3.7982	4.266
69.9346	3.8181	4.2349
69.9746	3.8092	4.2683
70.0109	3.85	4.2712
70.0545	3.8709	4.2936
70.0981	3.8658	4.3609
70.1453	3.9211	4.3165
70.1999	3.9049	4.4045
70.2616	3.9446	4.391
70.3234	4.007	4.4094
70.3743	3.9691	4.5035
70.4106	4.0523	4.4706
70.4433	4.0121	4.5579
70.4724	4.0568	4.4993
70.4978	4.0814	4.5693
70.5233	4.0408	4.608
70.5487	4.1068	4.5697
70.5778	4.0487	4.6246
70.6068	4.1091	4.5774
70.6395	4.1103	4.6493
70.6759	4.12	4.6282
70.7158	4.1522	4.639
70.7594	4.1439	4.6549
70.803	4.1825	4.6434
70.8467	4.1589	4.7184
70.8939	4.1875	4.7078
70.9411	4.1646	4.7331
70.9884	4.1436	4.7429
71.032	4.1718	4.7203
71.0719	4.139	4.8477
71.1083	4.1794	4.7674
71.141	4.1747	4.8315
71.1773	4.1713	4.8493
71.21	4.2247	4.8114
71.2464	4.1794	4.9057
71.2791	4.2555	4.8004
71.3118	4.2245	4.9162
71.3445	4.2403	4.8711
71.3808	4.2809	4.9314
71.4135	4.2784	4.985
71.4535	4.3428	4.938
71.4935	4.315	5.0102
71.548	4.3658	4.9902
71.5988	4.3835	5.0768
71.6461	4.4214	5.1008
71.6897	4.4642	5.1023
71.7333	4.4537	5.1458
71.7696	4.5032	5.1252
71.8023	4.5111	5.1986
71.835	4.5621	5.225
71.8677	4.5672	5.2299
71.9004	4.546	5.303
71.9331	4.6198	5.2449
71.9658	4.5917	5.3504
72.0058	4.6648	5.3275
72.0494	4.6668	5.391
72.0967	4.659	5.4428
72.1439	4.7252	5.3995
72.1911	4.7061	5.5477
72.242	4.7886	5.5141
72.2856	4.7769	5.6005
72.3219	4.8125	5.6117
72.3546	4.8288	5.6625
72.3874	4.8161	5.7641
72.4128	4.8458	5.7585
72.4419	4.844	5.8191
72.4746	4.8819	5.777
72.5036	4.8784	5.8039
72.5363	4.8577	5.855
72.569	4.8582	5.8432
72.6017	4.8188	5.917
72.6417	4.858	5.9035
72.6817	4.8364	5.9451
72.7253	4.8689	5.9607
72.7653	4.9191	5.9933
72.8161	4.8969	6.1129
72.8743	4.9835	6.0727
72.9288	4.9394	6.1801
72.9869	5.0224	6.1995
73.0378	5.0598	6.2552
73.0778	5.0705	6.3132
73.1141	5.1254	6.3037
73.1468	5.0928	6.4112
73.1795	5.166	6.3857
73.2086	5.1705	6.4871
73.2376	5.1786	6.4938
73.2703	5.2148	6.4788
73.303	5.1905	6.5648
73.3358	5.2655	6.5832
73.3721	5.2528	6.6923
73.4048	5.2688	6.6591
73.4448	5.3192	6.6965
73.4847	5.3137	6.7663
73.5247	5.4097	6.7926
73.5683	5.3736
73.6083	5.4451
73.6483	5.4626
73.6882	5.4721
73.7246	5.5457
73.7573	5.5085
73.7936	5.5793
73.8263	5.5662
73.859	5.6156
73.8953	5.649
73.9353	5.6103
73.9717	5.6622
74.0153	5.6587
74.0589	5.6619
74.1025	5.6793
74.157	5.6395
74.2188	5.707
74.2696	5.6911
74.3132	5.7403
74.3496	5.7636
74.3823	5.7525
74.4113	5.7907
74.4404	5.7614
74.4695	5.7892
74.4985	5.7531
74.5276	5.782
74.5603	5.806
74.5967	5.7987
74.633	5.8373
74.6693	5.8453
74.7129	5.9357
74.7529	5.9477
74.8001	5.9733
74.851	6.0425
74.8982	6.0546
74.9455	6.1278
74.9855	6.141
75.0254	6.1929
75.0581	6.2304
75.0945	6.2365
75.1272	6.301
75.1599	6.2964
75.1962	6.3388
75.2289	6.3567
75.258	6.3978
75.2907	6.4179
75.3234	6.4314
75.3634	6.5012
75.3997	6.5053
75.4433	6.5794
75.4942	6.603
75.5487	6.6361
75.5996	6.7362
75.6468	6.7418
75.6904	6.8383
75.7304	6.8457
75.7631	6.8706
75.7958	6.9179
75.8285	6.8579
75.8576	6.9395
75.8939	6.9283
75.9302	6.9667
75.9666	7.0251
76.0102	7.0308
76.0538	7.1079
76.101	7.1198
76.1446	7.2037
76.1955	7.2456
76.2391	7.2709
76.2754	7.3466
76.3081	7.3537
76.3408	7.4372
76.3699	7.4259
76.399	7.4416
76.4281	7.4762
76.4571	7.4308
76.4898	7.4835
76.5225	7.3766
76.5552	7.3528
76.5879	7.3234
76.6279	7.2556
76.6679	7.3071
76.7115	7.2587
76.7587	7.3186
76.8169	7.3689
76.8786	7.4379
76.9368	7.5505
76.9913	7.598
77.0349	7.6792
77.0712	7.7324
77.1039	7.7739
77.1294	7.837
77.1584	7.8473
77.1839	7.8956
77.2129	7.9039
77.242	7.9728
77.2747	7.9925
77.311	8.0138
77.3474	8.1096
77.3874	8.1192
[truncated: 67 more rows]

## Sheet: fig. s23d
compressive modulus comparisons of printed silk cylinders
2.5% SF	0.34467	0.07911	0.676	0.20705
5% SF	0.15833	0.00252	0.29867	0.06772
10% SF	0.12833	0.01106	0.22933	0.01266
			--	--
			--	--
			--	--
			--	--
			--	--
