# Supplementary material for: Volumetric additive manufacturing of pristine silk-based (bio)inks
Source: Nat Commun. 2023 Jan 13;14:210. doi: 10.1038/s41467-023-35807-7 (PMC9839706; doi:10.1038/s41467-023-35807-7)
Supplement: Supplementary file 15 — Source Data [file 41467_2023_35807_MOESM15_ESM.zip › Source data/Supplementary Fig. 25.xlsx]

## Sheet: fig. s25a
Compressive stress-strain curves of volumetrically printed and double-crosslinked silk cylinders
	2.5% SF	5% SF	10% SF
0.0016	0.09069	0.29608	0.35015
0.0032	0.09818	0.27952	0.35311
0.0064	0.16523	0.26418	0.38135
0.0111	0.26553	0.25004	0.43681
0.0159	0.36285	0.23711	0.52473
0.0238	0.44926	0.22539	0.61167
0.0318	0.53998	0.21488	0.69786
0.0445	0.63771	0.20557	0.77845
0.0588	0.72488	0.19748	0.8635
0.0794	0.77331	0.1906	0.94236
0.1016	0.81064	0.18492	1.01613
0.1302	0.84235	0.18045	1.08265
0.1604	0.87226	0.17719	1.14307
0.189	0.87496	0.17514	1.18944
0.2175	0.87842	0.1743	1.22745
0.2445	0.88277	0.17467	1.26586
0.2699	0.88712	0.17624	1.29992
0.2954	0.88921	0.17903	1.33278
0.3208	0.89452	0.18302	1.36736
0.3462	0.89672	0.18822	1.4055
0.3716	0.89861	0.19463	1.44081
0.397	0.89937	0.20225	1.4805
0.4192	0.90116	0.21108	1.47269
0.4399	0.90439	0.22111	1.47473
0.4573	0.90575	0.23236	1.5221
0.4732	0.91078	0.24481	1.58786
0.4891	0.91083	0.25533	1.6459
0.5034	0.91703	0.26741	1.70956
0.5208	0.92527	0.28117	1.77719
0.5367	0.93185	0.29661	1.84518
0.5542	0.93948	0.31359	1.90606
0.5748	0.94389	0.33214	1.97842
0.5955	0.94915	0.35229	2.0501
0.6161	0.9523	0.37402	2.1133
0.6383	0.95425	0.39732	2.17322
0.659	0.96168	0.42217	2.2341
0.6764	0.96529	0.44853	2.30311
0.6907	0.96694	0.47642	2.3717
0.705	0.97091	0.50575	2.44568
0.7177	0.97354	0.53648	2.51512
0.7304	0.97737	0.56893	2.58517
0.7431	0.98026	0.60276	2.65833
0.7558	0.98318	0.63793	2.73743
0.7701	0.98595	0.6743	2.80539
0.7844	0.98829	0.71169	2.87939
0.7987	0.99267	0.75018	2.95892
0.8146	0.99796	0.79044	3.03512
0.8305	1.00058	0.83182	3.11265
0.8495	1.00495	0.87381	3.19078
0.8686	1.01108	0.91612	3.27387
0.8892	1.0145	0.95912	3.35695
0.9115	1.01982	1.00201	3.43619
0.9337	1.02509	1.04425	3.51252
0.9575	1.03326	1.08566	3.5926
0.9797	1.03764	1.12618	3.67294
1.0004	1.04602	1.16559	3.75478
1.0178	1.05957	1.20373	3.8277
1.0337	1.08215	1.24031	3.90579
1.0496	1.10163	1.27595	3.9863
1.0639	1.11012	1.31124	4.06484
1.0766	1.11611	1.34608	4.14071
1.0909	1.12279	1.38076	4.21782
1.1052	1.13461	1.41522	4.29393
1.1179	1.14298	1.44962	4.37814
1.1338	1.15013	1.48375	4.45524
1.1481	1.15792	1.51778	4.52413
1.1639	1.16478	1.55178	4.59963
1.1814	1.17166	1.58623	4.67804
1.1989	1.17427	1.62091	4.75428
1.2179	1.17862	1.6559	4.82542
1.237	1.18154	1.6912	4.90576
1.256	1.18234	1.72709	4.9826
1.2735	1.18529	1.76351	5.05083
1.291	1.18278	1.80037	5.11562
1.3053	1.18451	1.83794	5.19243
1.3211	1.18332	1.8763	5.26895
1.3354	1.1819	1.91546	5.34755
1.3497	1.19125	1.95549	5.42364
1.3656	1.20352	1.99649	5.49226
1.3815	1.21834	2.03853	5.5632
1.3974	1.23344	2.0817	5.6447
1.4164	1.24856	2.12619	5.63863
1.4355	1.25917	2.17197	5.37134
1.4577	1.26674	2.21899	5.36535
1.4799	1.27252	2.26765	5.41552
1.5053	1.27683	2.31802	5.47946
1.5276	1.28136	2.36981	5.56024
1.5482	1.28753	2.42344	5.671
1.5641	1.29306	2.47873	5.78455
1.5784	1.29806	2.53561	5.91484
1.5927	1.30146	2.59421	6.04649
1.6054	1.30709	2.6545	6.18591
1.6165	1.3118	2.71667	6.33163
1.6292	1.31891	2.78057	6.49889
1.6419	1.32788	2.84618	6.65785
1.6546	1.38338	2.91356	6.81225
1.6705	1.48998	2.98237	6.97253
1.6848	1.55252	3.05189	7.14348
1.7022	1.57531	3.12196	7.29465
1.7213	1.58952	3.19267	7.44392
1.7388	1.60147	3.26446	7.60867
1.7594	1.61406	3.33639	7.75812
1.78	1.62382	3.40871	7.91122
1.8023	1.62948	3.48176	8.05797
1.8229	1.63682	3.55536	8.19675
1.842	1.64196	3.62945	8.34164
1.8594	1.64359	3.70385	8.48788
1.8753	1.6461	3.77867	8.61621
1.8896	1.64812	3.85381	8.75896
1.9039	1.65458	3.92907	8.90122
1.9182	1.65394	4.00465	9.04397
1.9325	1.65852	4.08058	9.16797
1.9468	1.65994	4.15891	9.29979
1.9595	1.66161	4.23933	9.44943
1.9722	1.66755	4.31909	9.58588
1.9881	1.67312	4.39792	9.71283
2.0039	1.68448	4.4762	9.8494
2.0214	1.70265	4.55386	9.97471
2.0389	1.73448	4.63028	10.102
2.0611	1.77078	4.70556	10.2324
2.0817	1.80639	4.77984	10.3371
2.104	1.84279	4.85322	10.4651
2.1262	1.87385	4.92546	10.593
2.1453	1.89291	4.99664	10.7176
2.1643	1.91091	5.0669	10.8272
2.1802	1.93065	5.13594	10.9492
2.1945	1.95141	5.2044	11.0775
2.2088	1.97668	5.27194	11.1967
2.2231	1.9963	5.33839	11.316
2.2374	2.01655	5.40423	11.4481
2.2532	2.04009	5.46953	11.5628
2.2691	2.07671	5.53404	11.676
2.2882	2.12988	5.59769	11.7906
2.3072	2.18904	5.66089	11.9065
2.3279	2.26429	5.72384	12.0241
2.3469	2.36208	5.78648	12.1444
2.3676	2.46195	5.84869	12.2573
2.385	2.5654	5.91072	12.3584
2.4009	2.67402	5.97216	12.4781
2.4152	2.78439	6.0339	12.5968
2.4295	2.88794	6.09719	12.6985
2.4438	2.98516	6.16066	12.8084
2.4565	3.08055	6.22435	12.9277
2.4708	3.1837	6.2881	13.0227
2.4835	3.28459	6.3517	13.118
2.4978	3.38854	6.41536	13.222
2.5121	3.4952	6.47914	13.331
2.5264	3.59536	6.54323	13.4404
2.5422	3.69137	6.60723	13.5626
2.5581	3.77684	6.67159	13.649
2.5756	3.85409	6.73643	13.7421
2.5946	3.93841	6.80162	13.8584
2.6169	4.01462	6.86779	13.9847
2.6407	4.06868	6.93459	14.0912
2.6661	4.09761	7.00177	14.2041
2.6899	4.13271	7.07048	14.3241
2.7137	4.1822	7.14488	14.4266
2.7328	4.22062	7.22017	14.5355
2.7503	4.26001	7.29637	14.6378
2.7645	4.29692	7.37301	14.7443
2.7772	4.31372	7.4501	14.8591
2.7884	4.30259	7.5273	14.9824
2.7995	4.27404	7.60471	15.0727
2.8106	4.2627	7.67921	15.1733
2.8233	4.2799	7.75064	15.2884
2.8376	4.32269	7.82116	15.4039
2.8535	4.36357	7.89083	15.505
2.8725	4.3852	7.9591	15.6155
2.89	4.42832	8.02621	15.7408
2.909	4.50379	8.09244	15.8341
2.9281	4.56969	8.15759	15.9405
2.9472	4.62674	8.22201	16.0464
2.9662	4.67229	8.28556	16.1582
2.9853	4.70387	8.34855	16.2717
3.0027	4.70887	8.4109	16.3881
3.0202	4.70753	8.47287	16.4937
3.0361	4.73639	8.53453	16.5936
3.0504	4.7774	8.59542	16.7116
3.0647	4.8244	8.65643	16.8265
3.079	4.85988	8.71747	16.9189
3.0948	4.90345	8.77806	16.9839
3.1123	4.94113	8.83877	17.0783
3.1282	4.97703	8.89974	17.151
3.1456	5.00403	8.96073	17.2258
3.1647	5.03551	9.02224	17.3032
3.1869	5.06799	9.08457	17.382
3.206	5.0818	9.1476	17.4683
3.2266	5.10058	9.21121	17.5417
3.2457	5.12291	9.27565	17.6153
3.2647	5.157	9.34151	17.7056
3.2822	5.2067	9.40837	17.7933
3.2997	5.27744	9.47451	17.7989
3.3155	5.36431	9.54091	17.8607
3.3314	5.48417	9.60753	17.9529
3.3457	5.6206	9.67499	18.051
3.3584	5.75744	9.74336	18.1445
3.3727	5.88445	9.81224	18.2371
3.3854	6.02697	9.8821	18.3306
3.3997	6.16384	9.95291	18.4447
3.414	4.85664	10.0252	18.5557
3.4315	5.04232	10.0988	18.659
3.4489	5.22143	10.1739	18.7536
3.468	5.40174	10.2501	18.8569
3.4886	5.57079	10.3278	18.9527
3.5093	5.71236	10.4072	19.0562
3.5331	5.84931	10.4883	19.1441
3.5553	5.97887	10.5701	19.2464
3.5744	6.09063	10.6479	19.3531
3.5934	6.16617	10.7254	19.4439
3.6093	4.56499	10.8017	19.5293
3.622	4.35511	10.8776	19.6406
3.6347	4.50728	10.9529	19.7384
3.6458	4.67727	11.0276	19.8417
3.6569	4.84706	11.1018	19.9397
3.6697	4.98047	11.1755	20.0303
3.6824	5.15761	11.2486	20.1313
3.6966	5.31912	11.3209	20.2341
3.7125	5.4627	11.3929	20.3345
3.7284	5.60356	11.4645	20.4167
3.7475	5.75358	11.5353	20.5153
3.7665	5.91006	11.6061	20.6134
3.7887	6.07475	11.6794	20.6869
3.8126	6.21504	11.7517	20.7676
3.8348	6.37652	11.8235	20.8808
3.8554	6.52946	11.8945	20.8995
3.8761	6.65491	11.9645	20.9802
3.8951	6.78218	12.0333	21.0587
3.911	6.93045	12.1012	21.1331
3.9253	7.09055	12.1685	21.2171
3.9412	7.24548	12.2347	21.3143
3.9555	7.3969	12.3003	21.3874
3.9698	7.55814	12.3653	21.4666
3.9856	7.73035	12.4291	21.5642
4.0015	7.917	12.4925	21.6669
4.0206	8.12272	12.5559	21.7341
4.0365	8.31663	12.6186	21.8061
4.0539	8.53706	12.6808	21.9114
4.0698	8.73863	12.7429	21.9947
4.0873	8.89885	12.8048	22.0751
4.1032	9.10741	12.8666	22.1591
4.1206	9.08213	12.9282	22.226
4.1381	9.32037	12.9896	22.2444
4.154	9.56306	13.0512	22.3024
4.1698	9.80005	13.113	22.3697
4.1841	10.0372	13.1751	22.4313
4.2	10.249	13.237	22.5092
4.2143	10.4717	13.2994	22.6029
4.2286	10.7066	13.3624	22.6539
4.2429	10.9408	13.4386	22.7246
4.2588	11.1918	13.5186	22.8209
4.2746	11.4537	13.5984	22.9013
4.2905	11.6948	13.6759	22.9718
4.3064	11.9447	13.7511	23.0548
4.3255	12.2121	13.8248	23.1267
4.3461	12.48	13.895	23.1917
4.3699	12.7621	13.9615	23.2741
4.3937	13.0359	14.0241	23.3642
4.4207	13.3227	14.0829	23.4482
4.4446	12.2346	14.1378	23.5273
4.4668	11.9462	14.1887	23.601
4.4827	12.1022	14.2362	23.6558
4.4954	12.3794	14.2797	18.2033
4.5065	12.7286	14.3204	17.9019
4.5176	13.0808	14.3583	17.7175
4.5287	13.397	14.3933	17.6741
4.5398	13.7217	14.4261	17.6871
4.5525	14.0965	14.4566	17.7173
4.5652	14.444	14.4849	17.7894
4.5811	14.8048	14.5114	17.8907
4.5986	15.1718	14.5365	18.0204
4.6176	15.5443	14.561	18.127
4.6367	15.9101	14.5844	18.2427
4.6573	16.2679	14.6042	18.375
4.678	16.6303	14.623	18.4804
4.6986	17.0053	14.6407	18.5732
4.7177	17.3982	14.6581	18.6585
4.7351	17.78	14.6752	18.7577
4.7526	18.1032	14.6925	18.8694
4.7685	18.3282	14.7105	18.9935
4.7828	18.6939	14.7295	19.0934
4.7987	19.0516	14.7496	19.1734
4.8145	19.4072	14.771	19.2363
4.8304	19.8026	14.7951	19.3111
4.8463	17.6919	14.8221	19.3795
4.8638	18.0024	14.8512	19.4785
4.8796	18.3927	14.8832	19.576
4.8939	18.8571	14.9185	19.6731
4.9098	19.3359	14.9568	19.787
4.9273	19.8434	14.9988	19.9112
4.9447	20.3108	15.0704	19.9848
4.9638	20.7393	15.1468	20.0862
4.9844	21.2076	15.2259	20.2076
5.0035	21.704	15.3059	20.2885
5.0241	22.1742	15.3852	20.3731
5.0416	22.6452	15.4643	20.4782
5.0575	23.1271	15.5429	20.5956
5.0734	23.6136	15.6207	20.7115
5.0861	24.0695	15.6986	20.8281
5.1004	24.5135	15.7766	20.9147
5.1131	24.9647	15.8384	21.0136
5.1274	25.4139	15.8902	21.1273
5.1416	25.8859	15.9339	21.2438
5.1575	26.351	15.9706	21.3424
5.1766	26.7871	16.0004	21.45
5.194	27.0929	16.0225	21.5643
5.2147	27.4781	16.0376	21.6413
5.2369	27.8336	16.0456	21.7271
5.2591	28.2283	16.0481	21.8123
5.283	28.5642	16.0451	21.9026
5.302	28.9285	16.0372	21.9831
5.3195	29.2602	16.0245	22.0749
5.3338	29.4095	16.0075	22.1528
5.3465	29.5378	15.9873	22.2276
5.3576	29.0811	15.9636	22.313
5.3703	29.3176	15.9427	22.3989
5.383	28.4278	15.9198	22.4535
5.3957	28.452	15.8945	22.5257
5.41	28.4228	15.8677	22.6061
5.4243	26.0372	15.8393	22.6703
5.4402	26.1064	15.8088	22.7275
5.456	26.0599	15.7778	22.7867
5.4751	26.3877	15.7543	22.846
5.4942	26.7085	15.7315	22.9107
5.5148	27.0107	15.708	22.961
5.537	27.277	15.6836	23.0049
5.5593	27.5259	15.6589	23.068
5.5815	27.7526	15.6346	23.1385
5.6021	28.0237	15.6112	23.2084
5.6228	28.2589	15.5888	23.261
5.6402	28.3772	15.5675	23.3378
5.6561	28.337	15.5484	23.4099
5.672	28.2488	15.5321	23.4563
5.6863	27.9232	15.5243	23.5034
5.699	26.7656	15.5232	23.5429
5.7133	25.8823	15.5247	23.5824
5.7308	25.3704	15.529	23.6348
5.7466	25.4488	15.5364	23.6898
5.7641	25.6655	15.5475	23.227
5.78	25.8123	15.5633	21.4417
5.7959	25.953	15.5846	21.2465
5.8133	26.2443	15.5808	21.1568
5.8292	26.546	15.5706	21.1039
5.8467	26.8905	15.5546	21.111
5.8641	27.2122	15.5346	21.1503
5.8816	27.5643	15.5115	21.1818
5.8975	27.8859	15.485	21.2082
5.9134	28.2384	15.4563	21.2721
5.9277	28.5861	15.4256	21.3176
5.9419	28.8832	15.3925	21.3603
5.9562	28.9392	15.3573	21.415
5.9705	29.1793	15.3207	21.4449
5.9848	29.3862	15.2835	20.8878
6.0007	29.5843	15.2464	20.195
6.0166	29.8147	15.2101	20.0648
6.034	30.0739	15.1742	20.0785
6.0531	30.3408	15.1389	20.114
6.0753	30.6045	15.1057	20.1492
6.0991	30.8835	15.0755	20.1717
6.1246	31.1018	15.0475	20.2021
6.1484	31.287	15.0231	20.2851
6.169	31.4562	15.0028	20.3373
6.1865	31.2589	14.9867	20.3973
6.2024	31.3672	14.9757	20.4528
6.2151	30.9789	14.9699	20.5017
6.2278	30.7891	14.9701	20.5153
6.2405	30.8335	14.97	20.5096
6.2532	30.9395	14.9741	20.5338
6.2659	31.0771	14.9824	20.5698
6.2786	31.2256	14.9944	20.6032
6.2929	31.4034	15.0116	20.5879
6.3088	31.6059	15.0344	20.583
6.3262	31.7924	15.0622	20.6328
6.3453	31.6915	15.0864	20.6871
6.3643	31.9021	15.1116	20.7284
6.3834	32.1034	15.139	20.7762
6.404	32.2943	15.1692	20.7855
6.4231	32.5099	15.2025	20.7536
6.4421	32.5764	15.2393	20.7947
6.4612	32.5607	15.2815	20.8419
6.4771	32.6155	15.3278	20.8756
6.4945	32.7056	15.3782	20.9153
6.5088	32.7667	15.4305	20.9535
6.5247	32.8276	15.4846	21.0024
6.539	32.9401	15.534	21.0251
6.5533	33.0543	15.5773	21.0727
6.5692	33.1693	15.6191	21.1238
6.5835	33.2983	15.6593	21.1543
6.5993	33.2654	15.6976	21.1844
6.6136	33.1873	15.7347	21.2217
6.6295	32.8852	15.7705	21.2477
6.647	31.835	15.804	21.2798
6.666	31.5994	15.8354	21.3102
6.6867	31.4875	15.8648	21.3419
6.7089	31.4533	15.8937	21.3873
6.7311	31.3647	15.9211	21.4255
6.7518	31.3339	15.9459	21.471
6.7708	31.3571	15.9682	21.4885
6.7883	31.3503	15.9878	21.525
6.8042	31.3804	16.0061	21.5733
6.8185	31.3846	16.0224	21.5982
6.8328	31.2109	16.0362	21.6306
6.8455	31.0426	16.0484	21.6762
6.8613	31.0475	16.0591	21.6898
6.8756	31.0433	16.0747	21.7252
6.8931	31.07	16.0905	21.7591
6.9122	31.0924	16.105	21.7965
6.9344	31.1338	16.118	21.8346
6.955	31.166	16.1504	21.8765
6.9773	31.1834	16.1796	21.9117
6.9995	31.2161	16.2038	21.9355
7.017	31.268	16.2219	21.9697
7.0312	31.3485	16.2341	22.0168
7.0455	31.4122	16.2392	22.0519
7.0582	31.4321	16.2373	22.0747
7.0709	31.5023	16.2292	22.1106
7.0837	31.5826	16.2151	22.1343
7.0964	31.6661	16.1943	22.163
7.1091	31.7268	16.1676	22.1987
7.1233	31.7905	16.1379	22.2346
7.1376	31.7012	16.1071	22.2703
7.1519	31.6549	16.072	22.3217
7.1678	31.5998	16.0318	22.3512
7.1853	31.5679	15.9861	22.3709
7.2027	31.5434	15.9351	22.4045
7.2218	31.4986	15.8796	22.4406
7.2424	31.4933	15.8198	22.456
7.2647	30.9909	15.7561	22.4895
7.2885	29.026	15.6898	22.5322
7.3107	28.4704	15.6194	22.5426
7.3345	28.071	15.5427	22.5734
7.3552	27.8366	15.4611	22.6061
7.3726	27.6053	15.3752	22.6286
7.3885	27.5722	15.2866	22.6624
7.4028	27.5342	15.1953	22.7108
7.4155	27.4767	15.1024	22.7075
7.4282	27.4998	15.0086	22.726
7.4409	27.5245	14.9147	22.7561
7.4536	26.7491	14.8213	22.8028
7.4679	26.5973	14.7288	22.8239
7.4838	26.3894	14.6372	22.852
7.4981	26.2462	14.5481	22.8932
7.5171	26.2014	14.4621	22.9182
7.5346	26.1161	14.3815	22.9496
7.5537	26.13	14.3087	22.9663
7.5727	26.1011	14.2446	22.9955
7.5918	26.048	14.186	23.039
7.6092	25.9809	14.1282	23.0778
7.6267	25.8724	14.0678	23.1012
7.641	25.7155	14.0045	23.1209
7.6569	25.5243	13.9377	23.1537
7.6712	25.3391	13.8688	23.2014
7.6871	24.3391	13.7993	23.2172
7.7013	22.8839	13.73	23.2478
7.7156	22.3261	13.6406	23.2994
7.7315	22.1177	13.5499	23.3271
7.749	21.9965	13.4579	23.3522
7.768	21.959	13.3645	23.3753
7.7871	21.9538	13.2698	23.3899
7.8077	21.9317	13.1738	23.4188
7.8316	21.9261	13.0765	23.4569
7.8538	21.9411	12.9778	21.7054
7.876	21.9463	12.8778	18.4138
7.8935	21.8489	12.7765	17.4199
7.911	21.8365	12.6738	17.2743
7.9252	21.7724	12.5698	17.1728
7.9411	21.7649	12.4645	17.114
7.9538	21.8041	12.3579	17.0976
7.9681	21.8453	12.2499	17.092
7.9808	21.7933	12.1406	17.0916
7.9935	21.7716	12.03	17.0963
8.0078	21.7349	11.9181	17.1196
8.0221	21.6583	11.8048	17.1574
8.038	21.5869	11.6902	16.8999
8.0554	21.4109	11.5743	16.9168
8.0729	20.9863	11.457	16.9479
8.0904	20.4206	11.3384	16.9956
8.111	20.0843	11.2186	17.0474
8.1317	19.9831	11.0973	17.0796
8.1523	19.9491	11.0593	17.1257
8.1745	19.8459	11.0812	17.1806
8.1936	19.4435	11.125	17.2227
8.2127	19.3865	11.1366	17.2654
8.2301	19.3863	11.1678	17.3302
8.2444	19.3221	11.1986	17.3809
8.2587	19.3322	11.236	17.4391
8.2714	19.3983	11.2669	17.477
8.2841	19.4633	11.2992	17.5035
8.2968	19.4536	11.3397	17.5393
8.3095	19.3658	11.378	17.5728
8.3222	19.4425	11.4226	17.595
8.3381	19.495	11.464	17.5933
8.354	19.4772	11.5088	17.5869
8.373	19.5119	11.5577	17.5742
8.3921	19.5496	11.6112	17.5618
8.4127	19.5571	11.6421	17.5663
8.4334	19.5658	11.6872	17.6012
8.4556	19.6015	11.7264	17.6074
8.4762	19.5929	11.7811	17.6212
8.4969	19.4964	11.8126	17.6351
8.5144	19.484	11.8564	17.6482
8.5302	19.3143	11.8933	17.6633
8.5461	19.3488	11.9303	17.6771
8.5604	19.4212	11.9711	17.6708
8.5747	19.4661	12.0109	17.672
8.589	19.4347	12.0424	17.6861
8.6049	19.4396	12.0863	17.7017
8.6223	19.5121	12.1385	17.696
8.6414	19.5346	12.1621	17.6988
8.6604	19.5801	12.1918	17.7205
8.6795	19.6018	12.236	17.7184
8.6954	19.6333	12.2787	17.7202
8.7128	19.6606	12.312	17.7096
8.7287	19.717	12.3452	17.6943
8.7446	19.749	12.3833	17.6968
8.7605	19.7598	12.4221	17.7029
8.7764	19.7228	12.4533	17.6956
8.7922	19.7481	12.4972	17.6622
8.8065	19.8047	12.5252	17.6289
8.8208	19.836	12.5681	17.5957
8.8351	19.8566	12.6046	17.5007
8.8494	19.8488	12.6269	17.4231
8.8637	19.8767	12.657	17.3147
8.8796	19.9185	12.7057	17.2994
8.8939	19.8693	12.7335	17.2891
8.9113	19.8775	12.7665	17.288
8.9288	19.9131	12.8018	17.2822
8.9479	19.9406	12.8412	17.28
8.9685	19.9604	12.8792	17.2857
8.9923	19.991	12.9162	17.29
9.0193	20.0315	12.9651	17.2994
9.0431	20.0896	12.9926	17.3084
9.0669	20.1327	13.043	17.3212
9.0876	20.1983	13.088	17.319
9.1035	20.2469	13.1187	17.335
9.1162	20.3157	13.1549	17.3615
9.1273	20.3828	13.1819	17.3795
9.14	20.4142	13.1985	17.3799
9.1511	20.402	13.2265	17.4012
9.1622	20.4806	13.2607	17.4152
9.1749	20.5219	13.2933	17.4274
9.1892	20.5777	13.3232	17.437
9.2051	20.6356	13.3638	17.4428
9.2226	20.6936	13.4027	17.4666
9.24	20.4998	13.4292	17.4922
9.2591	20.4242	13.468	17.5054
9.2781	20.374	13.5162	17.5008
9.2988	20.1134	13.5444	17.5194
9.3194	19.1883	13.5748	17.5432
9.3385	18.8909	13.6186	17.5579
9.3559	18.4054	13.6563	17.5604
9.3718	18.2514	13.6848	17.5764
9.3877	18.0134	13.7069	17.572
9.4036	17.8967	13.7362	17.5934
9.4179	17.2614	13.7641	17.603
9.4322	17.1811	13.7869	17.6176
9.448	16.9508	13.8223	17.6318
9.4655	16.7366	13.8574	17.652
9.4814	16.3635	13.8848	17.6424
9.4989	15.0106	13.9189	17.6324
9.5163	13.2833	13.9294	17.6385
9.5338	13.0671	13.9587	17.6528
9.5513	12.8732	13.9969	17.6377
9.5703	12.7852	14.0268	17.6452
9.591	12.7292	14.0469	17.6653
9.61	12.6538	14.0615	17.6218
9.6307	11.9674	14.0677	17.6317
9.6481	9.56742	14.087	17.6366
9.6656	9.56424	14.1057	17.647
9.6815	9.5892	14.1224	17.656
9.6973	9.6341	14.1476	17.6751
9.7116	9.67985	14.1718	17.6326
9.7243	9.74046	14.1938	17.6367
9.7386	9.81937	14.1893	17.6548
9.7529	9.90841	14.2047	17.6738
9.7672	9.98836	14.2234	17.6566
9.7863	10.0568	14.2322	17.6643
9.8037	10.1267	14.1967	17.6917
9.8228	10.2113	14.2077	17.6873
9.8434	10.2794	14.2025	17.6914
9.8641	10.3543	14.2126	17.6715
9.8847	10.4463	14.2238	17.6812
9.9069	10.5313	14.2406	17.6972
9.9244	10.5991	14.2599	17.7013
9.9387	10.5993	14.2827	17.7078
9.953	10.6808	14.2896	17.7011
9.9657	10.756	14.2878	17.7086
9.9768	10.8238	14.3032	17.7235
9.9895	10.8388	14.3214	17.7186
10.0038	10.1578	14.3311	17.7255
10.0165	10.1285	14.3417	17.755
10.0308	10.1538	14.367	17.749
10.0467	10.1504	14.3765	17.7641
10.0626	10.1691	14.3853	17.756
10.0784	10.2153	14.3966	17.7762
10.0991	10.2374	14.4125	17.7785
10.1181	10.2238	14.4242	17.7657
10.142	10.1951	14.4377	17.6353
10.1658	10.1609	14.4324	17.5548
10.188	10.085	14.4259	17.0486
10.2102	9.95019	14.4335	16.7416
10.2309	9.75861	14.4445	16.6071
10.2483	9.68218	14.4475	16.5229
10.2642	9.65351	14.4554	16.4593
10.2801	9.6531	14.4768	16.3971
10.2944	9.64771	14.4802	16.3387
10.3071	9.67613	14.4893	16.2881
10.3214	9.6854	14.4894	16.2271
10.3373	9.69599	14.4965	16.1594
10.3547	9.67336	14.5012	16.1046
10.3738	9.65996	14.507	16.0311
10.3897	9.66076	14.5148	15.9672
10.4056	9.668	14.5118	15.9162
10.4214	9.68531	14.5182	15.8894
10.4389	9.6955	14.5287	15.831
10.4564	9.70866	14.5235	15.7951
10.4738	9.72787	14.5275	15.765
10.4897	9.75691	14.5494	15.7224
10.5072	9.76468	14.5427	15.6894
10.5215	9.79426	14.5408	15.667
10.5358	9.83017	14.5338	15.6336
10.5516	9.82955	14.5313	15.6062
10.5659	9.82268	14.5283	15.5844
10.5818	9.83924	14.5229	15.5565
10.5977	9.84944	14.5131	15.5399
10.612	9.85732	14.508	15.5343
10.6279	9.86616	14.5087	15.5232
10.6437	9.87488	14.5055	15.4874
10.6612	9.87075	14.4904	15.4744
10.6803	9.85783	14.4914	15.4734
10.7025	9.86353	14.4993	15.4501
10.7247	9.83971	14.4935	15.4154
10.7485	9.84861	14.4919	15.4015
10.7755	9.85568	14.4854	15.3827
10.7994	9.83764	14.4886	15.3744
10.8184	9.83036	14.4903	15.3516
10.8327	9.82435	14.4895	15.3174
10.8454	9.83124	14.4822	15.2972
10.8565	9.827	14.4801	15.2865
10.8676	9.78946	14.4782	15.2648
10.8787	9.63027	14.4708	15.2411
10.8915	9.5531	14.4651	15.2155
10.9042	9.48859	14.4712	15.2031
10.9184	9.45038	14.4726	15.1812
10.9343	9.12414	14.4641	15.1331
10.9518	7.95451	14.4539	15.1207
10.9693	6.9299	14.462	15.1075
10.9883	6.55169	14.4558	15.0932
11.009	6.24596	14.4512	15.0505
11.0296	5.97742	14.438	14.9925
11.0487	5.70027	14.4232	14.9552
11.0677	5.35132	14.4088	14.9267
11.0852	5.03419	14.401	14.8953
11.1011	4.73551	14.3986	14.8604
11.1169	4.35131	14.3744	14.8195
11.1312	4.14796	14.3534	14.8059
11.1455	3.13493	14.3357	14.7569
11.1614	2.54826	14.2986	14.6965
11.1789	-0.00772	14.2624	14.6573
11.1947	0.02176	14.2604	14.6195
11.2106	0.02071	14.2465	14.5735
11.2265	0.01947	14.2305	14.5284
11.2424	0.01851	14.2043	14.4957
11.2567	0.01829	14.1768	14.4566
11.2741	0.01934	14.1583	14.4227
11.2932	0.01976	14.142	14.3812
11.3138	0.01897	14.1226	14.3521
11.3345	0.01846	14.1022	14.3231
11.3551	0.0187	14.0954	14.2905
11.3758	0.0193	14.0875	14.2351
11.3948	0.01772	14.0669	14.1951
11.4123	0.01755	14.0555	14.1727
11.4282	0.01896	14.0517	14.1392
11.4425	0.01829	14.0386	14.0949
11.4552	0.01827	14.0277	14.0735
11.4694	0.01861	14.013	14.0387
11.4822	0.01748	14.0024	14.0019
11.498	0.01841	13.9952	13.9715
11.5139	0.01775	13.9893	13.9218
11.533	0.01777	13.9858	13.901
11.552	0.01685	13.972	13.873
11.5711	0.01641	13.9658	13.8366
11.5917	0.01782	13.9664	13.7835
11.6139	0.01622	13.9459	13.7584
11.6362	0.01752	13.9248	13.7322
11.6536	0.01747	13.9253	13.6956
11.6695	0.01698	13.9124	13.6535
11.6822	0.01635	13.8952	13.619
11.6949	0.01638	13.8774	13.5559
11.7076	0.01686	13.8634	13.5063
11.7203	0.01776	13.852	13.4856
11.733	0.01554	13.8321	13.4482
11.7473	0.01684	13.8078	13.412
11.7616	0.01889	13.791	13.378
11.7775	0.01602	13.7729	13.3421
11.7934	0.01656	13.7636	13.2756
11.8093	0.01619	13.7231	13.2385
11.8267	0.01625	13.6988	13.1816
11.849	0.01578	13.6922	13.1251
11.868	0.01638	13.6876	13.0824
11.8902	0.01574	13.6735	13.0481
11.9125	0.01589	13.6628	12.976
11.9331	0.01559	13.6355	12.9173
11.9553	0.01547	13.63	12.8483
11.9744	0.01646	13.6139	12.7724
11.9919	0.01692	13.5991	12.6921
12.0062	0.01659	13.5877	12.6086
12.022	0.01618	13.5843	12.511
12.0363	0.01552	13.5823	12.4012
12.0506	0.01492	13.5551	12.2833
12.0665	0.01599	13.5653	12.1491
12.0792	0.01808	13.5693	11.9823
12.0935	0.01721	13.5715	11.7498
12.111	0.01706	13.5653	11.1006
12.1268	0.01917	13.5697	11.0388
12.1427	0.01891	13.5597	11.02
12.1618	0.01513	13.5683	10.9973
12.1792	0.01412	13.5604	10.9915
12.1983	0.01662	13.5545	10.9892
12.2158	0.01712	13.5506	10.9868
12.2332	0.01913	13.5527	10.9822
12.2491	0.01971	13.5564	10.9763
12.265	0.02092	13.5315	10.9831
12.2809	0.02272	13.5291	10.9902
12.2952	0.02423	13.5313	10.985
12.3095	0.02332	13.5208	10.99
12.3237	0.02644	13.5115	11.0069
12.3396	0.02635	13.5169	11.0075
12.3555	0.02915	13.5029	11.0091
12.3714	0.03043	13.4852	11.0073
12.3888	0.03081	13.4778	11.0121
12.4079	0.03563	13.4815	11.0266
12.4285	0.03896	13.4797	11.032
12.4508	0.04557	13.492	11.0256
12.4746	0.05081	13.4818	11.0341
12.5	0.05663	13.4705	11.0479
12.5206	0.06159	13.4763	11.0617
12.5381	0.06665	13.4893	11.0564
12.554	0.0728	13.4947	11.0655
12.5667	0.0773	13.4918	11.082
12.5794	0.08251	13.5046	11.088
12.5921	0.0886	13.4925	11.0854
12.6048	0.09152	13.4888	11.0919
12.6175	0.09822	13.4793	11.1012
12.6302	0.09739	13.4822	11.1133
12.6445	--	13.4766	11.1272
12.6604	--	13.4819	11.1223
12.6763	--	13.4779	11.1265
12.6953	--	13.4638	11.1336
12.716	--	13.4483	11.1505
12.7366	--	13.4458	11.1469
12.7572	--	13.4323	11.1507
12.7763	--	13.424	11.1627
12.7969	--	13.4384	11.1692
12.8144	--	13.4281	11.1668
12.8319	--	13.4185	11.1758
12.8478	--	13.4025	11.1808
12.862	--	13.389	11.1969
12.8779	--	13.3843	11.2086
12.8922	--	13.3761	11.2072
12.9081	--	13.3538	11.2098
12.924	--	13.3386	11.2197
12.9383	--	13.324	11.2288
12.9526	--	13.3243	11.2214
12.9684	--	13.3022	11.231
12.9843	--	13.2397	11.2442
13.0018	--	13.2223	11.2441
13.0208	--	13.1942	11.2348
13.0415	--	13.1697	11.2513
13.0621	--	13.1436	11.2531
13.0828	--	13.1243	11.2708
13.1018	--	13.1088	11.2663
13.1209	--	13.0927	11.2598
13.1383	--	13.0601	11.2581
13.1526	--	13.027	11.2715
13.1669	--	13.0066	11.2735
13.1812	--	12.9914	11.2733
13.1955	--	12.9613	11.2778
13.2098	--	12.9464	11.2903
13.2257	--	12.6856	11.2891
13.2416	--	12.541	11.2852
13.2622	--	12.4287	11.2978
13.2828	--	12.3395	11.2959
13.3035	--	12.2629	11.3033
13.3241	--	12.1998	11.2981
13.3448	--	12.1391	11.2836
13.3654	--	12.0863	11.2953
13.3813	--	12.0199	11.3096
13.3956	--	11.9571	11.308
13.4083	--	11.9138	11.3024
13.421	--	11.8535	11.3034
13.4337	--	11.8083	11.3168
13.4464	--	11.7737	11.3038
13.4591	--	11.721	11.3029
13.4734	--	11.6778	11.3225
13.4877	--	11.6619	11.3218
13.502	--	11.6396	11.3194
13.5178	--	11.6188	11.3236
13.5353	--	11.591	11.3222
13.5528	--	11.5662	11.3235
13.5718	--	11.5421	11.3285
13.5941	--	11.5151	11.3236
13.6163	--	11.4901	11.3283
13.6385	--	11.4525	11.3307
13.6608	--	11.421	11.3358
13.6846	--	11.397	11.3243
13.7052	--	11.3583	11.3249
13.7227	--	11.3188	11.3349
13.7386	--	11.2954
13.7529	--	11.269
13.7671	--	11.2409
13.7799	--	11.2137
13.7941	--	11.1874
13.8068	--	11.1605
13.8211	--	11.1336
13.837	--	11.111
13.8529	--	11.0802
13.8704	--	11.0575
13.8862	--	11.0474
13.9037	--	11.0124
13.9228	--	10.9819
13.9402	--	10.97
13.9593	--	10.9499
13.9752	--	10.9209
13.991	--	10.8897
14.0069	--	10.8644
14.0212	--	10.8252
14.0355	--	10.7721
14.0514	--	10.7003
14.0673	--	10.6599
14.0831	--	10.6222
14.1006	--	10.6002
14.1181	--	10.5476
14.1387	--	10.5049
14.1594	--	10.4769
14.1816	--	10.4484
14.207	--	10.4171
14.2324	--	10.3883
14.253	--	10.3583
14.2689	--	10.3342
14.2848	--	10.3118
14.2975	--	10.2927
14.3102	--	10.2772
14.3229	--	10.2549
14.334	--	10.231
14.3467	--	10.1942
14.3594	--	10.1671
14.3737	--	10.1396
14.388	--	10.106
14.4055	--	10.0728
14.4214	--	10.0504
14.4404	--	10.0197
14.4595	--	9.99263
14.4801	--	9.95856
14.5008	--	9.92855
14.5214	--	9.903
14.542	--	9.88706
14.5611	--	9.85506
14.5786	--	9.8143
14.5944	--	9.79307
14.6087	--	9.76931
14.6246	--	9.74553
14.6389	--	9.71637
14.6532	--	9.70143
14.6659	--	9.6683
14.6802	--	9.64247
14.6945	--	9.61397
14.7104	--	9.58971
14.7278	--	9.56767
14.7453	--	9.54719
14.7644	--	9.50857
14.785	--	9.47827
14.8056	--	9.45577
14.8263	--	9.43566
14.8453	--	9.40879
14.8628	--	9.38896
14.8787	--	9.37296
14.8946	--	9.34729
14.9089	--	9.33161
14.9231	--	9.30367
14.9374	--	9.27912
14.9549	--	9.25228
14.9708	--	9.23047
14.9914	--	9.20087
15.0105	--	9.16687
15.0295	--	9.14738
15.0518	--	9.1345
15.0708	--	9.11581
15.0899	--	9.10136
15.1073	--	9.10192
15.1216	--	9.09118
15.1359	--	9.08437
15.1486	--	9.06975
15.1613	--	9.06486
15.174	--	9.0603
15.1867	--	9.05381
15.201	--	9.04016
15.2153	--	9.03295
15.2296	--	9.03555
15.2439	--	9.03879
15.2614	--	9.01933
15.2772	--	9.00887
15.2963	--	9.02107
15.3169	--	9.02287
15.3392	--	9.02212
15.3662	--	9.01451
15.3932	--	9.0092
15.417	--	9.01055
15.4376	--	9.01234
15.4551	--	9.0001
15.4694	--	8.99508
15.4821	--	8.99237
15.4948	--	8.99192
15.5059	--	8.9847
15.5186	--	8.98813
15.5313	--	8.9929
15.544	--	8.98826
15.5615	--	8.97955
15.5774	--	8.9807
15.5948	--	8.98055
15.6123	--	8.98192
15.6314	--	8.97952
15.6504	--	8.97464
15.6695	--	8.97194
15.6869	--	8.9701
15.7044	--	8.98074
15.7203	--	8.96812
15.7346	--	8.95883
15.7504	--	8.96521
15.7663	--	8.9584
15.7806	--	8.94424
15.7965	--	8.94602
15.8124	--	8.95053
15.8283	--	8.95256
15.8441	--	8.9451
15.8632	--	8.94147
15.8838	--	8.93899
15.9045	--	8.93606
15.9267	--	8.93757
15.9473	--	8.92562
15.968	--	8.9198
15.987	--	8.92365
16.0045	--	8.91423
16.0188	--	8.90393
16.0331	--	8.91055
16.0474	--	8.90631
16.0601	--	8.90394
16.0728	--	8.89235
16.0871	--	8.88764
16.0998	--	8.88587
16.1157	--	8.88043
16.1331	--	8.87747
16.1522	--	8.86831
16.1712	--	8.8614
16.1919	--	8.86124
16.2141	--	8.84362
16.2363	--	8.79957
16.2586	--	8.80374
16.2776	--	8.7927
16.2967	--	8.77936
16.3126	--	8.76834
16.3253	--	8.76032
16.338	--	8.75236
16.3491	--	8.73909
16.3618	--	8.73396
16.3745	--	8.72824
16.3872	--	8.72293
16.3999	--	8.72105
16.4142	--	8.70259
16.4317	--	8.69312
16.4491	--	8.69288
16.4682	--	8.68792
16.4904	--	8.67624
16.5126	--	8.66856
16.5365	--	8.65842
16.5571	--	8.65459
16.5777	--	8.65391
16.5968	--	8.64851
16.6127	--	8.64376
16.627	--	8.63791
16.6428	--	8.63629
16.6571	--	8.6177
16.6698	--	8.61567
16.6857	--	8.62229
16.7032	--	8.62248
16.7207	--	8.6177
16.7397	--	8.61938
16.7588	--	8.61516
16.7762	--	8.61146
16.7921	--	8.60369
16.8096	--	8.60274
16.8255	--	8.60651
16.8413	--	8.61488
16.8572	--	8.61622
16.8731	--	8.59277
16.8874	--	8.58497
16.9017	--	8.58684
16.916	--	8.57927
16.9303	--	8.57226
16.9445	--	8.57717
16.9604	--	8.56271
16.9779	--	8.55665
16.9938	--	8.54803
17.0112	--	8.54616
17.0303	--	8.54605
17.0525	--	8.541
17.0763	--	8.53184
17.1002	--	8.52136
17.1256	--	8.51694
17.1494	--	8.51902
17.17	--	8.5126
17.1843	--	8.50447
17.1954	--	8.51341
17.2066	--	8.50264
17.2177	--	8.50534
17.2304	--	8.49707
17.2415	--	8.49795
17.2542	--	8.49378
17.2685	--	8.49056
17.2828	--	8.48666
17.3018	--	8.47772
17.3193	--	8.47792
17.3384	--	8.4849
17.3574	--	8.47611
17.3796	--	8.47105
17.3987	--	8.47922
17.4193	--	8.47524
17.4368	--	8.46909
17.4543	--	8.45859
17.4701	--	8.45506
17.4844	--	8.45614
17.5003	--	8.44701
17.5162	--	8.44172
17.5321	--	8.44066
17.5495	--	8.43146
17.5654	--	8.42054
17.5813	--	8.36313
17.5972	--	8.36152
17.6131	--	8.36791
17.6305	--	8.36386
17.648	--	8.35935
17.667	--	8.35391
17.6877	--	8.35444
17.7067	--	8.35885
17.7258	--	8.36159
17.7433	--	8.35373
17.7591	--	8.35811
17.775	--	8.36613
17.7893	--	8.37904
17.8036	--	8.37783
17.8163	--	8.38809
17.8306	--	8.41068
17.8465	--	8.42299
17.8624	--	8.42892
17.8814	--	8.44385
17.9021	--	8.45463
17.9227	--	8.46523
17.9465	--	8.46904
17.9687	--	8.47574
17.9894	--	8.48518
18.0084	--	8.49811
18.0227	--	8.51422
18.0354	--	8.51456
18.0481	--	8.52483
18.0608	--	8.54052
18.0736	--	8.52765
18.0863	--	8.52206
18.099	--	8.54508
18.1132	--	8.54865
18.1275	--
18.1434	--
18.1593	--
18.1784	--
18.1974	--
18.2181	--
18.2403	--
18.2641	--
18.2863	--
18.3086	--
18.3276	--
18.3451	--
18.361	--
18.3753	--
18.3895	--
18.4022	--
18.415	--
18.4292	--
18.4435	--
18.461	--
18.4769	--
18.4943	--
18.5118	--
18.5309	--
18.5483	--
18.5658	--
18.5833	--
18.6007	--
18.6166	--
18.6309	--
18.6452	--
18.6595	--
18.6754	--
18.6897	--
18.7055	--
18.723	--
18.7405	--
18.7595	--
18.7802	--
18.804	--
18.8278	--
18.8484	--
18.8691	--
18.8866	--
18.9009	--
18.9167	--
18.9294	--
18.9437	--
18.9564	--
18.9691	--
18.9818	--
18.9977	--
19.0136	--
19.0311	--
19.0501	--
19.0708	--
19.0898	--
19.112	--
19.1311	--
19.1502	--
19.1692	--
19.1867	--
19.2026	--
19.2168	--
19.2311	--
19.2454	--
19.2581	--
19.2708	--
19.2851	--
19.2994	--
19.3153	--
19.3328	--
19.3502	--
19.3693	--
19.3915	--
19.4137	--
19.436	--
19.4582	--
19.4773	--
19.4947	--
19.509	--
19.5233	--
19.5376	--
19.5503	--
19.5646	--
19.5789	--
19.5948	--
19.6138	--
19.6345	--
19.6535	--
19.6726	--
19.69	--
19.7059	--
19.7218	--
19.7377	--
19.7536	--
19.7678	--
19.7821	--
19.7964	--
19.8107	--
19.8266	--
19.8409	--
19.8568	--
19.8727	--
19.8901	--
19.9092	--
19.9282	--
19.9489	--
19.9743	--
19.9981	--
20.0203	--
20.0426	--
20.0616	--
20.0791	--
20.095	--
20.1092	--
20.122	--
20.1347	--
20.1458	--
20.1585	--
20.1728	--
20.1886	--
20.2045	--
20.222	--
20.2395	--
20.2585	--
20.2776	--
20.2966	--
20.3141	--
20.3316	--
20.3474	--
20.3617	--
20.376	--
20.3903	--
20.4062	--
20.4205	--
20.4364	--
20.4538	--
20.4713	--
20.4903	--
20.5094	--
20.5285	--
20.5491	--
20.5697	--
20.5888	--
20.6079	--
20.6253	--
20.6412	--
20.6571	--
20.6714	--
20.6841	--
20.6984	--
20.7127	--
20.7269	--
20.7444	--
20.7619	--
20.7793	--
20.7984	--
20.8175	--
20.8381	--
20.8587	--
20.8778	--
20.8969	--
20.9143	--
20.9286	--
20.9413	--
20.954	--
20.9683	--
20.981	--
20.9937	--
21.008	--
21.0223	--
21.0398	--
21.0556	--
21.0763	--
21.0953	--
21.1192	--
21.1414	--
21.1652	--
21.1858	--
21.2065	--
21.224	--
21.2382	--
21.2525	--
21.2652	--
21.2779	--
21.2922	--
21.3065	--
21.3224	--
21.3415	--
21.3605	--
21.378	--
21.3955	--
21.4145	--
21.432	--
21.4494	--
21.4653	--
21.4828	--
21.4971	--
21.513	--
21.5272	--
21.5415	--
21.5558	--
21.5717	--
21.5876	--
21.6035	--
21.6193	--
21.6384	--
21.6575	--
21.6781	--
21.7035	--
21.7289	--
21.7511	--
21.7734	--
21.7908	--
21.8051	--
21.8162	--
21.829	--
21.8401	--
21.8528	--
21.8655	--
21.8798	--
21.8941	--
21.9099	--
21.929	--
21.9465	--
21.9655	--
21.9862	--
22.0068	--
22.0259	--
22.0449	--
22.0624	--
22.0783	--
22.0925	--
22.1084	--
22.1227	--
22.137	--
22.1513	--
22.1656	--
22.1815	--
22.1973	--
22.2132	--
22.2291	--
22.245	--
22.2624	--
22.2847	--
22.3069	--
22.3291	--
22.3498	--
22.3673	--
22.3847	--
22.399	--
22.4133	--
22.4276	--
22.4419	--
22.4562	--
22.4705	--
22.4895	--
22.5086	--
22.5276	--
22.5467	--
22.5673	--
22.588	--
22.6102	--
22.6293	--
22.6451	--
22.6594	--
22.6721	--
22.6848	--
22.6975	--
22.7102	--
22.7245	--
22.7372	--
22.7531	--
22.7674	--
22.7849	--
22.8039	--
22.823	--
22.8452	--
22.869	--
22.8928	--
22.9151	--
22.9357	--
22.9532	--
22.9675	--
22.9834	--
22.9961	--
23.0088	--
23.0231	--
23.0358	--
23.0516	--
23.0675	--
23.085	--
23.1009	--
23.1199	--
23.139	--
23.158	--
23.1771	--
23.1961	--
23.2136	--
23.2295	--
23.2438	--
23.2581	--
23.2724	--
23.2882	--
23.3025	--
23.3168	--
23.3327	--
23.3486	--
23.366	--
23.3835	--
23.4042	--
23.428	--
23.4518	--
23.4724	--
23.4931	--
23.5105	--
23.5248	--
23.5391	--
23.5534	--
23.5661	--
23.5804	--
23.5931	--
23.6074	--
23.6233	--
23.6392	--
23.6582	--
23.6757	--
23.6947	--
23.7154	--
23.736	--
23.7567	--
23.7741	--
23.7916	--
23.8075	--
23.8234	--
23.8377	--
23.8519	--
23.8678	--
23.8821	--
23.8964	--
23.9107	--
23.925	--
23.9425	--
23.9583	--
23.9758	--
23.9964	--
24.0187	--
24.0393	--
24.0615	--
24.0822	--
24.0997	--
24.1155	--
24.1314	--
24.1457	--
24.1584	--
24.1727	--
24.1854	--
24.1997	--
24.2172	--
24.2346	--
24.2537	--
24.2743	--
24.2966	--
24.3172	--
24.3363	--
24.3521	--
24.3664	--
24.3791	--
24.3934	--
24.4061	--
24.4204	--
24.4347	--
24.449	--
24.4649	--
24.4808	--
24.4966	--
24.5141	--
24.5332	--
24.5522	--
24.5744	--
24.5983	--
24.6205	--
24.6427	--
24.6634	--
24.6824	--
24.6983	--
24.7126	--
24.7269	--
24.7396	--
24.7539	--
24.765	--
24.7793	--
24.792	--
24.8095	--
24.8269	--
24.8444	--
24.8619	--
24.8809	--
24.9	--
24.9174	--
24.9349	--
24.9524	--
24.9682	--
24.9825	--
24.9968	--
25.0127	--
25.027	--
25.0429	--
25.0588	--
25.0746	--
25.0921	--
25.1112	--
25.1302	--
25.154	--
25.1794	--
25.2001	--
25.2191	--
25.2366	--
25.2509	--
25.2668	--
25.2811	--
25.2938	--
25.3065	--
25.3208	--
25.3335	--
25.3478	--
25.3636	--
25.3827	--
25.4017	--
25.4208	--
25.4414	--
25.4621	--
25.4827	--
25.5018	--
25.5192	--
25.5367	--
25.5526	--
25.5669	--
25.5812	--
25.5971	--
25.6113	--
25.624	--
25.6383	--
25.6526	--
25.6685	--
25.6844	--
25.7034	--
25.7225	--
25.7463	--
25.7685	--
25.7908	--
25.8114	--
25.8305	--
25.8479	--
25.8622	--
25.8749	--
25.8892	--
25.9035	--
25.9162	--
25.9305	--
25.9464	--
25.9639	--
25.9829	--
26.0036	--
26.0226	--
26.0417	--
26.0591	--
26.075	--
26.0909	--
26.1052	--
26.1195	--
26.1338	--
26.1481	--
26.1624	--
26.1766	--
26.1909	--
26.2068	--
26.2227	--
26.2402	--
26.2592	--
26.2783	--
26.2973	--
26.3227	--
26.3465	--
26.3688	--
26.391	--
26.4101	--
26.4259	--
26.4418	--
26.4545	--
26.4672	--
26.4783	--
26.491	--
26.5037	--
26.518	--
26.5355	--
26.553	--
26.5704	--
26.5895	--
26.6101	--
26.6292	--
26.6482	--
26.6673	--
26.6848	--
26.7006	--
26.7149	--
26.7292	--
26.7435	--
26.7578	--
26.7721	--
26.788	--
26.8039	--
26.8213	--
26.8404	--
26.861	--
26.8833	--
26.9071	--
26.9277	--
26.9468	--
26.9642	--
26.9801	--
26.996	--
27.0103	--
27.023	--
27.0373	--
27.05	--
27.0643	--
27.0786	--
27.0944	--
27.1119	--
27.1294	--
27.1484	--
27.1675	--
27.1881	--
27.2104	--
27.231	--
27.2501	--
27.2691	--
27.285	--
27.2993	--
27.3136	--
27.3247	--
27.3374	--
27.3501	--
27.3628	--
27.3771	--
27.3914	--
27.4089	--
27.4263	--
27.4454	--
27.4676	--
27.4914	--
27.5137	--
27.5343	--
27.5549	--
27.5724	--
27.5883	--
27.601	--
27.6153	--
27.628	--
27.6423	--
27.6566	--
27.674	--
27.6947	--
27.7137	--
27.7344	--
27.7518	--
27.7693	--
27.7868	--
27.8027	--
27.8169	--
27.8328	--
27.8471	--
27.8614	--
27.8741	--
27.8884	--
27.9043	--
27.9186	--
27.9329	--
27.9487	--
27.9662	--
27.9853	--
28.0043	--
28.0234	--
28.0456	--
28.0726	--
28.0964	--
28.1202	--
28.1425	--
28.1583	--
28.1726	--
28.1837	--
28.1965	--
28.2076	--
28.2187	--
28.2314	--
28.2457	--
28.2631	--
28.279	--
28.2981	--
28.3156	--
28.3362	--
28.3552	--
28.3743	--
28.3934	--
28.4108	--
28.4283	--
28.4426	--
28.4585	--
28.4728	--
28.487	--
28.5013	--
28.5172	--
28.5347	--
28.5521	--
28.5712	--
28.5903	--
28.6077	--
28.6284	--
28.649	--
28.6697	--
28.6887	--
28.7062	--
28.7221	--
28.7379	--
28.7522	--
28.7665	--
28.7808	--
28.7935	--
28.8078	--
28.8237	--
28.8411	--
28.8602	--
28.8793	--
28.8983	--
28.919	--
28.9396	--
28.9602	--
28.9809	--
28.9984	--
29.0111	--
29.0238	--
29.0349	--
29.0476	--
29.0603	--
29.073	--
29.0873	--
29.1016	--
29.1159	--
29.1333	--
29.1508	--
29.1714	--
29.1921	--
29.2159	--
29.2397	--
29.2619	--
29.2842	--
29.3016	--
29.3175	--
29.3334	--
29.3461	--
29.3604	--
29.3747	--
29.3906	--
29.4064	--
29.4255	--
29.443	--
29.4588	--
29.4763	--
29.4938	--
29.5112	--
29.5287	--
29.5446	--
29.5605	--
29.5763	--
29.5906	--
29.6049	--
29.6192	--
29.6335	--
29.6494	--
29.6637	--
29.6796	--
29.697	--
29.7145	--
29.732	--
29.7526	--
29.7764	--
29.8018	--
29.8272	--
29.8526	--
29.8717	--
29.886	--
29.8987	--
29.9098	--
29.9209	--
29.9336	--
29.9447	--
29.9574	--
29.9717	--
29.9892	--
30.0067	--
30.0241	--
30.0432	--
30.0638	--
30.0845	--
30.1051	--
30.1242	--
30.1416	--
30.1591	--
30.175	--
30.1909	--
30.2052	--
30.221	--
30.2385	--
30.2544	--
30.2718	--
30.2861	--
30.3036	--
30.3179	--
30.3354	--
30.3528	--
30.3719	--
30.3909	--
30.4116	--
30.4306	--
30.4481	--
30.464	--
30.4799	--
30.4942	--
30.5084	--
30.5212	--
30.5354	--
30.5497	--
30.5672	--
30.5847	--
30.6037	--
30.6244	--
30.645	--
30.6672	--
30.6879	--
30.7053	--
30.7212	--
30.7355	--
30.7466	--
30.7609	--
30.7736	--
30.7879	--
30.8006	--
30.8165	--
30.8308	--
30.8467	--
30.8641	--
30.8832	--
30.9022	--
30.9245	--
30.9467	--
30.9689	--
30.9912	--
31.0118	--
31.0309	--
31.0467	--
31.0626	--
31.0769	--
31.0912	--
31.1055	--
31.1182	--
31.1309	--
31.1452	--
31.1627	--
31.1785	--
31.196	--
31.2151	--
31.2325	--
31.2532	--
31.2706	--
31.2881	--
31.3056	--
31.3199	--
31.3342	--
31.3484	--
31.3627	--
31.377	--
31.3929	--
31.4088	--
31.4247	--
31.4421	--
31.4628	--
31.4834	--
31.5088	--
31.5326	--
31.5549	--
31.5755	--
31.593	--
31.6089	--
31.6232	--
31.6359	--
31.6486	--
31.6613	--
31.674	--
31.6867	--
31.701	--
31.7168	--
31.7343	--
31.7518	--
31.7708	--
31.7915	--
31.8121	--
31.8328	--
31.8518	--
31.8709	--
31.8883	--
31.9042	--
31.9201	--
31.9344	--
31.9487	--
31.963	--
31.9757	--
31.99	--
32.0027	--
32.0201	--
32.036	--
32.0535	--
32.0709	--
32.0948	--
32.1154	--
32.1376	--
32.1583	--
32.1773	--
32.1948	--
32.2107	--
32.2234	--
32.2377	--
32.252	--
32.2663	--
32.2805	--
32.2964	--
32.3155	--
32.3361	--
32.3584	--
32.379	--
32.3996	--
32.4187	--
32.4346	--
32.4489	--
32.4632	--
32.4759	--
32.4886	--
32.5029	--
32.5156	--
32.5299	--
32.5441	--
32.5584	--
32.5759	--
32.5918	--
32.6092	--
32.6283	--
32.6489	--
32.6712	--
32.695	--
32.7188	--
32.7395	--
32.7601	--
32.7776	--
32.795	--
32.8077	--
32.8204	--
32.8316	--
32.8443	--
32.857	--
32.8713	--
32.8871	--
32.903	--
32.9205	--
32.9395	--
32.9586	--
32.9792	--
32.9983	--
33.0173	--
33.0332	--
33.0491	--
33.065	--
33.0793	--
33.0936	--
33.1078	--
33.1237	--
33.1396	--
33.1555	--
33.173	--
33.1936	--
33.2142	--
33.2381	--
33.2603	--
33.2825	--
33.3016	--
33.3206	--
33.3349	--
33.3508	--
33.3635	--
33.3762	--
33.3889	--
33.4016	--
33.4143	--
33.4302	--
33.4445	--
33.4635	--
33.481	--
33.5001	--
33.5191	--
33.5398	--
33.5604	--
33.581	--
33.6001	--
33.6176	--
33.6334	--
33.6493	--
33.6636	--
33.6763	--
33.689	--
33.7017	--
33.716	--
33.7287	--
33.7446	--
33.7605	--
33.7779	--
33.797	--
33.8176	--
33.8415	--
33.8637	--
33.8843	--
[truncated: 3,269 more rows]

## Sheet: fig. s25b
Quantified elongation at break comparison of the corresponding SF cylinders
	mean	sd
2.5% SF	3.42467	0.11721
5% SF	7.10667	1.50074
10% SF	10.75	1.07615
	--	--
	--	--
	--	--
	--	--
	--	--

## Sheet: fig. s25c
Quantified compressive stress at break comparison of the corresponding SF cylinders
	mean	sd
2.5% SF	6.10967	1.36531
5% SF	16.52	0.43209
10% SF	20.6267	5.09023
