# Supplementary material for: Volumetric additive manufacturing of pristine silk-based (bio)inks
Source: Nat Commun. 2023 Jan 13;14:210. doi: 10.1038/s41467-023-35807-7 (PMC9839706; doi:10.1038/s41467-023-35807-7)
Supplement: Supplementary file 15 — Source Data [file 41467_2023_35807_MOESM15_ESM.zip › Source data/Supplementary Fig. 26.xlsx]

## Sheet: fig. s26a
Compressive stress-strain curves of the 2.5-10% SF cylinders
	2.5% SF	5% SF	10% SF
0	0.18749	0.11531	0.03714
0.03609	0.19004	0.11786	0.04353
0.15139	0.20641	0.11936	0.09563
0.2727	0.29489	0.1195	0.1766
0.37797	0.39423	0.11914	0.26405
0.47923	0.49423	0.11965	0.35128
0.57448	0.5916	0.12246	0.43685
0.66972	0.69275	0.12272	0.5118
0.76797	0.80088	0.12252	0.59307
0.86322	0.90442	0.12228	0.66863
0.96247	1.0147	0.12346	0.73794
1.05772	1.12083	0.12232	0.80524
1.15597	1.22346	0.12233	0.86599
1.25422	1.32607	0.13581	0.90313
1.34947	1.42918	0.15105	0.91233
1.44772	1.53881	0.17658	0.9504
1.54297	1.64478	0.21046	0.99331
1.64222	1.76178	0.2464	1.02992
1.74047	1.88579	0.28037	1.05706
1.83873	2.00744	0.31325	1.08345
1.93096	2.12842	0.34844	1.10812
2.02922	2.25554	0.38218	1.13674
2.12446	2.38899	0.41791	1.16957
2.22271	2.5279	0.4583	1.2053
2.31796	2.6647	0.49826	1.22748
2.4132	2.79946	0.541	1.24352
2.51246	2.94578	0.58759	1.2526
2.61071	3.09529	0.63181	1.26027
2.70295	3.23833	0.67768	1.26451
2.79819	3.37764	0.72333	1.27025
2.89644	3.53062	0.77184	1.27575
2.9947	3.68585	0.81997	1.27966
3.08693	3.8274	0.86868	1.27828
3.18519	3.97303	0.91759	1.28223
3.28344	4.13594	0.96422	1.28758
3.37868	4.28771	1.0134	1.29027
3.47794	4.44495	1.06232	1.29176
3.57318	4.59621	1.10881	1.2932
3.66843	4.74998	1.15655	1.29241
3.76668	4.56436	1.2076	1.29042
3.86794	4.63689	1.25606	1.28991
3.96018	4.76542	1.30362	1.29117
4.05241	4.89885	1.34933	1.29403
4.15067	3.74025	1.39772	1.29711
4.24892	3.89736	1.44607	1.30243
4.34416	4.0453	1.49421	1.30438
4.44643	4.20353	1.54015	1.31225
4.54468	4.3713	1.58999	1.31256
4.63692	4.52094	1.64114	1.31916
4.73216	4.68375	1.68968	1.32009
4.82741	4.84626	1.73576	1.32182
4.92566	5.00819	1.78492	1.32549
5.02391	5.17772	1.83835	1.33125
5.12317	5.3525	1.88936	1.33279
5.2144	5.5065	1.93901	1.33645
5.31366	5.66526	1.99291	1.33953
5.4089	5.82829	2.05309	1.34459
5.50415	5.9989	2.11543	1.35032
5.59939	6.15866	2.17768	1.35873
5.69764	6.31952	2.23972	1.36207
5.7959	6.49207	2.30773	1.36463
5.89114	6.62437	2.37936	1.36912
5.98639	6.76206	2.45079	1.36553
6.08163	6.90858	2.5232	1.36886
6.17988	7.06134	2.60016	1.37423
6.27513	7.21404	2.68073	1.38182
6.37438	7.37138	2.75872	1.38597
6.46963	7.51837	2.83524	1.38731
6.56487	7.67271	2.91734	1.39268
6.66312	7.82847	2.99334	1.39609
6.76138	7.99585	3.08334	1.40505
6.85662	8.14178	3.16817	1.40607
6.95187	8.22941	3.25495	1.41187
7.05413	8.30106	3.33902	1.4198
7.14937	8.44025	3.42513	1.4254
7.24462	8.57876	3.51444	1.42668
7.33986	8.71812	3.60081	1.4352
7.43812	8.86405	3.69103	1.43445
7.53637	9.0174	3.78115	1.44779
7.63161	9.16234	3.86886	1.46377
7.72686	9.29616	3.96049	1.4738
7.82511	9.43999	4.06	1.48193
7.92437	9.58695	4.15796	1.48852
8.01961	9.73599	4.25041	1.49817
8.11486	9.87008	4.34396	1.51202
8.21311	10.0162	4.44358	1.53229
8.30835	10.1679	4.5439	1.5484
8.4036	10.3038	4.64632	1.56231
8.49884	10.4399	4.75029	1.57643
8.59709	10.5833	4.84975	1.5917
8.69535	10.7257	4.95608	1.60112
8.79059	10.871	5.06079	1.61018
8.88985	11.0093	5.16279	1.6142
8.98108	11.1367	5.2686	1.61914
9.07633	11.2727	5.38245	1.6264
9.17558	11.4174	5.49612	1.63215
9.27083	11.559	5.609	1.63855
9.36607	11.6857	5.71668	1.64202
9.46432	11.8294	5.82955	1.6491
9.56258	11.9743	5.94601	1.65242
9.65782	12.1101	6.06213	1.65864
9.75006	12.2279	6.17816	1.66235
9.84831	12.3625	6.29157	1.66713
9.94656	12.5032	6.40615	1.67523
10.0458	12.6388	6.52827	1.68037
10.1411	12.7619	6.63756	1.68702
10.2393	12.8854	6.75345	1.69615
10.3346	13.0142	6.87535	1.70764
10.4358	13.1475	6.9931	1.71634
10.5281	13.2689	7.1089	1.72402
10.6263	13.3867	7.21991	1.73655
10.7216	13.5018	7.33401	1.74494
10.8208	13.6162	7.44895	1.75207
10.912	13.7283	7.56639	1.77697
11.0073	13.8391	7.68256	1.85598
11.1065	13.9704	7.79745	1.90218
11.2018	14.0936	7.9134	1.96182
11.3	14.2158	8.03781	1.9898
11.3953	14.3367	8.1471	1.99985
11.4905	14.4548	8.26187	2.00786
11.5888	14.5735	8.38008	2.01424
11.687	14.6977	8.49804	2.02647
11.7823	14.8152	3.75515	2.03176
11.8815	14.9334	3.99163	2.04226
11.9798	13.3381	4.11925	2.0411
12.072	13.3061	4.25586	2.042
12.1673	13.3277	4.38958	2.04616
12.2655	13.4023	4.52159	2.04975
12.3668	13.5202	4.65933	2.0532
12.462	13.6344	4.79892	2.0578
12.5573	13.7569	4.94089	2.06055
12.6525	13.8833	5.06395	2.06855
12.7447	14.0172	5.20167	2.07872
12.843	14.1636	5.34317	2.08725
12.9423	14.3252	5.48223	2.10629
13.0375	14.4786	5.61639	2.14014
13.1327	14.6371	5.754	2.17674
13.231	14.8011	5.88918	2.21535
13.3293	14.973	6.0292	2.2499
13.4245	15.1179	6.16068	2.28332
13.5198	15.2774	6.29806	2.31397
13.618	15.4524	6.43312	2.34552
13.7172	15.6197	6.57055	2.36901
13.8125	15.7744	6.71221	2.38772
13.9077	15.9324	6.83128	2.40333
14.003	16.0861	6.96727	2.41861
14.1012	16.2518	7.10625	2.43177
14.1965	16.4159	7.23709	2.44426
14.2947	16.5741	7.36497	2.45878
14.394	16.7453	7.50332	2.47207
14.4923	16.9128	7.62932	2.48926
14.5835	17.0404	7.75621	2.50335
14.6787	17.163	7.87667	2.53114
14.778	17.3253	8.00242	2.5903
14.8762	17.4978	8.13305	2.65464
14.9745	17.6571	8.26177	2.72052
15.0697	17.8079	8.38815	2.79501
15.169	17.9656	8.50829	2.89247
15.2602	18.112	8.63524	2.98604
15.3585	18.2742	8.7675	3.08077
15.4537	18.426	8.88923	3.15924
15.549	18.571	9.00923	3.22547
15.6482	18.7303	9.14126	3.28955
15.7465	18.8889	9.25661	3.36091
15.8387	19.0374	9.37778	3.41845
15.9339	19.1801	9.4996	3.48202
16.0322	19.3375	9.62767	3.5529
16.1274	19.507	9.75382	3.62393
16.2257	19.6639	9.88117	3.52805
16.3209	19.811	10.0078	2.96427
16.4192	19.9853	10.1237	2.97799
16.5144	20.1321	10.246	3.05168
16.6097	20.2925	10.3745	3.15029
16.7089	20.4492	10.4916	3.23915
16.8042	20.6158	10.6166	3.33036
16.9024	20.7767	10.7486	3.41808
17.0047	20.9549	10.698	3.47546
17.0929	21.0775	10.7286	3.53068
17.1882	21.21	10.8022	3.58388
17.2864	21.3736	10.9028	3.63914
17.3887	21.5451	11.0175	3.69791
17.4839	21.6897	11.1249	3.75098
17.5792	21.8309	11.2285	3.8062
17.6774	21.9987	11.3422	3.86337
17.7727	22.134	10.7836	3.91427
17.8709	22.2769	10.0616	3.96044
17.9662	22.4166	10.013	4.00833
18.0614	22.5612	10.0171	4.06442
18.1607	22.6978	10.0442	4.11857
18.2589	22.8278	10.0589	4.16971
18.3512	22.9398	10.1035	4.21386
18.4494	23.0603	10.182	4.26326
18.5447	23.1864	10.2801	4.31035
18.6429	23.3218	10.3893	4.35837
18.7352	23.4358	10.4952	4.3855
18.8334	23.276	10.5973	4.41994
18.9317	23.3585	10.7058	4.46139
19.0309	23.4244	10.8136	4.49679
19.1261	23.4963	10.9314	4.51523
19.2174	23.5611	11.043	4.54215
19.3126	23.6407	11.1665	4.56845
19.4119	23.7265	11.2937	4.6144
19.5101	23.8231	11.4095	4.65088
19.6054	23.9054	11.5218	4.67149
19.7006	23.9839	11.6441	4.69522
19.7989	24.0728	11.7639	4.71099
19.8971	24.1754	11.889	4.73116
19.9924	24.251	11.9809	4.76415
20.0876	24.3392	12.0916	4.80925
20.1899	24.4542	12.1998	4.84834
20.2851	24.5433	12.3215	4.88599
20.3804	24.6362	12.451	4.92072
20.4756	24.7166	12.5661	4.96283
20.5709	24.8134	12.6924	5.00009
20.6721	24.9315	12.8245	5.04437
20.7714	25.0432	12.9322	5.07188
20.8626	25.119	13.0483	5.10094
20.9579	25.2133	13.1727	5.12903
21.0571	25.3168	13.291	5.15865
21.1554	25.4279	13.422	5.18957
21.2506	25.5164	13.5427	5.21616
21.3489	25.6203	13.6671	5.25252
21.4441	25.721	13.7905	5.30125
21.5394	25.8096	13.9152	5.34436
21.6346	25.906	14.0468	5.3684
21.7328	26.0094	13.3985	5.4091
21.8321	26.1149	9.42098	5.44367
21.9274	26.2256	9.43252	5.48473
22.0256	26.3263	9.52036	5.5148
22.1178	26.4091	9.6387	5.53793
22.2131	26.5054	9.78348	5.56639
22.3113	26.6057	9.9301	5.59181
22.4066	26.7091	10.0913	5.60326
22.5018	26.7997	10.2588	5.61384
22.6001	26.901	10.4283	5.63238
22.6953	27.0029	10.6034	5.65648
22.7906	27.0864	10.7785	5.67543
22.8888	27.1857	10.9598	5.67103
22.9881	27.3035	11.1358	5.67845
23.0833	27.3989	11.3172	5.69937
23.1786	27.5047	11.5082	5.7396
23.2768	27.5978	11.6802	5.77517
23.3721	27.6939	11.8613	5.81141
23.4703	27.8009	12.0594	5.85506
23.5686	27.9072	12.2486	5.90045
23.6608	28.012	12.4367	5.93176
23.7591	28.1066	12.6169	5.97307
23.8583	28.228	12.8041	6.01013
23.9566	28.3571	12.9959	6.04867
24.0488	28.4468	13.1793	6.08205
24.1441	28.543	13.37	6.12184
24.2423	28.6728	13.5629	6.16289
24.3406	28.7875	13.7583	6.19339
24.4358	28.8971	13.9647	6.21842
24.531	29.0001	14.144	6.24232
24.6293	29.1063	14.3376	6.2637
24.7245	29.2205	14.5404	6.28757
24.8238	29.3364	14.729	6.30195
24.919	29.449	14.9219	6.30266
25.0173	29.5524	15.1138	6.32948
25.1155	29.6735	15.3034	6.35062
25.2108	29.7986	15.502	6.36123
25.306	29.8991	15.6953	6.37558
25.4013	29.992	15.8854	6.3968
25.4995	30.127	16.089	6.41503
25.5948	30.2402	16.2845	6.43653
25.69	30.3437	16.4812	6.4377
25.7853	30.4278	16.6743	6.42808
25.8805	30.5182	16.8801	6.3953
25.9798	30.5994	17.0856	6.35899
26.078	30.7104	17.2876	6.18459
26.1733	30.8053	17.4814	5.67782
26.2685	30.8918	17.6914	5.63151
26.3668	30.9861	17.888	5.64719
26.465	31.0999	18.0915	5.68224
26.5572	31.1718	18.2878	5.74202
26.6555	31.2698	18.4888	5.83466
26.7548	31.3902	18.6988	5.92628
26.853	31.4955	18.9064	6.01249
26.9483	31.584	19.1069	6.08428
27.0465	31.6772	19.2874	6.16544
27.1417	31.7678	19.4877	6.2355
27.237	31.8594	19.6986	6.31077
27.3352	31.9517	19.9026	6.37574
27.4305	32.0382	20.1007	6.44393
27.5297	32.1348	20.3102	6.52497
27.628	32.2283	20.4955	6.60916
27.7233	32.3333	20.695	6.65349
27.8185	32.405	20.8902	6.71297
27.9137	32.4963	21.0879	6.79918
28.012	32.5969	21.2848	6.87505
28.1102	32.6765	21.4939	6.94334
28.2055	32.7407	21.6899	7.00546
28.3047	32.8344	21.8728	7.09048
28.396	32.8896	22.0668	7.17259
28.4952	32.9374	22.2638	7.25124
28.5905	32.9667	22.4481	7.31904
28.6887	33.0145	22.5454	7.39045
28.784	33.0658	22.6889	7.4851
28.8822	33.1243	22.8636	7.56202
28.9745	33.1775	23.0455	7.60873
29.0697	33.2225	23.2232	7.70259
29.168	33.2846	23.4178	7.79149
29.2632	33.3623	23.6091	7.87031
29.3615	33.4374	23.7977	7.94399
29.4567	33.4905	23.984	8.01892
29.556	33.5575	24.1685	8.11624
29.6472	33.6058	24.3617	8.17986
29.7464	33.6871	24.5589	8.24495
29.8417	33.7433	24.7401	8.30078
29.9399	33.8099	24.92	8.37355
30.0382	33.8934	25.1269	8.44604
30.1364	33.9773	25.3053	8.51697
30.2287	34.0305	25.4759	8.58403
30.3269	34.0759	25.6399	8.6483
30.4222	34.1527	25.8349	8.70274
30.5245	34.2399	26.0191	8.7593
30.6197	34.3088	26.1997	8.82148
30.7179	34.3754	26.3668	8.88647
30.8132	34.4593	26.5368	8.96428
30.9084	34.5096	26.7162	9.01152
31.0037	34.5873	26.9019	9.0675
31.0989	34.6395	27.0575	9.12669
31.1942	34.7145	27.2218	9.18284
31.2964	34.8034	27.4033	9.2338
31.3947	34.9116	27.575	9.31144
31.4869	34.9604	27.7476	9.37525
31.5822	35.0192	27.9154	9.4463
31.6804	35.0955	28.077	9.49868
31.7787	35.1944	28.2456	9.56566
31.8739	35.2637	28.4065	9.62477
31.9722	35.3328	28.5566	9.69586
32.0714	35.4371	28.7154	9.76321
32.1627	35.4855	28.8726	9.83321
32.2619	35.5751	29.0327	9.89746
32.3531	35.6276	29.1912	9.97873
32.4484	35.6982	29.3535	10.0623
32.5476	35.7864	29.5176	10.1318
32.6489	35.8929	29.6558	10.2081
32.7411	35.9626	29.7943	10.2601
32.8364	36.025	29.9524	10.3372
32.9346	36.1052	30.1058	10.3929
33.0329	36.2086	30.2473	10.4572
33.1281	36.2751	30.3831	10.5283
33.2234	36.3389	30.5249	10.6089
33.3226	36.4425	30.6713	10.6709
33.4209	36.5253	30.8124	10.7367
33.5161	36.6038	30.9707	10.8079
33.6114	36.6627	31.0952	10.9072
33.7066	36.7333	31.2283	10.9892
33.8049	36.8233	31.3801	11.0696
33.9071	36.9261	31.4987	11.152
33.9984	36.9758	31.3123	11.2434
34.0936	37.0544	31.3905	11.3326
34.1929	37.1305	31.4799	11.4072
34.2911	37.2358	31.5808	11.4941
34.3864	37.2939	31.6752	11.5786
34.4846	37.3703	31.7723	11.6954
34.5799	37.4515	31.8725	11.7781
34.6781	37.5308	31.9635	11.8713
34.7704	37.5875	32.0644	11.9491
34.8656	37.6468	32.1482	12.0586
34.9609	37.726	32.2486	12.153
35.0631	37.8216	32.3515	12.2468
35.1614	37.9148	32.4386	12.3325
35.2536	37.9615	32.5237	12.4205
35.3518	38.0354	32.6355	12.5104
35.4501	38.1156	32.7309	12.5917
35.5453	38.2059	32.8246	12.6768
35.6406	38.2523	32.909	12.7574
35.7358	38.3163	32.9971	12.8535
35.8311	38.3989	33.0968	12.9289
35.9293	38.4731	33.188	13.0075
36.0216	38.5343	33.2875	13.0793
36.1238	38.6324	33.3705	13.1762
36.2191	38.7084	33.4624	13.2498
36.3173	38.8117	33.5623	13.3339
36.4156	38.903	33.6379	13.4316
36.5108	38.9665	33.7252	13.5208
36.6061	39.0442	33.8348	13.6178
36.7043	39.124	33.9259	13.7213
36.7996	39.216	34.0159	13.8149
36.8948	39.2728	34.099	13.9616
36.9941	39.3563	34.185	14.0903
37.0923	39.4528	34.2768	14.1882
37.1876	39.524	34.3596	14.2944
37.2798	39.5762	34.4379	14.4001
37.3781	39.6691		14.5251
37.4763	39.7482		14.6429
37.5746	39.8445		14.7549
37.6698	39.9135		14.8572
37.7621	39.9811		14.9559
37.8573	40.0546		15.0564
37.9596	40.155		15.164
38.0548	40.24		15.2322
38.1531	40.3062		15.3475
38.2513	40.402		15.4641
38.3496	40.4879		15.5819
38.4418	40.5575		15.6718
38.534	40.6054		15.7811
38.6353	40.7045		15.8905
38.7305	40.7839		15.9993
38.8258	40.8722		16.1294
38.921	40.9367		16.2453
39.0203	41.0299		16.3305
39.1155	41.118		16.4182
39.2138	41.2066		15.9123
39.309	41.2835		15.0024
39.4073	41.3605		14.7327
39.5025	41.4525		14.6063
39.6008	41.5529		14.5686
39.696	41.6154		14.5907
39.7913	41.6908		14.6505
39.8935	41.8223		14.7566
39.9888	41.8991		14.866
40.084	41.9734		14.9896
40.1793	42.0594		15.1326
40.2775	42.1505		15.2559
40.3728	42.2286		15.3974
40.468	42.3165		15.547
40.5632	42.3989		15.6926
40.6655	42.5007		15.8607
40.7608	42.5947		16.011
40.856	42.6873		16.1414
40.9512	42.7611		16.2848
41.0465	42.8435		16.4233
41.1447	42.9548		16.5641
41.243	43.0492		16.6889
41.3382	43.141		16.8318
41.4365	43.2441		16.9748
41.5317	43.3373		17.0833
41.627	43.4389		17.1952
41.7222	43.5235		17.3109
41.8215	43.6127		17.4537
41.9197	43.7308		17.5983
42.015	43.836		17.7291
42.1102	43.9331		17.8333
42.2055	44.0161		17.9589
42.3037	44.1253		18.0722
42.399	44.2336		18.1901
42.4972	44.3196		18.3236
42.5894	44.3967		18.4602
42.6917	44.518		18.6085
42.787	44.6075		18.722
42.8822	44.6991		18.8376
42.9805	44.8006		18.9545
43.0757	44.9024		19.0796
43.174	45.0174		19.2205
43.2762	45.1419		19.3569
43.3644	45.224		19.4868
43.4597	45.2979		19.6134
43.5579	45.4156		19.7309
43.6572	45.5309		19.8609
43.7555	45.6392		19.9872
43.8507	45.7371		20.1234
43.949	45.863		20.2707
44.0442	45.9386		20.3814
44.1435	46.0496		20.4901
44.2387	46.1307		20.5968
44.3329	46.2323		20.7034
44.4322	46.3459		20.8398
44.5304	46.4749		20.9651
44.6227	46.5357		21.0705
44.7179	46.6242		21.1897
44.8162	46.7413		21.2993
44.9144	46.868		21.4065
45.0097	46.9701		21.5105
45.1049	47.0531		21.6361
45.2072	47.1874		21.7578
45.2994	47.2687		21.8801
45.3937	47.3741		21.9672
45.4889	47.4628		22.0196
45.5882	47.5664		21.8795
45.6834	47.6862		21.9913
45.7847	47.8208		22.0866
45.8799	47.9216		22.1842
45.9752	48.018		22.2959
46.0704	48.1191		22.3985
46.1697	48.2403		22.5045
46.2609	48.3029		22.6167
46.3591	48.4257		22.7268
46.4584	48.5581		22.8366
46.5597	48.6764		22.9412
46.6549	48.7896		23.037
46.7471	48.8738		23.1648
46.8454	48.9805		23.2577
46.9447	49.1128		23.3847
47.0429	49.2347		23.4894
47.1351	49.3032		23.5614
47.2304	49.4157		23.652
47.3256	49.5273		23.7715
47.4269	49.6688		23.8569
47.5221	49.7614		23.9371
47.6174	49.8575		24.041
47.7156	49.9851		24.1612
47.8149	50.1118		24.2481
47.9061	50.2059		24.3165
48.0054	50.3138		24.4199
48.1006	50.4223		24.5018
48.1989	50.5463		24.6379
48.2971	50.6793		24.7407
48.3894	50.7623		24.8329
48.4876	50.8791		24.9185
48.5829	50.9882		25.0081
48.6781	51.1156		24.1799
48.7734	51.1979		23.9288
48.8716	51.3156		23.7847
48.9709	51.442		23.6813
49.0661	51.5499		23.6042
49.1573	51.6311		23.5245
49.2596	51.77		23.4899
49.3548	51.88		23.4417
49.4531	52.0081		23.4249
49.5483	52.1198		23.4444
49.6436	52.2167		23.4723
49.7388	52.3412		23.5093
49.8411	52.4612		23.6061
49.9363	52.5859		23.6677
50.0316	52.6685		23.7617
50.1298	52.7912		23.8468
50.2281	52.9235		23.9544
50.3233	53.0269		24.0418
50.4156	53.107		24.125
50.5168	53.2415		24.2492
50.6121	53.362		24.3479
50.7113	53.4885		24.426
50.8066	53.5894		24.4921
50.9018	53.6978		24.584
50.9971	53.8123		24.6838
51.0953	53.9417		24.7891
51.1906	54.0481		24.8718
51.2888	54.1469		24.9858
51.3841	54.2751		25.1078
51.4823	54.411		25.2031
51.5776	54.5182		25.3034
51.6698	54.6016		25.409
51.7721	54.7426		25.5438
51.8473	54.8292		25.4599
			25.5058
			25.6037
			25.6789
			25.7768
			25.8848
			25.9795
			26.1058
			26.2447
			26.363
			26.4661
			26.5896
			26.731
			26.87
			27.0024
			27.1535
			27.2788
			27.4143
			27.5584
			27.6974
			27.8548
			28.0135
			28.112
			28.2184
			28.3427
			28.4864
			28.605
			28.7259
			28.7624
			28.825
			28.8983
			28.9865
			29.0969
			29.2265
			29.3642
			29.4574
			29.5808
			29.6959
			29.8316
			29.9621
			30.1029
			30.2661
			30.3209
			30.3879
			30.4869
			30.5962
			30.7454
			30.893
			31.0187
			31.1547
			31.2322
			31.1774
			31.2405
			31.3432
			31.4673
			31.5779
			31.673
			31.774
			31.8953
			32.035
			32.1474
			32.2432
			32.3605
			32.4803
			32.6081
			32.7027
			32.815
			32.8603
			32.9788
			33.0894
			33.2264
			33.3525
			33.4887
			33.6251
			33.7309
			33.8569
			33.9653
			34.0589
			34.1345
			34.2555
			34.3628
			34.4824
			34.5508
			34.6801
			34.7863
			34.9211
			35.036
			35.1359
			35.2558
			35.3776
			35.4878
			35.5947
			35.7232
			35.8335
			35.9246
			35.9983
			36.1157
			36.2219
			36.3512
			36.4662
			36.5815
			36.6848
			36.7927
			36.8952
			37.0057
			37.12
			37.2169
			37.3095
			37.3883
			37.5078
			37.5991
			37.7125
			37.8271
			37.9303
			38.0273
			38.0655
			38.1297
			38.2379
			38.3225
			38.4353
			38.5245
			38.5981
			38.691
			38.7475
			38.8254
			38.9182
			39.0059
			39.0975
			39.1884
			39.2659
			39.3932
			39.5111
			39.6133
			39.6527
			39.1269
			8.32115
			7.46102
			6.94909
			6.60196
			4.02558
			1.3719
			1.38808
			1.42667
			1.49756
			1.56753
			1.62607
			1.67528
			1.72278
			1.77081
			1.81564
			1.86212
			1.90877
			1.94338
			1.98142
			2.00906
			2.04256
			2.08109
			2.11064
			2.12471
			2.14646
			2.02836
			1.53729
			1.48886
			1.49193
			1.47691
			1.458
			1.43709
			1.37781
			1.32623
			1.31665
			1.30572
			1.2596
			1.20785
			0.03223
			0.02878
			0.02555
			0.02659
			0.02859
			0.0261
			0.02818
			0.02678
			0.0268
			0.02471
			0.02612
			0.02419
			0.025
			0.02414
			0.02475
			0.02382
			0.02754
			0.02361
			0.02612
			0.02371
			0.02581
			0.02376
			0.02464
			0.02416
			0.02595
			0.02401
			0.02389
			0.02451
			0.02548
			0.02334
			0.02298
			0.02527
			0.02325
			0.02302
			--
			--
			--
			--
			--
			--

## Sheet: fig. s26b
Quantified elongations at break of the corresponding SF cylinders
	mean	sd
2.5% SF	19.146	3.09458
5% SF	11.9517	4.14518
10% SF	4.58333	1.92505

## Sheet: fig. s26c
Quantified compressive stresses at break of the corresponding SF cylinders
	mean	sd
2.5% SF	10.002	6.379
5% SF	9.41967	2.22929
10% SF	6.322	1.43513
