# Supplementary material for: Volumetric additive manufacturing of pristine silk-based (bio)inks
Source: Nat Commun. 2023 Jan 13;14:210. doi: 10.1038/s41467-023-35807-7 (PMC9839706; doi:10.1038/s41467-023-35807-7)
Supplement: Supplementary file 15 — Source Data [file 41467_2023_35807_MOESM15_ESM.zip › Source data/Supplementary Fig. 27.xlsx]

## Sheet: fig. s27a
FTIR of volumetrically manufactured SF objects with a single, photocrosslinked network
	2.5% SF	5% SF	10% SF
599.753	0.1723	0.14209	0.09967
600.717	0.17277	0.14259	0.10238
601.682	0.17359	0.14333	0.10483
602.646	0.17499	0.14377	0.10591
603.61	0.17676	0.14318	0.105
604.574	0.17819	0.14104	0.10211
605.539	0.17836	0.13741	0.09786
606.503	0.17659	0.13301	0.09315
607.467	0.17279	0.12899	0.08903
608.431	0.16757	0.12642	0.08646
609.396	0.16194	0.12577	0.08605
610.36	0.15691	0.1266	0.08781
611.324	0.15299	0.12789	0.09092
612.288	0.15009	0.12869	0.09411
613.253	0.14773	0.12873	0.09609
614.217	0.14553	0.12851	0.09621
615.181	0.14372	0.12877	0.09475
616.145	0.14314	0.12983	0.09282
617.109	0.14471	0.13107	0.09174
618.074	0.14864	0.13143	0.09235
619.038	0.15401	0.13033	0.09466
620.002	0.1592	0.12834	0.09798
620.966	0.16275	0.12683	0.10135
621.931	0.16406	0.12695	0.10387
622.895	0.16354	0.12883	0.10486
623.859	0.1622	0.13149	0.10402
624.823	0.16102	0.13348	0.10153
625.788	0.16038	0.13382	0.09815
626.752	0.15997	0.1326	0.09495
627.716	0.1592	0.13083	0.09299
628.68	0.15773	0.12973	0.0928
629.644	0.15573	0.12993	0.09412
630.609	0.15378	0.13122	0.09603
631.573	0.15254	0.13284	0.09746
632.537	0.15233	0.13403	0.09779
633.501	0.15306	0.1345	0.09721
634.466	0.1543	0.13445	0.09658
635.43	0.15557	0.13435	0.09689
636.394	0.15658	0.13455	0.09861
637.358	0.15726	0.13513	0.10132
638.323	0.15774	0.1359	0.10394
639.287	0.15814	0.13667	0.10538
640.251	0.15851	0.13737	0.10526
641.215	0.15882	0.13813	0.10404
642.179	0.15891	0.1391	0.10274
643.144	0.15854	0.14028	0.10219
644.108	0.15756	0.14139	0.10256
645.072	0.15599	0.14197	0.10333
646.036	0.15419	0.14155	0.1037
647.001	0.15279	0.13998	0.10307
647.965	0.15239	0.13751	0.10138
648.929	0.15317	0.13481	0.09917
649.893	0.15466	0.13267	0.09712
650.858	0.15589	0.13162	0.09567
651.822	0.15595	0.13173	0.09477
652.786	0.15443	0.13268	0.0941
653.75	0.15166	0.13396	0.09338
654.715	0.14846	0.13511	0.09264
655.679	0.14576	0.13583	0.0922
656.643	0.14426	0.13604	0.09242
657.607	0.14417	0.13585	0.09343
658.572	0.14535	0.13545	0.09501
659.536	0.14739	0.13506	0.09668
660.5	0.14968	0.13486	0.09793
661.464	0.15158	0.13489	0.09851
662.428	0.15261	0.13514	0.09854
663.393	0.15262	0.1355	0.09836
664.357	0.15166	0.13592	0.09834
665.321	0.1498	0.13636	0.09869
666.285	0.14713	0.13673	0.09951
667.25	0.14402	0.1368	0.10052
668.214	0.14154	0.13617	0.10097
669.178	0.14078	0.13476	0.1002
670.142	0.14134	0.13308	0.09858
671.106	0.14209	0.13159	0.09686
672.071	0.14238	0.13036	0.09539
673.035	0.14208	0.12934	0.09424
673.999	0.14128	0.1285	0.0934
674.963	0.14018	0.12789	0.09293
675.928	0.13903	0.1276	0.09288
676.892	0.13809	0.12767	0.09317
677.856	0.1375	0.128	0.09355
678.82	0.1373	0.12836	0.0937
679.785	0.13742	0.12849	0.09334
680.749	0.13778	0.1282	0.09243
681.713	0.13828	0.12749	0.09116
682.677	0.13881	0.12654	0.08993
683.641	0.13923	0.12553	0.08909
684.606	0.1394	0.12459	0.08878
685.57	0.13914	0.1237	0.08891
686.534	0.13836	0.12276	0.08919
687.499	0.1371	0.12174	0.08937
688.463	0.13563	0.12068	0.08931
689.427	0.13435	0.11967	0.08903
690.391	0.13363	0.1188	0.08862
691.355	0.13361	0.11804	0.08815
692.32	0.1341	0.11729	0.08764
693.284	0.13464	0.11646	0.08709
694.248	0.13475	0.11555	0.08649
695.212	0.1341	0.11463	0.0859
696.177	0.13268	0.11385	0.08536
697.141	0.13073	0.11329	0.08488
698.105	0.12861	0.11298	0.08443
699.069	0.12662	0.11287	0.08394
700.034	0.12496	0.11278	0.08335
700.998	0.12367	0.11252	0.08259
701.962	0.12272	0.11187	0.08166
702.926	0.12207	0.11073	0.08058
703.89	0.12167	0.10917	0.0795
704.855	0.12151	0.10741	0.07858
705.819	0.1215	0.10573	0.07794
706.783	0.12153	0.10431	0.07756
707.747	0.12144	0.10319	0.07727
708.712	0.12116	0.10228	0.07686
709.676	0.12078	0.10146	0.07623
710.64	0.12047	0.10073	0.07547
711.604	0.12028	0.10014	0.07477
712.568	0.11995	0.09967	0.07424
713.533	0.11889	0.09921	0.07384
714.497	0.11656	0.09863	0.07341
715.461	0.11293	0.09797	0.0729
716.426	0.10878	0.0975	0.07249
717.39	0.10547	0.09763	0.07257
718.354	0.10443	0.0986	0.0734
719.318	0.10627	0.10018	0.07477
720.282	0.11013	0.10146	0.07586
721.247	0.11388	0.10137	0.07565
722.211	0.11551	0.09938	0.07365
723.175	0.11439	0.09589	0.07031
724.139	0.11133	0.09193	0.06669
725.104	0.1078	0.0885	0.06381
726.068	0.10499	0.08617	0.06226
727.032	0.10339	0.08496	0.062
727.996	0.10279	0.08445	0.06248
728.961	0.10265	0.08413	0.063
729.925	0.10255	0.08369	0.06306
730.889	0.1024	0.08313	0.06258
731.853	0.10229	0.08261	0.06176
732.817	0.1023	0.08223	0.06087
733.782	0.1023	0.08192	0.06009
734.746	0.10206	0.08146	0.05943
735.71	0.10144	0.08072	0.05885
736.674	0.10042	0.0797	0.05827
737.639	0.09916	0.07862	0.05768
738.603	0.09784	0.0777	0.05711
739.567	0.09663	0.07706	0.0566
740.531	0.09564	0.07664	0.0562
741.495	0.09493	0.07628	0.05594
742.46	0.09447	0.0758	0.05577
743.424	0.0942	0.07516	0.05562
744.388	0.09398	0.07439	0.05536
745.352	0.09368	0.07357	0.05488
746.317	0.09323	0.07276	0.05411
747.281	0.09267	0.07193	0.05309
748.245	0.09206	0.07105	0.05196
749.209	0.09145	0.07015	0.05092
750.174	0.09081	0.06933	0.05016
751.138	0.09009	0.06869	0.0498
752.102	0.08929	0.06826	0.04987
753.066	0.0885	0.06796	0.05023
754.031	0.08786	0.06763	0.05063
754.995	0.08748	0.0671	0.05076
755.959	0.08732	0.06636	0.05041
756.923	0.08721	0.06548	0.04956
757.888	0.08695	0.06461	0.04842
758.852	0.0864	0.06388	0.04731
759.816	0.08559	0.06331	0.0465
760.78	0.08465	0.06288	0.04608
761.744	0.08376	0.06253	0.04596
762.709	0.08306	0.06224	0.04592
763.673	0.08262	0.062	0.04581
764.637	0.08242	0.0618	0.04555
765.601	0.08235	0.06157	0.04522
766.566	0.08231	0.06123	0.04487
767.53	0.08219	0.06069	0.04451
768.494	0.08192	0.05994	0.04407
769.458	0.08145	0.05905	0.04344
770.423	0.08078	0.05815	0.04262
771.387	0.07995	0.05736	0.04168
772.351	0.07898	0.05673	0.04077
773.315	0.0779	0.05625	0.04004
774.279	0.07679	0.05585	0.03958
775.244	0.07574	0.05549	0.03936
776.208	0.0749	0.05514	0.03925
777.172	0.07438	0.0548	0.03911
778.136	0.07421	0.05445	0.03882
779.101	0.07428	0.05405	0.03837
780.065	0.0744	0.05353	0.03784
781.029	0.07435	0.05286	0.03738
781.993	0.07402	0.05206	0.03709
782.958	0.07342	0.05121	0.037
783.922	0.07266	0.05039	0.03698
784.886	0.07192	0.04972	0.03688
785.85	0.07132	0.04924	0.03657
786.814	0.07091	0.04897	0.0361
787.779	0.07067	0.04889	0.03564
788.743	0.07051	0.04891	0.03541
789.707	0.07038	0.04895	0.03552
790.671	0.07027	0.04891	0.03592
791.636	0.07023	0.04874	0.03639
792.6	0.07031	0.04845	0.03668
793.564	0.07051	0.04807	0.03661
794.528	0.07074	0.04767	0.03617
795.493	0.07086	0.04729	0.03548
796.457	0.07074	0.04694	0.03476
797.421	0.07036	0.04667	0.0342
798.385	0.06983	0.04649	0.03396
799.35	0.06932	0.04643	0.03406
800.314	0.06897	0.04646	0.03442
801.278	0.06882	0.0465	0.03486
802.242	0.0688	0.04643	0.03513
803.207	0.06879	0.04616	0.03503
804.171	0.0687	0.04569	0.0345
805.135	0.0685	0.04513	0.03365
806.099	0.06821	0.04464	0.0327
807.063	0.06788	0.04437	0.03192
808.028	0.06756	0.04433	0.03147
808.992	0.06728	0.04443	0.03135
809.956	0.06705	0.0445	0.03141
810.92	0.06682	0.04435	0.03146
811.885	0.06652	0.04393	0.03137
812.849	0.06607	0.04325	0.03113
813.813	0.06543	0.04243	0.03082
814.777	0.06465	0.04163	0.03052
815.741	0.06386	0.04095	0.03024
816.706	0.06318	0.04039	0.02995
817.67	0.0627	0.03994	0.0296
818.634	0.06243	0.03955	0.02918
819.598	0.06234	0.03923	0.02881
820.563	0.06243	0.03901	0.02862
821.527	0.06268	0.03897	0.02866
822.491	0.06302	0.0391	0.02884
823.455	0.06334	0.03934	0.02898
824.42	0.06343	0.03959	0.02892
825.384	0.06318	0.03973	0.02859
826.348	0.06259	0.03973	0.02809
827.312	0.06184	0.03963	0.0276
828.277	0.06117	0.03947	0.02724
829.241	0.06076	0.03929	0.027
830.205	0.06062	0.03908	0.02682
831.169	0.06063	0.03882	0.02659
832.134	0.06062	0.03849	0.02635
833.098	0.06047	0.03814	0.02618
834.062	0.06017	0.03781	0.02621
835.026	0.05973	0.03754	0.02645
835.99	0.0592	0.03738	0.02679
836.955	0.05861	0.0373	0.02706
837.919	0.05801	0.03727	0.02711
838.883	0.05745	0.0372	0.02691
839.847	0.05698	0.03701	0.02653
840.812	0.05664	0.03661	0.02606
841.776	0.05644	0.03599	0.02558
842.74	0.05633	0.03522	0.02511
843.704	0.05631	0.03444	0.02466
844.668	0.05633	0.03382	0.02427
845.633	0.05636	0.0335	0.02398
846.597	0.05634	0.03349	0.02384
847.561	0.05622	0.0337	0.02385
848.525	0.05598	0.03397	0.02396
849.49	0.05568	0.03417	0.02407
850.454	0.05545	0.03423	0.02411
851.418	0.05535	0.03417	0.02405
852.382	0.05539	0.03401	0.0239
853.347	0.05547	0.0338	0.02369
854.311	0.05548	0.03353	0.02345
855.275	0.05533	0.03316	0.0232
856.239	0.055	0.03265	0.02298
857.204	0.05455	0.03198	0.02278
858.168	0.05403	0.0312	0.02259
859.132	0.05346	0.03038	0.02235
860.096	0.05286	0.02964	0.02203
861.061	0.05225	0.02908	0.0216
862.025	0.05168	0.02877	0.02111
862.989	0.05118	0.02869	0.02062
863.953	0.05077	0.02872	0.02022
864.917	0.05039	0.02869	0.01992
865.882	0.04997	0.02842	0.01969
866.846	0.04947	0.02783	0.01945
867.81	0.04893	0.02695	0.01911
868.774	0.04844	0.02592	0.01862
869.739	0.04807	0.02492	0.018
870.703	0.04784	0.02411	0.01736
871.667	0.04765	0.02359	0.01683
872.631	0.04741	0.02337	0.01657
873.596	0.04704	0.02341	0.01662
874.56	0.04656	0.02367	0.01694
875.524	0.04605	0.02403	0.01733
876.488	0.04564	0.0244	0.01757
877.452	0.04543	0.02465	0.01748
878.417	0.04545	0.02471	0.01703
879.381	0.04565	0.02454	0.01638
880.345	0.04595	0.02422	0.01579
881.309	0.04624	0.02385	0.01548
882.274	0.04643	0.02351	0.01552
883.238	0.04648	0.02322	0.0158
884.202	0.04637	0.02294	0.01609
885.166	0.04614	0.0226	0.01617
886.131	0.04585	0.02221	0.01599
887.095	0.04557	0.02181	0.01563
888.059	0.04535	0.02152	0.01528
889.023	0.04522	0.02144	0.01512
889.987	0.04518	0.0216	0.0152
890.952	0.04522	0.02194	0.01545
891.916	0.0453	0.02235	0.01573
892.88	0.0454	0.0227	0.01587
893.844	0.04553	0.02291	0.0158
894.809	0.04565	0.02298	0.01558
895.773	0.04577	0.02292	0.0153
896.737	0.04585	0.02282	0.0151
897.701	0.04587	0.02274	0.01505
898.666	0.04584	0.02273	0.01514
899.63	0.04579	0.02279	0.01527
900.594	0.04576	0.02288	0.01531
901.558	0.04577	0.02296	0.01517
902.523	0.04581	0.02293	0.01486
903.487	0.04584	0.02277	0.01446
904.451	0.04582	0.0225	0.0141
905.415	0.04576	0.02222	0.01391
906.38	0.0457	0.02206	0.01393
907.344	0.04573	0.02212	0.01414
908.308	0.04589	0.02245	0.01445
909.272	0.0462	0.02297	0.01477
910.236	0.04659	0.02352	0.01504
911.201	0.04695	0.02394	0.01524
912.165	0.04723	0.02413	0.01538
913.129	0.0474	0.02409	0.01551
914.093	0.04749	0.02393	0.01562
915.058	0.04758	0.02379	0.01571
916.022	0.04772	0.02378	0.01579
916.986	0.04794	0.02395	0.01585
917.95	0.04823	0.02424	0.01591
918.914	0.04858	0.0246	0.01599
919.879	0.04895	0.02497	0.01616
920.843	0.04932	0.02534	0.01644
921.807	0.04965	0.02571	0.0168
922.771	0.04991	0.0261	0.01717
923.736	0.05011	0.02645	0.01748
924.7	0.05027	0.02672	0.01763
925.664	0.05043	0.02685	0.01761
926.628	0.0506	0.02689	0.01747
927.593	0.05074	0.02689	0.0173
928.557	0.05082	0.02698	0.0172
929.521	0.05079	0.02721	0.01723
930.485	0.05065	0.02759	0.01739
931.449	0.05049	0.02806	0.01767
932.414	0.0504	0.02854	0.01803
933.378	0.05045	0.02894	0.01839
934.342	0.05065	0.02921	0.0187
935.307	0.05098	0.02934	0.01889
936.271	0.05137	0.02933	0.01894
937.235	0.05178	0.02922	0.01885
938.199	0.05216	0.02904	0.01868
939.163	0.05249	0.02886	0.01851
940.128	0.05272	0.02874	0.01839
941.092	0.0528	0.02877	0.01837
942.056	0.05275	0.02899	0.01846
943.02	0.05261	0.02942	0.01869
943.985	0.05249	0.03001	0.01904
944.949	0.0525	0.03065	0.01946
945.913	0.05271	0.03122	0.01987
946.877	0.05308	0.03161	0.02017
947.841	0.05354	0.03178	0.02027
948.806	0.05396	0.03176	0.02019
949.77	0.05427	0.03166	0.02003
950.734	0.05441	0.03158	0.01994
951.698	0.05437	0.03159	0.02001
952.663	0.05418	0.0317	0.02022
953.627	0.05386	0.03189	0.02047
954.591	0.05347	0.03207	0.02059
955.555	0.05307	0.03219	0.02049
956.52	0.05272	0.03217	0.02018
957.484	0.05245	0.03197	0.01974
958.448	0.05227	0.03161	0.0193
959.412	0.05215	0.03114	0.01895
960.376	0.05206	0.03065	0.01875
961.341	0.05198	0.03021	0.01869
962.305	0.05187	0.02984	0.01873
963.269	0.05174	0.0295	0.01879
964.234	0.05158	0.02914	0.01879
965.198	0.05144	0.02877	0.01869
966.162	0.05138	0.02845	0.01847
967.126	0.05146	0.02827	0.01819
968.09	0.05172	0.02825	0.01792
969.055	0.05208	0.02835	0.01774
970.019	0.05241	0.02843	0.01767
970.983	0.05255	0.02839	0.01765
971.947	0.0524	0.02818	0.0176
972.912	0.05199	0.02788	0.01746
973.876	0.05146	0.0276	0.01722
974.84	0.05096	0.02743	0.0169
975.804	0.05056	0.02735	0.01659
976.769	0.05027	0.02729	0.01636
977.733	0.05002	0.02721	0.01626
978.697	0.04975	0.02709	0.01633
979.661	0.04945	0.02698	0.01657
980.625	0.0492	0.02695	0.01691
981.59	0.04906	0.02703	0.01727
982.554	0.04905	0.02716	0.01752
983.518	0.04915	0.02728	0.01761
984.482	0.04929	0.02736	0.01753
985.447	0.04942	0.02743	0.01737
986.411	0.04952	0.02757	0.01726
987.375	0.04962	0.02786	0.01731
988.339	0.04977	0.02831	0.01754
989.303	0.05002	0.02887	0.01791
990.268	0.05041	0.02946	0.01834
991.232	0.05093	0.03001	0.01877
992.196	0.05155	0.03052	0.01916
993.16	0.05222	0.03104	0.01956
994.125	0.05288	0.03164	0.01997
995.089	0.05346	0.03236	0.02041
996.053	0.05394	0.0332	0.02088
997.017	0.05431	0.03413	0.02135
997.982	0.05463	0.03511	0.02185
998.946	0.05501	0.03614	0.02243
999.91	0.05552	0.03724	0.02314
1000.87	0.0562	0.03843	0.02398
1001.84	0.05701	0.03973	0.02492
1002.8	0.0579	0.04112	0.02589
1003.77	0.05882	0.04259	0.02688
1004.73	0.05979	0.04414	0.02789
1005.7	0.06092	0.04579	0.02897
1006.66	0.06228	0.04755	0.03017
1007.62	0.06388	0.04936	0.03145
1008.59	0.06558	0.05114	0.03271
1009.55	0.06716	0.05271	0.03381
1010.52	0.06843	0.05398	0.03465
1011.48	0.06927	0.05489	0.03523
1012.45	0.06971	0.05547	0.03562
1013.41	0.06983	0.05581	0.03587
1014.37	0.06976	0.05596	0.03603
1015.34	0.06955	0.05589	0.03603
1016.3	0.06923	0.05556	0.0358
1017.27	0.06879	0.05495	0.0353
1018.23	0.0683	0.05412	0.03459
1019.19	0.06785	0.05319	0.03378
1020.16	0.06751	0.05233	0.03304
1021.12	0.06727	0.05165	0.03244
1022.09	0.06708	0.05116	0.03199
1023.05	0.06686	0.05082	0.03164
1024.02	0.06664	0.05053	0.03134
1024.98	0.06651	0.05028	0.03107
1025.94	0.06658	0.05011	0.03088
1026.91	0.0668	0.05009	0.03084
1027.87	0.06693	0.05029	0.03101
1028.84	0.06663	0.05073	0.03138
1029.8	0.06573	0.05135	0.03188
1030.77	0.06439	0.05202	0.0324
1031.73	0.06314	0.05265	0.03284
1032.69	0.06267	0.05315	0.0331
1033.66	0.06345	0.05349	0.03319
1034.62	0.06549	0.05371	0.03314
1035.59	0.06827	0.0539	0.03307
1036.55	0.07111	0.05417	0.03309
1037.52	0.07345	0.0546	0.0333
1038.48	0.07502	0.05527	0.03376
1039.44	0.07592	0.0562	0.03444
1040.41	0.07639	0.05735	0.03525
1041.37	0.07667	0.05864	0.03613
1042.34	0.07695	0.05997	0.037
1043.3	0.07732	0.06126	0.03784
1044.26	0.07782	0.06243	0.03864
1045.23	0.07844	0.06347	0.0394
1046.19	0.07911	0.06438	0.04008
1047.16	0.07971	0.0652	0.04069
1048.12	0.08015	0.06595	0.0412
1049.09	0.08037	0.06666	0.04163
1050.05	0.08045	0.06731	0.04202
1051.01	0.08047	0.0679	0.0424
1051.98	0.08053	0.06842	0.0428
1052.94	0.08062	0.06887	0.04322
1053.91	0.0807	0.0693	0.04364
1054.87	0.08069	0.06973	0.04401
1055.84	0.08061	0.07015	0.04428
1056.8	0.08053	0.07054	0.04442
1057.76	0.08055	0.07083	0.04443
1058.73	0.08076	0.07103	0.04434
1059.69	0.08117	0.07115	0.04421
1060.66	0.08171	0.07127	0.04408
1061.62	0.08231	0.07144	0.044
1062.59	0.08289	0.07166	0.04398
1063.55	0.08342	0.07186	0.044
1064.51	0.08392	0.07194	0.044
1065.48	0.0844	0.07183	0.04395
1066.44	0.08491	0.07149	0.0438
1067.41	0.0855	0.071	0.04357
1068.37	0.08621	0.07047	0.04327
1069.34	0.08701	0.07001	0.04294
1070.3	0.08777	0.06966	0.04261
1071.26	0.08826	0.06939	0.04224
1072.23	0.08832	0.06914	0.04179
1073.19	0.08798	0.06884	0.04124
1074.16	0.08754	0.06849	0.04061
1075.12	0.08748	0.06814	0.03999
1076.08	0.08816	0.06781	0.03947
1077.05	0.08952	0.06745	0.03907
1078.01	0.09102	0.06692	0.0387
1078.98	0.09184	0.06608	0.03822
1079.94	0.09138	0.06492	0.03756
1080.91	0.08959	0.06359	0.03675
1081.87	0.08696	0.06238	0.03596
1082.83	0.08431	0.06154	0.03538
1083.8	0.08227	0.06114	0.0351
1084.76	0.0811	0.06106	0.03504
1085.73	0.08064	0.06101	0.03503
1086.69	0.08052	0.06075	0.0349
1087.66	0.08044	0.06019	0.03455
1088.62	0.08028	0.05942	0.03404
1089.58	0.0801	0.05862	0.03352
1090.55	0.08	0.05796	0.03309
1091.51	0.08005	0.05749	0.0328
1092.48	0.08026	0.05718	0.03262
1093.44	0.08062	0.05693	0.03246
1094.4	0.08109	0.05666	0.03225
1095.37	0.08164	0.05634	0.03201
1096.33	0.08221	0.05603	0.03177
1097.3	0.08277	0.05578	0.03159
1098.26	0.08331	0.05567	0.03152
1099.23	0.08389	0.05577	0.03156
1100.19	0.08457	0.05606	0.0317
1101.15	0.08537	0.05652	0.03191
1102.12	0.08622	0.05702	0.03216
1103.08	0.08699	0.05745	0.0324
1104.05	0.08757	0.05768	0.03257
1105.01	0.08792	0.05761	0.03264
1105.98	0.0881	0.05723	0.03257
1106.94	0.08822	0.0566	0.03239
1107.9	0.08837	0.05584	0.03214
1108.87	0.08856	0.05507	0.03187
1109.83	0.08868	0.0544	0.03161
1110.8	0.08866	0.05387	0.03134
1111.76	0.08845	0.05349	0.03104
1112.73	0.08813	0.05325	0.0307
1113.69	0.08784	0.05313	0.03039
1114.65	0.08775	0.05311	0.03016
1115.62	0.08792	0.05316	0.03008
1116.58	0.08829	0.05325	0.03016
1117.55	0.08869	0.05332	0.03032
1118.51	0.08896	0.05328	0.03048
1119.48	0.08898	0.05309	0.03055
1120.44	0.0888	0.05273	0.03049
1121.4	0.08852	0.05226	0.03031
1122.37	0.08827	0.05178	0.03008
1123.33	0.08812	0.05141	0.02988
1124.3	0.08806	0.05124	0.02978
1125.26	0.08802	0.05128	0.02978
1126.22	0.08796	0.05145	0.02985
1127.19	0.08786	0.05162	0.02991
1128.15	0.08777	0.05165	0.02988
1129.12	0.08776	0.05147	0.02975
1130.08	0.08786	0.05111	0.02958
1131.05	0.08808	0.05068	0.02948
1132.01	0.08836	0.05036	0.0295
1132.97	0.08864	0.05024	0.02966
1133.94	0.08886	0.05033	0.02987
1134.9	0.08897	0.05053	0.03003
1135.87	0.08896	0.05074	0.03006
1136.83	0.08884	0.05087	0.02997
1137.8	0.08867	0.0509	0.02983
1138.76	0.08851	0.0509	0.02975
1139.72	0.08847	0.05096	0.02978
1140.69	0.08858	0.05112	0.02995
1141.65	0.08886	0.05137	0.03025
1142.62	0.08928	0.05167	0.03063
1143.58	0.08978	0.05197	0.03107
1144.55	0.09028	0.05226	0.03151
1145.51	0.09073	0.05254	0.03194
1146.47	0.09111	0.05286	0.03231
1147.44	0.09138	0.05322	0.03259
1148.4	0.09154	0.05363	0.03281
1149.37	0.09164	0.0541	0.033
1150.33	0.09175	0.05461	0.03322
1151.29	0.09195	0.0552	0.03353
1152.26	0.09229	0.05584	0.03394
1153.22	0.09276	0.05654	0.03443
1154.19	0.09327	0.05722	0.03494
1155.15	0.09372	0.05784	0.03542
1156.12	0.09406	0.05836	0.03586
1157.08	0.09427	0.05881	0.03626
1158.04	0.09442	0.05922	0.03665
1159.01	0.09456	0.05961	0.03705
1159.97	0.09473	0.05999	0.03743
1160.94	0.09488	0.06033	0.03778
1161.9	0.09497	0.06057	0.03806
1162.87	0.09495	0.06069	0.03827
1163.83	0.09482	0.06071	0.03842
1164.79	0.09462	0.06066	0.03854
1165.76	0.09443	0.06059	0.03863
1166.72	0.09426	0.06051	0.03868
1167.69	0.09409	0.06043	0.03865
1168.65	0.09387	0.06031	0.03853
1169.62	0.09351	0.06011	0.03832
1170.58	0.093	0.05981	0.03807
1171.54	0.09235	0.0594	0.03778
1172.51	0.09163	0.05887	0.03747
1173.47	0.09086	0.05824	0.0371
1174.44	0.09005	0.05749	0.03665
1175.4	0.08917	0.05663	0.03606
1176.36	0.08819	0.05568	0.03536
1177.33	0.08712	0.05467	0.03458
1178.29	0.086	0.05365	0.03378
1179.26	0.08489	0.0527	0.03305
1180.22	0.08385	0.05186	0.03242
1181.19	0.0829	0.05114	0.03192
1182.15	0.08204	0.05055	0.03156
1183.11	0.08129	0.05009	0.03131
1184.08	0.08068	0.04974	0.03118
1185.04	0.08022	0.04951	0.03115
1186.01	0.07992	0.04938	0.03117
1186.97	0.07976	0.04931	0.0312
1187.94	0.07969	0.04929	0.03117
1188.9	0.07965	0.04933	0.03108
1189.86	0.07961	0.04945	0.03095
1190.83	0.07957	0.04971	0.03084
1191.79	0.07956	0.05015	0.03085
1192.76	0.0796	0.05076	0.03103
1193.72	0.07973	0.05148	0.03139
1194.69	0.07995	0.05226	0.0319
1195.65	0.08026	0.05307	0.03252
1196.61	0.08065	0.05392	0.03321
1197.58	0.08116	0.05485	0.03397
1198.54	0.08179	0.05591	0.03478
1199.51	0.08258	0.05712	0.03563
1200.47	0.08349	0.0585	0.03653
1201.43	0.08448	0.06005	0.03748
1202.4	0.08549	0.06176	0.03851
1203.36	0.08647	0.06363	0.03963
1204.33	0.08746	0.06566	0.04087
1205.29	0.08851	0.06782	0.04223
1206.26	0.08973	0.07008	0.04371
1207.22	0.09116	0.07242	0.04526
1208.18	0.09281	0.07486	0.04689
1209.15	0.09462	0.07738	0.04857
1210.11	0.09652	0.08	0.05031
1211.08	0.09849	0.0827	0.0521
1212.04	0.10051	0.08547	0.05395
1213.01	0.10257	0.0883	0.05585
1213.97	0.10466	0.09117	0.0578
1214.93	0.10676	0.0941	0.05982
1215.9	0.10885	0.09707	0.06187
1216.86	0.11094	0.10007	0.06394
1217.83	0.11305	0.10307	0.06602
1218.79	0.11523	0.10606	0.06808
1219.76	0.11751	0.10904	0.07014
1220.72	0.11983	0.11199	0.0722
1221.68	0.12211	0.11488	0.07424
1222.65	0.12424	0.11767	0.07624
1223.61	0.12614	0.12025	0.07815
1224.58	0.1278	0.12259	0.07996
1225.54	0.12928	0.12466	0.08165
1226.51	0.13068	0.1265	0.08324
1227.47	0.13206	0.12817	0.08474
1228.43	0.13345	0.12971	0.08615
1229.4	0.1348	0.13112	0.08744
1230.36	0.136	0.13236	0.08857
1231.33	0.13697	0.13336	0.08952
1232.29	0.13764	0.1341	0.09026
1233.25	0.138	0.13457	0.09081
1234.22	0.13806	0.13479	0.09117
1235.18	0.13788	0.1348	0.09136
1236.15	0.1375	0.13463	0.09139
1237.11	0.13698	0.1343	0.09127
1238.08	0.13638	0.13384	0.09101
1239.04	0.13572	0.13328	0.09064
1240	0.13501	0.13263	0.09019
1240.97	0.13426	0.13187	0.08968
1241.93	0.13344	0.131	0.08913
1242.9	0.13252	0.12999	0.08853
1243.86	0.13152	0.12884	0.08786
1244.83	0.13045	0.12755	0.08711
1245.79	0.12934	0.12614	0.08626
1246.75	0.12821	0.12464	0.08533
1247.72	0.12708	0.12308	0.08433
1248.68	0.12597	0.12153	0.08333
1249.65	0.12488	0.12004	0.08237
1250.61	0.12384	0.11869	0.0815
1251.58	0.12286	0.11747	0.0807
1252.54	0.12193	0.11638	0.07994
1253.5	0.12106	0.11533	0.07916
1254.47	0.12024	0.11428	0.07835
1255.43	0.11945	0.1132	0.07752
1256.4	0.11868	0.11213	0.07674
1257.36	0.11796	0.1111	0.07607
1258.32	0.11728	0.11013	0.07552
1259.29	0.11662	0.10921	0.07505
1260.25	0.11593	0.10829	0.07454
1261.22	0.11514	0.10734	0.07391
1262.18	0.11419	0.10635	0.07311
1263.15	0.11307	0.10533	0.07219
1264.11	0.11185	0.10428	0.07124
1265.07	0.11063	0.10323	0.07036
1266.04	0.10952	0.10217	0.06959
1267	0.10857	0.10108	0.06893
1267.97	0.10774	0.09998	0.06832
1268.93	0.10694	0.09886	0.06768
1269.9	0.10607	0.09773	0.06698
1270.86	0.10507	0.09659	0.06621
1271.82	0.10395	0.09543	0.06539
1272.79	0.10275	0.09424	0.06451
1273.75	0.10156	0.09305	0.0636
1274.72	0.1004	0.09188	0.06264
1275.68	0.09932	0.09077	0.06167
1276.65	0.09832	0.08974	0.06071
1277.61	0.09741	0.08878	0.05981
1278.57	0.09659	0.08787	0.05899
1279.54	0.09588	0.08702	0.0583
1280.5	0.09524	0.08624	0.05773
1281.47	0.09465	0.08555	0.05727
1282.43	0.09408	0.08495	0.0569
1283.39	0.09351	0.08442	0.05657
1284.36	0.09295	0.08389	0.05621
1285.32	0.0924	0.0833	0.0558
1286.29	0.09187	0.08263	0.05532
1287.25	0.09135	0.08192	0.0548
1288.22	0.09083	0.08125	0.05427
1289.18	0.09031	0.08068	0.05377
1290.14	0.08979	0.0802	0.05332
1291.11	0.0893	0.07975	0.0529
1292.07	0.08883	0.07922	0.05249
1293.04	0.08838	0.07856	0.05205
1294	0.08792	0.07778	0.05161
1294.97	0.0874	0.07698	0.05119
1295.93	0.08684	0.07626	0.05083
1296.89	0.08624	0.0757	0.05053
1297.86	0.08566	0.07528	0.05028
1298.82	0.08514	0.07495	0.05004
1299.79	0.0847	0.0746	0.04978
1300.75	0.08434	0.07418	0.04947
1301.72	0.08399	0.07366	0.04912
1302.68	0.08362	0.07308	0.04874
1303.64	0.08319	0.07247	0.04836
1304.61	0.08269	0.07188	0.048
1305.57	0.08215	0.07133	0.04765
1306.54	0.0816	0.07083	0.04731
1307.5	0.08106	0.07037	0.04698
1308.46	0.08055	0.06994	0.04669
1309.43	0.08006	0.06952	0.04643
1310.39	0.0796	0.06908	0.04621
1311.36	0.07919	0.06865	0.04602
1312.32	0.07883	0.06824	0.04586
1313.29	0.07854	0.06789	0.04573
1314.25	0.07833	0.06765	0.04564
1315.21	0.07822	0.06756	0.04561
1316.18	0.07818	0.06762	0.04562
1317.14	0.07822	0.06782	0.04567
1318.11	0.07833	0.06812	0.04572
1319.07	0.07849	0.06851	0.04575
1320.04	0.07872	0.06897	0.04578
1321	0.07903	0.0695	0.04587
1321.96	0.07943	0.07011	0.04609
1322.93	0.07994	0.0708	0.04648
1323.89	0.08057	0.07154	0.04702
1324.86	0.08129	0.0723	0.04766
1325.82	0.08205	0.07306	0.04832
1326.79	0.08277	0.07381	0.04896
1327.75	0.0834	0.07454	0.04953
1328.71	0.08389	0.07527	0.05004
1329.68	0.08426	0.07597	0.0505
1330.64	0.08453	0.07659	0.05089
1331.61	0.08478	0.07708	0.05121
1332.57	0.08504	0.07741	0.05146
1333.53	0.08531	0.07759	0.05165
1334.5	0.08556	0.07768	0.05184
1335.46	0.08575	0.07772	0.05206
1336.43	0.08579	0.07768	0.05229
1337.39	0.08565	0.07747	0.05242
1338.36	0.08527	0.07695	0.05229
1339.32	0.08464	0.07603	0.05176
1340.28	0.08377	0.07474	0.05079
1341.25	0.0827	0.07322	0.04951
1342.21	0.0815	0.07164	0.04811
1343.18	0.08023	0.07013	0.04679
1344.14	0.07899	0.06875	0.04567
1345.11	0.07783	0.06751	0.04476
1346.07	0.0768	0.06639	0.04404
1347.03	0.07593	0.06538	0.04345
1348	0.07521	0.06447	0.04292
1348.96	0.07462	0.06366	0.04243
1349.93	0.07411	0.06295	0.04198
1350.89	0.07366	0.06235	0.04157
1351.86	0.07326	0.06188	0.04122
1352.82	0.07291	0.06154	0.04092
1353.78	0.07263	0.06133	0.04066
1354.75	0.07247	0.06124	0.04043
1355.71	0.07249	0.06127	0.04027
1356.68	0.0727	0.06145	0.04025
1357.64	0.07313	0.06181	0.04045
1358.61	0.07373	0.06239	0.04092
1359.57	0.07445	0.0632	0.04167
1360.53	0.07522	0.06418	0.04259
1361.5	0.07599	0.06523	0.04352
1362.46	0.07671	0.06621	0.04427
1363.43	0.0774	0.06707	0.04478
1364.39	0.07812	0.06785	0.04513
1365.35	0.07892	0.0687	0.04549
1366.32	0.07988	0.06973	0.04603
1367.28	0.08099	0.07101	0.04684
1368.25	0.08223	0.07251	0.04791
1369.21	0.08352	0.07414	0.04914
1370.18	0.08478	0.07584	0.05044
1371.14	0.08596	0.07753	0.05173
1372.1	0.08702	0.07915	0.05296
1373.07	0.08791	0.08061	0.05404
1374.03	0.0886	0.08177	0.05489
1375	0.08904	0.08252	0.05543
1375.96	0.08927	0.08287	0.05568
1376.93	0.08934	0.08294	0.0557
1377.89	0.08933	0.08288	0.0556
1378.85	0.08926	0.08278	0.05544
1379.82	0.08915	0.08269	0.05526
1380.78	0.08899	0.0826	0.05512
1381.75	0.08882	0.08252	0.05505
1382.71	0.08866	0.08248	0.05515
1383.67	0.08857	0.0825	0.0554
1384.64	0.08852	0.08252	0.05575
1385.6	0.08844	0.08241	0.05599
1386.57	0.0882	0.08201	0.05589
1387.53	0.08772	0.08128	0.05535
1388.5	0.08704	0.08033	0.05449
1389.46	0.08628	0.07937	0.05358
1390.42	0.0856	0.07859	0.05289
1391.39	0.08508	0.07809	0.05255
1392.35	0.08474	0.07785	0.05255
1393.32	0.08457	0.07783	0.05279
1394.28	0.0845	0.07793	0.05309
1395.25	0.08447	0.07806	0.0533
1396.21	0.08443	0.07813	0.05329
1397.17	0.08441	0.07811	0.05305
1398.14	0.08444	0.07801	0.05264
1399.1	0.08458	0.07791	0.05219
1400.07	0.08486	0.07792	0.05185
1401.03	0.08529	0.07817	0.05175
1402	0.08586	0.07873	0.05198
1402.96	0.08655	0.0796	0.05251
1403.92	0.08731	0.08069	0.05324
1404.89	0.08812	0.08183	0.05398
1405.85	0.08892	0.08284	0.0546
1406.82	0.08965	0.08365	0.05504
1407.78	0.09029	0.08427	0.05538
1408.75	0.09085	0.08474	0.05568
1409.71	0.0913	0.08507	0.05597
1410.67	0.09163	0.08522	0.05618
1411.64	0.09181	0.08514	0.05625
1412.6	0.09188	0.08488	0.05619
1413.57	0.09188	0.08458	0.05612
1414.53	0.09184	0.08438	0.05621
1415.49	0.09175	0.08432	0.05649
1416.46	0.0915	0.0843	0.05687
1417.42	0.09096	0.08402	0.05702
1418.39	0.09003	0.08323	0.05661
1419.35	0.08882	0.08188	0.05555
1420.32	0.08753	0.08023	0.0541
1421.28	0.08636	0.07858	0.05261
1422.24	0.08534	0.07705	0.05127
1423.21	0.08442	0.07565	0.05007
1424.17	0.08359	0.07435	0.04896
1425.14	0.08285	0.07318	0.04796
1426.1	0.08224	0.07224	0.04712
1427.07	0.08179	0.07159	0.04652
1428.03	0.08153	0.07128	0.0462
1428.99	0.08145	0.07124	0.04609
1429.96	0.08151	0.0714	0.04611
1430.92	0.08169	0.07169	0.04619
1431.89	0.08195	0.07207	0.04634
1432.85	0.08228	0.07261	0.04664
1433.82	0.08274	0.07338	0.04718
1434.78	0.08343	0.07445	0.04795
1435.74	0.0845	0.07578	0.04887
1436.71	0.08597	0.0772	0.04974
1437.67	0.08767	0.07851	0.0504
1438.64	0.08933	0.07963	0.05087
1439.6	0.09075	0.08067	0.05132
1440.56	0.0919	0.08179	0.05191
1441.53	0.09286	0.08311	0.05273
1442.49	0.09375	0.08467	0.05379
1443.46	0.09468	0.08644	0.05506
1444.42	0.09575	0.08835	0.05647
1445.39	0.09696	0.09028	0.05795
1446.35	0.09823	0.09213	0.05938
1447.31	0.0994	0.09374	0.06066
1448.28	0.10029	0.09497	0.06165
1449.24	0.10082	0.09574	0.0623
1450.21	0.10105	0.09611	0.06264
1451.17	0.10114	0.0962	0.06283
1452.14	0.10123	0.09623	0.06303
1453.1	0.1014	0.09632	0.06339
1454.06	0.10164	0.09653	0.06399
1455.03	0.10178	0.09672	0.06472
1455.99	0.1014	0.09646	0.06516
1456.96	0.10005	0.09516	0.06461
1457.92	0.0978	0.09278	0.06278
1458.89	0.09535	0.09005	0.06031
1459.85	0.09328	0.08767	0.058
1460.81	0.09174	0.08586	0.05622
1461.78	0.09064	0.08451	0.05496
1462.74	0.08984	0.08343	0.05407
1463.71	0.08918	0.08239	0.05334
1464.67	0.0885	0.08124	0.05252
1465.63	0.08773	0.08001	0.05157
1466.6	0.08693	0.07887	0.0506
1467.56	0.0862	0.07802	0.04986
1468.53	0.08563	0.07757	0.04953
1469.49	0.08532	0.07755	0.04973
1470.46	0.08533	0.07795	0.05044
1471.42	0.08569	0.07871	0.0515
1472.38	0.08628	0.07958	0.05249
1473.35	0.08685	0.08024	0.05288
1474.31	0.08714	0.08049	0.05248
1475.28	0.08711	0.0804	0.05158
1476.24	0.08697	0.08027	0.05065
1477.21	0.08695	0.08036	0.05002
1478.17	0.08727	0.08083	0.04985
1479.13	0.08803	0.08178	0.05018
1480.1	0.08927	0.08321	0.05096
1481.06	0.09098	0.08513	0.05212
1482.03	0.09309	0.08752	0.05359
1482.99	0.09552	0.09037	0.05534
1483.96	0.0982	0.09365	0.05738
1484.92	0.10112	0.09738	0.05978
1485.88	0.10432	0.10165	0.06263
1486.85	0.10795	0.10658	0.06602
1487.81	0.1121	0.11227	0.06989
1488.78	0.1167	0.1185	0.07395
1489.74	0.12139	0.12472	0.0777
1490.7	0.12578	0.13038	0.08086
1491.67	0.12982	0.13547	0.08361
1492.63	0.13376	0.14037	0.08642
1493.6	0.13799	0.14563	0.08969
1494.56	0.1428	0.15166	0.09373
1495.53	0.14834	0.1587	0.09858
1496.49	0.15454	0.16669	0.10405
1497.45	0.16102	0.17519	0.10969
1498.42	0.16736	0.18359	0.11504
1499.38	0.17334	0.19154	0.11995
1500.35	0.179	0.19905	0.12455
1501.31	0.18451	0.20629	0.12909
1502.28	0.19004	0.21349	0.1338
1503.24	0.19583	0.22098	0.13901
1504.2	0.20227	0.22921	0.14524
1505.17	0.20979	0.23872	0.15303
1506.13	0.21839	0.24941	0.16223
1507.1	0.22687	0.25968	0.1711
1508.06	0.23358	0.26755	0.17749
1509.03	0.23837	0.27296	0.18141
1509.99	0.24224	0.27726	0.18431
1510.95	0.24601	0.28147	0.18733
1511.92	0.24991	0.28587	0.19081
1512.88	0.2538	0.29026	0.1946
1513.85	0.2573	0.29412	0.19828
1514.81	0.26	0.29687	0.20132
1515.78	0.26165	0.2982	0.20338
1516.74	0.26231	0.29817	0.20443
1517.7	0.2622	0.2971	0.20473
1518.67	0.26149	0.29526	0.20452
1519.63	0.26021	0.29274	0.20391
1520.6	0.25844	0.28969	0.20294
1521.56	0.25645	0.28651	0.20174
1522.52	0.25468	0.28375	0.20057
1523.49	0.25338	0.28168	0.19959
1524.45	0.25243	0.28014	0.19878
1525.42	0.25155	0.27872	0.19798
1526.38	0.25059	0.27718	0.19709
1527.35	0.24957	0.27559	0.19618
1528.31	0.24867	0.27415	0.19543
1529.27	0.24799	0.273	0.19495
1530.24	0.24738	0.27197	0.19471
1531.2	0.24654	0.27065	0.19447
1532.17	0.24514	0.26863	0.19394
1533.13	0.24316	0.26588	0.193
1534.1	0.24095	0.26292	0.19179
1535.06	0.23901	0.26041	0.19067
1536.02	0.23754	0.25863	0.18992
1536.99	0.23637	0.25742	0.18957
1537.95	0.23507	0.25625	0.18946
1538.92	0.23306	0.25432	0.18911
1539.88	0.22985	0.25077	0.18777
1540.85	0.22563	0.24553	0.1849
1541.81	0.22129	0.23962	0.18086
1542.77	0.21741	0.23405	0.1765
1543.74	0.21386	0.22896	0.17229
1544.7	0.21038	0.22414	0.16831
1545.67	0.20685	0.21948	0.1646
1546.63	0.20332	0.215	0.16121
1547.59	0.1999	0.21075	0.15817
1548.56	0.19655	0.20667	0.15542
1549.52	0.19318	0.20258	0.15276
1550.49	0.1896	0.19826	0.14996
1551.45	0.18577	0.19367	0.14689
1552.42	0.18186	0.18906	0.14368
1553.38	0.17816	0.18481	0.14063
1554.34	0.17494	0.18124	0.13805
1555.31	0.17217	0.17832	0.13603
1556.27	0.16944	0.17551	0.13425
1557.24	0.16579	0.1716	0.13179
1558.2	0.16024	0.16525	0.1274
1559.17	0.15331	0.15701	0.12114
1560.13	0.147	0.14932	0.11484
1561.09	0.14225	0.14347	0.10981
1562.06	0.13863	0.13897	0.10592
1563.02	0.13545	0.13503	0.10262
1563.99	0.13239	0.1312	0.09957
1564.95	0.12934	0.12742	0.09666
1565.92	0.12634	0.12379	0.09393
1566.88	0.12336	0.12037	0.09134
1567.84	0.12023	0.117	0.08873
1568.81	0.11676	0.11343	0.08589
1569.77	0.11302	0.1096	0.08283
1570.74	0.10939	0.10582	0.07983
1571.7	0.10623	0.10248	0.07725
1572.66	0.10363	0.09973	0.07523
1573.63	0.10143	0.09746	0.07363
1574.59	0.09932	0.09528	0.07213
1575.56	0.09703	0.0928	0.0703
1576.52	0.09455	0.08987	0.06795
1577.49	0.09211	0.08676	0.06529
1578.45	0.08993	0.08389	0.06275
1579.41	0.08799	0.08142	0.06054
1580.38	0.08619	0.07931	0.05867
1581.34	0.08447	0.07748	0.0571
1582.31	0.08292	0.07594	0.05578
1583.27	0.08168	0.07472	0.05473
1584.24	0.08085	0.07384	0.05392
1585.2	0.08041	0.07327	0.05331
1586.16	0.08025	0.07293	0.05285
1587.13	0.08022	0.07274	0.05249
1588.09	0.08024	0.07269	0.05225
1589.06	0.08029	0.07278	0.05215
1590.02	0.08041	0.07301	0.05219
1590.99	0.08066	0.07337	0.05236
1591.95	0.08111	0.07385	0.05261
1592.91	0.08179	0.07442	0.05288
1593.88	0.08265	0.07501	0.05312
1594.84	0.08359	0.07557	0.05329
1595.81	0.0845	0.07607	0.05338
1596.77	0.08531	0.07659	0.05345
1597.73	0.08606	0.07725	0.05361
1598.7	0.08686	0.07818	0.05394
1599.66	0.08782	0.07943	0.05448
1600.63	0.08905	0.08099	0.05522
1601.59	0.09058	0.08279	0.05612
1602.56	0.09244	0.08478	0.05713
1603.52	0.09461	0.08697	0.05826
1604.48	0.09708	0.0894	0.05954
1605.45	0.09985	0.09215	0.06104
1606.41	0.10296	0.0953	0.06281
1607.38	0.1065	0.0989	0.06487
1608.34	0.11051	0.10299	0.06723
1609.31	0.11493	0.1075	0.06979
1610.27	0.11953	0.11223	0.07244
1611.23	0.12403	0.11698	0.07507
1612.2	0.12832	0.12167	0.07771
1613.16	0.13253	0.12647	0.08051
1614.13	0.13708	0.13177	0.08374
1615.09	0.14248	0.13803	0.0876
1616.06	0.14898	0.14531	0.09196
1617.02	0.15611	0.15298	0.09627
1617.98	0.16298	0.16013	0.1
1618.95	0.16914	0.16647	0.10321
1619.91	0.17482	0.17247	0.10642
1620.88	0.1806	0.17888	0.11025
1621.84	0.18691	0.18626	0.11514
1622.8	0.19375	0.19457	0.12106
1623.77	0.20065	0.20319	0.1275
1624.73	0.20705	0.2114	0.13381
1625.7	0.21287	0.21905	0.13981
1626.66	0.2185	0.22664	0.14588
1627.63	0.2244	0.23475	0.15251
1628.59	0.23063	0.2434	0.15974
1629.55	0.23686	0.2521	0.16715
1630.52	0.24272	0.26029	0.17424
1631.48	0.24813	0.26782	0.18091
1632.45	0.25333	0.27505	0.18755
1633.41	0.25866	0.28252	0.19482
1634.38	0.2643	0.29043	0.20312
1635.34	0.26983	0.29811	0.21186
1636.3	0.27448	0.30433	0.21945
1637.27	0.2779	0.3086	0.22481
1638.23	0.28046	0.31168	0.22839
1639.2	0.28265	0.31445	0.23124
1640.16	0.2847	0.31734	0.234
1641.13	0.28664	0.32034	0.23688
1642.09	0.28839	0.32325	0.23985
1643.05	0.28987	0.32579	0.2428
1644.02	0.29088	0.32749	0.24554
1644.98	0.2911	0.32774	0.24772
1645.95	0.29027	0.32616	0.24883
1646.91	0.28866	0.3233	0.24871
1647.88	0.28701	0.32047	0.24784
1648.84	0.28582	0.31856	0.24694
1649.8	0.28494	0.31743	0.24628
1650.77	0.28363	0.31601	0.24553
1651.73	0.28064	0.31252	0.2437
1652.7	0.27492	0.30525	0.23956
1653.66	0.26741	0.29515	0.23318
1654.62	0.26078	0.28584	0.22665
1655.59	0.25623	0.27923	0.22152
1656.55	0.25305	0.27461	0.21769
1657.52	0.2503	0.27076	0.21452
1658.48	0.24738	0.26687	0.21148
1659.45	0.2439	0.26242	0.20819
1660.41	0.23957	0.257	0.20428
1661.37	0.23427	0.25047	0.19954
1662.34	0.2283	0.24322	0.19414
1663.3	0.22238	0.23615	0.18873
1664.27	0.21715	0.23001	0.18398
1665.23	0.21278	0.22499	0.1801
1666.2	0.20894	0.22066	0.17686
1667.16	0.20508	0.21628	0.17371
1668.12	0.20066	0.21116	0.17005
1669.09	0.19556	0.2051	0.1656
1670.05	0.19023	0.19862	0.16065
1671.02	0.1853	0.19258	0.15581
1671.98	0.18097	0.18732	0.15144
1672.95	0.1769	0.18249	0.14739
1673.91	0.1726	0.17752	0.14328
1674.87	0.16781	0.17205	0.13888
1675.84	0.16275	0.16623	0.1343
1676.8	0.15799	0.16067	0.12995
1677.77	0.15396	0.15587	0.12622
1678.73	0.15072	0.15197	0.12322
1679.69	0.14802	0.14876	0.12079
1680.66	0.14546	0.14582	0.11864
1681.62	0.14252	0.14257	0.11634
1682.59	0.13867	0.13836	0.11329
1683.55	0.13378	0.13287	0.10908
1684.52	0.12857	0.12681	0.10413
1685.48	0.12403	0.1213	0.09934
1686.44	0.1204	0.11676	0.09519
1687.41	0.1173	0.11283	0.09151
1688.37	0.11427	0.10903	0.08798
1689.34	0.11112	0.10517	0.08445
1690.3	0.10792	0.10133	0.08102
1691.27	0.10481	0.09771	0.07788
1692.23	0.10188	0.09446	0.07519
1693.19	0.09909	0.09154	0.07294
1694.16	0.0963	0.08881	0.07098
1695.12	0.09347	0.08609	0.06914
1696.09	0.0906	0.08326	0.06723
1697.05	0.08771	0.08016	0.06502
1698.02	0.08461	0.07654	0.06224
1698.98	0.081	0.07216	0.05866
1699.94	0.07683	0.06714	0.05446
1700.91	0.07249	0.06209	0.05021
1701.87	0.06854	0.05762	0.04651
1702.84	0.06517	0.05391	0.04352
1703.8	0.06221	0.05067	0.04096
1704.76	0.05933	0.04746	0.03843
1705.73	0.05633	0.044	0.03563
1706.69	0.05328	0.04036	0.03258
1707.66	0.05042	0.03683	0.02955
1708.62	0.04794	0.03373	0.02685
1709.59	0.04582	0.03111	0.02462
1710.55	0.04397	0.0289	0.02283
1711.51	0.04228	0.02702	0.02144
1712.48	0.0408	0.0255	0.02046
1713.44	0.03962	0.02441	0.01994
1714.41	0.0388	0.02376	0.01985
1715.37	0.03823	0.02335	0.01994
1716.34	0.03763	0.02271	0.0197
1717.3	0.0367	0.02143	0.01866
1718.26	0.03541	0.01953	0.01688
1719.23	0.034	0.01745	0.01485
1720.19	0.03265	0.01557	0.01301
1721.16	0.03146	0.01401	0.01152
1722.12	0.0304	0.01274	0.01039
1723.09	0.02947	0.01172	0.00956
1724.05	0.02872	0.01094	0.00898
1725.01	0.02818	0.01039	0.00865
1725.98	0.02786	0.01007	0.00853
1726.94	0.02771	0.00996	0.00858
1727.91	0.02769	0.01001	0.00878
1728.87	0.02775	0.0102	0.00911
1729.83	0.02789	0.01054	0.00959
1730.8	0.02811	0.01103	0.01023
1731.76	0.02838	0.01161	0.01095
1732.73	0.02861	0.01209	0.01149
1733.69	0.02865	0.01219	0.01153
1734.66	0.02844	0.01175	0.01093
1735.62	0.02803	0.01091	0.00993
1736.58	0.02755	0.00996	0.0089
1737.55	0.02711	0.00913	0.00813
1738.51	0.02675	0.00856	0.00774
1739.48	0.02647	0.0083	0.0077
1740.44	0.02625	0.00831	0.0079
1741.41	0.02603	0.00846	0.00813
1742.37	0.0258	0.00862	0.00824
1743.33	0.02558	0.00875	0.00823
1744.3	0.02543	0.00887	0.0082
1745.26	0.02543	0.00905	0.00831
1746.23	0.0256	0.00933	0.00863
1747.19	0.02588	0.00964	0.00912
1748.16	0.02609	0.00984	0.0096
1749.12	0.02601	0.00972	0.00977
1750.08	0.02552	0.00916	0.00939
1751.05	0.02471	0.00828	0.00852
1752.01	0.02383	0.00731	0.00743
1752.98	0.0231	0.00648	0.00646
1753.94	0.02263	0.0059	0.00577
1754.9	0.0224	0.00558	0.00542
1755.87	0.02236	0.00546	0.00534
1756.83	0.02242	0.00547	0.00544
1757.8	0.02255	0.00554	0.00563
1758.76	0.0227	0.00564	0.00584
1759.73	0.02284	0.00571	0.00601
1760.69	0.02291	0.00574	0.00607
1761.65	0.02285	0.0057	0.00598
1762.62	0.02263	0.00559	0.00572
1763.58	0.0223	0.00548	0.00538
1764.55	0.02197	0.00542	0.0051
1765.51	0.02174	0.00547	0.00498
1766.48	0.02167	0.00563	0.00507
1767.44	0.02177	0.00589	0.00536
1768.4	0.02199	0.00623	0.00577
1769.37	0.02227	0.0066	0.00624
1770.33	0.02253	0.00696	0.00665
1771.3	0.02269	0.00718	0.0069
1772.26	0.02269	0.00712	0.00685
1773.23	0.02254	0.00672	0.00647
1774.19	0.02227	0.00608	0.00586
1775.15	0.02199	0.00539	0.00519
1776.12	0.02174	0.00481	0.00464
1777.08	0.02156	0.00443	0.0043
1778.05	0.02145	0.00425	0.00417
1779.01	0.02139	0.00419	0.00418
1779.97	0.02133	0.00415	0.00421
1780.94	0.02122	0.00406	0.00417
1781.9	0.02105	0.00392	0.00403
1782.87	0.02085	0.00376	0.00384
1783.83	0.02063	0.00364	0.00365
1784.8	0.02045	0.00355	0.0035
1785.76	0.02033	0.0035	0.00342
1786.72	0.02031	0.00349	0.00344
1787.69	0.02044	0.00357	0.00362
1788.65	0.02072	0.0038	0.00398
1789.62	0.0211	0.00418	0.00453
1790.58	0.02145	0.0046	0.00511
1791.55	0.02164	0.00482	0.00544
1792.51	0.02165	0.00466	0.00526
1793.47	0.02169	0.00411	0.00459
1794.44	0.02204	0.00342	0.00371
1795.4	0.02284	0.00286	0.00296
1796.37	0.02394	0.00259	0.00251
1797.33	0.02501	0.00257	0.00235
1798.3	0.02557	0.00269	0.00237
1799.26	0.02524	0.00278	0.00236
1800.22	0.02401	0.00272	0.00224
1801.19	0.02231	0.00256	0.00204
1802.15	0.02076	0.00241	0.00189
1803.12	0.01979	0.00242	0.00195
1804.08	0.01946	0.00263	0.00223
1805.05	0.01954	0.00301	0.00269
1806.01	0.01974	0.00347	0.00322
1806.97	0.01988	0.0039	0.00372
1807.94	0.01989	0.00422	0.00412
1808.9	0.01983	0.00435	0.00436
1809.87	0.01973	0.00424	0.00441
1810.83	0.01961	0.00391	0.00423
1811.79	0.01944	0.00345	0.00386
1812.76	0.01921	0.00298	0.0034
1813.72	0.01898	0.00262	0.00294
1814.69	0.01878	0.00239	0.00259
1815.65	0.01867	0.00228	0.00238
1816.62	0.01866	0.00225	0.0023
1817.58	0.01873	0.00227	0.00232
1818.54	0.01887	0.00231	0.00238
1819.51	0.01907	0.00242	0.00247
1820.47	0.0193	0.00262	0.0026
1821.44	0.01957	0.0029	0.00277
1822.4	0.01983	0.00321	0.00298
1823.37	0.02006	0.00349	0.00317
1824.33	0.02021	0.00369	0.00332
1825.29	0.02027	0.00379	0.00344
1826.26	0.02024	0.00383	0.00358
1827.22	0.02015	0.00384	0.00377
1828.19	0.02002	0.00383	0.00397
1829.15	0.01985	0.00379	0.00407
1830.12	0.01965	0.00366	0.00394
1831.08	0.01945	0.00346	0.00354
1832.04	0.01926	0.00322	0.00299
1833.01	0.0191	0.00295	0.00246
1833.97	0.01897	0.00268	0.00208
1834.94	0.01889	0.0024	0.0019
1835.9	0.01887	0.00212	0.00186
1836.86	0.01891	0.00188	0.00188
1837.83	0.019	0.00175	0.00191
1838.79	0.01911	0.00181	0.00196
1839.76	0.01921	0.00208	0.00212
1840.72	0.01931	0.00254	0.00249
1841.69	0.01943	0.00312	0.00308
1842.65	0.01958	0.00367	0.00379
1843.61	0.01977	0.00404	0.00438
1844.58	0.01992	0.00411	0.00461
1845.54	0.01994	0.00389	0.00437
1846.51	0.01978	0.0035	0.00381
1847.47	0.01946	0.00308	0.00315
1848.44	0.01909	0.00271	0.00257
1849.4	0.01876	0.00242	0.00212
1850.36	0.01856	0.00222	0.00178
1851.33	0.01853	0.00207	0.00151
1852.29	0.01866	0.00197	0.00131
1853.26	0.01889	0.00193	0.00123
1854.22	0.01914	0.00197	0.00132
1855.19	0.01933	0.00211	0.00158
1856.15	0.0194	0.00233	0.00197
1857.11	0.01932	0.00259	0.00235
1858.08	0.01912	0.00278	0.00263
1859.04	0.01885	0.00284	0.00273
1860.01	0.01861	0.00273	0.00269
1860.97	0.01848	0.00251	0.00257
1861.93	0.01848	0.00226	0.00245
1862.9	0.01862	0.00212	0.00242
1863.86	0.01886	0.00217	0.00252
1864.83	0.01912	0.00244	0.00275
1865.79	0.01936	0.0029	0.00312
1866.76	0.01952	0.00344	0.00355
1867.72	0.01957	0.0039	0.00392
1868.68	0.01953	0.00414	0.00408
1869.65	0.01943	0.0041	0.00397
1870.61	0.01938	0.00383	0.00363
1871.58	0.01941	0.00346	0.0032
1872.54	0.01953	0.00307	0.00281
1873.51	0.01967	0.00269	0.0025
1874.47	0.01972	0.00232	0.00226
1875.43	0.01962	0.00196	0.00204
1876.4	0.01934	0.00165	0.0018
1877.36	0.01894	0.00143	0.00153
1878.33	0.01854	0.00136	0.00131
1879.29	0.01823	0.00145	0.00121
1880.26	0.01805	0.00164	0.00129
1881.22	0.01798	0.00187	0.00152
1882.18	0.01796	0.00208	0.00183
1883.15	0.01796	0.00225	0.00209
1884.11	0.01803	0.00242	0.00225
1885.08	0.0182	0.00264	0.00231
1886.04	0.01852	0.00294	0.00233
1887	0.01894	0.00326	0.00238
1887.97	0.01937	0.0035	0.00248
1888.93	0.01968	0.00353	0.00258
1889.9	0.01979	0.00332	0.00263
1890.86	0.01969	0.00294	0.0026
1891.83	0.01946	0.00251	0.00257
1892.79	0.01921	0.00218	0.00261
1893.75	0.01896	0.00203	0.00277
1894.72	0.01874	0.00206	0.003
1895.68	0.01853	0.00222	0.00319
1896.65	0.01834	0.00245	0.00322
1897.61	0.01824	0.00269	0.00308
1898.58	0.01826	0.00291	0.00285
1899.54	0.0184	0.00307	0.00263
1900.5	0.0186	0.00317	0.00251
1901.47	0.01875	0.00317	0.00252
1902.43	0.01876	0.00308	0.00259
1903.4	0.01866	0.00294	0.00267
1904.36	0.01853	0.00281	0.00271
1905.33	0.01849	0.00274	0.00274
1906.29	0.01857	0.00277	0.00277
1907.25	0.01871	0.00289	0.00284
1908.22	0.01877	0.00305	0.00292
1909.18	0.01866	0.00318	0.00297
1910.15	0.0184	0.00321	0.00294
1911.11	0.01815	0.00309	0.0028
1912.08	0.01807	0.00285	0.00257
1913.04	0.01825	0.00256	0.00229
1914	0.01863	0.0023	0.00202
1914.97	0.01908	0.00219	0.00181
1915.93	0.01945	0.00231	0.00174
1916.9	0.01968	0.00266	0.00183
1917.86	0.01977	0.00316	0.00211
1918.82	0.0198	0.00365	0.00251
1919.79	0.01979	0.00396	0.00294
1920.75	0.01974	0.004	0.00327
1921.72	0.0196	0.00381	0.00339
1922.68	0.01935	0.00349	0.00327
1923.65	0.01902	0.00318	0.00294
1924.61	0.01872	0.00295	0.00252
1925.57	0.01857	0.00283	0.00214
1926.54	0.01864	0.00277	0.0019
1927.5	0.01894	0.00274	0.00182
1928.47	0.01937	0.00272	0.00185
1929.43	0.01979	0.00272	0.00191
1930.4	0.02007	0.00274	0.00194
1931.36	0.02013	0.00277	0.00193
1932.32	0.01996	0.00275	0.00191
1933.29	0.01966	0.00266	0.00189
1934.25	0.01934	0.0025	0.00192
1935.22	0.01905	0.00233	0.00199
1936.18	0.01883	0.00221	0.0021
1937.14	0.01871	0.0022	0.00226
1938.11	0.01874	0.00232	0.00249
1939.07	0.01904	0.00257	0.00277
1940.04	0.01965	0.00291	0.00304
1941	0.02047	0.00328	0.00321
1941.97	0.02123	0.00358	0.00318
1942.93	0.02156	0.00374	0.00293
1943.89	0.0213	0.00373	0.00254
1944.86	0.0206	0.00362	0.00216
1945.82	0.01986	0.00355	0.00192
1946.79	0.0195	0.00365	0.00193
1947.75	0.0197	0.00394	0.00218
1948.72	0.0203	0.00438	0.00262
1949.68	0.02094	0.00482	0.00312
1950.64	0.02123	0.00509	0.00354
1951.61	0.02105	0.00509	0.00375
1952.57	0.02057	0.00481	0.00365
1953.54	0.0201	0.00431	0.00327
1954.5	0.01992	0.00374	0.00274
1955.47	0.02004	0.00324	0.00229
1956.43	0.0203	0.00291	0.00215
1957.39	0.02046	0.00281	0.0024
1958.36	0.02039	0.00295	0.00294
1959.32	0.02016	0.00325	0.00351
1960.29	0.01994	0.00359	0.00384
1961.25	0.01992	0.00384	0.00382
1962.22	0.02017	0.00391	0.00357
1963.18	0.02064	0.00378	0.00332
1964.14	0.0212	0.00354	0.00326
1965.11	0.02174	0.00331	0.00345
1966.07	0.02216	0.00318	0.00374
1967.04	0.02245	0.0032	0.00395
1968	0.02257	0.00331	0.00396
1968.96	0.02254	0.00343	0.00381
1969.93	0.02236	0.00351	0.00366
1970.89	0.0221	0.00357	0.00368
1971.86	0.02185	0.00372	0.00394
1972.82	0.0217	0.00404	0.00438
1973.79	0.02172	0.00453	0.00489
1974.75	0.02194	0.0051	0.0053
1975.71	0.02237	0.00557	0.00551
1976.68	0.02299	0.00584	0.00545
1977.64	0.0238	0.0059	0.00517
1978.61	0.02471	0.00583	0.00472
1979.57	0.02553	0.00569	0.0042
1980.54	0.02601	0.00551	0.00366
1981.5	0.02587	0.00524	0.00316
1982.46	0.02503	0.00482	0.00278
1983.43	0.0236	0.00429	0.00257
1984.39	0.02195	0.00379	0.00256
1985.36	0.02054	0.00348	0.00273
1986.32	0.01975	0.00347	0.00299
1987.29	0.01971	0.00374	0.00327
1988.25	0.02026	0.00418	0.0035
1989.21	0.02112	0.00466	0.00371
1990.18	0.02193	0.00506	0.00397
1991.14	0.02245	0.00532	0.0043
1992.11	0.02256	0.00544	0.00464
1993.07	0.02228	0.00545	0.00487
1994.03	0.0217	0.00538	0.00492
1995	0.02101	0.00529	0.00481
1995.96	0.02046	0.00522	0.00463
1996.93	0.02023	0.00519	0.0045
1997.89	0.02041	0.00512	0.00443
1998.86	0.0209	0.00494	0.00431
1999.82	0.02145	0.00455	0.00401
2000.78	0.02185	0.00403	0.00346
2001.75	0.02201	0.00357	0.00276
2002.71	0.02206	0.00341	0.00216
2003.68	0.02217	0.00371	0.00193
2004.64	0.02247	0.0044	0.00224
2005.61	0.02285	0.00514	0.003
2006.57	0.0231	0.00553	0.00393
2007.53	0.023	0.00531	0.0047
2008.5	0.02255	0.00457	0.00508
2009.46	0.02198	0.00366	0.00507
2010.43	0.02162	0.00304	0.00484
2011.39	0.02169	0.00302	0.0046
2012.36	0.0222	0.00359	0.00447
2013.32	0.02297	0.0045	0.00441
2014.28	0.02369	0.00538	0.00432
2015.25	0.02406	0.00592	0.00416
2016.21	0.02391	0.00601	0.00396
2017.18	0.02323	0.00574	0.00385
2018.14	0.02221	0.00531	0.00389
2019.1	0.0212	0.00491	0.00404
2020.07	0.02054	0.00465	0.00413
2021.03	0.02045	0.00451	0.00401
2022	0.02094	0.00445	0.00366
2022.96	0.02178	0.00444	0.00324
2023.93	0.02262	0.0045	0.00301
2024.89	0.02316	0.00466	0.00318
2025.85	0.02326	0.00488	0.00377
2026.82	0.02299	0.00506	0.0046
2027.78	0.0225	0.00506	0.00535
2028.75	0.02198	0.00476	0.00577
2029.71	0.02153	0.00421	0.00575
2030.68	0.02122	0.00361	0.00543
2031.64	0.02106	0.00328	0.00503
2032.6	0.02108	0.00345	0.00476
2033.57	0.0213	0.00413	0.00468
2034.53	0.02172	0.00504	0.00467
2035.5	0.02227	0.00574	0.00454
2036.46	0.02284	0.00594	0.00416
2037.43	0.02326	0.00559	0.0036
2038.39	0.02341	0.00497	0.00307
2039.35	0.02319	0.00446	0.00279
2040.32	0.02266	0.00432	0.00285
2041.28	0.02196	0.00457	0.00314
2042.25	0.02137	0.00499	0.00346
2043.21	0.02111	0.00534	0.00367
2044.17	0.02127	0.00548	0.00374
2045.14	0.02174	0.00545	0.00382
2046.1	0.02221	0.00535	0.00401
2047.07	0.02234	0.00525	0.00432
2048.03	0.0219	0.00508	0.00459
2049	0.02096	0.00479	0.00464
2049.96	0.01981	0.0044	0.00439
2050.92	0.01883	0.00405	0.00391
2051.89	0.01834	0.00393	0.00339
2052.85	0.01841	0.00416	0.00301
2053.82	0.01892	0.00467	0.00286
2054.78	0.01963	0.00524	0.0029
2055.75	0.02027	0.00561	0.003
2056.71	0.0207	0.00561	0.00308
2057.67	0.02091	0.00523	0.00309
2058.64	0.02095	0.00463	0.00306
2059.6	0.0209	0.004	0.00308
2060.57	0.02081	0.0035	0.0032
2061.53	0.0207	0.00321	0.00342
2062.5	0.02056	0.00316	0.00369
2063.46	0.02041	0.00332	0.00396
2064.42	0.02026	0.00367	0.00416
2065.39	0.02009	0.00415	0.00429
2066.35	0.01991	0.00468	0.00436
2067.32	0.01971	0.00513	0.00438
2068.28	0.01951	0.00539	0.00436
2069.25	0.01934	0.00538	0.0043
2070.21	0.0192	0.00513	0.0042
2071.17	0.01908	0.00474	0.00406
2072.14	0.01892	0.00432	0.00388
2073.1	0.01873	0.00399	0.00369
2074.07	0.01855	0.00378	0.00348
2075.03	0.0185	0.00368	0.00328
2075.99	0.01865	0.00364	0.00312
2076.96	0.01903	0.00362	0.00303
2077.92	0.01955	0.00362	0.003
2078.89	0.02002	0.00369	0.00301
2079.85	0.02025	0.00384	0.00302
2080.82	0.02016	0.00407	0.00299
2081.78	0.01979	0.0043	0.00289
2082.74	0.01927	0.00444	0.00275
2083.71	0.0188	0.00445	0.00259
2084.67	0.01853	0.00431	0.00244
2085.64	0.01855	0.00409	0.00233
2086.6	0.01882	0.00383	0.00232
2087.57	0.01923	0.0036	0.00243
2088.53	0.01963	0.00339	0.00271
2089.49	0.01985	0.0032	0.00311
2090.46	0.0198	0.00304	0.00357
2091.42	0.01947	0.00296	0.00396
2092.39	0.01896	0.003	0.00413
2093.35	0.01849	0.0032	0.00404
2094.32	0.01824	0.00349	0.00367
2095.28	0.01834	0.00377	0.00315
2096.24	0.01873	0.00394	0.00262
2097.21	0.01924	0.00394	0.00226
2098.17	0.01965	0.00385	0.00219
2099.14	0.01983	0.00378	0.00243
2100.1	0.01981	0.00384	0.00289
2101.06	0.01967	0.00405	0.00339
2102.03	0.01954	0.00432	0.00372
2102.99	0.01943	0.00454	0.00378
2103.96	0.01927	0.00463	0.00357
2104.92	0.01897	0.00457	0.00322
2105.89	0.01849	0.00441	0.00288
2106.85	0.01793	0.00422	0.00267
2107.81	0.01747	0.00401	0.00261
2108.78	0.01729	0.00378	0.00267
2109.74	0.01742	0.00352	0.00279
2110.71	0.01779	0.00323	0.0029
2111.67	0.01822	0.00292	0.00297
2112.64	0.01853	0.00266	0.00296
2113.6	0.01866	0.00252	0.00291
2114.56	0.01861	0.00254	0.00285
2115.53	0.01842	0.00272	0.00287
2116.49	0.01814	0.00304	0.00297
2117.46	0.01781	0.00339	0.00314
2118.42	0.01747	0.00366	0.00328
2119.39	0.01723	0.00378	0.00329
2120.35	0.01716	0.00371	0.00314
2121.31	0.01733	0.00351	0.00288
2122.28	0.01768	0.00326	0.00262
2123.24	0.01807	0.00304	0.00244
2124.21	0.01837	0.00292	0.00239
2125.17	0.01849	0.0029	0.00245
2126.13	0.01845	0.00298	0.0026
2127.1	0.01834	0.00317	0.00281
2128.06	0.01823	0.00346	0.00307
2129.03	0.01815	0.0038	0.00331
2129.99	0.01806	0.00411	0.00347
2130.96	0.01794	0.00426	0.00348
2131.92	0.01781	0.00416	0.00333
2132.88	0.01772	0.00376	0.00311
2133.85	0.01776	0.00312	0.00294
2134.81	0.01793	0.0024	0.00291
2135.78	0.0182	0.00175	0.00298
2136.74	0.01847	0.00133	0.003
2137.71	0.01868	0.00118	0.00283
2138.67	0.0188	0.00125	0.00238
2139.63	0.01886	0.00146	0.00173
2140.6	0.01889	0.00172	0.00108
2141.56	0.01894	0.00201	0.000624814
2142.53	0.01899	0.00234	0.000501083
2143.49	0.01906	0.00278	0.000734945
2144.46	0.01913	0.00332	0.00126
2145.42	0.01924	0.00391	0.00197
2146.38	0.01935	0.00444	0.00277
2147.35	0.01937	0.00484	0.00362
2148.31	0.01917	0.00505	0.00449
2149.28	0.01866	0.0051	0.00533
2150.24	0.01798	0.00502	0.00605
2151.2	0.01756	0.00486	0.00655
2152.17	0.01796	0.00464	0.00673
2153.13	0.01955	0.00433	0.0065
2154.1	0.02212	0.00384	0.0058
2155.06	0.02475	0.00307	0.00455
2156.03	0.02613	0.00197	0.00279
2156.99	0.02531	0.00067016	0.000733013
2157.95	0.02239	-0.000431884	-0.00115
2158.92	0.01876	-0.000794914	-0.00228
2159.88	0.01633	-2.63788e-05	-0.00223
2160.85	0.01635	0.00184	-0.000974722
2161.81	0.01862	0.00428	0.00107
2162.78	0.02184	0.00653	0.00327
2163.74	0.02448	0.00794	0.00504
2164.7	0.02567	0.00828	0.0061
2165.67	0.02548	0.00773	0.00652
2166.63	0.0246	0.00678	0.0065
2167.6	0.02373	0.00585	0.00628
2168.56	0.02309	0.00518	0.00599
2169.53	0.0225	0.00482	0.00571
2170.49	0.02167	0.00473	0.00548
2171.45	0.02056	0.00489	0.00536
2172.42	0.01949	0.00529	0.00537
2173.38	0.0189	0.00585	0.00546
2174.35	0.01908	0.00641	0.00548
2175.31	0.01992	0.00678	0.00533
2176.27	0.02104	0.0068	0.00498
2177.24	0.022	0.00647	0.00455
2178.2	0.0226	0.00588	0.00417
2179.17	0.02289	0.00518	0.00393
2180.13	0.02305	0.00449	0.00379
2181.1	0.02318	0.0039	0.00367
2182.06	0.02322	0.00346	0.0035
2183.02	0.02297	0.0032	0.0033
2183.99	0.02229	0.00314	0.00315
2184.95	0.02124	0.00329	0.00314
2185.92	0.02011	0.00357	0.00331
2186.88	0.01929	0.00394	0.00362
2187.85	0.01902	0.00432	0.00402
2188.81	0.01929	0.00471	0.00442
2189.77	0.01982	0.0051	0.00473
2190.74	0.0203	0.00546	0.00486
2191.7	0.02053	0.00576	0.00477
2192.67	0.02057	0.00598	0.00449
2193.63	0.02063	0.0061	0.00417
2194.6	0.02089	0.00618	0.00401
2195.56	0.02135	0.00625	0.00413
2196.52	0.02184	0.00634	0.00451
2197.49	0.02211	0.00642	0.00499
2198.45	0.02203	0.00644	0.00536
2199.42	0.0216	0.00638	0.00544
2200.38	0.02098	0.00624	0.00522
2201.34	0.02031	0.00606	0.00479
2202.31	0.01969	0.00586	0.00431
2203.27	0.01916	0.00565	0.0039
2204.24	0.01876	0.00543	0.00356
2205.2	0.01857	0.00518	0.00327
2206.17	0.01865	0.00492	0.00296
2207.13	0.01899	0.00467	0.00261
2208.09	0.01944	0.00445	0.00227
2209.06	0.01979	0.0043	0.00206
2210.02	0.01988	0.00427	0.00213
2210.99	0.01969	0.00444	0.00257
2211.95	0.01937	0.00479	0.00334
2212.92	0.0191	0.00525	0.00423
2213.88	0.01902	0.00564	0.00493
2214.84	0.01916	0.00575	0.00516
2215.81	0.01947	0.00549	0.00482
2216.77	0.01985	0.00491	0.00406
2217.74	0.02025	0.00427	0.00321
2218.7	0.02056	0.00386	0.00264
2219.67	0.0207	0.00392	0.00255
2220.63	0.02057	0.00445	0.0029
2221.59	0.02016	0.00529	0.00348
2222.56	0.01958	0.00614	0.00401
2223.52	0.01906	0.00673	0.00429
2224.49	0.01879	0.00691	0.00425
2225.45	0.01882	0.00664	0.00399
2226.41	0.01901	0.00601	0.00363
2227.38	0.01912	0.0052	0.0033
2228.34	0.01901	0.00437	0.00309
2229.31	0.01867	0.00368	0.003
2230.27	0.01829	0.00327	0.00301
2231.24	0.01809	0.00319	0.00309
2232.2	0.01819	0.00343	0.00321
2233.16	0.01855	0.00391	0.00333
2234.13	0.01898	0.00445	0.00339
2235.09	0.01929	0.00488	0.00332
2236.06	0.01934	0.00506	0.00309
2237.02	0.01912	0.00496	0.00272
2237.99	0.01873	0.00466	0.00234
2238.95	0.01832	0.00435	0.00212
2239.91	0.01801	0.00415	0.00217
2240.88	0.01789	0.00414	0.00247
2241.84	0.01793	0.00423	0.00284
2242.81	0.01805	0.0043	0.00306
2243.77	0.01818	0.00425	0.00297
2244.74	0.01825	0.00407	0.00258
2245.7	0.01822	0.00385	0.00205
2246.66	0.01812	0.0037	0.00159
2247.63	0.01795	0.00368	0.00137
2248.59	0.01776	0.00377	0.00146
2249.56	0.01756	0.00388	0.0018
2250.52	0.01738	0.00393	0.00227
2251.49	0.01727	0.00389	0.00276
2252.45	0.01725	0.00377	0.00315
2253.41	0.01734	0.00359	0.00336
2254.38	0.01749	0.0034	0.00335
2255.34	0.01766	0.0032	0.00316
2256.31	0.01777	0.00305	0.0029
2257.27	0.01779	0.00301	0.0027
2258.23	0.0177	0.00313	0.00268
2259.2	0.01752	0.00338	0.00288
2260.16	0.01734	0.00366	0.00325
2261.13	0.01725	0.00386	0.00367
2262.09	0.01733	0.00388	0.00401
2263.06	0.01757	0.00372	0.00417
2264.02	0.01785	0.00348	0.00412
2264.98	0.01803	0.00328	0.00386
2265.95	0.018	0.00319	0.00346
2266.91	0.01777	0.00321	0.00301
2267.88	0.01746	0.0033	0.00267
2268.84	0.01719	0.00344	0.00253
2269.81	0.017	0.00366	0.00266
2270.77	0.01682	0.00402	0.00301
2271.73	0.01657	0.00453	0.00343
2272.7	0.01624	0.00511	0.00378
2273.66	0.01595	0.00563	0.00395
2274.63	0.01587	0.00592	0.00394
2275.59	0.0161	0.00591	0.00383
2276.56	0.01657	0.00568	0.00373
2277.52	0.01708	0.00533	0.00371
2278.48	0.01738	0.00503	0.00377
2279.45	0.01734	0.00486	0.00384
2280.41	0.01702	0.00482	0.00387
2281.38	0.01659	0.00487	0.00384
2282.34	0.01626	0.00495	0.00379
2283.3	0.01616	0.00501	0.00377
2284.27	0.01631	0.00504	0.00382
2285.23	0.01666	0.00506	0.00389
2286.2	0.01708	0.00507	0.00395
2287.16	0.01744	0.0051	0.00394
2288.13	0.01761	0.00516	0.00387
2289.09	0.01752	0.00525	0.00382
2290.05	0.01718	0.0054	0.00388
2291.02	0.01671	0.0056	0.00411
2291.98	0.01628	0.00587	0.0045
2292.95	0.01602	0.00616	0.00494
2293.91	0.01598	0.00642	0.00533
2294.88	0.0161	0.00659	0.00558
2295.84	0.01628	0.00663	0.00572
2296.8	0.01639	0.00655	0.00582
2297.77	0.01641	0.00643	0.006
2298.73	0.01636	0.00636	0.00632
2299.7	0.0163	0.00644	0.00672
2300.66	0.01623	0.00666	0.00713
2301.63	0.01615	0.00698	0.00744
2302.59	0.01602	0.00731	0.00765
2303.55	0.01586	0.00761	0.00786
2304.52	0.01575	0.00786	0.00818
2305.48	0.0158	0.00808	0.0087
2306.45	0.01606	0.00829	0.00936
2307.41	0.01646	0.00849	0.01
2308.38	0.01683	0.00864	0.01044
2309.34	0.01696	0.00872	0.01055
2310.3	0.01671	0.00875	0.01039
2311.27	0.01607	0.00879	0.01015
2312.23	0.01518	0.00889	0.01004
2313.2	0.01425	0.00911	0.01018
2314.16	0.01345	0.00942	0.01053
2315.12	0.01291	0.00976	0.01098
2316.09	0.01269	0.01009	0.01139
2317.05	0.01278	0.01034	0.01174
2318.02	0.01314	0.01052	0.01208
2318.98	0.01359	0.01069	0.01251
2319.95	0.01387	0.01089	0.0131
2320.91	0.01374	0.01119	0.01382
2321.87	0.01314	0.0116	0.01453
2322.84	0.0123	0.01209	0.01504
2323.8	0.01163	0.01262	0.0153
2324.77	0.01147	0.01317	0.01542
2325.73	0.01192	0.01372	0.01559
2326.7	0.01273	0.01427	0.01598
2327.66	0.01345	0.01471	0.01663
2328.62	0.01363	0.01487	0.01738
2329.59	0.01304	0.01452	0.01788
2330.55	0.01178	0.01359	0.0178
2331.52	0.01022	0.01223	0.017
2332.48	0.00874	0.01089	0.01567
2333.45	0.0076	0.01005	0.01419
2334.41	0.00684	0.01006	0.01296
2335.37	0.00641	0.01091	0.01219
2336.34	0.00624	0.01223	0.01182
2337.3	0.00632	0.01339	0.01164
2338.27	0.00666	0.01379	0.0114
2339.23	0.00728	0.01311	0.01103
2340.19	0.00807	0.01152	0.01066
2341.16	0.00892	0.00961	0.01053
2342.12	0.00973	0.00813	0.01075
2343.09	0.01049	0.00762	0.01123
2344.05	0.01122	0.00809	0.01172
2345.02	0.01191	0.009	0.01205
2345.98	0.01246	0.00988	0.01229
2346.94	0.01279	0.01056	0.01258
2347.91	0.01278	0.0111	0.01302
2348.87	0.01237	0.01164	0.01364
2349.84	0.01148	0.01232	0.01441
2350.8	0.01004	0.01322	0.01525
2351.77	0.00801	0.01435	0.01606
2352.73	0.0055	0.0156	0.01666
2353.69	0.00286	0.01664	0.01695
2354.66	0.000598888	0.01702	0.01687
2355.62	-0.000936676	0.01648	0.01646
2356.59	-0.00175	0.01514	0.01571
2357.55	-0.00201	0.01347	0.0146
2358.52	-0.00174	0.01206	0.01337
2359.48	-0.000902847	0.01142	0.01262
2360.44	0.000383654	0.01183	0.01308
2361.41	0.0018	0.01314	0.01489
2362.37	0.00305	0.01486	0.01744
2363.34	0.00402	0.01636	0.0197
2364.3	0.00483	0.01717	0.02091
2365.26	0.00568	0.01711	0.02094
2366.23	0.00672	0.0163	0.02015
2367.19	0.00796	0.01505	0.01896
2368.16	0.00923	0.01375	0.0176
2369.12	0.01028	0.01271	0.01613
2370.09	0.01099	0.01211	0.0146
2371.05	0.01139	0.01197	0.01319
2372.01	0.01169	0.01214	0.01211
2372.98	0.0121	0.01236	0.01147
2373.94	0.01269	0.01238	0.0112
2374.91	0.01334	0.01201	0.01106
2375.87	0.01387	0.01121	0.01082
2376.84	0.01412	0.01008	0.01032
2377.8	0.0141	0.00883	0.00958
2378.76	0.01395	0.00769	0.0087
2379.73	0.01385	0.0068	0.00782
2380.69	0.01393	0.00623	0.00703
2381.66	0.01419	0.00591	0.00632
2382.62	0.01454	0.00572	0.00565
2383.59	0.01483	0.00552	0.00498
2384.55	0.01497	0.00522	0.00433
2385.51	0.01493	0.00483	0.00376
2386.48	0.0148	0.00441	0.00335
2387.44	0.01466	0.00406	0.00316
2388.41	0.01459	0.00384	0.00315
2389.37	0.0146	0.00376	0.00323
2390.33	0.01466	0.00377	0.00328
2391.3	0.0147	0.0038	0.00322
2392.26	0.01469	0.00377	0.00304
2393.23	0.01464	0.00367	0.00277
2394.19	0.01459	0.00354	0.00254
2395.16	0.0146	0.00343	0.00241
2396.12	0.01468	0.00336	0.00244
2397.08	0.01483	0.00334	0.00261
2398.05	0.01501	0.00334	0.00285
2399.01	0.01516	0.00334	0.00307
2399.98	0.01526	0.00333	0.00324
2400.94	0.01529	0.00336	0.00334
2401.91	0.01527	0.00345	0.0034
2402.87	0.01522	0.00362	0.00345
2403.83	0.01516	0.00383	0.00352
2404.8	0.01507	0.004	0.00358
2405.76	0.01493	0.00408	0.0036
2406.73	0.01476	0.00406	0.00355
2407.69	0.01459	0.00399	0.00343
2408.66	0.01451	0.00393	0.00327
2409.62	0.01461	0.0039	0.0031
2410.58	0.01492	0.00392	0.00297
2411.55	0.01537	0.00397	0.00289
2412.51	0.01583	0.00404	0.00285
2413.48	0.01613	0.00411	0.00286
2414.44	0.01617	0.00419	0.0029
2415.4	0.01597	0.00428	0.00297
2416.37	0.01565	0.00437	0.00304
2417.33	0.01534	0.00444	0.00311
2418.3	0.01515	0.00445	0.00319
2419.26	0.01511	0.0044	0.00328
2420.23	0.01517	0.0043	0.00338
2421.19	0.01526	0.0042	0.00347
2422.15	0.01533	0.0041	0.0035
2423.12	0.01537	0.00404	0.00346
2424.08	0.0154	0.00402	0.00336
2425.05	0.01543	0.00404	0.00325
2426.01	0.01549	0.0041	0.00321
2426.98	0.01556	0.00421	0.00328
2427.94	0.01566	0.00436	0.00347
2428.9	0.01581	0.00453	0.00371
2429.87	0.016	0.00467	0.00393
2430.83	0.01623	0.00477	0.00406
2431.8	0.01641	0.00485	0.00409
2432.76	0.01648	0.00493	0.00404
2433.73	0.01638	0.00503	0.00392
2434.69	0.01612	0.00516	0.00374
2435.65	0.01579	0.00527	0.00353
2436.62	0.01547	0.0053	0.00331
2437.58	0.01525	0.0052	0.00313
2438.55	0.01514	0.00496	0.00302
2439.51	0.0151	0.00463	0.003
2440.47	0.01509	0.0043	0.00305
2441.44	0.01507	0.00406	0.00314
2442.4	0.01504	0.00398	0.00324
2443.37	0.01504	0.00405	0.00333
2444.33	0.01508	0.00422	0.00338
2445.3	0.01516	0.00441	0.00341
2446.26	0.01523	0.00455	0.00341
2447.22	0.01525	0.00461	0.00341
2448.19	0.01517	0.00461	0.00343
2449.15	0.01501	0.00459	0.00347
2450.12	0.01485	0.00455	0.00352
2451.08	0.01477	0.00453	0.00357
2452.05	0.01485	0.00453	0.00361
2453.01	0.01507	0.00454	0.00366
2453.97	0.01533	0.00458	0.00376
2454.94	0.01552	0.00465	0.00392
2455.9	0.01555	0.00478	0.00412
2456.87	0.01541	0.00494	0.0043
2457.83	0.01521	0.00511	0.00439
2458.8	0.01507	0.00523	0.00434
2459.76	0.01511	0.00528	0.00417
2460.72	0.01534	0.00524	0.00392
2461.69	0.01569	0.00514	0.00369
2462.65	0.01604	0.00502	0.00353
2463.62	0.01628	0.00489	0.00345
2464.58	0.01636	0.00476	0.00344
2465.54	0.01629	0.0046	0.00347
2466.51	0.01615	0.0044	0.00349
2467.47	0.01601	0.00417	0.00349
2468.44	0.0159	0.00395	0.00348
2469.4	0.01586	0.00381	0.00347
2470.37	0.01585	0.00376	0.00347
2471.33	0.01587	0.00379	0.00349
2472.29	0.0159	0.00389	0.00351
2473.26	0.0159	0.00401	0.0035
2474.22	0.01584	0.00416	0.00347
2475.19	0.01571	0.00434	0.00343
2476.15	0.01546	0.00456	0.00346
2477.12	0.01513	0.00479	0.00358
2478.08	0.01478	0.00499	0.00381
2479.04	0.0145	0.00508	0.0041
2480.01	0.01436	0.00503	0.00435
2480.97	0.01441	0.00486	0.00448
2481.94	0.01461	0.00467	0.00448
2482.9	0.01492	0.00456	0.00437
2483.87	0.01528	0.00464	0.00424
2484.83	0.01563	0.00489	0.00413
2485.79	0.01594	0.00526	0.00405
2486.76	0.01615	0.0056	0.004
2487.72	0.01619	0.00579	0.00393
2488.69	0.01603	0.0058	0.00389
2489.65	0.01566	0.00568	0.00392
2490.61	0.01516	0.00558	0.00405
2491.58	0.01465	0.00562	0.00427
2492.54	0.01426	0.0058	0.0045
2493.51	0.01407	0.00604	0.00463
2494.47	0.01411	0.00621	0.00459
2495.44	0.01432	0.00621	0.0044
2496.4	0.01467	0.00605	0.00415
2497.36	0.01506	0.00581	0.00396
2498.33	0.01542	0.00563	0.00392
2499.29	0.01568	0.00556	0.00401
2500.26	0.01575	0.00557	0.00414
2501.22	0.01563	0.00559	0.00419
2502.19	0.01536	0.00551	0.0041
2503.15	0.01505	0.00533	0.00389
2504.11	0.01483	0.00507	0.00365
2505.08	0.01477	0.00482	0.00349
2506.04	0.01487	0.00466	0.00343
2507.01	0.01504	0.00461	0.00347
2507.97	0.01518	0.00466	0.00353
2508.94	0.01525	0.0048	0.00358
2509.9	0.01527	0.005	0.00361
2510.86	0.0153	0.00525	0.00368
2511.83	0.01539	0.00551	0.00386
2512.79	0.01554	0.00572	0.00414
2513.76	0.01565	0.00581	0.00447
2514.72	0.01564	0.00574	0.00473
2515.69	0.01547	0.00555	0.00488
2516.65	0.01519	0.00535	0.00489
2517.61	0.01495	0.00527	0.00482
2518.58	0.01491	0.00537	0.00476
2519.54	0.01513	0.00561	0.00476
2520.51	0.01554	0.00591	0.00481
2521.47	0.01593	0.00615	0.00489
2522.43	0.01612	0.0063	0.00496
2523.4	0.01598	0.00637	0.00499
2524.36	0.01558	0.00642	0.00497
2525.33	0.01508	0.00645	0.00488
[truncated: 1,535 more rows]

## Sheet: fig. s27b
FTIR of volumetrically manufactured SF objects with a double-crosslinked network
	2.5% SF	5% SF	10% SF	Raw silk
599.753	0.3789	0.37619	0.13915	0.10828
600.717	0.37893	0.37868	0.13514	0.10875
601.682	0.37792	0.38196	0.13334	0.10949
602.646	0.37581	0.385	0.13417	0.11028
603.61	0.37305	0.38646	0.13706	0.11082
604.574	0.37043	0.38548	0.14066	0.11072
605.539	0.36891	0.38231	0.14339	0.1097
606.503	0.36919	0.37833	0.14421	0.10762
607.467	0.37154	0.37529	0.14299	0.10459
608.431	0.37553	0.37431	0.14043	0.10097
609.396	0.38022	0.37525	0.13743	0.09726
610.36	0.38435	0.37683	0.13452	0.09398
611.324	0.38684	0.37755	0.13168	0.09147
612.288	0.38704	0.37664	0.12866	0.08973
613.253	0.38498	0.37456	0.12555	0.08851
614.217	0.38129	0.3726	0.12304	0.08759
615.181	0.37708	0.37209	0.12215	0.08705
616.145	0.37357	0.37364	0.1236	0.08737
617.109	0.37164	0.3768	0.12721	0.08902
618.074	0.37141	0.38039	0.13189	0.09192
619.038	0.37227	0.38314	0.13633	0.09527
620.002	0.37342	0.38436	0.13969	0.0979
620.966	0.37436	0.38407	0.14188	0.099
621.931	0.37516	0.38284	0.14316	0.09853
622.895	0.3761	0.3815	0.14379	0.09723
623.859	0.37724	0.38081	0.14389	0.09617
624.823	0.37823	0.38125	0.14345	0.09618
625.788	0.37851	0.38273	0.14255	0.09737
626.752	0.37767	0.38474	0.14132	0.09923
627.716	0.37581	0.38648	0.13997	0.10092
628.68	0.37349	0.38732	0.13863	0.1019
629.644	0.3714	0.38696	0.13745	0.10206
630.609	0.37003	0.38559	0.13658	0.10169
631.573	0.36953	0.38368	0.13624	0.10115
632.537	0.36973	0.38185	0.13658	0.10063
633.501	0.37032	0.3806	0.13755	0.10003
634.466	0.37105	0.38021	0.13884	0.09916
635.43	0.37174	0.38068	0.13992	0.09799
636.394	0.37228	0.38172	0.14028	0.09671
637.358	0.37258	0.38291	0.13974	0.09567
638.323	0.37257	0.38386	0.13851	0.09513
639.287	0.37228	0.38434	0.13714	0.09506
640.251	0.37184	0.38436	0.13621	0.0952
641.215	0.3715	0.38407	0.1361	0.09524
642.179	0.37148	0.38365	0.13679	0.09494
643.144	0.37184	0.38319	0.13798	0.09429
644.108	0.37243	0.38265	0.1393	0.09341
645.072	0.37294	0.38202	0.14046	0.0925
646.036	0.37303	0.38137	0.14133	0.09178
647.001	0.37257	0.38088	0.14187	0.09147
647.965	0.37177	0.38068	0.14199	0.09177
648.929	0.37111	0.38073	0.14151	0.0927
649.893	0.37109	0.38076	0.14026	0.09399
650.858	0.37191	0.38048	0.13826	0.09509
651.822	0.37329	0.37975	0.13584	0.09546
652.786	0.37468	0.37877	0.13353	0.09479
653.75	0.3755	0.37793	0.13186	0.09326
654.715	0.37548	0.3776	0.13117	0.09141
655.679	0.37474	0.37792	0.13139	0.08992
656.643	0.37371	0.37875	0.13213	0.08922
657.607	0.37285	0.37975	0.13293	0.08933
658.572	0.37245	0.38062	0.13346	0.08995
659.536	0.37262	0.38118	0.13367	0.09068
660.5	0.37323	0.38132	0.13369	0.09125
661.464	0.37407	0.38105	0.13366	0.09154
662.428	0.37493	0.38044	0.13358	0.09155
663.393	0.37569	0.37958	0.13337	0.09129
664.357	0.37636	0.37854	0.13292	0.09074
665.321	0.37702	0.37734	0.13223	0.08989
666.285	0.37783	0.37591	0.13137	0.08889
667.25	0.37889	0.37425	0.13063	0.08822
668.214	0.38002	0.37268	0.13031	0.08858
669.178	0.3807	0.37179	0.13035	0.08992
670.142	0.38068	0.37186	0.13029	0.09118
671.106	0.38024	0.37263	0.12993	0.09162
672.071	0.37969	0.37385	0.12945	0.09127
673.035	0.3792	0.37535	0.12915	0.09051
673.999	0.37887	0.377	0.12924	0.08972
674.963	0.37874	0.3785	0.12971	0.08921
675.928	0.37877	0.37952	0.13032	0.08913
676.892	0.37891	0.37981	0.13067	0.08937
677.856	0.37905	0.37936	0.1305	0.08969
678.82	0.3791	0.37842	0.1299	0.08989
679.785	0.379	0.37732	0.12921	0.08994
680.749	0.37874	0.37639	0.12876	0.08991
681.713	0.37834	0.37586	0.12869	0.08987
682.677	0.37789	0.37581	0.12887	0.08985
683.641	0.37751	0.37616	0.12905	0.08978
684.606	0.37729	0.37667	0.12898	0.08959
685.57	0.37722	0.37699	0.12858	0.08922
686.534	0.37718	0.37686	0.1279	0.08864
687.499	0.37698	0.37619	0.12708	0.08793
688.463	0.3765	0.37513	0.12634	0.08723
689.427	0.37576	0.374	0.12592	0.08677
690.391	0.37493	0.37316	0.12599	0.08672
691.355	0.37427	0.37276	0.12655	0.08711
692.32	0.37392	0.37272	0.12735	0.08774
693.284	0.37383	0.37276	0.12796	0.0882
694.248	0.37383	0.37257	0.12794	0.0881
695.212	0.37372	0.37199	0.12704	0.08728
696.177	0.37337	0.37104	0.12536	0.08589
697.141	0.37281	0.36996	0.12327	0.08433
698.105	0.37208	0.369	0.12124	0.08304
699.069	0.37122	0.3683	0.11961	0.08223
700.034	0.37022	0.36785	0.1185	0.08184
700.998	0.36905	0.36749	0.11784	0.08164
701.962	0.36779	0.36704	0.11747	0.08141
702.926	0.36662	0.36636	0.11726	0.08107
703.89	0.3657	0.36541	0.11716	0.08074
704.855	0.36511	0.36424	0.11713	0.08057
705.819	0.36476	0.36289	0.11711	0.08061
706.783	0.36442	0.36147	0.11701	0.0808
707.747	0.36388	0.36007	0.11675	0.08097
708.712	0.36306	0.35879	0.11631	0.08098
709.676	0.36202	0.3577	0.1157	0.08079
710.64	0.36095	0.35678	0.11494	0.08042
711.604	0.36	0.35594	0.11399	0.07991
712.568	0.35925	0.35504	0.1128	0.07929
713.533	0.3587	0.35401	0.11135	0.07857
714.497	0.35831	0.3529	0.1098	0.07786
715.461	0.35802	0.35189	0.10846	0.07733
716.426	0.35777	0.35116	0.1077	0.07721
717.39	0.35747	0.35075	0.10781	0.07758
718.354	0.35701	0.35052	0.10878	0.07834
719.318	0.3563	0.35014	0.11015	0.07908
720.282	0.35537	0.34931	0.11114	0.0793
721.247	0.35438	0.34794	0.11103	0.07872
722.211	0.35353	0.34623	0.10966	0.07744
723.175	0.35297	0.34451	0.10744	0.07589
724.139	0.35271	0.34307	0.10502	0.07445
725.104	0.35264	0.34199	0.10296	0.07331
726.068	0.35254	0.34117	0.10149	0.07242
727.032	0.35219	0.34041	0.10054	0.07163
727.996	0.35147	0.33951	0.09987	0.07078
728.961	0.35041	0.33841	0.09925	0.06986
729.925	0.34915	0.33716	0.0986	0.06904
730.889	0.3479	0.3359	0.098	0.06848
731.853	0.34686	0.33473	0.09755	0.06828
732.817	0.34609	0.33368	0.09729	0.06832
733.782	0.34557	0.33266	0.09712	0.06836
734.746	0.34519	0.33155	0.09691	0.06817
735.71	0.34481	0.33027	0.09653	0.06762
736.674	0.34437	0.32888	0.09595	0.06677
737.639	0.34384	0.3275	0.09521	0.06582
738.603	0.34324	0.32629	0.09434	0.06497
739.567	0.34256	0.32533	0.09338	0.06439
740.531	0.3418	0.3246	0.09234	0.0641
741.495	0.34094	0.32391	0.09127	0.06404
742.46	0.34	0.3231	0.09025	0.0641
743.424	0.33908	0.32204	0.08935	0.06413
744.388	0.33827	0.32073	0.08866	0.064
745.352	0.33765	0.3193	0.08815	0.06365
746.317	0.33721	0.31791	0.08773	0.06307
747.281	0.33686	0.31669	0.08729	0.06232
748.245	0.3365	0.31569	0.08671	0.06151
749.209	0.33608	0.31491	0.08595	0.06072
750.174	0.33563	0.31428	0.08508	0.06001
751.138	0.33526	0.31373	0.08423	0.05942
752.102	0.33504	0.3132	0.08361	0.05901
753.066	0.335	0.31262	0.08332	0.05883
754.031	0.33505	0.31191	0.08335	0.05893
754.995	0.33508	0.31105	0.08352	0.05928
755.959	0.33496	0.31004	0.0836	0.05973
756.923	0.33465	0.30895	0.08339	0.06011
757.888	0.33416	0.3079	0.08286	0.06023
758.852	0.33356	0.307	0.08213	0.06001
759.816	0.33294	0.30631	0.08143	0.05948
760.78	0.33234	0.30582	0.08091	0.05875
761.744	0.3318	0.3055	0.08063	0.05796
762.709	0.33133	0.30525	0.08051	0.05726
763.673	0.33094	0.30501	0.08041	0.05673
764.637	0.33061	0.30471	0.08021	0.05643
765.601	0.33033	0.30431	0.07984	0.05632
766.566	0.33009	0.30377	0.07929	0.05635
767.53	0.32984	0.30313	0.07861	0.05638
768.494	0.32954	0.30243	0.07786	0.05628
769.458	0.32916	0.30174	0.07712	0.05598
770.423	0.32866	0.30113	0.07645	0.0555
771.387	0.32809	0.30061	0.07585	0.05491
772.351	0.32748	0.30015	0.07527	0.05433
773.315	0.32694	0.29967	0.07463	0.05385
774.279	0.32654	0.29914	0.07391	0.0535
775.244	0.32633	0.29857	0.07312	0.05325
776.208	0.32629	0.298	0.07238	0.05307
777.172	0.32633	0.2975	0.0718	0.05293
778.136	0.32636	0.29707	0.07142	0.05279
779.101	0.3263	0.29667	0.07114	0.05264
780.065	0.3261	0.29619	0.07083	0.05248
781.029	0.32577	0.29552	0.07034	0.0523
781.993	0.32537	0.29463	0.06968	0.05215
782.958	0.32492	0.2936	0.06894	0.05203
783.922	0.32445	0.29256	0.06829	0.05194
784.886	0.32396	0.29167	0.06786	0.05183
785.85	0.32347	0.29103	0.06767	0.05164
786.814	0.32304	0.29061	0.06764	0.05132
787.779	0.3227	0.29029	0.06761	0.05089
788.743	0.32244	0.28996	0.06747	0.05044
789.707	0.32221	0.28953	0.06716	0.05006
790.671	0.32194	0.28899	0.06672	0.04988
791.636	0.32157	0.28841	0.06627	0.04993
792.6	0.32114	0.28786	0.06596	0.05018
793.564	0.32074	0.28743	0.06588	0.05052
794.528	0.3205	0.28713	0.06602	0.05078
795.493	0.32047	0.287	0.06624	0.05085
796.457	0.32063	0.28703	0.06634	0.0507
797.421	0.32086	0.28719	0.06613	0.0504
798.385	0.32107	0.28742	0.06557	0.05009
799.35	0.32119	0.28764	0.06477	0.0499
800.314	0.3212	0.28777	0.06394	0.04987
801.278	0.32112	0.28776	0.0633	0.04995
802.242	0.32094	0.28763	0.06297	0.05005
803.207	0.32067	0.28744	0.06294	0.05008
804.171	0.32031	0.28725	0.06311	0.05
805.135	0.3199	0.28709	0.06335	0.04981
806.099	0.31954	0.28694	0.06354	0.04954
807.063	0.31929	0.28675	0.0636	0.04923
808.028	0.31916	0.28646	0.06349	0.04894
808.992	0.3191	0.28608	0.06325	0.04875
809.956	0.319	0.28565	0.06294	0.04872
810.92	0.31884	0.28523	0.06266	0.04887
811.885	0.31864	0.28486	0.06247	0.04913
812.849	0.31848	0.28457	0.06239	0.04934
813.813	0.31843	0.28431	0.06239	0.0494
814.777	0.31846	0.28403	0.06235	0.0493
815.741	0.31844	0.28372	0.06217	0.04911
816.706	0.31824	0.28337	0.06181	0.04898
817.67	0.3178	0.28305	0.06129	0.04898
818.634	0.31717	0.28282	0.06075	0.04911
819.598	0.31652	0.2827	0.06038	0.0493
820.563	0.31601	0.28268	0.06034	0.04948
821.527	0.31575	0.28273	0.0607	0.04963
822.491	0.31574	0.28279	0.06135	0.04977
823.455	0.31592	0.28284	0.06204	0.04992
824.42	0.31621	0.2829	0.06247	0.05004
825.384	0.31655	0.28299	0.06246	0.05007
826.348	0.31688	0.2831	0.06203	0.04997
827.312	0.31714	0.28319	0.06139	0.04972
828.277	0.31723	0.2832	0.06083	0.04941
829.241	0.31709	0.28307	0.06055	0.04912
830.205	0.31671	0.2828	0.06055	0.0489
831.169	0.31614	0.28244	0.06064	0.04873
832.134	0.31549	0.28205	0.0606	0.04854
833.098	0.31486	0.28164	0.06029	0.04827
834.062	0.31434	0.28117	0.05973	0.04787
835.026	0.31395	0.28059	0.05906	0.0474
835.99	0.31369	0.27987	0.05842	0.04695
836.955	0.31353	0.27908	0.05788	0.04662
837.919	0.31339	0.27834	0.05744	0.04649
838.883	0.31321	0.27778	0.05705	0.04654
839.847	0.31296	0.27745	0.05672	0.0467
840.812	0.31267	0.27734	0.05648	0.04685
841.776	0.31241	0.27737	0.0564	0.04693
842.74	0.31225	0.27744	0.05649	0.04692
843.704	0.31223	0.2775	0.05672	0.04689
844.668	0.31231	0.27753	0.05701	0.04692
845.633	0.31239	0.27755	0.05726	0.04703
846.597	0.31238	0.27756	0.05736	0.04716
847.561	0.31227	0.27756	0.05725	0.04724
848.525	0.3121	0.27757	0.05691	0.04721
849.49	0.31193	0.2776	0.0564	0.04708
850.454	0.31182	0.27764	0.05581	0.04698
851.418	0.31175	0.27767	0.05532	0.047
852.382	0.31166	0.27761	0.05503	0.04718
853.347	0.31148	0.2774	0.05501	0.04746
854.311	0.31117	0.27701	0.05518	0.04769
855.275	0.31073	0.2765	0.05539	0.04771
856.239	0.31019	0.27596	0.05544	0.04744
857.204	0.30959	0.27548	0.0552	0.0469
858.168	0.30896	0.2751	0.05467	0.0462
859.132	0.30832	0.27478	0.05396	0.04552
860.096	0.30769	0.27446	0.05325	0.04502
861.061	0.30711	0.27409	0.0527	0.04478
862.025	0.30663	0.2737	0.05236	0.04484
862.989	0.30626	0.27337	0.05219	0.0451
863.953	0.30603	0.27323	0.05206	0.0454
864.917	0.30593	0.27335	0.05187	0.04558
865.882	0.30596	0.27372	0.05162	0.04554
866.846	0.3061	0.27429	0.05141	0.04531
867.81	0.30638	0.27499	0.05137	0.04501
868.774	0.30681	0.2758	0.05159	0.04483
869.739	0.30743	0.27676	0.05201	0.04487
870.703	0.30824	0.27795	0.05248	0.04511
871.667	0.30919	0.27944	0.05281	0.04538
872.631	0.31026	0.28125	0.05287	0.0455
873.596	0.31139	0.28332	0.05263	0.04534
874.56	0.31255	0.2855	0.05223	0.04491
875.524	0.31373	0.28758	0.05183	0.04436
876.488	0.31488	0.28937	0.05162	0.04386
877.452	0.3159	0.29071	0.05165	0.04357
878.417	0.31665	0.29152	0.05189	0.04351
879.381	0.31697	0.29176	0.05221	0.04365
880.345	0.31678	0.2915	0.05249	0.0439
881.309	0.31609	0.29079	0.05265	0.04418
882.274	0.31503	0.28971	0.0527	0.04448
883.238	0.31376	0.28834	0.05269	0.04477
884.202	0.31242	0.28673	0.05268	0.04501
885.166	0.31108	0.28494	0.05265	0.04515
886.131	0.30975	0.28303	0.05254	0.04512
887.095	0.3084	0.2811	0.05225	0.04492
888.059	0.30705	0.27925	0.05174	0.04466
889.023	0.30577	0.27757	0.05108	0.04448
889.987	0.30466	0.27616	0.0504	0.04448
890.952	0.30378	0.27504	0.04983	0.04464
891.916	0.30313	0.2742	0.04947	0.04485
892.88	0.30263	0.27356	0.04933	0.04497
893.844	0.3022	0.27305	0.04936	0.04492
894.809	0.30178	0.27261	0.04947	0.04474
895.773	0.30138	0.2722	0.04963	0.04455
896.737	0.30104	0.27183	0.04981	0.04446
897.701	0.30082	0.27153	0.05001	0.0445
898.666	0.30073	0.2713	0.05019	0.04461
899.63	0.30076	0.27113	0.05035	0.04473
900.594	0.30083	0.27099	0.05045	0.04484
901.558	0.30092	0.27087	0.05049	0.04497
902.523	0.30098	0.27076	0.05048	0.04514
903.487	0.30103	0.27071	0.05047	0.04534
904.451	0.30107	0.27073	0.05051	0.04547
905.415	0.30113	0.27083	0.05064	0.04545
906.38	0.30122	0.27098	0.05085	0.04525
907.344	0.30134	0.27113	0.05108	0.04496
908.308	0.30146	0.27124	0.05127	0.04474
909.272	0.30159	0.27128	0.05138	0.04474
910.236	0.30171	0.27129	0.05142	0.04501
911.201	0.30184	0.27132	0.05146	0.04549
912.165	0.30203	0.27144	0.05157	0.04602
913.129	0.30231	0.27169	0.05178	0.04644
914.093	0.3027	0.27208	0.05209	0.04667
915.058	0.30315	0.27254	0.05242	0.04673
916.022	0.30362	0.27299	0.05271	0.0467
916.986	0.30402	0.27338	0.05293	0.0467
917.95	0.30432	0.27368	0.05313	0.04681
918.914	0.30453	0.27393	0.05335	0.04706
919.879	0.30473	0.27419	0.05365	0.0474
920.843	0.30505	0.27452	0.05401	0.04774
921.807	0.30556	0.27494	0.0544	0.04801
922.771	0.30626	0.27543	0.05478	0.04816
923.736	0.30707	0.27594	0.05514	0.04819
924.7	0.30786	0.27641	0.05548	0.04815
925.664	0.3085	0.2768	0.05578	0.0481
926.628	0.30891	0.27708	0.05601	0.04808
927.593	0.30912	0.27727	0.05611	0.04811
928.557	0.3092	0.27738	0.05603	0.04815
929.521	0.30923	0.27745	0.05581	0.04818
930.485	0.3093	0.2775	0.05553	0.04819
931.449	0.30944	0.27751	0.05536	0.0482
932.414	0.30964	0.27748	0.0554	0.04823
933.378	0.30986	0.27739	0.05565	0.04829
934.342	0.31006	0.27725	0.05604	0.04837
935.307	0.31023	0.27707	0.05641	0.04842
936.271	0.31041	0.27687	0.05666	0.04844
937.235	0.31064	0.27669	0.0568	0.04844
938.199	0.31098	0.27655	0.05688	0.04842
939.163	0.31144	0.27649	0.05697	0.04839
940.128	0.31198	0.27655	0.0571	0.04834
941.092	0.31254	0.27676	0.05722	0.04825
942.056	0.31305	0.27714	0.05725	0.04811
943.02	0.31348	0.27766	0.0572	0.04794
943.985	0.31388	0.27821	0.05708	0.04781
944.949	0.31428	0.27869	0.057	0.04778
945.913	0.31472	0.27898	0.05703	0.04787
946.877	0.31523	0.27907	0.05717	0.0481
947.841	0.31576	0.279	0.0574	0.04842
948.806	0.31627	0.27889	0.05764	0.0488
949.77	0.31674	0.27889	0.05787	0.04919
950.734	0.31717	0.27907	0.05808	0.04956
951.698	0.3176	0.27946	0.0583	0.04986
952.663	0.31804	0.27998	0.05853	0.05007
953.627	0.31854	0.28052	0.05874	0.05018
954.591	0.31907	0.28098	0.05886	0.05019
955.555	0.31962	0.2813	0.05888	0.05013
956.52	0.32016	0.28148	0.05879	0.05007
957.484	0.32063	0.28157	0.05868	0.05005
958.448	0.32103	0.28164	0.05863	0.05013
959.412	0.32135	0.28175	0.05871	0.05029
960.376	0.32162	0.28194	0.05892	0.05053
961.341	0.32187	0.28221	0.05921	0.05078
962.305	0.32215	0.28256	0.05949	0.05103
963.269	0.3225	0.28299	0.05968	0.05124
964.234	0.32294	0.28349	0.05978	0.05141
965.198	0.32347	0.28407	0.05987	0.0516
966.162	0.32406	0.28474	0.06006	0.05186
967.126	0.32467	0.28553	0.06044	0.05223
968.09	0.32526	0.28644	0.06101	0.0527
969.055	0.32578	0.28742	0.06167	0.05325
970.019	0.3262	0.28843	0.06228	0.05376
970.983	0.32649	0.28936	0.06275	0.05416
971.947	0.32663	0.29016	0.06305	0.0544
972.912	0.32666	0.29076	0.06325	0.05449
973.876	0.32661	0.29118	0.06343	0.05449
974.84	0.3265	0.29143	0.06359	0.05441
975.804	0.32635	0.29153	0.06366	0.05424
976.769	0.32612	0.29148	0.06355	0.05392
977.733	0.32575	0.29129	0.06318	0.0534
978.697	0.32515	0.29093	0.06259	0.05272
979.661	0.32432	0.29041	0.0619	0.05196
980.625	0.32331	0.28977	0.06126	0.05128
981.59	0.32224	0.28908	0.06078	0.05078
982.554	0.32124	0.2884	0.06051	0.05054
983.518	0.32042	0.28781	0.0604	0.05051
984.482	0.31984	0.28737	0.06038	0.0506
985.447	0.31952	0.28716	0.0604	0.05074
986.411	0.31947	0.28723	0.06047	0.05087
987.375	0.31969	0.28764	0.06061	0.05099
988.339	0.32015	0.2884	0.06089	0.05112
989.303	0.32082	0.28948	0.06133	0.05128
990.268	0.32161	0.29079	0.0619	0.05145
991.232	0.32241	0.29222	0.06252	0.05159
992.196	0.32312	0.29363	0.06311	0.05167
993.16	0.32369	0.2949	0.06359	0.05165
994.125	0.32413	0.29595	0.06396	0.05153
995.089	0.32451	0.29676	0.06423	0.05134
996.053	0.32489	0.29733	0.06445	0.0511
997.017	0.3253	0.29772	0.06464	0.05084
997.982	0.3257	0.29795	0.06476	0.05058
998.946	0.32603	0.29805	0.06479	0.05033
999.91	0.32619	0.29803	0.0647	0.05009
1000.87	0.32618	0.29789	0.06451	0.04982
1001.84	0.32602	0.29765	0.06425	0.04948
1002.8	0.32578	0.29736	0.06401	0.04904
1003.77	0.32555	0.29708	0.06385	0.04852
1004.73	0.32541	0.29689	0.06382	0.04802
1005.7	0.32538	0.29682	0.06396	0.04769
1006.66	0.32545	0.2969	0.06426	0.04765
1007.62	0.32561	0.29711	0.0647	0.04792
1008.59	0.32583	0.29737	0.06518	0.04835
1009.55	0.32609	0.29764	0.06562	0.04875
1010.52	0.32637	0.29783	0.06593	0.04889
1011.48	0.32665	0.29792	0.06604	0.04868
1012.45	0.32688	0.29789	0.06594	0.04817
1013.41	0.32704	0.29775	0.06566	0.04754
1014.37	0.32709	0.29756	0.06525	0.04696
1015.34	0.32702	0.29736	0.06477	0.04653
1016.3	0.32682	0.29719	0.06428	0.04629
1017.27	0.32656	0.2971	0.06387	0.04621
1018.23	0.32629	0.2971	0.06362	0.04628
1019.19	0.3261	0.2972	0.06358	0.04649
1020.16	0.32607	0.29739	0.06372	0.04682
1021.12	0.32621	0.29765	0.06396	0.04721
1022.09	0.32655	0.298	0.06419	0.04757
1023.05	0.32705	0.29847	0.06436	0.04783
1024.02	0.3277	0.29913	0.0645	0.04801
1024.98	0.32849	0.30005	0.06471	0.04819
1025.94	0.32942	0.30127	0.06509	0.04844
1026.91	0.33051	0.30277	0.06554	0.0487
1027.87	0.33176	0.30451	0.06587	0.04878
1028.84	0.33315	0.3064	0.06579	0.04843
1029.8	0.33468	0.30841	0.06522	0.04754
1030.77	0.33635	0.31053	0.06435	0.0463
1031.73	0.33814	0.31279	0.06367	0.04519
1032.69	0.34008	0.31528	0.06374	0.04477
1033.66	0.34217	0.31801	0.06489	0.0454
1034.62	0.34445	0.32102	0.06706	0.04697
1035.59	0.34691	0.32426	0.06978	0.04902
1036.55	0.34956	0.32768	0.07246	0.05093
1037.52	0.35235	0.33122	0.07461	0.05221
1038.48	0.35522	0.33483	0.07605	0.05271
1039.44	0.35807	0.33844	0.07684	0.05256
1040.41	0.36083	0.342	0.07721	0.05205
1041.37	0.36339	0.34539	0.07735	0.05146
1042.34	0.36567	0.3485	0.07743	0.05097
1043.3	0.36759	0.35117	0.07753	0.05065
1044.26	0.36902	0.35326	0.0777	0.05049
1045.23	0.36988	0.35464	0.07792	0.05046
1046.19	0.37009	0.35525	0.07812	0.05048
1047.16	0.36963	0.35505	0.07817	0.05047
1048.12	0.36852	0.35406	0.07795	0.05034
1049.09	0.36682	0.35233	0.07741	0.05007
1050.05	0.36462	0.34992	0.0766	0.04969
1051.01	0.36198	0.34694	0.07569	0.0493
1051.98	0.35901	0.34352	0.07486	0.04899
1052.94	0.35581	0.33982	0.07423	0.04884
1053.91	0.35252	0.33603	0.07386	0.04885
1054.87	0.34928	0.33233	0.07375	0.04896
1055.84	0.34624	0.32892	0.07386	0.04914
1056.8	0.34351	0.32594	0.07414	0.04934
1057.76	0.34119	0.32349	0.07455	0.04958
1058.73	0.33932	0.3216	0.07502	0.04992
1059.69	0.33792	0.32024	0.07552	0.05037
1060.66	0.33694	0.31936	0.076	0.05094
1061.62	0.33631	0.31888	0.07646	0.05157
1062.59	0.33596	0.31873	0.07688	0.05215
1063.55	0.33579	0.31881	0.07725	0.05257
1064.51	0.33577	0.31904	0.07752	0.05279
1065.48	0.33584	0.31931	0.07767	0.05284
1066.44	0.33597	0.31958	0.07776	0.05283
1067.41	0.33614	0.31983	0.07788	0.05291
1068.37	0.33631	0.3201	0.07812	0.05314
1069.34	0.33646	0.32044	0.07847	0.05347
1070.3	0.33659	0.32084	0.07882	0.05378
1071.26	0.33671	0.32127	0.07901	0.0539
1072.23	0.33683	0.32161	0.07895	0.05378
1073.19	0.33692	0.32179	0.07874	0.05349
1074.16	0.33691	0.3218	0.07858	0.05317
1075.12	0.33674	0.32166	0.07863	0.05293
1076.08	0.33637	0.32143	0.0789	0.05279
1077.05	0.33582	0.32113	0.07916	0.05265
1078.01	0.33518	0.32073	0.0791	0.05241
1078.98	0.33459	0.32022	0.0785	0.05203
1079.94	0.33416	0.3196	0.07737	0.05156
1080.91	0.33392	0.31888	0.07594	0.05112
1081.87	0.33381	0.31808	0.07448	0.05078
1082.83	0.3337	0.31717	0.07318	0.0505
1083.8	0.33342	0.31611	0.07208	0.05021
1084.76	0.33287	0.31488	0.07113	0.04988
1085.73	0.33201	0.3135	0.07024	0.04951
1086.69	0.33089	0.31205	0.06942	0.04921
1087.66	0.3296	0.31062	0.0687	0.04905
1088.62	0.32825	0.30922	0.06811	0.04903
1089.58	0.32692	0.3078	0.06764	0.04908
1090.55	0.32562	0.30627	0.06724	0.04907
1091.51	0.32434	0.30456	0.06687	0.04894
1092.48	0.32306	0.30267	0.0665	0.0487
1093.44	0.32177	0.3007	0.06612	0.04843
1094.4	0.32046	0.29877	0.06574	0.04819
1095.37	0.31918	0.29699	0.06533	0.048
1096.33	0.31797	0.29541	0.06489	0.04783
1097.3	0.31687	0.29405	0.06441	0.04764
1098.26	0.31591	0.29289	0.06394	0.04743
1099.23	0.31508	0.29192	0.06356	0.04726
1100.19	0.31434	0.29106	0.06333	0.04717
1101.15	0.31367	0.29028	0.06326	0.04717
1102.12	0.31304	0.28953	0.0633	0.04722
1103.08	0.31245	0.28877	0.06337	0.04723
1104.05	0.31191	0.288	0.06334	0.04715
1105.01	0.31141	0.28727	0.06317	0.04698
1105.98	0.31093	0.28661	0.06284	0.04682
1106.94	0.31044	0.28605	0.06245	0.04679
1107.9	0.30994	0.28559	0.06209	0.04694
1108.87	0.30949	0.28521	0.06186	0.04724
1109.83	0.30916	0.28487	0.06179	0.04755
1110.8	0.30901	0.28455	0.06184	0.0477
1111.76	0.30905	0.28424	0.06193	0.0476
1112.73	0.30921	0.28396	0.06201	0.04732
1113.69	0.30941	0.28376	0.06206	0.04701
1114.65	0.30956	0.28363	0.06212	0.04686
1115.62	0.30963	0.28357	0.06222	0.04697
1116.58	0.30962	0.28357	0.06236	0.0473
1117.55	0.30961	0.28361	0.06247	0.04769
1118.51	0.30961	0.28366	0.06248	0.04798
1119.48	0.30966	0.28373	0.06233	0.04807
1120.44	0.30976	0.28382	0.06205	0.04798
1121.4	0.30987	0.28395	0.06172	0.0478
1122.37	0.31001	0.2841	0.06147	0.04767
1123.33	0.31016	0.28426	0.06137	0.04765
1124.3	0.31033	0.2844	0.06145	0.04774
1125.26	0.31051	0.2845	0.06168	0.0479
1126.22	0.31071	0.28454	0.06199	0.04805
1127.19	0.31091	0.28453	0.06231	0.04816
1128.15	0.31108	0.2845	0.0626	0.04821
1129.12	0.31123	0.2845	0.06282	0.04824
1130.08	0.31135	0.2846	0.06296	0.04828
1131.05	0.31147	0.28484	0.06303	0.04835
1132.01	0.31162	0.28519	0.06307	0.04846
1132.97	0.31184	0.28562	0.06312	0.04859
1133.94	0.31216	0.28607	0.06322	0.04872
1134.9	0.31258	0.28647	0.06338	0.04883
1135.87	0.31305	0.2868	0.06358	0.0489
1136.83	0.31353	0.28709	0.06378	0.04894
1137.8	0.314	0.2874	0.06395	0.04897
1138.76	0.31443	0.28777	0.06413	0.04905
1139.72	0.31483	0.28825	0.06435	0.04922
1140.69	0.31523	0.28883	0.06466	0.04952
1141.65	0.31566	0.28952	0.0651	0.04993
1142.62	0.31614	0.29028	0.06565	0.05045
1143.58	0.31671	0.2911	0.0663	0.05104
1144.55	0.31738	0.29196	0.06701	0.05165
1145.51	0.31811	0.29285	0.06774	0.05225
1146.47	0.31889	0.29377	0.06847	0.05278
1147.44	0.31967	0.29473	0.06918	0.05321
1148.4	0.32044	0.29572	0.06985	0.05354
1149.37	0.32119	0.29676	0.07048	0.05378
1150.33	0.32195	0.29784	0.07108	0.05395
1151.29	0.32275	0.29896	0.07168	0.05412
1152.26	0.32359	0.30011	0.07232	0.05436
1153.22	0.32446	0.30129	0.07301	0.05469
1154.19	0.32534	0.30248	0.07375	0.0551
1155.15	0.3262	0.30366	0.0745	0.05552
1156.12	0.32702	0.3048	0.07522	0.05589
1157.08	0.3278	0.30585	0.07586	0.05616
1158.04	0.32853	0.30678	0.07641	0.05632
1159.01	0.32922	0.30757	0.07688	0.05642
1159.97	0.32985	0.30824	0.07731	0.05652
1160.94	0.3304	0.30884	0.07772	0.05663
1161.9	0.33084	0.3094	0.07813	0.05677
1162.87	0.33117	0.30993	0.07849	0.05688
1163.83	0.33139	0.31042	0.07876	0.05694
1164.79	0.33152	0.31081	0.0789	0.05692
1165.76	0.33156	0.31107	0.0789	0.05683
1166.72	0.33155	0.31118	0.07879	0.0567
1167.69	0.33148	0.31112	0.0786	0.05651
1168.65	0.33133	0.3109	0.07834	0.05627
1169.62	0.33105	0.31051	0.07802	0.05597
1170.58	0.33061	0.30991	0.07759	0.05563
1171.54	0.32997	0.30908	0.07706	0.05526
1172.51	0.32914	0.30798	0.07642	0.0549
1173.47	0.32816	0.30665	0.07568	0.05451
1174.44	0.32712	0.30515	0.07488	0.05406
1175.4	0.32609	0.30356	0.07402	0.05351
1176.36	0.32514	0.30201	0.07312	0.05286
1177.33	0.32429	0.30059	0.07223	0.05219
1178.29	0.32353	0.29935	0.07138	0.05162
1179.26	0.32285	0.29832	0.07061	0.05123
1180.22	0.32222	0.2975	0.06993	0.05108
1181.19	0.32165	0.29686	0.06939	0.05112
1182.15	0.32117	0.29641	0.06898	0.05128
1183.11	0.32081	0.29614	0.06871	0.05145
1184.08	0.32059	0.29605	0.06858	0.05156
1185.04	0.32051	0.29612	0.06857	0.0516
1186.01	0.32055	0.29631	0.06864	0.05158
1186.97	0.32069	0.29659	0.06877	0.05158
1187.94	0.3209	0.2969	0.06892	0.05163
1188.9	0.32117	0.29724	0.06911	0.05178
1189.86	0.32149	0.29762	0.06935	0.05203
1190.83	0.32186	0.29808	0.06969	0.05235
1191.79	0.32231	0.29863	0.07012	0.05273
1192.76	0.32283	0.29931	0.07067	0.05312
1193.72	0.32345	0.30011	0.0713	0.05354
1194.69	0.32416	0.30101	0.07202	0.05398
1195.65	0.32498	0.30203	0.07281	0.05445
1196.61	0.32591	0.30318	0.07369	0.05496
1197.58	0.32698	0.30449	0.07468	0.05551
1198.54	0.3282	0.30596	0.07579	0.05611
1199.51	0.32959	0.30758	0.07702	0.05675
1200.47	0.33112	0.30933	0.07836	0.05742
1201.43	0.33276	0.31118	0.07977	0.05809
1202.4	0.33449	0.31311	0.08122	0.05876
1203.36	0.33628	0.31512	0.08269	0.05942
1204.33	0.33813	0.31723	0.08418	0.06008
1205.29	0.34002	0.31946	0.08572	0.06078
1206.26	0.34193	0.3218	0.08734	0.06156
1207.22	0.34385	0.32423	0.08909	0.06243
1208.18	0.34577	0.32674	0.09096	0.06334
1209.15	0.3477	0.32932	0.09291	0.06426
1210.11	0.34968	0.33195	0.09491	0.0651
1211.08	0.35172	0.33465	0.0969	0.06585
1212.04	0.35383	0.33738	0.09881	0.06653
1213.01	0.35599	0.3401	0.10062	0.06717
1213.97	0.35813	0.34273	0.1023	0.06783
1214.93	0.36021	0.34524	0.10387	0.0685
1215.9	0.36219	0.34757	0.10533	0.06916
1216.86	0.36404	0.34974	0.10675	0.06979
1217.83	0.36578	0.35176	0.10817	0.07036
1218.79	0.36743	0.35366	0.1096	0.07089
1219.76	0.36899	0.35548	0.11103	0.07141
1220.72	0.3705	0.35725	0.11243	0.07192
1221.68	0.37195	0.35899	0.11371	0.0724
1222.65	0.37334	0.36071	0.11481	0.0728
1223.61	0.37466	0.36239	0.11571	0.07309
1224.58	0.37592	0.36398	0.11644	0.07325
1225.54	0.37712	0.36544	0.11707	0.07331
1226.51	0.37824	0.3667	0.11767	0.07333
1227.47	0.37926	0.3677	0.11827	0.07336
1228.43	0.38014	0.36839	0.11885	0.0734
1229.4	0.38083	0.36878	0.11933	0.07343
1230.36	0.38127	0.36887	0.11961	0.07339
1231.33	0.38141	0.36869	0.11965	0.07326
1232.29	0.38123	0.36825	0.11942	0.07298
1233.25	0.38075	0.36756	0.11895	0.07253
1234.22	0.38002	0.36663	0.11825	0.0719
1235.18	0.37911	0.36546	0.11738	0.0711
1236.15	0.37809	0.3641	0.11638	0.07019
1237.11	0.37701	0.36263	0.11529	0.06926
1238.08	0.37595	0.36112	0.11418	0.06841
1239.04	0.37492	0.35966	0.11309	0.06773
1240	0.37393	0.3583	0.11207	0.06724
1240.97	0.37299	0.35706	0.11113	0.06689
1241.93	0.37209	0.35589	0.11026	0.0666
1242.9	0.3712	0.35473	0.10942	0.0663
1243.86	0.37033	0.35357	0.10861	0.06595
1244.83	0.3695	0.35239	0.1078	0.06556
1245.79	0.36874	0.35126	0.10701	0.06517
1246.75	0.36806	0.35022	0.10623	0.06481
1247.72	0.36747	0.34932	0.10547	0.06449
1248.68	0.36695	0.34857	0.10473	0.06421
1249.65	0.36647	0.34795	0.10402	0.06396
1250.61	0.36603	0.34742	0.10335	0.06376
1251.58	0.36562	0.34694	0.10275	0.06363
1252.54	0.36525	0.34651	0.10223	0.06361
1253.5	0.36494	0.34612	0.1018	0.06372
1254.47	0.3647	0.34579	0.10147	0.06393
1255.43	0.36453	0.34554	0.10121	0.0642
1256.4	0.3644	0.34536	0.10097	0.06446
1257.36	0.3643	0.34525	0.10075	0.06466
1258.32	0.3642	0.34517	0.10053	0.06478
1259.29	0.36406	0.3451	0.1003	0.06483
1260.25	0.36387	0.34499	0.10005	0.0648
1261.22	0.36363	0.34482	0.09974	0.06469
1262.18	0.36334	0.34456	0.09931	0.06444
1263.15	0.36301	0.34417	0.09872	0.06402
1264.11	0.36263	0.34364	0.09796	0.06345
1265.07	0.3622	0.34294	0.09708	0.06277
1266.04	0.3617	0.34207	0.09616	0.06209
1267	0.36113	0.341	0.09527	0.06147
1267.97	0.36047	0.33975	0.09444	0.06093
1268.93	0.3597	0.33834	0.09362	0.06044
1269.9	0.35884	0.3368	0.09275	0.05992
1270.86	0.35786	0.33518	0.09176	0.0593
1271.82	0.35677	0.33351	0.09065	0.05858
1272.79	0.35559	0.33182	0.08946	0.05782
1273.75	0.35435	0.33012	0.08825	0.05708
1274.72	0.35309	0.32843	0.08707	0.05639
1275.68	0.35186	0.32676	0.08595	0.05576
1276.65	0.35071	0.32514	0.0849	0.05519
1277.61	0.34967	0.32362	0.08393	0.05464
1278.57	0.34875	0.3222	0.08306	0.05413
1279.54	0.34794	0.32093	0.08234	0.05367
1280.5	0.34723	0.3198	0.08176	0.05328
1281.47	0.34659	0.31882	0.0813	0.053
1282.43	0.34601	0.31797	0.0809	0.05282
1283.39	0.34548	0.31725	0.08051	0.05274
1284.36	0.345	0.31663	0.08012	0.05273
1285.32	0.34456	0.31609	0.07973	0.05277
1286.29	0.34417	0.31561	0.07937	0.0528
1287.25	0.34381	0.31516	0.07905	0.05278
1288.22	0.34348	0.31473	0.07876	0.05271
1289.18	0.34318	0.31431	0.07845	0.05257
1290.14	0.34294	0.31391	0.07811	0.05241
1291.11	0.34277	0.31354	0.07775	0.05227
1292.07	0.34269	0.31324	0.0774	0.05218
1293.04	0.3427	0.31303	0.07709	0.05213
1294	0.34278	0.3129	0.07684	0.0521
1294.97	0.34289	0.31283	0.07665	0.05206
1295.93	0.34298	0.31279	0.07652	0.052
1296.89	0.34304	0.31277	0.07645	0.05195
1297.86	0.34305	0.31274	0.07643	0.05195
1298.82	0.34304	0.31274	0.07647	0.05204
1299.79	0.34303	0.31279	0.07653	0.05221
1300.75	0.34304	0.31287	0.07658	0.05243
1301.72	0.34309	0.313	0.0766	0.05264
1302.68	0.34317	0.31313	0.07657	0.0528
1303.64	0.34325	0.31324	0.07649	0.05286
1304.61	0.3433	0.3133	0.07638	0.05281
1305.57	0.34329	0.3133	0.07623	0.0527
1306.54	0.3432	0.31326	0.07603	0.05256
1307.5	0.34305	0.31319	0.0758	0.05245
1308.46	0.34286	0.3131	0.07558	0.05242
1309.43	0.34267	0.31302	0.07543	0.05248
1310.39	0.34253	0.31297	0.07539	0.05262
1311.36	0.34244	0.31294	0.07547	0.05279
1312.32	0.3424	0.31293	0.07563	0.05297
1313.29	0.3424	0.31294	0.07582	0.05314
1314.25	0.3424	0.31296	0.07595	0.05331
1315.21	0.3424	0.313	0.07599	0.05348
1316.18	0.34238	0.31305	0.07593	0.05364
1317.14	0.34237	0.31311	0.0758	0.05374
1318.11	0.3424	0.31318	0.07564	0.05372
1319.07	0.34247	0.31327	0.07552	0.05356
1320.04	0.34259	0.3134	0.07551	0.0533
1321	0.34277	0.3136	0.07562	0.05304
1321.96	0.34298	0.31389	0.07588	0.05287
1322.93	0.34322	0.3143	0.07624	0.05283
1323.89	0.34346	0.31483	0.07665	0.05292
1324.86	0.34369	0.31547	0.07707	0.0531
1325.82	0.3439	0.31616	0.07746	0.05329
1326.79	0.34411	0.31685	0.07782	0.05348
1327.75	0.34434	0.31749	0.07817	0.05363
1328.71	0.34462	0.31804	0.0785	0.05376
1329.68	0.34495	0.31847	0.0788	0.05387
1330.64	0.34529	0.31878	0.07907	0.05398
1331.61	0.3456	0.31897	0.0793	0.05409
1332.57	0.34581	0.31908	0.07951	0.05423
1333.53	0.34589	0.31911	0.07972	0.05444
1334.5	0.34589	0.31908	0.07998	0.05478
1335.46	0.34583	0.31901	0.08028	0.05526
1336.43	0.34578	0.31891	0.08063	0.05585
1337.39	0.34575	0.31878	0.08094	0.05645
1338.36	0.34567	0.31862	0.08111	0.05688
1339.32	0.34549	0.31842	0.08104	0.05699
1340.28	0.34514	0.31817	0.08068	0.05672
1341.25	0.34466	0.31786	0.08008	0.05612
1342.21	0.3441	0.31748	0.07933	0.05534
1343.18	0.34356	0.31706	0.07857	0.05457
1344.14	0.34309	0.31663	0.07788	0.05394
1345.11	0.34273	0.31622	0.07733	0.0535
1346.07	0.34245	0.31587	0.07693	0.05328
1347.03	0.34224	0.31559	0.07667	0.05324
1348	0.34206	0.31539	0.07652	0.05332
1348.96	0.34192	0.31527	0.07645	0.05348
1349.93	0.34181	0.31522	0.07645	0.05366
1350.89	0.34175	0.31524	0.0765	0.05383
1351.86	0.34174	0.31532	0.07659	0.05396
1352.82	0.34179	0.31547	0.0767	0.05406
1353.78	0.34191	0.3157	0.07684	0.05414
1354.75	0.34212	0.31603	0.077	0.05424
1355.71	0.34241	0.31647	0.07723	0.05444
1356.68	0.34281	0.31701	0.07759	0.05483
1357.64	0.34331	0.31765	0.07815	0.05546
1358.61	0.34395	0.3184	0.07894	0.05634
1359.57	0.34476	0.3193	0.07995	0.05739
1360.53	0.34574	0.3204	0.08111	0.05845
1361.5	0.34686	0.32174	0.08227	0.05928
1362.46	0.34802	0.32326	0.08327	0.05972
1363.43	0.34912	0.32488	0.08403	0.05976
1364.39	0.35013	0.32646	0.08461	0.05955
1365.35	0.35106	0.32795	0.08513	0.05931
1366.32	0.35197	0.32932	0.08568	0.05918
1367.28	0.35285	0.33057	0.08633	0.05921
1368.25	0.35366	0.33166	0.08702	0.05939
1369.21	0.35433	0.33255	0.0877	0.05969
1370.18	0.35484	0.33319	0.08831	0.06006
1371.14	0.35523	0.33357	0.08881	0.06049
1372.1	0.35556	0.33374	0.0892	0.0609
1373.07	0.35588	0.33377	0.08948	0.06121
1374.03	0.35618	0.33375	0.08962	0.06131
1375	0.35639	0.33375	0.08961	0.06113
1375.96	0.35646	0.33382	0.08947	0.06074
1376.93	0.35642	0.33396	0.08925	0.06024
1377.89	0.35632	0.33416	0.08899	0.05976
1378.85	0.35625	0.33437	0.08876	0.05937
1379.82	0.35623	0.33457	0.08856	0.05911
1380.78	0.35623	0.33474	0.08843	0.05896
1381.75	0.35622	0.33488	0.08839	0.05897
1382.71	0.35618	0.335	0.08844	0.05916
1383.67	0.35615	0.33511	0.08861	0.05954
1384.64	0.35617	0.3352	0.08888	0.0601
1385.6	0.35626	0.33524	0.08917	0.06073
1386.57	0.35636	0.33522	0.08941	0.06126
1387.53	0.3564	0.33513	0.0895	0.06151
1388.5	0.3563	0.33502	0.08943	0.06147
1389.46	0.35612	0.33494	0.08927	0.06127
1390.42	0.35595	0.33495	0.08912	0.06111
1391.39	0.3559	0.33506	0.08908	0.06116
1392.35	0.35604	0.33528	0.08921	0.06151
1393.32	0.35636	0.33557	0.08951	0.06214
1394.28	0.35681	0.3359	0.08996	0.06294
1395.25	0.35728	0.33623	0.09047	0.0637
1396.21	0.35772	0.33658	0.09093	0.06422
1397.17	0.3581	0.33698	0.09124	0.06439
1398.14	0.35844	0.33746	0.09139	0.06424
1399.1	0.35875	0.338	0.09142	0.06388
1400.07	0.35902	0.33859	0.09139	0.0635
1401.03	0.35927	0.33917	0.09139	0.06321
1402	0.35953	0.33972	0.09147	0.0631
1402.96	0.35982	0.34025	0.09164	0.06311
1403.92	0.36015	0.34076	0.09188	0.06315
1404.89	0.36046	0.34123	0.09214	0.06311
1405.85	0.36067	0.34159	0.09237	0.06293
1406.82	0.36072	0.3418	0.09258	0.06267
1407.78	0.36064	0.34182	0.09276	0.06242
1408.75	0.36049	0.34164	0.09293	0.06226
1409.71	0.36029	0.34131	0.09305	0.06219
1410.67	0.36006	0.34085	0.0931	0.06217
1411.64	0.35974	0.34033	0.09305	0.06214
1412.6	0.35931	0.33979	0.09294	0.06214
1413.57	0.35877	0.33928	0.09284	0.06226
1414.53	0.35824	0.33878	0.09281	0.06261
1415.49	0.35781	0.33828	0.09288	0.06321
1416.46	0.35756	0.33775	0.093	0.06398
1417.42	0.35747	0.33716	0.09306	0.0647
1418.39	0.35743	0.33655	0.09296	0.06509
1419.35	0.35727	0.336	0.09268	0.06504
1420.32	0.35695	0.33557	0.09229	0.06468
1421.28	0.35654	0.3353	0.09191	0.06426
1422.24	0.35616	0.33519	0.09157	0.06393
1423.21	0.3559	0.33524	0.09129	0.06372
1424.17	0.35577	0.33542	0.09107	0.0636
1425.14	0.35576	0.33574	0.09094	0.06355
1426.1	0.35591	0.33622	0.09097	0.06363
1427.07	0.35628	0.33691	0.09124	0.06389
1428.03	0.35696	0.33793	0.09182	0.06439
1428.99	0.35798	0.33939	0.09276	0.0651
1429.96	0.35925	0.34128	0.09399	0.06593
1430.92	0.36062	0.34348	0.09538	0.06682
1431.89	0.36199	0.3458	0.09683	0.06776
1432.85	0.36341	0.34815	0.09833	0.06884
1433.82	0.36511	0.35056	0.09997	0.07016
1434.78	0.3673	0.35317	0.10186	0.07174
1435.74	0.36995	0.35601	0.10398	0.07337
1436.71	0.37265	0.35892	0.10605	0.07466
1437.67	0.37484	0.36154	0.10771	0.07526
1438.64	0.37624	0.36362	0.10879	0.07522
1439.6	0.37704	0.36518	0.10939	0.07481
1440.56	0.37758	0.36637	0.10977	0.07437
1441.53	0.37813	0.36736	0.11011	0.07406
1442.49	0.37877	0.36818	0.11051	0.07398
1443.46	0.37945	0.36884	0.11096	0.07412
1444.42	0.38005	0.36929	0.11143	0.07444
1445.39	0.38049	0.36946	0.11179	0.07484
1446.35	0.38071	0.36931	0.11195	0.07515
1447.31	0.38065	0.36877	0.11182	0.07522
1448.28	0.38025	0.36781	0.11135	0.07494
1449.24	0.37943	0.36644	0.1106	0.07433
1450.21	0.37822	0.36474	0.10967	0.07354
1451.17	0.37674	0.36283	0.10868	0.07278
1452.14	0.37516	0.36081	0.10775	0.07224
1453.1	0.37363	0.3587	0.10691	0.07208
1454.06	0.37228	0.35643	0.10614	0.07237
1455.03	0.37111	0.35385	0.10531	0.07302
1455.99	0.36997	0.35081	0.10411	0.0736
1456.96	0.36855	0.34751	0.10226	0.07333
1457.92	0.36667	0.34445	0.09994	0.07183
1458.89	0.36451	0.34208	0.09769	0.06966
1459.85	0.36241	0.34037	0.09588	0.06766
1460.81	0.36061	0.33906	0.09458	0.06628
1461.78	0.35922	0.33794	0.09368	0.06561
1462.74	0.35828	0.3369	0.09306	0.06555
1463.71	0.35775	0.33593	0.09261	0.06587
1464.67	0.35746	0.33508	0.09227	0.06626
1465.63	0.35719	0.33441	0.09197	0.06643
1466.6	0.35681	0.33392	0.09175	0.06637
1467.56	0.35636	0.33359	0.09166	0.06628
1468.53	0.35603	0.33337	0.09175	0.06645
1469.49	0.35601	0.33328	0.09211	0.0671
1470.46	0.35647	0.33339	0.09278	0.06835
1471.42	0.35744	0.33379	0.09378	0.0701
1472.38	0.35872	0.33453	0.09495	0.07194
1473.35	0.3599	0.33552	0.096	0.07325
1474.31	0.36071	0.33661	0.09671	0.07365
1475.28	0.36119	0.33772	0.09711	0.07332
1476.24	0.36158	0.33889	0.09743	0.07272
1477.21	0.36215	0.34022	0.0979	0.07223
1478.17	0.36301	0.34178	0.0987	0.07208
1479.13	0.36421	0.34361	0.09989	0.07236
1480.1	0.36572	0.34568	0.10151	0.07303
1481.06	0.36748	0.34799	0.10349	0.07403
1482.03	0.36945	0.35054	0.10579	0.07528
1482.99	0.37156	0.35332	0.10833	0.07673
1483.96	0.37378	0.35629	0.11107	0.07839
1484.92	0.37613	0.35945	0.114	0.08034
1485.88	0.37873	0.36284	0.11718	0.08264
1486.85	0.38176	0.36663	0.12064	0.08526
1487.81	0.38539	0.37104	0.1244	0.08795
1488.78	0.38951	0.37615	0.12827	0.09022
1489.74	0.39368	0.38172	0.13195	0.09165
1490.7	0.39743	0.38727	0.13524	0.0923
1491.67	0.40064	0.39249	0.13824	0.0926
1492.63	0.40357	0.39742	0.14124	0.09307
1493.6	0.40664	0.4023	0.14452	0.094
1494.56	0.41022	0.4074	0.14832	0.09548
1495.53	0.41457	0.41294	0.15266	0.09741
1496.49	0.41967	0.41898	0.15739	0.09945
1497.45	0.42512	0.42541	0.16209	0.10119
1498.42	0.43031	0.432	0.16634	0.10232
1499.38	0.43483	0.4385	0.16994	0.10294
1500.35	0.43861	0.44477	0.173	0.10338
1501.31	0.44185	0.45075	0.17574	0.10393
1502.28	0.44486	0.45646	0.17834	0.10481
1503.24	0.44802	0.46195	0.18104	0.10623
1504.2	0.4518	0.46733	0.1842	0.10845
1505.17	0.45673	0.47271	0.18829	0.11165
1506.13	0.4628	0.47807	0.19343	0.1154
1507.1	0.46883	0.48309	0.19857	0.11821
1508.06	0.47317	0.48742	0.20208	0.11876
1509.03	0.47548	0.4911	0.20354	0.11747
1509.99	0.47661	0.49442	0.20381	0.1156
1510.95	0.4774	0.49755	0.20371	0.11398
1511.92	0.47827	0.50041	0.20365	0.11293
1512.88	0.47923	0.50276	0.20372	0.11249
1513.85	0.48006	0.5042	0.2038	0.11252
1514.81	0.48046	0.50446	0.20371	0.11274
1515.78	0.48019	0.5035	0.20327	0.11283
1516.74	0.47927	0.50161	0.20246	0.11257
1517.7	0.47791	0.49915	0.20138	0.11192
1518.67	0.47636	0.49634	0.20006	0.11095
1519.63	0.47474	0.4932	0.19848	0.1097
1520.6	0.47303	0.48978	0.19657	0.10823
1521.56	0.47122	0.48639	0.19446	0.10661
1522.52	0.46935	0.48341	0.19237	0.10501
1523.49	0.46749	0.481	0.19049	0.1035
1524.45	0.46565	0.47894	0.18876	0.10204
1525.42	0.46372	0.47682	0.18697	0.10047
1526.38	0.4616	0.47437	0.18499	0.09871
1527.35	0.45929	0.47167	0.1829	0.09689
1528.31	0.45689	0.46892	0.18091	0.09525
1529.27	0.45456	0.46625	0.17916	0.09402
1530.24	0.45235	0.4635	0.17762	0.09326
1531.2	0.45019	0.46033	0.17601	0.0928
1532.17	0.44792	0.4565	0.17405	0.09236
1533.13	0.44543	0.45222	0.17161	0.09165
1534.1	0.44278	0.44812	0.16894	0.09064
1535.06	0.44013	0.44471	0.16642	0.08957
1536.02	0.43765	0.44202	0.16426	0.08875
1536.99	0.43541	0.43961	0.16241	0.08838
1537.95	0.43341	0.4368	0.16068	0.08854
1538.92	0.43158	0.43296	0.15883	0.08916
1539.88	0.42971	0.42796	0.15672	0.08982
1540.85	0.42751	0.42262	0.15441	0.08976
1541.81	0.42487	0.41806	0.15206	0.08854
1542.77	0.42192	0.41457	0.1497	0.08648
1543.74	0.41889	0.41166	0.14725	0.08412
1544.7	0.41593	0.40886	0.14473	0.08181
1545.67	0.41313	0.40601	0.14225	0.07979
1546.63	0.41054	0.40315	0.13996	0.0782
1547.59	0.40817	0.40035	0.13795	0.07706
1548.56	0.40599	0.39764	0.13621	0.07631
1549.52	0.40395	0.39495	0.1346	0.07575
1550.49	0.40198	0.39221	0.13296	0.07521
1551.45	0.40002	0.3894	0.13117	0.07455
1552.42	0.39805	0.38658	0.12924	0.07384
1553.38	0.39611	0.38388	0.12731	0.07326
1554.34	0.39434	0.38139	0.12555	0.073
1555.31	0.39284	0.37909	0.12404	0.07322
1556.27	0.39167	0.3768	0.12267	0.07388
1557.24	0.39066	0.37415	0.12112	0.07458
1558.2	0.3893	0.37082	0.1189	0.07441
1559.17	0.38709	0.36707	0.11601	0.07265
1560.13	0.38417	0.36359	0.11311	0.0699
1561.09	0.38112	0.3607	0.11061	0.06728
1562.06	0.37826	0.35815	0.10845	0.0652
1563.02	0.37564	0.35567	0.10642	0.06364
1563.99	0.37324	0.3531	0.1044	0.06246
1564.95	0.37106	0.35045	0.10242	0.06161
1565.92	0.36913	0.34779	0.10055	0.06105
1566.88	0.36745	0.34521	0.09883	0.06072
1567.84	0.36589	0.34267	0.09718	0.06043
1568.81	0.36424	0.34013	0.09545	0.05993
1569.77	0.36235	0.33757	0.09356	0.05912
1570.74	0.3603	0.33511	0.09163	0.05813
1571.7	0.35828	0.33288	0.08985	0.05723
1572.66	0.35652	0.33092	0.08836	0.05665
1573.63	0.35513	0.32919	0.08713	0.05643
1574.59	0.35411	0.32759	0.08606	0.05647
1575.56	0.35331	0.32609	0.08502	0.0565
1576.52	0.3525	0.32469	0.08396	0.05619
1577.49	0.3515	0.32346	0.08291	0.05546
1578.45	0.35032	0.32238	0.08198	0.05453
1579.41	0.34912	0.32141	0.08121	0.05369
1580.38	0.34806	0.32054	0.08058	0.05308
1581.34	0.34727	0.31984	0.0801	0.05276
1582.31	0.34677	0.31941	0.07978	0.05271
1583.27	0.34657	0.31934	0.07965	0.05288
1584.24	0.34659	0.31964	0.07972	0.05321
1585.2	0.34678	0.32022	0.07999	0.05365
1586.16	0.34713	0.32102	0.08044	0.05417
1587.13	0.34764	0.322	0.08106	0.05476
1588.09	0.34833	0.32318	0.08186	0.05541
1589.06	0.34916	0.32459	0.08281	0.05611
1590.02	0.35012	0.32621	0.08393	0.05687
1590.99	0.35121	0.32801	0.08521	0.05771
1591.95	0.35246	0.32996	0.0867	0.05866
1592.91	0.35394	0.33207	0.08841	0.0597
1593.88	0.35565	0.33438	0.09033	0.0608
1594.84	0.35752	0.33688	0.09236	0.0619
1595.81	0.35949	0.33958	0.09441	0.06293
1596.77	0.36154	0.3425	0.09646	0.06391
1597.73	0.36372	0.34567	0.09856	0.0649
1598.7	0.36614	0.34917	0.10084	0.06598
1599.66	0.36892	0.3531	0.1034	0.0672
1600.63	0.37215	0.35757	0.10633	0.06859
1601.59	0.37586	0.3627	0.10967	0.07011
1602.56	0.38005	0.36859	0.11341	0.07175
1603.52	0.3847	0.37525	0.11753	0.0735
1604.48	0.38979	0.38265	0.12202	0.07537
1605.45	0.39533	0.39069	0.12687	0.07739
1606.41	0.4014	0.39931	0.13212	0.07954
1607.38	0.40811	0.40858	0.13781	0.0818
1608.34	0.4155	0.41855	0.14393	0.08408
1609.31	0.42332	0.42915	0.1503	0.08628
1610.27	0.43113	0.44003	0.15657	0.08829
1611.23	0.4385	0.45071	0.16243	0.09011
1612.2	0.44532	0.46089	0.16778	0.09179
1613.16	0.45191	0.47063	0.17283	0.09346
1614.13	0.4589	0.48026	0.17797	0.09522
1615.09	0.46678	0.49016	0.18357	0.09707
1616.06	0.47527	0.50026	0.18952	0.09883
1617.02	0.48315	0.50977	0.19507	0.10022
1617.98	0.48907	0.51775	0.19937	0.10114
1618.95	0.49271	0.52374	0.2022	0.10176
1619.91	0.49459	0.52779	0.20387	0.10227
1620.88	0.49535	0.52995	0.20474	0.10277
1621.84	0.4953	0.53006	0.20495	0.10318
1622.8	0.49441	0.52796	0.20449	0.10334
1623.77	0.49256	0.5239	0.20332	0.10308
1624.73	0.48977	0.51856	0.20154	0.1024
1625.7	0.48624	0.51258	0.1993	0.10144
1626.66	0.48216	0.50618	0.19668	0.1003
1627.63	0.47762	0.49941	0.19373	0.09904
1628.59	0.47278	0.4925	0.19056	0.09771
1629.55	0.46793	0.48598	0.18742	0.09642
1630.52	0.46336	0.48031	0.18456	0.09534
1631.48	0.45927	0.47552	0.18209	0.09463
1632.45	0.45562	0.4711	0.17991	0.09436
1633.41	0.45221	0.4662	0.17776	0.09447
1634.38	0.44875	0.46007	0.17535	0.09468
1635.34	0.44508	0.4528	0.17255	0.09443
1636.3	0.44132	0.44567	0.16965	0.09329
1637.27	0.43778	0.44005	0.16705	0.09137
1638.23	0.4346	0.43613	0.16485	0.08917
1639.2	0.43174	0.4333	0.1629	0.08709
1640.16	0.4291	0.43094	0.16107	0.08533
1641.13	0.42667	0.42875	0.15936	0.084
1642.09	0.4245	0.42665	0.15787	0.08318
1643.05	0.42269	0.42456	0.15665	0.08294
1644.02	0.42128	0.42226	0.15563	0.08321
1644.98	0.42018	0.41952	0.15459	0.08369
1645.95	0.41914	0.41636	0.15322	0.08385
1646.91	0.41785	0.41331	0.15149	0.08325
1647.88	0.41626	0.411	0.14969	0.08204
1648.84	0.41453	0.40957	0.14813	0.08075
1649.8	0.4129	0.40861	0.14691	0.07981
1650.77	0.41156	0.40743	0.14585	0.07936
1651.73	0.41053	0.40526	0.14458	0.07916
1652.7	0.40959	0.40169	0.14266	0.07853
1653.66	0.40824	0.39748	0.14004	0.07681
1654.62	0.4062	0.39409	0.1373	0.07427
1655.59	0.40373	0.39194	0.13494	0.07179
1656.55	0.40117	0.39046	0.13298	0.06982
1657.52	0.39876	0.38908	0.13125	0.06839
1658.48	0.3966	0.38745	0.12963	0.0674
1659.45	0.39472	0.38542	0.12802	0.06672
1660.41	0.39307	0.38291	0.12632	0.06615
1661.37	0.39146	0.37998	0.1244	0.06547
1662.34	0.38971	0.37686	0.12225	0.06451
1663.3	0.38772	0.37388	0.12	0.06335
1664.27	0.38564	0.37128	0.11789	0.06223
1665.23	0.38367	0.36903	0.11606	0.06139
1666.2	0.38197	0.36694	0.1145	0.06094
1667.16	0.38052	0.36471	0.11308	0.06079
1668.12	0.3792	0.36216	0.11162	0.06073
1669.09	0.3778	0.35929	0.10999	0.06047
1670.05	0.37615	0.3564	0.10821	0.05981
1671.02	0.37426	0.35384	0.1064	0.05883
1671.98	0.37229	0.35168	0.10465	0.05776
1672.95	0.37039	0.34974	0.10291	0.05675
1673.91	0.36861	0.34777	0.10104	0.05581
1674.87	0.36693	0.34564	0.09899	0.05486
1675.84	0.36526	0.34338	0.09687	0.05389
1676.8	0.36356	0.34118	0.09489	0.05298
1677.77	0.36184	0.33915	0.09324	0.05227
1678.73	0.36019	0.33729	0.09197	0.05189
1679.69	0.35872	0.3355	0.09101	0.05189
1680.66	0.35754	0.33367	0.09024	0.05223
1681.62	0.35669	0.33168	0.08942	0.05278
1682.59	0.35607	0.32947	0.0883	0.05325
1683.55	0.35535	0.32716	0.08665	0.05316
1684.52	0.35422	0.32504	0.08465	0.05233
1685.48	0.35267	0.32332	0.08275	0.05106
1686.44	0.35097	0.32196	0.08118	0.04984
1687.41	0.34938	0.32081	0.0799	0.04884
1688.37	0.348	0.31977	0.0787	0.04803
1689.34	0.34684	0.3188	0.07749	0.04732
1690.3	0.34591	0.31793	0.07627	0.04668
1691.27	0.34521	0.31722	0.07514	0.04621
1692.23	0.34479	0.31668	0.07419	0.04604
1693.19	0.34467	0.31634	0.07351	0.04632
1694.16	0.34486	0.31619	0.07312	0.04714
1695.12	0.34528	0.31622	0.07297	0.04845
1696.09	0.34578	0.31634	0.0729	0.04995
1697.05	0.34613	0.31633	0.07267	0.05115
1698.02	0.34599	0.31577	0.07192	0.0515
1698.98	0.34499	0.31422	0.07039	0.05071
1699.94	0.34294	0.31151	0.06807	0.04888
1700.91	0.33997	0.30787	0.06528	0.04654
1701.87	0.33645	0.30377	0.0624	0.04417
1702.84	0.33275	0.29946	0.05957	0.04199
1703.8	0.32905	0.29494	0.05669	0.0399
1704.76	0.3254	0.29013	0.05359	0.03776
1705.73	0.32184	0.28512	0.05028	0.03551
1706.69	0.31847	0.2803	0.04699	0.03328
1707.66	0.31543	0.27613	0.04407	0.0313
1708.62	0.3128	0.27284	0.04172	0.02976
1709.59	0.31054	0.2703	0.03988	0.02867
1710.55	0.30858	0.26821	0.03838	0.02799
1711.51	0.30688	0.26634	0.03711	0.02764
1712.48	0.3055	0.26461	0.03603	0.02764
1713.44	0.30454	0.26305	0.03521	0.028
1714.41	0.30409	0.26174	0.0347	0.02866
1715.37	0.30411	0.26067	0.03443	0.02938
1716.34	0.30434	0.25978	0.03415	0.0297
1717.3	0.30434	0.25899	0.03359	0.02923
1718.26	0.30377	0.25823	0.03268	0.02805
1719.23	0.30271	0.25749	0.03158	0.02662
1720.19	0.30144	0.25677	0.0305	0.02532
1721.16	0.30025	0.25608	0.02951	0.02427
1722.12	0.29931	0.25542	0.02864	0.02342
1723.09	0.2987	0.25483	0.02787	0.02269
1724.05	0.2984	0.25434	0.02724	0.02208
1725.01	0.29832	0.25396	0.02677	0.02165
1725.98	0.29834	0.25364	0.02649	0.02151
1726.94	0.29834	0.25335	0.02638	0.02171
1727.91	0.29828	0.25305	0.02644	0.02226
1728.87	0.2982	0.25277	0.02665	0.02308
1729.83	0.29818	0.25253	0.02698	0.02407
1730.8	0.29833	0.25238	0.02741	0.02513
1731.76	0.2987	0.25232	0.02785	0.02607
1732.73	0.29919	0.25234	0.02815	0.02664
1733.69	0.29953	0.25235	0.02813	0.0266
1734.66	0.29945	0.2523	0.02774	0.02598
1735.62	0.29896	0.25215	0.02714	0.0251
1736.58	0.29827	0.25192	0.02653	0.02432
1737.55	0.29768	0.25166	0.02604	0.02385
1738.51	0.29734	0.2514	0.02572	0.02374
1739.48	0.29732	0.25116	0.02559	0.02393
1740.44	0.29752	0.25098	0.02561	0.02426
1741.41	0.29777	0.25086	0.0257	0.02455
1742.37	0.29791	0.25078	0.02577	0.02465
1743.33	0.29788	0.25071	0.02579	0.0246
1744.3	0.29772	0.25064	0.02579	0.02456
1745.26	0.29753	0.25054	0.02584	0.0247
1746.23	0.29741	0.25043	0.02601	0.02514
1747.19	0.29742	0.25033	0.0263	0.02582
1748.16	0.29757	0.25028	0.02659	0.02651
1749.12	0.29776	0.2503	0.02668	0.02682
1750.08	0.29784	0.25038	0.02642	0.02648
1751.05	0.29769	0.25046	0.02581	0.02553
1752.01	0.29731	0.25045	0.02506	0.02435
1752.98	0.29683	0.25032	0.02437	0.02334
1753.94	0.2964	0.25008	0.02388	0.02271
1754.9	0.29611	0.24978	0.02363	0.02249
1755.87	0.29595	0.24949	0.02357	0.02259
1756.83	0.29588	0.24926	0.02366	0.02284
1757.8	0.29584	0.24915	0.02381	0.02313
1758.76	0.29579	0.24915	0.02397	0.02336
1759.73	0.29577	0.24923	0.02406	0.02346
1760.69	0.29577	0.24934	0.02402	0.02339
1761.65	0.29576	0.24943	0.0238	0.0231
1762.62	0.29565	0.24947	0.02342	0.02266
1763.58	0.29541	0.24946	0.02301	0.02222
1764.55	0.29507	0.2494	0.02268	0.02198
1765.51	0.29471	0.24931	0.02253	0.02209
1766.48	0.29445	0.24922	0.02256	0.02257
1767.44	0.29434	0.2491	0.02274	0.02333
1768.4	0.29442	0.24898	0.02297	0.0242
1769.37	0.29468	0.24885	0.0232	0.02499
1770.33	0.29509	0.24873	0.02337	0.02552
1771.3	0.29554	0.24867	0.02344	0.02566
1772.26	0.29587	0.24866	0.0234	0.02539
1773.23	0.29594	0.24869	0.02324	0.0248
1774.19	0.29569	0.24872	0.02301	0.02407
1775.15	0.29524	0.24873	0.0228	0.02338
1776.12	0.29476	0.24872	0.02267	0.02288
1777.08	0.29439	0.2487	0.02263	0.02261
1778.05	0.29422	0.2487	0.02266	0.02254
1779.01	0.29423	0.2487	0.02268	0.02259
1779.97	0.2943	0.2487	0.02262	0.02266
1780.94	0.29435	0.24866	0.02245	0.02268
1781.9	0.29431	0.24857	0.02222	0.02261
1782.87	0.29423	0.24845	0.022	0.02246
1783.83	0.29414	0.24831	0.02184	0.02225
1784.8	0.29406	0.24819	0.02175	0.02199
1785.76	0.29397	0.2481	0.02171	0.02175
1786.72	0.29384	0.24802	0.02174	0.02164
1787.69	0.29371	0.24796	0.02185	0.0218
1788.65	0.29367	0.24791	0.02207	0.02229
1789.62	0.29381	0.24785	0.02238	0.02309
1790.58	0.29415	0.2478	0.02273	0.024
1791.55	0.29457	0.24776	0.02303	0.02473
1792.51	0.29484	0.24774	0.02323	0.025
1793.47	0.29476	0.24775	0.02337	0.02481
1794.44	0.29436	0.24778	0.02354	0.02436
1795.4	0.29383	0.2478	0.02375	0.02389
1796.37	0.29339	0.24779	0.02394	0.02349
1797.33	0.29321	0.24774	0.02399	0.02317
1798.3	0.29333	0.24765	0.0238	0.02292
1799.26	0.29367	0.24756	0.02338	0.02273
1800.22	0.29404	0.24753	0.02283	0.02263
1801.19	0.29424	0.24758	0.02229	0.02259
1802.15	0.29416	0.24769	0.02189	0.02256
1803.12	0.29384	0.24781	0.02162	0.02245
1804.08	0.2934	0.24787	0.02145	0.02225
1805.05	0.29297	0.24785	0.02134	0.02203
1806.01	0.29267	0.24775	0.02127	0.02189
1806.97	0.29254	0.24761	0.02128	0.02193
1807.94	0.29257	0.2475	0.02137	0.02215
1808.9	0.2927	0.24742	0.0215	0.02244
1809.87	0.29283	0.24739	0.02163	0.02266
1810.83	0.29287	0.24738	0.02166	0.02268
1811.79	0.29276	0.24737	0.02157	0.02249
1812.76	0.29252	0.24734	0.02137	0.02219
1813.72	0.29223	0.2473	0.02112	0.02189
1814.69	0.29199	0.2473	0.02086	0.02165
1815.65	0.29184	0.24736	0.02065	0.02147
1816.62	0.2918	0.24746	0.0205	0.02134
1817.58	0.29178	0.24758	0.02042	0.02125
1818.54	0.29172	0.24765	0.02043	0.02122
1819.51	0.2916	0.24763	0.0205	0.0213
1820.47	0.29148	0.24751	0.02065	0.02151
1821.44	0.29146	0.24732	0.02087	0.02182
1822.4	0.2916	0.24713	0.02118	0.02217
1823.37	0.29188	0.247	0.02153	0.02247
1824.33	0.29219	0.24694	0.02186	0.02269
1825.29	0.29239	0.24694	0.02211	0.02285
1826.26	0.29245	0.24696	0.0222	0.02304
1827.22	0.29239	0.24697	0.02214	0.02331
1828.19	0.29232	0.24695	0.02194	0.02363
1829.15	0.29226	0.24692	0.02167	0.02385
1830.12	0.29219	0.2469	0.02139	0.02379
1831.08	0.29203	0.24686	0.02116	0.02339
1832.04	0.29177	0.24681	0.021	0.02275
1833.01	0.29145	0.24674	0.0209	0.02208
1833.97	0.2912	0.24667	0.02084	0.02155
1834.94	0.29109	0.24664	0.02078	0.02125
1835.9	0.29112	0.24666	0.02073	0.02117
1836.86	0.2912	0.24673	0.02067	0.02126
1837.83	0.29121	0.24681	0.02062	0.02145
1838.79	0.29111	0.24687	0.02061	0.02172
1839.76	0.29095	0.24688	0.02065	0.02209
1840.72	0.29088	0.24686	0.02077	0.02259
1841.69	0.29103	0.24682	0.02099	0.02322
1842.65	0.29143	0.24678	0.02128	0.02387
1843.61	0.29192	0.24677	0.02155	0.02435
1844.58	0.29226	0.24679	0.02168	0.02444
1845.54	0.29228	0.24681	0.02159	0.0241
1846.51	0.29202	0.2468	0.02129	0.02345
1847.47	0.29164	0.24676	0.02087	0.02271
1848.44	0.29129	0.24668	0.02045	0.02207
1849.4	0.29106	0.24658	0.02013	0.02162
1850.36	0.29093	0.24651	0.01998	0.02142
1851.33	0.29083	0.24649	0.02001	0.02146
1852.29	0.29073	0.24653	0.02019	0.02167
1853.26	0.29062	0.24663	0.02043	0.02196
1854.22	0.29054	0.24672	0.02065	0.02219
1855.19	0.29051	0.24675	0.02081	0.02229
1856.15	0.29053	0.24671	0.02088	0.0222
1857.11	0.29055	0.2466	0.02085	0.02195
1858.08	0.29052	0.24648	0.02072	0.02165
1859.04	0.29044	0.24638	0.02052	0.02139
1860.01	0.2903	0.24633	0.02027	0.02127
1860.97	0.29013	0.24631	0.02003	0.02133
1861.93	0.28998	0.24629	0.01988	0.02158
1862.9	0.28991	0.24625	0.01989	0.02199
1863.86	0.28995	0.2462	0.02008	0.02251
1864.83	0.29015	0.24618	0.02042	0.0231
1865.79	0.29052	0.24622	0.02084	0.02366
1866.76	0.29099	0.24636	0.02123	0.02408
1867.72	0.2914	0.2466	0.02147	0.02424
1868.68	0.29159	0.24687	0.02152	0.02409
1869.65	0.29144	0.2471	0.02145	0.02369
1870.61	0.29101	0.24721	0.02134	0.02323
1871.58	0.29047	0.24718	0.02129	0.02287
1872.54	0.29	0.24706	0.02127	0.02267
1873.51	0.2897	0.24691	0.02121	0.02258
1874.47	0.28958	0.2468	0.02103	0.02253
1875.43	0.28962	0.24677	0.0207	0.02242
1876.4	0.28974	0.24684	0.02028	0.0222
1877.36	0.28986	0.24697	0.01992	0.0219
1878.33	0.28996	0.24709	0.01976	0.02161
1879.29	0.29003	0.24716	0.01983	0.02141
1880.26	0.29009	0.24714	0.02004	0.02135
1881.22	0.29014	0.24705	0.02025	0.02138
1882.18	0.29016	0.24694	0.0203	0.02146
1883.15	0.29014	0.24687	0.0202	0.02155
1884.11	0.2901	0.24688	0.02004	0.02168
1885.08	0.29008	0.24696	0.01999	0.02188
1886.04	0.29012	0.2471	0.02014	0.0222
1887	0.29025	0.24724	0.02045	0.02261
1887.97	0.2904	0.24732	0.02077	0.02301
1888.93	0.29047	0.2473	0.02092	0.02329
1889.9	0.29038	0.24718	0.02087	0.0234
1890.86	0.29012	0.24702	0.02072	0.02338
1891.83	0.28979	0.24688	0.02066	0.02333
1892.79	0.28952	0.24681	0.02083	0.02331
1893.75	0.28941	0.24683	0.02116	0.02327
1894.72	0.28945	0.24694	0.0215	0.02314
1895.68	0.28956	0.24708	0.02163	0.02282
1896.65	0.2896	0.24723	0.02146	0.02235
1897.61	0.2895	0.24735	0.02108	0.02184
1898.58	0.28927	0.24744	0.0207	0.02146
1899.54	0.28899	0.2475	0.02052	0.02132
1900.5	0.28875	0.24751	0.02058	0.0214
1901.47	0.28859	0.24747	0.02076	0.02162
1902.43	0.28852	0.24739	0.02091	0.02185
1903.4	0.28851	0.24731	0.02091	0.02205
1904.36	0.28855	0.24724	0.0208	0.02223
1905.33	0.28863	0.24719	0.02072	0.02242
1906.29	0.28879	0.24716	0.02077	0.02265
1907.25	0.289	0.24714	0.02097	0.02285
1908.22	0.28922	0.24712	0.02117	0.02296
1909.18	0.28936	0.24711	0.02123	0.02291
1910.15	0.28938	0.24714	0.02106	0.02277
1911.11	0.28924	0.24718	0.02076	0.02265
1912.08	0.289	0.2472	0.02047	0.02265
1913.04	0.28875	0.24715	0.02034	0.02279
1914	0.28855	0.24699	0.02038	0.023
1914.97	0.28846	0.24674	0.02052	0.02318
1915.93	0.28847	0.24647	0.02068	0.02331
1916.9	0.28854	0.2463	0.02082	0.0234
1917.86	0.28861	0.24631	0.02101	0.02355
1918.82	0.28862	0.24654	0.02127	0.0238
1919.79	0.28856	0.24693	0.0216	0.02409
1920.75	0.28842	0.24738	0.02187	0.02428
1921.72	0.28823	0.24774	0.02195	0.02426
1922.68	0.28805	0.24793	0.02175	0.02399
1923.65	0.28791	0.24791	0.02131	0.02356
1924.61	0.28784	0.24769	0.02079	0.0231
1925.57	0.28782	0.24736	0.02037	0.02271
1926.54	0.28782	0.24703	0.02017	0.02244
1927.5	0.28779	0.24677	0.02019	0.02224
1928.47	0.28769	0.24662	0.02034	0.02209
1929.43	0.28755	0.24656	0.02052	0.02201
1930.4	0.28741	0.24654	0.02067	0.02201
1931.36	0.28733	0.24653	0.02076	0.02213
1932.32	0.28737	0.24652	0.02077	0.02231
1933.29	0.2875	0.2465	0.02066	0.02245
1934.25	0.28764	0.24649	0.02038	0.02243
1935.22	0.28768	0.24648	0.01989	0.02222
1936.18	0.28752	0.24646	0.01928	0.02189
1937.14	0.28716	0.24643	0.01875	0.02163
1938.11	0.2867	0.24641	0.01857	0.02169
1939.07	0.28632	0.24645	0.01895	0.02218
1940.04	0.28616	0.24659	0.01989	0.02307
1941	0.28629	0.24684	0.02112	0.02405
1941.97	0.28663	0.24717	0.0222	0.02471
1942.93	0.287	0.24753	0.02268	0.0247
1943.89	0.28718	0.24788	0.02242	0.02403
1944.86	0.28709	0.24815	0.02163	0.02306
1945.82	0.28681	0.24835	0.02076	0.02234
1946.79	0.28649	0.24846	0.02024	0.02225
1947.75	0.28628	0.24845	0.02026	0.02282
1948.72	0.28622	0.24834	0.0207	0.02371
1949.68	0.28628	0.24815	0.02128	0.02437
1950.64	0.28634	0.24795	0.02165	0.02439
1951.61	0.28636	0.24779	0.02166	0.02375
1952.57	0.28632	0.24772	0.02135	0.02281
1953.54	0.28625	0.24774	0.02097	0.02206
1954.5	0.28619	0.24781	0.02074	0.02188
1955.47	0.28614	0.24786	0.02081	0.02228
1956.43	0.28613	0.24783	0.02112	0.02296
1957.39	0.28621	0.2477	0.0215	0.02353
1958.36	0.28643	0.2475	0.02172	0.02371
1959.32	0.2868	0.24726	0.02165	0.02348
1960.29	0.28729	0.24705	0.0213	0.02302
1961.25	0.28776	0.24694	0.02079	0.02253
1962.22	0.28805	0.24694	0.02035	0.02215
1963.18	0.28804	0.24701	0.02019	0.02195
1964.14	0.28774	0.24703	0.02047	0.02199
1965.11	0.28731	0.24687	0.02118	0.02237
1966.07	0.28695	0.24645	0.02216	0.02313
1967.04	0.28684	0.24582	0.02309	0.0242
1968	0.28702	0.24517	0.02363	0.02537
1968.96	0.28733	0.24476	0.02367	0.02634
1969.93	0.28754	0.24477	0.02331	0.02693
1970.89	0.28742	0.2452	0.02285	0.02712
1971.86	0.28693	0.24587	0.02256	0.02704
1972.82	0.28624	0.24647	0.02254	0.02683
1973.79	0.28566	0.24677	0.02273	0.02655
1974.75	0.28548	0.24665	0.02296	0.02621
1975.71	0.28581	0.24622	0.02318	0.02585
1976.68	0.28655	0.24568	0.02351	0.02566
1977.64	0.2874	0.24525	0.02414	0.02589
1978.61	0.28807	0.24504	0.0251	0.02666
1979.57	0.28838	0.24506	0.02615	0.0278
1980.54	0.28833	0.2453	0.02681	0.02884
1981.5	0.28805	0.24568	0.02669	0.02927
1982.46	0.28767	0.24615	0.02565	0.02877
1983.43	0.28733	0.24662	0.02396	0.0274
1984.39	0.28708	0.24697	0.02216	0.02561
1985.36	0.28694	0.24712	0.02082	0.02397
1986.32	0.28686	0.24702	0.02028	0.02299
1987.29	0.2868	0.24671	0.02052	0.02283
1988.25	0.28675	0.24632	0.0212	0.02333
1989.21	0.28673	0.24598	0.02192	0.02411
1990.18	0.28677	0.24582	0.02237	0.02477
1991.14	0.28683	0.2459	0.02247	0.02504
1992.11	0.28682	0.2462	0.02229	0.0249
1993.07	0.28659	0.24662	0.02197	0.02447
1994.03	0.2861	0.24704	0.02164	0.02399
1995	0.28544	0.24737	0.02135	0.02364
1995.96	0.28482	0.24756	0.02117	0.02352
1996.93	0.28449	0.24761	0.02117	0.02365
1997.89	0.28458	0.24756	0.02136	0.02393
1998.86	0.28506	0.24745	0.02166	0.02425
1999.82	0.28574	0.24728	0.02194	0.02447
2000.78	0.28638	0.24703	0.02207	0.02457
2001.75	0.28686	0.24669	0.02205	0.02457
2002.71	0.28717	0.24632	0.02202	0.02457
2003.68	0.2874	0.24603	0.02213	0.02461
2004.64	0.28757	0.24597	0.02243	0.02464
2005.61	0.28762	0.24623	0.02276	0.02455
2006.57	0.28743	0.24676	0.02287	0.02426
2007.53	0.28696	0.24738	0.02257	0.02382
2008.5	0.28626	0.24783	0.02191	0.0234
2009.46	0.28552	0.24789	0.02118	0.02322
2010.43	0.28497	0.24753	0.02072	0.02339
2011.39	0.28472	0.24687	0.02075	0.02384
2012.36	0.2848	0.24616	0.02126	0.0244
2013.32	0.28514	0.24564	0.02204	0.02487
2014.28	0.28565	0.24545	0.02284	0.02515
2015.25	0.28624	0.24556	0.0234	0.02525
2016.21	0.28685	0.24584	0.02359	0.02522
2017.18	0.28738	0.24616	0.02338	0.02514
2018.14	0.28774	0.24647	0.02286	0.02507
2019.1	0.28781	0.24683	0.02224	0.02504
2020.07	0.28756	0.2473	0.02175	0.02511
2021.03	0.28707	0.24789	0.02154	0.02528
2022	0.28652	0.24847	0.02161	0.02551
2022.96	0.28612	0.24882	0.02179	0.02569
2023.93	0.28601	0.24876	0.02184	0.02571
2024.89	0.28617	0.24826	0.02162	0.02548
2025.85	0.28642	0.2475	0.02115	0.02504
2026.82	0.28658	0.24681	0.02058	0.02448
2027.78	0.28651	0.24649	0.0201	0.02393
2028.75	0.28625	0.2467	0.0198	0.02346
2029.71	0.28598	0.2473	0.01964	0.0231
2030.68	0.2859	0.24795	0.01954	0.02288
2031.64	0.28613	0.24826	0.01952	0.0228
2032.6	0.28662	0.24793	0.01969	0.0229
2033.57	0.28722	0.24699	0.0202	0.02319
2034.53	0.28772	0.24574	0.02112	0.02365
2035.5	0.28803	0.24469	0.02234	0.02421
2036.46	0.28813	0.24426	0.02356	0.02478
2037.43	0.28809	0.24459	0.02446	0.02524
2038.39	0.28796	0.24551	0.02481	0.02552
2039.35	0.28773	0.24658	0.02456	0.02555
2040.32	0.28741	0.24739	0.0239	0.02533
2041.28	0.28704	0.2477	0.02312	0.02495
2042.25	0.28673	0.24758	0.02255	0.02458
2043.21	0.28659	0.24728	0.02238	0.02442
2044.17	0.28668	0.24709	0.02256	0.02456
2045.14	0.28696	0.24711	0.02288	0.02494
2046.1	0.28732	0.24729	0.02301	0.02527
2047.07	0.28761	0.24745	0.02273	0.02526
2048.03	0.28772	0.24747	0.022	0.02471
2049	0.28766	0.24734	0.02103	0.02372
2049.96	0.28748	0.24714	0.02016	0.02263
2050.92	0.28725	0.24699	0.0197	0.02181
2051.89	0.28701	0.24691	0.01976	0.02148
2052.85	0.28678	0.24689	0.02026	0.0216
2053.82	0.28654	0.24687	0.02097	0.02193
2054.78	0.28629	0.24682	0.02163	0.02223
2055.75	0.28606	0.24672	0.02203	0.02236
2056.71	0.28584	0.24658	0.0221	0.02236
2057.67	0.28565	0.2464	0.02191	0.02236
2058.64	0.2855	0.24622	0.02158	0.02247
2059.6	0.28539	0.24606	0.02125	0.02272
2060.57	0.28531	0.24596	0.02102	0.02304
2061.53	0.28526	0.24598	0.02097	0.02336
2062.5	0.28524	0.24611	0.02109	0.02362
2063.46	0.28522	0.24632	0.0213	0.02378
2064.42	0.28517	0.24654	0.02149	0.02379
2065.39	0.2851	0.24673	0.0215	0.02362
2066.35	0.28502	0.24685	0.02127	0.02328
2067.32	0.28499	0.24691	0.0208	0.02286
2068.28	0.28505	0.24691	0.0202	0.02246
2069.25	0.28521	0.24685	0.01963	0.02222
2070.21	0.28546	0.24673	0.01921	0.02214
2071.17	0.28572	0.2466	0.01898	0.02215
2072.14	0.28592	0.24651	0.01891	0.02213
2073.1	0.286	0.24653	0.01893	0.022
2074.07	0.28597	0.24669	0.01901	0.02178
2075.03	0.28586	0.24693	0.01914	0.02156
2075.99	0.28575	0.2472	0.01933	0.02145
2076.96	0.28567	0.24739	0.01957	0.02147
2077.92	0.28563	0.24744	0.01982	0.02156
2078.89	0.28562	0.24736	0.01998	0.02162
2079.85	0.28562	0.24716	0.01998	0.02155
2080.82	0.28558	0.24692	0.0198	0.02133
2081.78	0.28551	0.24669	0.01948	0.02102
2082.74	0.28541	0.24655	0.01913	0.02072
2083.71	0.28528	0.24652	0.01888	0.02055
2084.67	0.28515	0.24659	0.01883	0.02058
2085.64	0.28503	0.24673	0.01907	0.02082
2086.6	0.28495	0.24687	0.01955	0.02123
2087.57	0.2849	0.24698	0.02016	0.02167
2088.53	0.28485	0.24702	0.02074	0.02201
2089.49	0.28479	0.24703	0.02109	0.02214
2090.46	0.2847	0.24703	0.02111	0.02205
2091.42	0.28462	0.24704	0.02078	0.02178
2092.39	0.28462	0.24709	0.02024	0.02148
2093.35	0.28473	0.24714	0.01966	0.02126
2094.32	0.28497	0.24718	0.0192	0.0212
2095.28	0.28525	0.24719	0.01893	0.02132
2096.24	0.28545	0.24716	0.01884	0.02153
2097.21	0.28547	0.24713	0.01882	0.02174
2098.17	0.2853	0.24715	0.01884	0.02186
2099.14	0.28504	0.24724	0.01888	0.02187
2100.1	0.28476	0.24735	0.019	0.02182
2101.06	0.28451	0.24744	0.01923	0.02179
2102.03	0.28428	0.24743	0.01955	0.02182
2102.99	0.28401	0.24733	0.01986	0.02188
2103.96	0.2837	0.24719	0.02003	0.02189
2104.92	0.28344	0.24708	0.01995	0.02176
2105.89	0.28335	0.24705	0.01964	0.02146
2106.85	0.28353	0.24708	0.0192	0.02108
2107.81	0.28397	0.24709	0.01878	0.02077
2108.78	0.28451	0.24704	0.01853	0.02066
2109.74	0.28496	0.24692	0.01849	0.02079
2110.71	0.28513	0.2468	0.01861	0.02106
2111.67	0.28497	0.24676	0.01883	0.02134
2112.64	0.28455	0.24684	0.01908	0.02151
2113.6	0.28402	0.24701	0.01931	0.02151
2114.56	0.28358	0.2472	0.01949	0.02139
2115.53	0.28334	0.24737	0.01956	0.0212
2116.49	0.28334	0.24744	0.01946	0.02098
2117.46	0.28351	0.24741	0.01917	0.02075
2118.42	0.28376	0.24724	0.01876	0.02057
2119.39	0.28397	0.24694	0.01837	0.02048
2120.35	0.28408	0.24655	0.01813	0.02052
2121.31	0.28407	0.24615	0.0181	0.02068
2122.28	0.28399	0.24588	0.01821	0.02087
2123.24	0.28391	0.24582	0.01835	0.02098
2124.21	0.28384	0.246	0.0184	0.02094
2125.17	0.28379	0.24634	0.01835	0.02077
2126.13	0.28372	0.2467	0.01824	0.02055
2127.1	0.28359	0.24695	0.01816	0.0204
2128.06	0.28337	0.24705	0.01811	0.02038
2129.03	0.2831	0.24701	0.01803	0.02046
2129.99	0.28283	0.24692	0.01788	0.02057
2130.96	0.28257	0.24687	0.01768	0.02069
2131.92	0.28232	0.24691	0.01752	0.02088
2132.88	0.28205	0.24701	0.01749	0.0212
2133.85	0.28175	0.24713	0.01759	0.02167
2134.81	0.28146	0.24722	0.01768	0.02217
2135.78	0.2813	0.24723	0.01762	0.02251
2136.74	0.28137	0.2472	0.01736	0.02252
2137.71	0.28173	0.24716	0.01704	0.02222
2138.67	0.28231	0.24717	0.01692	0.02179
2139.63	0.28294	0.24726	0.01719	0.02147
2140.6	0.28343	0.24741	0.01783	0.02141
2141.56	0.28364	0.24761	0.01857	0.02158
2142.53	0.28355	0.2478	0.01906	0.02182
2143.49	0.28324	0.24796	0.01909	0.02198
2144.46	0.28282	0.24806	0.01872	0.02203
2145.42	0.28244	0.24805	0.01823	0.02208
2146.38	0.28216	0.24792	0.01791	0.02225
2147.35	0.28204	0.24767	0.01789	0.02257
2148.31	0.28208	0.24734	0.01809	0.02297
2149.28	0.28224	0.24702	0.01836	0.02337
2150.24	0.28245	0.24682	0.01864	0.02378
2151.2	0.28256	0.24678	0.01901	0.02434
2152.17	0.28251	0.24688	0.01957	0.0251
2153.13	0.2823	0.24706	0.02025	0.02596
2154.1	0.28209	0.24721	0.02071	0.02658
2155.06	0.28212	0.24726	0.02053	0.02662
2156.03	0.28257	0.24716	0.01952	0.02598
2156.99	0.28341	0.24694	0.01799	0.02497
2157.95	0.28441	0.24663	0.01672	0.02416
2158.92	0.28518	0.24631	0.01656	0.02398
2159.88	0.28551	0.24605	0.01788	0.02439
2160.85	0.28542	0.24597	0.02026	0.02492
2161.81	0.28518	0.2461	0.0227	0.025
2162.78	0.28504	0.24644	0.02431	0.02445
2163.74	0.28508	0.24686	0.02472	0.02354
2164.7	0.28516	0.2472	0.02421	0.02279
2165.67	0.28503	0.24733	0.02339	0.02262
2166.63	0.28453	0.24721	0.02282	0.0231
2167.6	0.28367	0.2469	0.02269	0.02393
2168.56	0.28264	0.24652	0.02277	0.02462
2169.53	0.28175	0.2462	0.02268	0.0248
2170.49	0.28125	0.24597	0.02212	0.02436
2171.45	0.28129	0.24584	0.02107	0.02347
2172.42	0.28181	0.24578	0.01984	0.0225
2173.38	0.28262	0.24583	0.01885	0.02183
2174.35	0.28345	0.24603	0.01846	0.02169
2175.31	0.28402	0.24643	0.01875	0.02213
2176.27	0.2842	0.247	0.01953	0.02295
2177.24	0.28402	0.24758	0.02046	0.02386
2178.2	0.28363	0.24802	0.02124	0.02458
2179.17	0.28325	0.24819	0.02172	0.02494
2180.13	0.28306	0.2481	0.0219	0.02487
2181.1	0.28308	0.24789	0.02186	0.02446
2182.06	0.28322	0.2477	0.02163	0.02379
2183.02	0.28333	0.24764	0.02117	0.02298
2183.99	0.28334	0.24771	0.02046	0.02218
2184.95	0.28329	0.24785	0.01954	0.02154
2185.92	0.28331	0.24796	0.01862	0.02124
2186.88	0.28348	0.24801	0.01797	0.02138
2187.85	0.28378	0.24801	0.01779	0.02194
2188.81	0.28411	0.24795	0.01812	0.02271
2189.77	0.28431	0.24782	0.0188	0.02339
2190.74	0.28431	0.24757	0.01959	0.02375
2191.7	0.28416	0.24722	0.02025	0.02373
2192.67	0.28395	0.24683	0.02067	0.0235
2193.63	0.28381	0.24652	0.02087	0.02327
2194.6	0.28379	0.2464	0.02091	0.02318
2195.56	0.28385	0.24652	0.02081	0.02319
2196.52	0.28392	0.24681	0.02057	0.0231
2197.49	0.28395	0.24713	0.02017	0.02278
2198.45	0.28389	0.24732	0.01972	0.02228
2199.42	0.2837	0.24731	0.01938	0.02182
2200.38	0.28341	0.24709	0.01933	0.02167
2201.34	0.28305	0.24675	0.01963	0.02192
2202.31	0.2827	0.2464	0.02013	0.02241
2203.27	0.28246	0.24618	0.02055	0.02277
2204.24	0.2824	0.24617	0.02066	0.02272
2205.2	0.28253	0.24637	0.02036	0.02218
2206.17	0.28277	0.24674	0.01981	0.0214
2207.13	0.28299	0.24712	0.01927	0.02071
2208.09	0.28309	0.24738	0.01897	0.02039
2209.06	0.28304	0.24743	0.01899	0.02051
2210.02	0.28291	0.24728	0.01925	0.02093
2210.99	0.28281	0.24706	0.01959	0.02144
2211.95	0.28287	0.24694	0.01986	0.02189
2212.92	0.2831	0.24701	0.01998	0.02219
2213.88	0.28341	0.24725	0.01993	0.02231
2214.84	0.28364	0.24753	0.01975	0.02225
2215.81	0.28363	0.2477	0.01952	0.02204
2216.77	0.2833	0.24766	0.01935	0.02177
2217.74	0.28271	0.24743	0.01932	0.02158
2218.7	0.28204	0.24713	0.01943	0.02158
2219.67	0.28149	0.24691	0.01958	0.02176
2220.63	0.28122	0.24683	0.01962	0.02202
2221.59	0.28123	0.24687	0.01945	0.02218
2222.56	0.28143	0.24696	0.01908	0.02212
2223.52	0.28169	0.24699	0.01867	0.02182
2224.49	0.28194	0.24693	0.01839	0.02141
2225.45	0.28217	0.24684	0.01833	0.021
2226.41	0.28244	0.2468	0.01842	0.02069
2227.38	0.28279	0.24685	0.01852	0.02051
2228.34	0.28316	0.24693	0.01849	0.02044
2229.31	0.28342	0.24694	0.01833	0.02048
2230.27	0.28346	0.24676	0.01816	0.02065
2231.24	0.28322	0.24637	0.0181	0.02095
2232.2	0.2828	0.24589	0.01821	0.02133
2233.16	0.28239	0.24553	0.01843	0.02167
2234.13	0.2822	0.24547	0.01863	0.02184
2235.09	0.28232	0.24574	0.01872	0.02173
2236.06	0.2827	0.24624	0.01867	0.02136
2237.02	0.28317	0.24673	0.01851	0.02081
2237.99	0.28353	0.24704	0.01836	0.02025
2238.95	0.28366	0.24709	0.01828	0.01984
2239.91	0.28353	0.24697	0.0183	0.01965
2240.88	0.28327	0.24683	0.01834	0.01967
2241.84	0.283	0.24681	0.01832	0.01981
2242.81	0.28285	0.24698	0.01814	0.01994
2243.77	0.28286	0.24728	0.01781	0.01998
2244.74	0.28297	0.24762	0.01741	0.01991
2245.7	0.28311	0.24791	0.01708	0.0198
2246.66	0.28322	0.24807	0.01696	0.01968
2247.63	0.28325	0.2481	0.01705	0.01959
2248.59	0.28327	0.24803	0.0173	0.01947
2249.56	0.28332	0.2479	0.01758	0.01932
2250.52	0.28349	0.24778	0.01781	0.01916
2251.49	0.28378	0.24769	0.01798	0.01909
2252.45	0.28415	0.24764	0.0181	0.01922
2253.41	0.2845	0.24763	0.0182	0.01956
2254.38	0.28472	0.24759	0.01824	0.02003
2255.34	0.28476	0.24748	0.01818	0.02042
2256.31	0.28466	0.24732	0.018	0.02058
2257.27	0.2845	0.24712	0.01773	0.02044
2258.23	0.28439	0.24695	0.01748	0.02008
2259.2	0.28437	0.24685	0.01736	0.01966
2260.16	0.28443	0.2468	0.0174	0.01934
2261.13	0.28451	0.24677	0.01759	0.01919
2262.09	0.28457	0.24675	0.01779	0.01917
2263.06	0.2846	0.24674	0.01788	0.01917
2264.02	0.28463	0.24678	0.01778	0.01911
2264.98	0.28468	0.24688	0.0175	0.01897
2265.95	0.28475	0.24702	0.01715	0.01884
2266.91	0.28481	0.24711	0.01689	0.01878
2267.88	0.28486	0.24708	0.01681	0.01886
2268.84	0.2849	0.24688	0.01691	0.01904
2269.81	0.28499	0.24659	0.01712	0.01924
2270.77	0.28512	0.24633	0.01727	0.01935
2271.73	0.28527	0.24622	0.01729	0.01933
2272.7	0.28541	0.24632	0.01717	0.01921
2273.66	0.2855	0.24659	0.01698	0.01909
2274.63	0.28555	0.24695	0.01683	0.01903
2275.59	0.28561	0.24731	0.01678	0.01908
2276.56	0.28571	0.24759	0.01683	0.01921
2277.52	0.28586	0.24778	0.01695	0.01937
2278.48	0.28601	0.24786	0.01709	0.0195
2279.45	0.28611	0.24783	0.01723	0.01957
2280.41	0.28611	0.24771	0.01735	0.01957
2281.38	0.28603	0.2475	0.01742	0.01949
2282.34	0.28588	0.24726	0.01742	0.01936
2283.3	0.28573	0.24706	0.01733	0.01923
2284.27	0.28561	0.24695	0.01719	0.01913
2285.23	0.28559	0.24696	0.01704	0.01915
2286.2	0.28568	0.24708	0.01693	0.01929
2287.16	0.28589	0.24726	0.01688	0.01953
2288.13	0.2862	0.24742	0.01687	0.0198
2289.09	0.28654	0.2475	0.01686	0.02003
2290.05	0.28684	0.24747	0.01682	0.02018
2291.02	0.28701	0.24734	0.01676	0.02024
2291.98	0.28707	0.24715	0.01675	0.02028
2292.95	0.28705	0.24698	0.01684	0.02033
2293.91	0.28706	0.24688	0.01705	0.02043
2294.88	0.28717	0.24688	0.01737	0.02059
2295.84	0.28741	0.24699	0.01773	0.02079
2296.8	0.28775	0.24716	0.01804	0.021
2297.77	0.28809	0.24731	0.01825	0.02121
2298.73	0.28831	0.24741	0.01836	0.02142
2299.7	0.28836	0.24743	0.0184	0.02162
2300.66	0.28823	0.2474	0.01843	0.0218
2301.63	0.288	0.24734	0.01847	0.02195
2302.59	0.2878	0.24731	0.01855	0.02206
2303.55	0.28772	0.24736	0.01865	0.02218
2304.52	0.28784	0.24749	0.01875	0.02238
2305.48	0.28814	0.24768	0.01885	0.02272
2306.45	0.28854	0.24788	0.01895	0.02324
2307.41	0.28891	0.24802	0.01907	0.02387
2308.38	0.28919	0.24802	0.01917	0.02444
2309.34	0.28936	0.24786	0.01919	0.02475
2310.3	0.28949	0.24757	0.01905	0.02466
2311.27	0.28963	0.24727	0.01869	0.02418
2312.23	0.2898	0.24706	0.01815	0.02348
2313.2	0.28997	0.24698	0.01756	0.02281
2314.16	0.2901	0.24699	0.01705	0.02237
2315.12	0.29017	0.24699	0.01675	0.0222
2316.09	0.29027	0.24689	0.01667	0.02225
2317.05	0.29046	0.24669	0.01673	0.02234
2318.02	0.29077	0.24647	0.01678	0.02234
2318.98	0.29116	0.24637	0.01664	0.02214
2319.95	0.29156	0.24652	0.01619	0.02171
2320.91	0.29195	0.24694	0.01541	0.02111
2321.87	0.29244	0.24749	0.01448	0.02051
2322.84	0.29315	0.24795	0.01366	0.0201
2323.8	0.29411	0.24815	0.01321	0.02008
2324.77	0.29515	0.24805	0.01325	0.02055
2325.73	0.29594	0.24771	0.01375	0.02147
2326.7	0.29618	0.24728	0.01449	0.02262
2327.66	0.29578	0.24684	0.01516	0.02364
2328.62	0.29496	0.24643	0.01544	0.02412
2329.59	0.29419	0.24601	0.01511	0.02377
2330.55	0.29394	0.24555	0.01412	0.02259
2331.52	0.29441	0.24508	0.0126	0.02085
2332.48	0.2954	0.24472	0.01086	0.01897
2333.45	0.29651	0.24463	0.00923	0.0173
2334.41	0.29738	0.24492	0.00804	0.01603
2335.37	0.2979	0.24562	0.00753	0.01514
2336.34	0.29824	0.24658	0.00785	0.01459
2337.3	0.29864	0.24755	0.00894	0.01434
2338.27	0.29932	0.24822	0.01049	0.01437
2339.23	0.30025	0.24834	0.01204	0.01464
2340.19	0.30128	0.24783	0.01315	0.01501
2341.16	0.30216	0.24681	0.01361	0.01534
2342.12	0.30268	0.24561	0.0136	0.01566
2343.09	0.30261	0.24466	0.01356	0.01612
2344.05	0.30184	0.24426	0.01384	0.01692
2345.02	0.30054	0.24438	0.01441	0.01797
2345.98	0.29899	0.24475	0.01498	0.01899
2346.94	0.29748	0.24514	0.01534	0.01972
2347.91	0.29616	0.24545	0.0154	0.02004
2348.87	0.29515	0.2457	0.01515	0.01992
2349.84	0.29452	0.24588	0.01461	0.01937
2350.8	0.29435	0.24602	0.01377	0.01842
2351.77	0.2947	0.24609	0.01262	0.01719
2352.73	0.29555	0.24597	0.01118	0.01593
2353.69	0.29677	0.24553	0.00958	0.01506
2354.66	0.29816	0.24462	0.00807	0.01484
2355.62	0.29955	0.24336	0.00684	0.01499
2356.59	0.30089	0.24218	0.00592	0.01467
2357.55	0.30204	0.24171	0.00516	0.01316
2358.52	0.30264	0.2426	0.00443	0.01051
2359.48	0.30246	0.24502	0.00375	0.00784
2360.44	0.30179	0.24833	0.00316	0.00672
2361.41	0.30143	0.25134	0.00271	0.00799
2362.37	0.30204	0.25296	0.00235	0.01122
2363.34	0.30364	0.25286	0.00206	0.01509
2364.3	0.30565	0.25152	0.002	0.01827
2365.26	0.30735	0.24991	0.00246	0.02012
2366.23	0.30827	0.24878	0.00369	0.02087
2367.19	0.30835	0.24832	0.00573	0.02115
2368.16	0.30769	0.24822	0.00827	0.02146
2369.12	0.3065	0.2481	0.01085	0.02194
2370.09	0.30495	0.24777	0.01302	0.02246
2371.05	0.30326	0.24735	0.01456	0.02287
2372.01	0.30161	0.24703	0.01552	0.02309
2372.98	0.30017	0.24692	0.01606	0.02312
2373.94	0.29897	0.24696	0.01635	0.02293
2374.91	0.29799	0.247	0.01649	0.02252
2375.87	0.29714	0.24697	0.0165	0.02191
2376.84	0.29633	0.24688	0.01639	0.02121
2377.8	0.29552	0.24683	0.01619	0.02055
2378.76	0.29471	0.24693	0.01597	0.02008
2379.73	0.2939	0.24717	0.01579	0.01984
2380.69	0.29312	0.24748	0.01568	0.01975
2381.66	0.2924	0.24773	0.01562	0.01967
2382.62	0.29175	0.24782	0.01556	0.01946
2383.59	0.2912	0.24772	0.01547	0.01903
2384.55	0.29074	0.24746	0.01532	0.01843
2385.51	0.29037	0.24716	0.01515	0.01777
2386.48	0.29008	0.24689	0.015	0.0172
2387.44	0.28983	0.24672	0.01492	0.01682
2388.41	0.28964	0.24667	0.0149	0.01667
2389.37	0.28948	0.24672	0.01491	0.01669
2390.33	0.28937	0.24684	0.0149	0.01679
2391.3	0.28928	0.24702	0.01483	0.01685
2392.26	0.28919	0.2472	0.0147	0.01683
2393.23	0.28909	0.24738	0.01455	0.01672
2394.19	0.28898	0.24752	0.01446	0.0166
2395.16	0.28888	0.2476	0.01447	0.01653
2396.12	0.28879	0.2476	0.01461	0.01657
2397.08	0.28875	0.24754	0.01484	0.01669
2398.05	0.28873	0.24744	0.0151	0.01685
2399.01	0.28874	0.24735	0.01533	0.01697
2399.98	0.28876	0.24733	0.01546	0.01701
2400.94	0.28879	0.24738	0.0155	0.01697
2401.91	0.28883	0.24751	0.01545	0.01687
2402.87	0.28889	0.24767	0.01534	0.01674
2403.83	0.28897	0.24781	0.0152	0.01662
2404.8	0.28905	0.24789	0.01505	0.01649
2405.76	0.28909	0.2479	0.01491	0.01638
2406.73	0.28909	0.24786	0.01479	0.01631
2407.69	0.28903	0.24779	0.01471	0.01632
2408.66	0.28895	0.24771	0.01468	0.01646
2409.62	0.28887	0.24767	0.01471	0.0167
2410.58	0.28883	0.24766	0.01481	0.01698
2411.55	0.28886	0.24771	0.01494	0.01721
2412.51	0.28896	0.24783	0.01508	0.01734
2413.48	0.2891	0.24799	0.01515	0.01734
2414.44	0.28924	0.24815	0.01513	0.01723
2415.4	0.28936	0.24826	0.01501	0.01708
2416.37	0.28941	0.24826	0.01484	0.01695
2417.33	0.28943	0.24815	0.01469	0.01688
2418.3	0.28944	0.24795	0.01464	0.01688
2419.26	0.28947	0.24774	0.0147	0.01692
2420.23	0.28952	0.24758	0.01482	0.01698
2421.19	0.28956	0.24754	0.01493	0.01702
2422.15	0.28955	0.24761	0.01497	0.01704
2423.12	0.28946	0.24777	0.01492	0.01706
2424.08	0.28931	0.24795	0.01481	0.01707
2425.05	0.28916	0.24807	0.01469	0.01709
2426.01	0.2891	0.2481	0.01461	0.01711
2426.98	0.28918	0.24804	0.01459	0.01711
2427.94	0.2894	0.24794	0.01464	0.01713
2428.9	0.28967	0.24786	0.01478	0.01719
2429.87	0.2899	0.24785	0.01499	0.01731
2430.83	0.29001	0.24792	0.01527	0.01748
2431.8	0.29	0.24802	0.01555	0.01765
2432.76	0.2899	0.2481	0.01577	0.0177
2433.73	0.2898	0.24813	0.01586	0.01757
2434.69	0.28978	0.24811	0.01581	0.01725
2435.65	0.28986	0.24806	0.01563	0.01682
2436.62	0.29003	0.24803	0.0154	0.01641
2437.58	0.29022	0.24803	0.01519	0.01615
2438.55	0.29039	0.24806	0.01507	0.0161
2439.51	0.29053	0.24809	0.01504	0.01625
2440.47	0.29063	0.24814	0.01509	0.01652
2441.44	0.29071	0.2482	0.01514	0.01679
2442.4	0.29076	0.24829	0.01515	0.01696
2443.37	0.29079	0.24837	0.01508	0.01698
2444.33	0.29077	0.24844	0.01495	0.01686
2445.3	0.29074	0.24844	0.01479	0.01664
2446.26	0.29071	0.24838	0.01467	0.0164
2447.22	0.29075	0.2483	0.01462	0.01618
2448.19	0.29087	0.24823	0.01463	0.01603
2449.15	0.29108	0.24822	0.01468	0.01595
2450.12	0.29135	0.24829	0.01475	0.01595
2451.08	0.29163	0.24842	0.01481	0.01603
2452.05	0.29186	0.24855	0.01486	0.01617
2453.01	0.292	0.24866	0.0149	0.01637
2453.97	0.29204	0.24871	0.01492	0.01657
2454.94	0.29199	0.24868	0.01492	0.01673
2455.9	0.29189	0.24859	0.01491	0.01682
2456.87	0.29179	0.24845	0.01491	0.01684
2457.83	0.29174	0.24834	0.01495	0.01681
2458.8	0.29177	0.24832	0.01505	0.01679
2459.76	0.29187	0.24842	0.01518	0.01684
2460.72	0.29197	0.24862	0.0153	0.01697
2461.69	0.292	0.24887	0.01537	0.01715
2462.65	0.29195	0.24906	0.01538	0.01732
2463.62	0.29181	0.24912	0.01533	0.01743
2464.58	0.29165	0.24906	0.01527	0.01744
2465.54	0.29154	0.24892	0.01523	0.01737
2466.51	0.29153	0.24881	0.01521	0.01722
2467.47	0.2916	0.24878	0.0152	0.01703
2468.44	0.29173	0.24886	0.01521	0.01682
2469.4	0.29186	0.24899	0.01523	0.01662
2470.37	0.29196	0.24909	0.01526	0.01647
2471.33	0.29204	0.2491	0.01534	0.01642
2472.29	0.29211	0.24898	0.01547	0.01648
2473.26	0.29218	0.24879	0.01562	0.01664
2474.22	0.29224	0.24859	0.01573	0.01682
2475.19	0.29228	0.24848	0.01574	0.01693
2476.15	0.29228	0.2485	0.0156	0.01691
2477.12	0.29224	0.24865	0.01533	0.01675
2478.08	0.29217	0.24884	0.01497	0.0165
2479.04	0.29209	0.249	0.01464	0.01621
2480.01	0.29205	0.24906	0.01438	0.01594
2480.97	0.2921	0.24901	0.01423	0.01573
2481.94	0.29224	0.24891	0.01415	0.01561
2482.9	0.29247	0.24881	0.01412	0.01561
2483.87	0.29272	0.24878	0.01411	0.01577
2484.83	0.29293	0.24882	0.01418	0.01609
2485.79	0.293	0.24891	0.01433	0.0165
2486.76	0.29292	0.249	0.01458	0.0169
2487.72	0.29271	0.24907	0.01484	0.01713
2488.69	0.29245	0.2491	0.01501	0.01711
2489.65	0.29221	0.24908	0.01499	0.01683
2490.61	0.29209	0.24901	0.01477	0.01638
2491.58	0.29212	0.24892	0.0144	0.0159
2492.54	0.29227	0.24881	0.01403	0.01556
2493.51	0.29249	0.24871	0.01381	0.01546
2494.47	0.29271	0.24865	0.0138	0.01564
2495.44	0.29287	0.24864	0.01403	0.01604
2496.4	0.29295	0.24868	0.0144	0.01652
2497.36	0.29294	0.24873	0.01481	0.01695
2498.33	0.29289	0.24879	0.01513	0.01718
2499.29	0.2928	0.24885	0.0153	0.01719
2500.26	0.2927	0.24892	0.01527	0.01699
2501.22	0.29262	0.24902	0.0151	0.01669
2502.19	0.29256	0.24916	0.01484	0.01639
2503.15	0.29255	0.24931	0.01461	0.01617
2504.11	0.29258	0.24943	0.01448	0.01606
2505.08	0.29263	0.24947	0.0145	0.01601
2506.04	0.29268	0.24942	0.01464	0.01598
2507.01	0.29271	0.24931	0.01485	0.01596
2507.97	0.2927	0.24916	0.01505	0.01597
2508.94	0.2927	0.24903	0.01518	0.01606
2509.9	0.29274	0.24895	0.01522	0.01628
2510.86	0.29282	0.24893	0.01518	0.01658
2511.83	0.29292	0.24897	0.01511	0.01685
2512.79	0.29302	0.24904	0.01502	0.01697
2513.76	0.29307	0.2491	0.01492	0.01685
2514.72	0.29308	0.24912	0.0148	0.01653
2515.69	0.29304	0.24911	0.01466	0.01616
2516.65	0.293	0.24907	0.01454	0.01593
2517.61	0.29295	0.24904	0.0145	0.016
2518.58	0.29289	0.24905	0.01461	0.01638
2519.54	0.2928	0.24911	0.01487	0.01695
2520.51	0.2927	0.24921	0.0152	0.01748
2521.47	0.29259	0.24929	0.01548	0.01779
2522.43	0.29251	0.2493	0.01559	0.01778
2523.4	0.29248	0.24921	0.0155	0.0175
2524.36	0.29251	0.24904	0.01526	0.01707
2525.33	0.2926	0.24885	0.01497	0.01665
[truncated: 1,530 more rows]

## Sheet: fig. s27c
FTIR of SF objects with a single, physically crosslinked β-sheet network
	5% SF	10% SF	2.5% SF
599.753	0.44307	0.15874	0.15446
600.717	0.44688	0.16067	0.15716
601.682	0.44948	0.16137	0.15902
602.646	0.45066	0.16144	0.15862
603.61	0.45083	0.16161	0.15592
604.574	0.45069	0.16231	0.15244
605.539	0.45075	0.16341	0.15037
606.503	0.45112	0.16432	0.15093
607.467	0.45158	0.16435	0.15355
608.431	0.4519	0.16322	0.15629
609.396	0.45201	0.1612	0.15706
610.36	0.452	0.15898	0.15513
611.324	0.45199	0.15727	0.15159
612.288	0.45192	0.1564	0.14857
613.253	0.45152	0.15618	0.14765
614.217	0.45049	0.15604	0.1488
615.181	0.44878	0.15545	0.15063
616.145	0.4467	0.15415	0.15144
617.109	0.4449	0.15239	0.15057
618.074	0.44404	0.15076	0.14872
619.038	0.44446	0.1499	0.14717
620.002	0.44604	0.15016	0.14666
620.966	0.44836	0.15154	0.14694
621.931	0.4509	0.15369	0.14729
622.895	0.4532	0.15614	0.14706
623.859	0.45491	0.15841	0.14614
624.823	0.45589	0.16021	0.14487
625.788	0.4562	0.16156	0.14382
626.752	0.4561	0.16269	0.14352
627.716	0.45589	0.16382	0.14436
628.68	0.45574	0.16491	0.14655
629.644	0.45559	0.16564	0.15001
630.609	0.45527	0.16556	0.15436
631.573	0.45462	0.16445	0.15877
632.537	0.45372	0.16256	0.16218
633.501	0.45292	0.16057	0.16364
634.466	0.45268	0.1593	0.16277
635.43	0.45324	0.15924	0.15997
636.394	0.45441	0.16026	0.15624
637.358	0.45562	0.16173	0.15281
638.323	0.4562	0.16291	0.15062
639.287	0.45575	0.16336	0.15007
640.251	0.45435	0.16316	0.15095
641.215	0.45252	0.16274	0.15267
642.179	0.45094	0.16256	0.15455
643.144	0.45014	0.1628	0.15603
644.108	0.45026	0.1633	0.15677
645.072	0.45105	0.1637	0.1566
646.036	0.45203	0.16364	0.15552
647.001	0.45268	0.16297	0.15375
647.965	0.45268	0.1618	0.15169
648.929	0.45203	0.16046	0.1499
649.893	0.45106	0.15935	0.14879
650.858	0.45022	0.15873	0.14845
651.822	0.44979	0.15867	0.14855
652.786	0.44974	0.15895	0.14863
653.75	0.44977	0.15929	0.14834
654.715	0.44958	0.15942	0.14779
655.679	0.44905	0.15926	0.1474
656.643	0.44838	0.15894	0.14768
657.607	0.4479	0.15864	0.14879
658.572	0.44789	0.15846	0.15045
659.536	0.44833	0.15836	0.15203
660.5	0.44894	0.15821	0.15291
661.464	0.44935	0.1579	0.15279
662.428	0.44933	0.15741	0.1518
663.393	0.44888	0.15685	0.15029
664.357	0.44812	0.15631	0.14849
665.321	0.44717	0.15587	0.14655
666.285	0.4461	0.15555	0.14469
667.25	0.4451	0.1554	0.14346
668.214	0.44446	0.15539	0.14362
669.178	0.44445	0.15542	0.14504
670.142	0.44489	0.15536	0.14634
671.106	0.44545	0.1552	0.14658
672.071	0.44598	0.15499	0.14582
673.035	0.44645	0.15477	0.14455
673.999	0.44683	0.1546	0.14333
674.963	0.44704	0.15452	0.14261
675.928	0.44697	0.15454	0.14256
676.892	0.44658	0.15461	0.14292
677.856	0.44597	0.15461	0.14321
678.82	0.44532	0.1544	0.14315
679.785	0.44481	0.15389	0.14286
680.749	0.44447	0.15307	0.14272
681.713	0.44425	0.15206	0.14307
682.677	0.44403	0.15108	0.14381
683.641	0.44375	0.15032	0.14449
684.606	0.44345	0.14992	0.1446
685.57	0.44323	0.14985	0.14392
686.534	0.44314	0.15	0.14269
687.499	0.44313	0.15015	0.14141
688.463	0.44308	0.15011	0.14055
689.427	0.4429	0.14982	0.14031
690.391	0.44255	0.14933	0.14053
691.355	0.44209	0.14878	0.1409
692.32	0.44161	0.14835	0.14113
693.284	0.44113	0.14811	0.14105
694.248	0.44062	0.14802	0.14055
695.212	0.43997	0.14787	0.1396
696.177	0.43908	0.14744	0.13822
697.141	0.43794	0.14657	0.13659
698.105	0.43663	0.14527	0.13504
699.069	0.43528	0.14371	0.1339
700.034	0.43404	0.14215	0.13333
700.998	0.433	0.14081	0.13318
701.962	0.43215	0.13979	0.13308
702.926	0.4314	0.13904	0.13265
703.89	0.43061	0.13842	0.13178
704.855	0.42965	0.13777	0.13064
705.819	0.42846	0.13696	0.12953
706.783	0.42707	0.13594	0.12861
707.747	0.4256	0.13475	0.12787
708.712	0.42423	0.13346	0.12716
709.676	0.42306	0.1322	0.12645
710.64	0.4221	0.13107	0.12584
711.604	0.42127	0.1301	0.12539
712.568	0.42043	0.12927	0.12495
713.533	0.41951	0.12855	0.12413
714.497	0.41859	0.12794	0.12264
715.461	0.41782	0.12749	0.12062
716.426	0.41735	0.12725	0.11872
717.39	0.41714	0.12717	0.11787
718.354	0.41693	0.12701	0.11871
719.318	0.41637	0.12644	0.12097
720.282	0.4152	0.12518	0.12337
721.247	0.41345	0.12328	0.12426
722.211	0.41148	0.12104	0.1228
723.175	0.40967	0.1189	0.11942
724.139	0.40826	0.11717	0.11528
725.104	0.40723	0.11592	0.11152
726.068	0.40641	0.11502	0.10877
727.032	0.40558	0.11422	0.10709
727.996	0.40457	0.11334	0.10617
728.961	0.40336	0.11226	0.10562
729.925	0.40198	0.111	0.10523
730.889	0.40052	0.10962	0.10491
731.853	0.39901	0.10818	0.10464
732.817	0.39747	0.10676	0.1043
733.782	0.39592	0.10537	0.10371
734.746	0.39441	0.10403	0.10277
735.71	0.39298	0.10275	0.10151
736.674	0.39168	0.10149	0.10009
737.639	0.39055	0.10023	0.09867
738.603	0.38958	0.09895	0.09733
739.567	0.38872	0.09766	0.0961
740.531	0.38786	0.09634	0.09495
741.495	0.38689	0.09501	0.09386
742.46	0.38572	0.09367	0.09284
743.424	0.38436	0.09235	0.09194
744.388	0.38287	0.09109	0.09116
745.352	0.38136	0.08996	0.09049
746.317	0.37989	0.08897	0.0899
747.281	0.3785	0.08809	0.08933
748.245	0.37721	0.08723	0.08873
749.209	0.37604	0.08628	0.08802
750.174	0.37501	0.08519	0.08713
751.138	0.37415	0.08399	0.08609
752.102	0.37342	0.08276	0.08499
753.066	0.37275	0.08163	0.08402
754.031	0.37203	0.08066	0.08334
754.995	0.37119	0.07986	0.083
755.959	0.37026	0.0792	0.08289
756.923	0.36936	0.07867	0.08279
757.888	0.36865	0.07825	0.08244
758.852	0.36821	0.07797	0.08175
759.816	0.36805	0.07782	0.08076
760.78	0.36806	0.07773	0.07967
761.744	0.36807	0.07761	0.07867
762.709	0.36792	0.07735	0.0779
763.673	0.36752	0.07687	0.07737
764.637	0.36687	0.07617	0.07705
765.601	0.36606	0.07529	0.07684
766.566	0.36519	0.0743	0.07669
767.53	0.36435	0.07329	0.0765
768.494	0.36359	0.07228	0.0762
769.458	0.36288	0.0713	0.07574
770.423	0.36213	0.07039	0.07508
771.387	0.3613	0.06955	0.07428
772.351	0.36034	0.06882	0.0734
773.315	0.35928	0.06819	0.07248
774.279	0.35821	0.06762	0.07153
775.244	0.35721	0.06708	0.07051
776.208	0.35636	0.0665	0.0694
777.172	0.35566	0.06586	0.06826
778.136	0.35506	0.06513	0.06718
779.101	0.35449	0.06435	0.0663
780.065	0.35387	0.06357	0.06568
781.029	0.35319	0.06282	0.06531
781.993	0.35247	0.06215	0.06509
782.958	0.35175	0.06158	0.06492
783.922	0.35106	0.06109	0.06473
784.886	0.35039	0.06061	0.0645
785.85	0.34973	0.06007	0.06422
786.814	0.34908	0.05942	0.0639
787.779	0.34845	0.05866	0.06349
788.743	0.34789	0.05783	0.06298
789.707	0.34741	0.05701	0.06236
790.671	0.34704	0.05628	0.06171
791.636	0.34674	0.05567	0.0611
792.6	0.34647	0.05519	0.06063
793.564	0.3462	0.05479	0.0603
794.528	0.34595	0.05445	0.06005
795.493	0.34574	0.05418	0.0598
796.457	0.34559	0.05398	0.05947
797.421	0.34551	0.05385	0.05902
798.385	0.34544	0.05377	0.05849
799.35	0.34534	0.05368	0.05795
800.314	0.34513	0.05352	0.05746
801.278	0.34478	0.05325	0.05704
802.242	0.34431	0.05291	0.05673
803.207	0.34376	0.05252	0.05653
804.171	0.34322	0.05213	0.05646
805.135	0.34273	0.05174	0.0565
806.099	0.34233	0.05137	0.05657
807.063	0.34202	0.05101	0.05657
808.028	0.34177	0.05069	0.05639
808.992	0.34156	0.05045	0.056
809.956	0.34137	0.05027	0.05545
810.92	0.34125	0.05014	0.05485
811.885	0.34121	0.05002	0.0543
812.849	0.34127	0.04989	0.05388
813.813	0.34138	0.04979	0.0536
814.777	0.34146	0.04973	0.05342
815.741	0.34139	0.04973	0.0533
816.706	0.34111	0.04973	0.05321
817.67	0.34065	0.04968	0.05317
818.634	0.34011	0.04952	0.05316
819.598	0.33964	0.04927	0.05315
820.563	0.33938	0.049	0.05307
821.527	0.33936	0.0488	0.05287
822.491	0.33954	0.04868	0.05253
823.455	0.33981	0.04863	0.05211
824.42	0.34007	0.0486	0.05172
825.384	0.34026	0.04855	0.05152
826.348	0.34034	0.04848	0.05159
827.312	0.34029	0.04841	0.05188
828.277	0.3401	0.04835	0.05225
829.241	0.33974	0.04824	0.05247
830.205	0.33923	0.04804	0.05237
831.169	0.33865	0.04771	0.05186
832.134	0.33811	0.04725	0.05104
833.098	0.33768	0.04671	0.05006
834.062	0.33738	0.04611	0.04911
835.026	0.33715	0.04548	0.04826
835.99	0.33687	0.04482	0.0475
836.955	0.33644	0.04416	0.04676
837.919	0.33584	0.04351	0.04599
838.883	0.33516	0.04288	0.04524
839.847	0.33451	0.04226	0.04465
840.812	0.334	0.04165	0.0444
841.776	0.33366	0.04102	0.04456
842.74	0.33345	0.04042	0.04508
843.704	0.33328	0.03996	0.04575
844.668	0.3331	0.03974	0.0463
845.633	0.3329	0.0398	0.04651
846.597	0.33272	0.04012	0.04631
847.561	0.33264	0.04058	0.04576
848.525	0.33268	0.04102	0.04507
849.49	0.33284	0.04132	0.04442
850.454	0.33304	0.04139	0.04392
851.418	0.33317	0.04118	0.04362
852.382	0.33314	0.04071	0.04343
853.347	0.3329	0.04	0.0433
854.311	0.33244	0.03916	0.04314
855.275	0.33181	0.03829	0.04291
856.239	0.33106	0.03752	0.04259
857.204	0.33026	0.03693	0.04211
858.168	0.32945	0.03651	0.04143
859.132	0.32866	0.03622	0.04054
860.096	0.32793	0.03593	0.03949
861.061	0.32728	0.03554	0.03841
862.025	0.32672	0.03502	0.03748
862.989	0.32624	0.0344	0.0368
863.953	0.32584	0.03373	0.03642
864.917	0.32549	0.03313	0.03625
865.882	0.32519	0.03268	0.03616
866.846	0.32493	0.03241	0.03604
867.81	0.32473	0.03231	0.03586
868.774	0.3246	0.03232	0.03564
869.739	0.32455	0.03235	0.03543
870.703	0.32457	0.03234	0.03523
871.667	0.32462	0.03227	0.035
872.631	0.32466	0.03217	0.03467
873.596	0.32466	0.03207	0.03423
874.56	0.32463	0.03202	0.03375
875.524	0.32458	0.03203	0.03334
876.488	0.32454	0.03207	0.03312
877.452	0.3245	0.03209	0.03316
878.417	0.3244	0.03202	0.03341
879.381	0.3242	0.03184	0.03379
880.345	0.32388	0.03158	0.03422
881.309	0.32347	0.0313	0.0346
882.274	0.32305	0.03105	0.03486
883.238	0.32273	0.03089	0.03495
884.202	0.3226	0.03081	0.03483
885.166	0.32268	0.03081	0.0345
886.131	0.32294	0.03085	0.03404
887.095	0.3233	0.03092	0.03356
888.059	0.32365	0.031	0.03319
889.023	0.32392	0.03107	0.03299
889.987	0.32404	0.03111	0.03299
890.952	0.324	0.0311	0.03315
891.916	0.32384	0.03105	0.03341
892.88	0.32364	0.031	0.03367
893.844	0.32348	0.03098	0.03388
894.809	0.32341	0.03101	0.03395
895.773	0.32345	0.03106	0.03386
896.737	0.32356	0.03105	0.03361
897.701	0.32369	0.03095	0.03327
898.666	0.32378	0.03075	0.03295
899.63	0.3238	0.03052	0.03275
900.594	0.32374	0.03032	0.03273
901.558	0.32363	0.03023	0.03286
902.523	0.3235	0.03026	0.03306
903.487	0.32339	0.03038	0.03321
904.451	0.32334	0.03053	0.03325
905.415	0.32336	0.03065	0.03319
906.38	0.32345	0.03072	0.03315
907.344	0.32362	0.03075	0.03325
908.308	0.32383	0.03077	0.03355
909.272	0.32406	0.03087	0.03399
910.236	0.32431	0.03109	0.0344
911.201	0.32454	0.03143	0.03463
912.165	0.32475	0.03187	0.03461
913.129	0.32492	0.03232	0.03441
914.093	0.32508	0.03271	0.03424
915.058	0.32525	0.033	0.03428
916.022	0.3255	0.0332	0.03463
916.986	0.32588	0.03338	0.03521
917.95	0.32639	0.03359	0.03588
918.914	0.327	0.03387	0.0365
919.879	0.32761	0.03424	0.037
920.843	0.32814	0.03467	0.03737
921.807	0.32855	0.03513	0.03768
922.771	0.32885	0.03559	0.03795
923.736	0.32912	0.03607	0.0382
924.7	0.32944	0.03654	0.03841
925.664	0.32982	0.03699	0.03861
926.628	0.33023	0.03738	0.0388
927.593	0.33058	0.03768	0.03901
928.557	0.33081	0.03781	0.03924
929.521	0.33086	0.03778	0.03949
930.485	0.33076	0.03761	0.03972
931.449	0.33057	0.03737	0.03989
932.414	0.33036	0.03717	0.03997
933.378	0.33019	0.0371	0.03997
934.342	0.3301	0.03716	0.03989
935.307	0.3301	0.03731	0.03977
936.271	0.33018	0.03748	0.03964
937.235	0.33032	0.03758	0.03958
938.199	0.33047	0.03758	0.03964
939.163	0.33058	0.0375	0.03985
940.128	0.33062	0.03739	0.04017
941.092	0.33058	0.03728	0.04051
942.056	0.3305	0.03724	0.04076
943.02	0.33044	0.03727	0.04083
943.985	0.33044	0.0374	0.04072
944.949	0.33053	0.03762	0.04049
945.913	0.33069	0.03788	0.04025
946.877	0.33085	0.0381	0.04013
947.841	0.33097	0.03821	0.0402
948.806	0.33103	0.03818	0.04046
949.77	0.33103	0.03804	0.04087
950.734	0.33104	0.03787	0.04134
951.698	0.3311	0.03778	0.04176
952.663	0.33126	0.03784	0.04208
953.627	0.33152	0.03805	0.04227
954.591	0.33184	0.03838	0.04233
955.555	0.33217	0.03876	0.04234
956.52	0.33247	0.03912	0.04237
957.484	0.3327	0.03943	0.04245
958.448	0.33288	0.03968	0.04259
959.412	0.33304	0.03989	0.04274
960.376	0.33322	0.04008	0.04286
961.341	0.33347	0.04027	0.04292
962.305	0.33379	0.04049	0.04298
963.269	0.33419	0.04077	0.04309
964.234	0.33463	0.04111	0.04331
965.198	0.33511	0.04155	0.04366
966.162	0.33562	0.04212	0.04415
967.126	0.3362	0.04283	0.04473
968.09	0.33687	0.04368	0.04538
969.055	0.33764	0.04465	0.04604
970.019	0.3385	0.04565	0.04666
970.983	0.33939	0.04662	0.04716
971.947	0.34022	0.04749	0.04752
972.912	0.34091	0.04819	0.04773
973.876	0.34141	0.04871	0.04786
974.84	0.3417	0.04902	0.04796
975.804	0.34178	0.0491	0.04806
976.769	0.34167	0.04895	0.04809
977.733	0.34138	0.04856	0.04798
978.697	0.34092	0.04795	0.0477
979.661	0.3403	0.04713	0.04725
980.625	0.33955	0.04617	0.04674
981.59	0.33875	0.04515	0.04627
982.554	0.33798	0.0442	0.04593
983.518	0.33736	0.04345	0.04573
984.482	0.33696	0.04305	0.04565
985.447	0.33686	0.04306	0.04569
986.411	0.33709	0.04349	0.04586
987.375	0.33764	0.04429	0.04619
988.339	0.3385	0.04532	0.04671
989.303	0.3396	0.04647	0.04742
990.268	0.34086	0.04765	0.04829
991.232	0.34218	0.0488	0.04928
992.196	0.34345	0.04989	0.05036
993.16	0.34456	0.05091	0.05149
994.125	0.34548	0.05184	0.05261
995.089	0.34622	0.05266	0.05366
996.053	0.34683	0.05336	0.05459
997.017	0.34735	0.05391	0.05536
997.982	0.34777	0.05431	0.05597
998.946	0.34807	0.05455	0.05642
999.91	0.34819	0.05458	0.0567
1000.87	0.3481	0.05439	0.05677
1001.84	0.34782	0.05398	0.05663
1002.8	0.34743	0.05341	0.05633
1003.77	0.34703	0.05274	0.05595
1004.73	0.3467	0.05209	0.05564
1005.7	0.34648	0.05154	0.05554
1006.66	0.34638	0.05118	0.05569
1007.62	0.34636	0.05103	0.05607
1008.59	0.34642	0.0511	0.05659
1009.55	0.34654	0.05135	0.0571
1010.52	0.34672	0.05174	0.05752
1011.48	0.34692	0.05217	0.05778
1012.45	0.34711	0.05253	0.05787
1013.41	0.34719	0.0527	0.05779
1014.37	0.3471	0.05262	0.05754
1015.34	0.34678	0.05226	0.05715
1016.3	0.34623	0.05167	0.05664
1017.27	0.34551	0.05094	0.05608
1018.23	0.34472	0.05021	0.05552
1019.19	0.344	0.04956	0.05497
1020.16	0.34343	0.04905	0.05441
1021.12	0.34309	0.04868	0.05382
1022.09	0.34298	0.04843	0.05321
1023.05	0.34308	0.0483	0.05261
1024.02	0.34333	0.04829	0.05215
1024.98	0.34367	0.04842	0.05193
1025.94	0.34406	0.04869	0.05201
1026.91	0.34444	0.04908	0.05238
1027.87	0.3448	0.04956	0.053
1028.84	0.34516	0.05008	0.05375
1029.8	0.34554	0.05063	0.05456
1030.77	0.34599	0.0512	0.05535
1031.73	0.34654	0.05183	0.05606
1032.69	0.3472	0.05252	0.05667
1033.66	0.34791	0.05325	0.05718
1034.62	0.34861	0.05397	0.05762
1035.59	0.34924	0.05464	0.05804
1036.55	0.34982	0.05525	0.0585
1037.52	0.35039	0.05582	0.05901
1038.48	0.35102	0.05641	0.05953
1039.44	0.35174	0.05705	0.06
1040.41	0.3525	0.05776	0.06042
1041.37	0.35324	0.05851	0.06082
1042.34	0.35387	0.05923	0.06127
1043.3	0.35434	0.05986	0.06182
1044.26	0.35467	0.06037	0.06249
1045.23	0.35493	0.06078	0.0632
1046.19	0.35518	0.06111	0.06388
1047.16	0.35546	0.06143	0.06447
1048.12	0.35576	0.06176	0.06496
1049.09	0.35608	0.06214	0.06537
1050.05	0.3564	0.06256	0.06575
1051.01	0.35675	0.063	0.0661
1051.98	0.35718	0.06348	0.06642
1052.94	0.35771	0.064	0.06672
1053.91	0.35837	0.06458	0.06703
1054.87	0.35911	0.06523	0.06739
1055.84	0.35983	0.06592	0.06784
1056.8	0.36046	0.06661	0.0684
1057.76	0.36095	0.06725	0.06899
1058.73	0.36132	0.06781	0.06952
1059.69	0.36161	0.06828	0.0699
1060.66	0.36189	0.06869	0.07007
1061.62	0.36219	0.06906	0.07008
1062.59	0.36249	0.0694	0.07001
1063.55	0.36274	0.06968	0.06995
1064.51	0.3629	0.06988	0.06995
1065.48	0.36296	0.06997	0.06999
1066.44	0.36294	0.07	0.07
1067.41	0.36291	0.07001	0.06996
1068.37	0.36289	0.07001	0.06983
1069.34	0.36286	0.06999	0.06965
1070.3	0.36272	0.06987	0.06936
1071.26	0.36239	0.06955	0.06889
1072.23	0.3618	0.06896	0.06816
1073.19	0.36099	0.06812	0.06723
1074.16	0.36004	0.06711	0.06628
1075.12	0.35905	0.06605	0.0656
1076.08	0.35807	0.065	0.06532
1077.05	0.35708	0.06399	0.06528
1078.01	0.35603	0.06293	0.06503
1078.98	0.35486	0.06176	0.06411
1079.94	0.35358	0.06042	0.0623
1080.91	0.35225	0.05896	0.05984
1081.87	0.35097	0.05745	0.05725
1082.83	0.34977	0.05598	0.05509
1083.8	0.34865	0.05461	0.05365
1084.76	0.34753	0.05332	0.05286
1085.73	0.34639	0.0521	0.05239
1086.69	0.34522	0.05094	0.05189
1087.66	0.34406	0.04984	0.05121
1088.62	0.34298	0.04882	0.05039
1089.58	0.34205	0.04789	0.04957
1090.55	0.34127	0.04705	0.04883
1091.51	0.34065	0.04629	0.04817
1092.48	0.34015	0.04561	0.04754
1093.44	0.33978	0.04507	0.04692
1094.4	0.33953	0.0447	0.04636
1095.37	0.3394	0.04455	0.04593
1096.33	0.33939	0.0446	0.04569
1097.3	0.33947	0.04482	0.04566
1098.26	0.3396	0.04511	0.04581
1099.23	0.33976	0.04543	0.0461
1100.19	0.33992	0.04571	0.04649
1101.15	0.34005	0.04593	0.04691
1102.12	0.34013	0.04607	0.04727
1103.08	0.34016	0.04611	0.04745
1104.05	0.34013	0.04605	0.0474
1105.01	0.34007	0.04588	0.04711
1105.98	0.33998	0.04563	0.04666
1106.94	0.33988	0.04533	0.04616
1107.9	0.33975	0.045	0.0457
1108.87	0.33957	0.04468	0.04531
1109.83	0.33932	0.04439	0.04498
1110.8	0.33902	0.04415	0.0447
1111.76	0.33873	0.044	0.04447
1112.73	0.33849	0.04395	0.04434
1113.69	0.33834	0.044	0.04438
1114.65	0.33829	0.04413	0.04462
1115.62	0.33831	0.0443	0.04502
1116.58	0.33837	0.04446	0.04547
1117.55	0.33843	0.04457	0.04584
1118.51	0.33849	0.04461	0.04605
1119.48	0.33856	0.04461	0.04609
1120.44	0.33864	0.04459	0.04602
1121.4	0.33874	0.04459	0.04593
1122.37	0.33883	0.04463	0.04589
1123.33	0.33892	0.04472	0.04588
1124.3	0.33898	0.04486	0.04587
1125.26	0.33901	0.04503	0.0458
1126.22	0.33902	0.0452	0.04568
1127.19	0.33903	0.04533	0.04556
1128.15	0.33904	0.0454	0.04552
1129.12	0.33908	0.04544	0.04562
1130.08	0.33914	0.04547	0.04591
1131.05	0.33924	0.04556	0.04633
1132.01	0.33936	0.04575	0.04683
1132.97	0.33951	0.04604	0.04734
1133.94	0.33969	0.0464	0.04782
1134.9	0.33991	0.04679	0.04826
1135.87	0.34018	0.04716	0.04868
1136.83	0.34053	0.04753	0.04909
1137.8	0.34096	0.04791	0.04951
1138.76	0.34145	0.04836	0.04994
1139.72	0.342	0.0489	0.05039
1140.69	0.34258	0.04952	0.0509
1141.65	0.34321	0.05023	0.05151
1142.62	0.3439	0.051	0.05224
1143.58	0.34467	0.05183	0.05311
1144.55	0.34553	0.05272	0.05407
1145.51	0.34646	0.05368	0.05508
1146.47	0.34744	0.0547	0.05608
1147.44	0.34844	0.05578	0.05705
1148.4	0.34945	0.0569	0.05803
1149.37	0.35047	0.05806	0.05904
1150.33	0.35153	0.05927	0.0601
1151.29	0.35263	0.06055	0.0612
1152.26	0.3538	0.06187	0.06231
1153.22	0.35502	0.0632	0.06337
1154.19	0.35626	0.06451	0.06437
1155.15	0.35745	0.06576	0.06531
1156.12	0.35856	0.06691	0.06623
1157.08	0.35955	0.06796	0.06715
1158.04	0.36043	0.0689	0.06807
1159.01	0.3612	0.06975	0.06896
1159.97	0.36189	0.07049	0.06976
1160.94	0.3625	0.07113	0.07043
1161.9	0.36302	0.07166	0.07094
1162.87	0.36343	0.0721	0.0713
1163.83	0.36371	0.07242	0.07152
1164.79	0.36386	0.07262	0.07165
1165.76	0.3639	0.07268	0.07168
1166.72	0.36384	0.07256	0.07162
1167.69	0.3637	0.07229	0.07146
1168.65	0.36348	0.07185	0.07117
1169.62	0.36315	0.07128	0.07074
1170.58	0.36267	0.07055	0.07019
1171.54	0.362	0.06964	0.06953
1172.51	0.3611	0.06855	0.06878
1173.47	0.35997	0.06728	0.06795
1174.44	0.35865	0.06589	0.06704
1175.4	0.35718	0.06443	0.06603
1176.36	0.35566	0.06298	0.06492
1177.33	0.35416	0.06158	0.06374
1178.29	0.35277	0.06027	0.06252
1179.26	0.35156	0.05911	0.06135
1180.22	0.35056	0.05814	0.06028
1181.19	0.34978	0.05739	0.05939
1182.15	0.34923	0.05689	0.05869
1183.11	0.34887	0.05659	0.05822
1184.08	0.34866	0.05643	0.05794
1185.04	0.34856	0.05635	0.05785
1186.01	0.34857	0.05633	0.05789
1186.97	0.34867	0.05637	0.05804
1187.94	0.34887	0.05652	0.05825
1188.9	0.34916	0.05678	0.05849
1189.86	0.34953	0.05717	0.05874
1190.83	0.34997	0.05763	0.059
1191.79	0.35047	0.05815	0.05931
1192.76	0.35105	0.05872	0.05972
1193.72	0.35171	0.05937	0.0603
1194.69	0.35247	0.06011	0.06111
1195.65	0.35333	0.06099	0.06216
1196.61	0.35428	0.06201	0.06341
1197.58	0.35532	0.06316	0.06478
1198.54	0.35648	0.06443	0.06618
1199.51	0.3578	0.06582	0.06755
1200.47	0.35929	0.06731	0.06891
1201.43	0.36094	0.06892	0.07032
1202.4	0.36271	0.07064	0.07185
1203.36	0.36456	0.07247	0.07358
1204.33	0.36645	0.0744	0.07554
1205.29	0.3684	0.07645	0.07769
1206.26	0.37045	0.07861	0.07999
1207.22	0.37264	0.08091	0.08239
1208.18	0.375	0.08334	0.08485
1209.15	0.3775	0.08592	0.08737
1210.11	0.38013	0.08861	0.08992
1211.08	0.38282	0.09138	0.09249
1212.04	0.38555	0.09419	0.09503
1213.01	0.38826	0.09698	0.09752
1213.97	0.39095	0.09971	0.09991
1214.93	0.39358	0.10237	0.1022
1215.9	0.39611	0.10494	0.1044
1216.86	0.39852	0.10743	0.10652
1217.83	0.40079	0.10986	0.10862
1218.79	0.40292	0.11223	0.11074
1219.76	0.40496	0.11456	0.11288
1220.72	0.40694	0.11685	0.11504
1221.68	0.40889	0.1191	0.11717
1222.65	0.41083	0.12129	0.1192
1223.61	0.41271	0.12339	0.12106
1224.58	0.4145	0.12536	0.12274
1225.54	0.41616	0.12716	0.12426
1226.51	0.41764	0.12879	0.12565
1227.47	0.41893	0.1302	0.12693
1228.43	0.42	0.13137	0.12808
1229.4	0.42081	0.13226	0.12902
1230.36	0.42131	0.1328	0.12971
1231.33	0.42146	0.13297	0.1301
1232.29	0.42124	0.13276	0.13018
1233.25	0.42068	0.1322	0.12999
1234.22	0.4198	0.13134	0.12955
1235.18	0.4187	0.13023	0.12888
1236.15	0.41742	0.12895	0.12802
1237.11	0.41606	0.12756	0.12698
1238.08	0.41466	0.1261	0.12582
1239.04	0.41327	0.12465	0.12461
1240	0.4119	0.12321	0.12341
1240.97	0.41054	0.12182	0.12226
1241.93	0.4092	0.12045	0.12117
1242.9	0.40789	0.11912	0.12012
1243.86	0.40662	0.11782	0.11907
1244.83	0.40542	0.11657	0.11799
1245.79	0.40431	0.1154	0.11686
1246.75	0.40329	0.11432	0.11569
1247.72	0.40236	0.11333	0.11451
1248.68	0.40149	0.11243	0.11337
1249.65	0.40067	0.1116	0.1123
1250.61	0.3999	0.11084	0.11129
1251.58	0.39918	0.11015	0.11035
1252.54	0.39856	0.10955	0.10947
1253.5	0.39804	0.10904	0.10862
1254.47	0.39765	0.1086	0.10781
1255.43	0.39738	0.10824	0.10706
1256.4	0.39722	0.10794	0.1064
1257.36	0.39712	0.10769	0.10585
1258.32	0.39703	0.10747	0.10539
1259.29	0.39691	0.10727	0.10498
1260.25	0.3967	0.10703	0.10453
1261.22	0.39638	0.1067	0.10397
1262.18	0.39592	0.10623	0.10325
1263.15	0.3953	0.10558	0.10235
1264.11	0.39451	0.1047	0.1013
1265.07	0.39351	0.1036	0.10017
1266.04	0.3923	0.10226	0.09896
1267	0.3909	0.10073	0.09771
1267.97	0.38931	0.09902	0.09639
1268.93	0.38758	0.0972	0.09501
1269.9	0.38575	0.09531	0.09356
1270.86	0.38387	0.0934	0.09206
1271.82	0.38198	0.09149	0.09052
1272.79	0.38012	0.08959	0.08895
1273.75	0.37831	0.08774	0.08736
1274.72	0.37658	0.08595	0.0858
1275.68	0.37494	0.08424	0.0843
1276.65	0.37341	0.08264	0.08293
1277.61	0.37201	0.08117	0.0817
1278.57	0.37074	0.07985	0.08062
1279.54	0.36962	0.07869	0.07965
1280.5	0.36865	0.07769	0.07876
1281.47	0.3678	0.07682	0.07792
1282.43	0.36705	0.07606	0.07716
1283.39	0.36638	0.07538	0.07649
1284.36	0.36576	0.07477	0.07593
1285.32	0.36519	0.07421	0.07545
1286.29	0.36468	0.07369	0.07503
1287.25	0.36425	0.07323	0.07464
1288.22	0.36388	0.07281	0.07424
1289.18	0.36356	0.07242	0.07384
1290.14	0.36326	0.07207	0.07343
1291.11	0.36295	0.07174	0.073
1292.07	0.36262	0.07146	0.07254
1293.04	0.3623	0.07124	0.07208
1294	0.36201	0.07108	0.07165
1294.97	0.3618	0.07098	0.07132
1295.93	0.36166	0.07091	0.07113
1296.89	0.36158	0.07084	0.07107
1297.86	0.36153	0.07074	0.0711
1298.82	0.36148	0.07062	0.07112
1299.79	0.36142	0.0705	0.07108
1300.75	0.36138	0.07043	0.07097
1301.72	0.36137	0.07043	0.07082
1302.68	0.36142	0.07051	0.0707
1303.64	0.36151	0.07064	0.07066
1304.61	0.36162	0.0708	0.0707
1305.57	0.36171	0.07092	0.07076
1306.54	0.36174	0.07097	0.07079
1307.5	0.36169	0.07093	0.07072
1308.46	0.36156	0.07082	0.07057
1309.43	0.36139	0.07067	0.07036
1310.39	0.36123	0.07054	0.07015
1311.36	0.36112	0.07045	0.07
1312.32	0.36109	0.07043	0.06992
1313.29	0.36114	0.07047	0.06991
1314.25	0.36124	0.07053	0.06996
1315.21	0.36135	0.07058	0.07003
1316.18	0.36146	0.07062	0.07013
1317.14	0.36155	0.07064	0.07026
1318.11	0.36167	0.07069	0.07041
1319.07	0.36183	0.07081	0.07059
1320.04	0.36207	0.07105	0.0708
1321	0.3624	0.0714	0.07103
1321.96	0.36284	0.07187	0.07129
1322.93	0.36336	0.07242	0.07158
1323.89	0.36394	0.07303	0.07196
1324.86	0.36458	0.07368	0.07245
1325.82	0.36525	0.07434	0.07303
1326.79	0.36593	0.075	0.07369
1327.75	0.36659	0.07567	0.07436
1328.71	0.36721	0.07632	0.07497
1329.68	0.36778	0.07693	0.07551
1330.64	0.36827	0.07748	0.07598
1331.61	0.36866	0.07793	0.0764
1332.57	0.36895	0.07829	0.0768
1333.53	0.36913	0.07855	0.07718
1334.5	0.36921	0.07873	0.07752
1335.46	0.3692	0.07884	0.0778
1336.43	0.3691	0.07888	0.078
1337.39	0.36892	0.07882	0.07809
1338.36	0.36867	0.07864	0.07804
1339.32	0.36835	0.0783	0.07781
1340.28	0.36795	0.07783	0.0774
1341.25	0.36749	0.07725	0.07686
1342.21	0.36701	0.07664	0.07626
1343.18	0.36653	0.07604	0.07569
1344.14	0.36609	0.07548	0.07521
1345.11	0.36571	0.07499	0.07485
1346.07	0.36539	0.07455	0.07455
1347.03	0.36511	0.07419	0.07426
1348	0.36486	0.07389	0.07394
1348.96	0.36462	0.07368	0.07359
1349.93	0.36441	0.07356	0.07327
1350.89	0.36424	0.07353	0.07306
1351.86	0.36416	0.07357	0.07303
1352.82	0.36418	0.07367	0.07317
1353.78	0.3643	0.07382	0.07344
1354.75	0.36454	0.07404	0.07378
1355.71	0.3649	0.07436	0.07418
1356.68	0.36539	0.07482	0.07465
1357.64	0.36601	0.07543	0.07526
1358.61	0.36679	0.07623	0.07605
1359.57	0.36774	0.07724	0.07706
1360.53	0.36887	0.07846	0.07827
1361.5	0.37018	0.07988	0.07961
1362.46	0.37161	0.08141	0.08095
1363.43	0.37307	0.08293	0.0822
1364.39	0.37445	0.08434	0.08334
1365.35	0.37567	0.08557	0.08439
1366.32	0.37671	0.08664	0.0854
1367.28	0.37757	0.08756	0.0864
1368.25	0.37826	0.08834	0.08736
1369.21	0.37879	0.08899	0.08826
1370.18	0.3792	0.08951	0.08906
1371.14	0.37951	0.08989	0.08976
1372.1	0.37974	0.09017	0.09034
1373.07	0.37991	0.09037	0.0908
1374.03	0.38005	0.09053	0.09112
1375	0.38018	0.0907	0.09131
1375.96	0.38035	0.09092	0.09139
1376.93	0.38056	0.09118	0.09141
1377.89	0.38081	0.09146	0.09142
1378.85	0.38108	0.09173	0.09142
1379.82	0.38133	0.09197	0.09144
1380.78	0.38156	0.09219	0.09149
1381.75	0.38176	0.09239	0.09159
1382.71	0.38193	0.09261	0.09175
1383.67	0.38208	0.09284	0.09196
1384.64	0.3822	0.09308	0.09217
1385.6	0.38231	0.0933	0.0923
1386.57	0.38241	0.09347	0.09232
1387.53	0.38252	0.09359	0.09225
1388.5	0.38266	0.09369	0.09215
1389.46	0.38283	0.0938	0.09213
1390.42	0.383	0.09395	0.09225
1391.39	0.38316	0.09415	0.09252
1392.35	0.3833	0.0944	0.0929
1393.32	0.38342	0.09468	0.09332
1394.28	0.38356	0.095	0.0937
1395.25	0.38378	0.09534	0.09394
1396.21	0.38411	0.09573	0.09403
1397.17	0.38457	0.09615	0.09403
1398.14	0.38514	0.09662	0.09405
1399.1	0.38579	0.09713	0.09416
1400.07	0.38648	0.09768	0.09441
1401.03	0.38718	0.09825	0.09481
1402	0.38785	0.09884	0.09531
1402.96	0.38848	0.09944	0.09585
1403.92	0.38906	0.10001	0.09639
1404.89	0.38955	0.10049	0.09686
1405.85	0.38991	0.10083	0.09722
1406.82	0.39013	0.10099	0.09747
1407.78	0.39021	0.10098	0.09763
1408.75	0.39016	0.10082	0.09773
1409.71	0.38999	0.10054	0.09775
1410.67	0.38973	0.10017	0.09769
1411.64	0.3894	0.09973	0.09754
1412.6	0.38903	0.09928	0.09734
1413.57	0.38865	0.09885	0.09716
1414.53	0.38825	0.09845	0.09703
1415.49	0.38778	0.09805	0.09694
1416.46	0.38718	0.09758	0.09683
1417.42	0.38643	0.09698	0.09656
1418.39	0.38561	0.09627	0.09604
1419.35	0.38487	0.09553	0.09531
1420.32	0.38432	0.09489	0.09451
1421.28	0.38401	0.09442	0.09382
1422.24	0.38388	0.09413	0.09331
1423.21	0.38389	0.09403	0.09301
1424.17	0.38404	0.09413	0.0929
1425.14	0.38434	0.09445	0.09298
1426.1	0.38482	0.09502	0.09324
1427.07	0.38554	0.09586	0.09371
1428.03	0.38657	0.09705	0.09445
1428.99	0.38797	0.09864	0.09555
1429.96	0.38972	0.10063	0.09702
1430.92	0.39171	0.10292	0.09878
1431.89	0.39383	0.1054	0.1007
1432.85	0.39602	0.10801	0.10269
1433.82	0.39836	0.11084	0.1048
1434.78	0.40096	0.11397	0.10713
1435.74	0.40381	0.11735	0.10971
1436.71	0.40666	0.12064	0.11235
1437.67	0.40912	0.1234	0.11467
1438.64	0.41096	0.12537	0.11642
1439.6	0.41225	0.12668	0.11763
1440.56	0.41318	0.12757	0.11851
1441.53	0.41392	0.12824	0.11925
1442.49	0.41452	0.12881	0.11996
1443.46	0.41499	0.12926	0.12068
1444.42	0.41526	0.12957	0.12135
1445.39	0.41528	0.12965	0.12186
1446.35	0.41501	0.1294	0.12209
1447.31	0.4144	0.12875	0.12195
1448.28	0.41343	0.12761	0.1214
1449.24	0.41211	0.12604	0.12052
1450.21	0.41054	0.12416	0.11943
1451.17	0.40885	0.12217	0.11827
1452.14	0.40714	0.12019	0.11714
1453.1	0.40542	0.11827	0.11605
1454.06	0.40363	0.11632	0.11492
1455.03	0.40156	0.11413	0.11354
1455.99	0.39901	0.11145	0.1116
1456.96	0.39602	0.10825	0.10892
1457.92	0.39309	0.105	0.10594
1458.89	0.39078	0.10227	0.10333
1459.85	0.38918	0.10024	0.10138
1460.81	0.38808	0.09877	0.1
1461.78	0.38724	0.09765	0.09898
1462.74	0.38647	0.09671	0.09814
1463.71	0.3857	0.09588	0.09737
1464.67	0.38497	0.09516	0.09664
1465.63	0.3844	0.0946	0.096
1466.6	0.38407	0.09422	0.09554
1467.56	0.38401	0.09405	0.09531
1468.53	0.38413	0.09408	0.09534
1469.49	0.38437	0.09429	0.09562
1470.46	0.38462	0.09468	0.09614
1471.42	0.38483	0.09526	0.09688
1472.38	0.38501	0.09595	0.09776
1473.35	0.38525	0.09666	0.09863
1474.31	0.3857	0.09733	0.09937
1475.28	0.38643	0.09799	0.09998
1476.24	0.38743	0.09875	0.1006
1477.21	0.38865	0.0997	0.10136
1478.17	0.39004	0.10088	0.10237
1479.13	0.39158	0.10233	0.10371
1480.1	0.39329	0.10408	0.10546
1481.06	0.39524	0.10614	0.1076
1482.03	0.39752	0.10855	0.11012
1482.99	0.40013	0.11129	0.11295
1483.96	0.403	0.11431	0.116
1484.92	0.40602	0.11753	0.11924
1485.88	0.40916	0.12096	0.12275
1486.85	0.41249	0.12469	0.12668
1487.81	0.41623	0.12888	0.13116
1488.78	0.42056	0.1336	0.13614
1489.74	0.42539	0.13868	0.14126
1490.7	0.43041	0.14376	0.14607
1491.67	0.43534	0.14865	0.15047
1492.63	0.44013	0.15342	0.15469
1493.6	0.44494	0.15832	0.15905
1494.56	0.45001	0.1636	0.16384
1495.53	0.45552	0.16944	0.16922
1496.49	0.46152	0.17584	0.17513
1497.45	0.46788	0.18259	0.18127
1498.42	0.47427	0.18936	0.18724
1499.38	0.48037	0.19588	0.1928
1500.35	0.48603	0.20207	0.19792
1501.31	0.49121	0.20797	0.20273
1502.28	0.49601	0.21367	0.20737
1503.24	0.50063	0.21935	0.212
1504.2	0.50543	0.22531	0.2169
1505.17	0.51091	0.23189	0.22234
1506.13	0.51737	0.23914	0.22829
1507.1	0.52426	0.24635	0.23394
1508.06	0.53029	0.25239	0.23827
1509.03	0.53484	0.25699	0.24124
1509.99	0.53821	0.26065	0.24353
1510.95	0.5409	0.26388	0.24566
1511.92	0.54314	0.26679	0.24772
1512.88	0.54486	0.26924	0.24954
1513.85	0.54586	0.27089	0.25079
1514.81	0.54597	0.27152	0.2512
1515.78	0.54521	0.27111	0.25069
1516.74	0.54387	0.26996	0.24949
1517.7	0.54223	0.26839	0.24793
1518.67	0.54045	0.26657	0.24621
1519.63	0.53851	0.26447	0.24428
1520.6	0.53636	0.26203	0.24206
1521.56	0.53411	0.25942	0.23961
1522.52	0.53195	0.25692	0.23718
1523.49	0.52999	0.25467	0.23492
1524.45	0.5281	0.25251	0.23274
1525.42	0.52604	0.25016	0.2304
1526.38	0.52368	0.24746	0.22782
1527.35	0.52112	0.2446	0.22518
1528.31	0.51857	0.24182	0.22276
1529.27	0.51614	0.23926	0.22068
1530.24	0.51371	0.2367	0.21878
1531.2	0.511	0.23372	0.21666
1532.17	0.50777	0.22998	0.21396
1533.13	0.50413	0.22562	0.2107
1534.1	0.50051	0.22128	0.20737
1535.06	0.49731	0.21759	0.20456
1536.02	0.49458	0.2147	0.20248
1536.99	0.49202	0.21224	0.20092
1537.95	0.48915	0.20957	0.19944
1538.92	0.48551	0.20603	0.19744
1539.88	0.48098	0.20133	0.19437
1540.85	0.47615	0.19606	0.19028
1541.81	0.47183	0.19128	0.18592
1542.77	0.46823	0.18735	0.18194
1543.74	0.46504	0.18396	0.17835
1544.7	0.46196	0.18069	0.17502
1545.67	0.45893	0.17743	0.17189
1546.63	0.45599	0.17421	0.16899
1547.59	0.45319	0.17113	0.16637
1548.56	0.45052	0.16822	0.16399
1549.52	0.44787	0.16542	0.16173
1550.49	0.44514	0.16264	0.15949
1551.45	0.44235	0.15984	0.15721
1552.42	0.43959	0.15709	0.15498
1553.38	0.43703	0.15454	0.15296
1554.34	0.43473	0.15228	0.15126
1555.31	0.43262	0.15026	0.14987
1556.27	0.43037	0.1482	0.14848
1557.24	0.42748	0.14555	0.14641
1558.2	0.42365	0.14185	0.14287
1559.17	0.41945	0.13746	0.1381
1560.13	0.41594	0.13347	0.13355
1561.09	0.41338	0.13035	0.13006
1562.06	0.41134	0.1278	0.1274
1563.02	0.40936	0.12538	0.1251
1563.99	0.40722	0.12286	0.1229
1564.95	0.40491	0.12019	0.12073
1565.92	0.40248	0.11747	0.11861
1566.88	0.4	0.1148	0.11649
1567.84	0.39745	0.11218	0.11425
1568.81	0.39486	0.10959	0.11175
1569.77	0.39232	0.10703	0.10905
1570.74	0.39003	0.10462	0.10645
1571.7	0.38814	0.1025	0.10424
1572.66	0.38658	0.10068	0.10252
1573.63	0.3852	0.09908	0.10116
1574.59	0.38375	0.09757	0.09987
1575.56	0.38211	0.09603	0.09839
1576.52	0.38041	0.09452	0.09661
1577.49	0.37893	0.09318	0.09475
1578.45	0.37785	0.09209	0.09308
1579.41	0.37711	0.09124	0.09174
1580.38	0.37659	0.09057	0.09072
1581.34	0.37623	0.09012	0.08998
1582.31	0.37604	0.08993	0.08952
1583.27	0.37605	0.0901	0.08936
1584.24	0.37632	0.09065	0.0895
1585.2	0.37682	0.09153	0.0899
1586.16	0.37755	0.09269	0.09053
1587.13	0.37852	0.09411	0.09137
1588.09	0.37977	0.0958	0.09244
1589.06	0.38135	0.09777	0.09376
1590.02	0.38324	0.1	0.0953
1590.99	0.38539	0.10247	0.09706
1591.95	0.38777	0.10518	0.09904
1592.91	0.39036	0.10816	0.10127
1593.88	0.39316	0.11145	0.10375
1594.84	0.39618	0.11503	0.10643
1595.81	0.39941	0.11887	0.10928
1596.77	0.40288	0.12296	0.11226
1597.73	0.40663	0.12734	0.11544
1598.7	0.41073	0.13211	0.1189
1599.66	0.41529	0.1374	0.12274
1600.63	0.42042	0.14335	0.12703
1601.59	0.42621	0.15007	0.13184
1602.56	0.43272	0.15761	0.13719
1603.52	0.43991	0.16589	0.1431
1604.48	0.44765	0.17478	0.14952
1605.45	0.45581	0.18413	0.15638
1606.41	0.46432	0.19385	0.16366
1607.38	0.47318	0.20394	0.17136
1608.34	0.48235	0.21438	0.17947
1609.31	0.49162	0.22496	0.18784
1610.27	0.50058	0.23531	0.19615
1611.23	0.50885	0.24501	0.20403
1612.2	0.51628	0.25387	0.21131
1613.16	0.52307	0.26193	0.21809
1614.13	0.52955	0.26934	0.22465
1615.09	0.53594	0.2761	0.23124
1616.06	0.54193	0.28182	0.23774
1617.02	0.54676	0.28599	0.24359
1617.98	0.54979	0.28835	0.24821
1618.95	0.55103	0.28909	0.25149
1619.91	0.55083	0.2884	0.2536
1620.88	0.54944	0.2862	0.25467
1621.84	0.54694	0.28226	0.25462
1622.8	0.54337	0.27662	0.25332
1623.77	0.53896	0.26983	0.25083
1624.73	0.5341	0.26273	0.24753
1625.7	0.52904	0.25587	0.24378
1626.66	0.5238	0.24925	0.23976
1627.63	0.51833	0.24266	0.23548
1628.59	0.51282	0.23618	0.23111
1629.55	0.50761	0.23019	0.227
1630.52	0.50301	0.22507	0.22348
1631.48	0.49904	0.2208	0.22062
1632.45	0.49539	0.21697	0.21819
1633.41	0.49158	0.21286	0.21567
1634.38	0.48725	0.20789	0.21246
1635.34	0.48257	0.20212	0.20832
1636.3	0.47822	0.19653	0.20378
1637.27	0.47481	0.1921	0.19971
1638.23	0.47226	0.18892	0.19645
1639.2	0.47015	0.1865	0.19379
1640.16	0.46816	0.18439	0.19148
1641.13	0.46623	0.18243	0.18942
1642.09	0.46442	0.18062	0.18765
1643.05	0.46275	0.17894	0.18611
1644.02	0.46111	0.17721	0.18459
1644.98	0.45928	0.17513	0.1827
1645.95	0.45714	0.17254	0.18013
1646.91	0.45487	0.16974	0.17713
1647.88	0.45286	0.16733	0.1744
1648.84	0.45128	0.16559	0.17239
1649.8	0.44998	0.16432	0.17101
1650.77	0.44855	0.16296	0.16974
1651.73	0.44651	0.16076	0.1678
1652.7	0.44357	0.1572	0.16438
1653.66	0.44019	0.1528	0.15969
1654.62	0.43728	0.14891	0.15514
1655.59	0.43511	0.1461	0.15161
1656.55	0.43333	0.144	0.1489
1657.52	0.43159	0.14211	0.14658
1658.48	0.42967	0.14011	0.14435
1659.45	0.42748	0.13785	0.14204
1660.41	0.42498	0.13526	0.1395
1661.37	0.42221	0.13236	0.13664
1662.34	0.41935	0.12932	0.13352
1663.3	0.41664	0.1264	0.13043
1664.27	0.41426	0.12381	0.12767
1665.23	0.41218	0.12155	0.12536
1666.2	0.4102	0.11946	0.12336
1667.16	0.40805	0.11727	0.12136
1668.12	0.40553	0.11476	0.11905
1669.09	0.40268	0.11192	0.1163
1670.05	0.39983	0.109	0.11334
1671.02	0.39732	0.10633	0.11056
1671.98	0.39522	0.10399	0.10816
1672.95	0.3933	0.1018	0.10601
1673.91	0.39124	0.09952	0.10384
1674.87	0.38887	0.09702	0.10143
1675.84	0.38628	0.09438	0.09882
1676.8	0.38376	0.09185	0.09625
1677.77	0.38154	0.08963	0.09396
1678.73	0.37966	0.08772	0.09206
1679.69	0.378	0.08604	0.09048
1680.66	0.37635	0.08441	0.08905
1681.62	0.37451	0.08263	0.08758
1682.59	0.3723	0.08054	0.08578
1683.55	0.3698	0.07812	0.0835
1684.52	0.36739	0.07566	0.08097
1685.48	0.36544	0.07352	0.0786
1686.44	0.36397	0.07183	0.07657
1687.41	0.36276	0.07046	0.07479
1688.37	0.36164	0.06923	0.07309
1689.34	0.36052	0.06807	0.07143
1690.3	0.35941	0.06699	0.06986
1691.27	0.35839	0.06605	0.06847
1692.23	0.35752	0.06534	0.06736
1693.19	0.35683	0.0649	0.06654
1694.16	0.35636	0.06478	0.06597
1695.12	0.35612	0.06499	0.06556
1696.09	0.35608	0.0654	0.06515
1697.05	0.35605	0.06572	0.06448
1698.02	0.35567	0.06546	0.06316
1698.98	0.35447	0.06408	0.06086
1699.94	0.35218	0.06134	0.05754
1700.91	0.34894	0.05753	0.05363
1701.87	0.34517	0.0532	0.04964
1702.84	0.34115	0.0487	0.04579
1703.8	0.33695	0.04412	0.04196
1704.76	0.33254	0.03939	0.03795
1705.73	0.32804	0.03461	0.03374
1706.69	0.3238	0.0301	0.02961
1707.66	0.32019	0.02626	0.02596
1708.62	0.31736	0.02326	0.02304
1709.59	0.31519	0.02096	0.0208
1710.55	0.31342	0.01913	0.01906
1711.51	0.31186	0.01755	0.01764
1712.48	0.31044	0.0162	0.0165
1713.44	0.30917	0.01512	0.01568
1714.41	0.30805	0.01433	0.01519
1715.37	0.30701	0.01376	0.01485
1716.34	0.30596	0.01321	0.01433
1717.3	0.3049	0.01251	0.01333
1718.26	0.30396	0.01167	0.0119
1719.23	0.30325	0.01081	0.01038
1720.19	0.30276	0.01002	0.00905
1721.16	0.30239	0.00935	0.00798
1722.12	0.30208	0.00876	0.00715
1723.09	0.3018	0.00827	0.00653
1724.05	0.30155	0.0079	0.00609
1725.01	0.30134	0.00764	0.00581
1725.98	0.30115	0.00747	0.00568
1726.94	0.30095	0.00734	0.00565
1727.91	0.30074	0.00723	0.00567
1728.87	0.30053	0.00711	0.00574
1729.83	0.30033	0.00701	0.00583
1730.8	0.30016	0.00695	0.00594
1731.76	0.29999	0.00692	0.00603
1732.73	0.29981	0.00689	0.00604
1733.69	0.29962	0.00681	0.00588
1734.66	0.29944	0.00665	0.00555
1735.62	0.29929	0.00642	0.00511
1736.58	0.29917	0.00618	0.00468
1737.55	0.29907	0.00594	0.00431
1738.51	0.29898	0.00574	0.00405
1739.48	0.29892	0.00558	0.0039
1740.44	0.29891	0.00549	0.00385
1741.41	0.29893	0.00545	0.00384
1742.37	0.29896	0.00546	0.00381
1743.33	0.29895	0.00548	0.00375
1744.3	0.29888	0.00549	0.00368
1745.26	0.29874	0.00549	0.00365
1746.23	0.29855	0.00549	0.00368
1747.19	0.29834	0.00548	0.0038
1748.16	0.29811	0.00546	0.00393
1749.12	0.29789	0.00539	0.00399
1750.08	0.29769	0.00523	0.00388
1751.05	0.29754	0.00497	0.00358
1752.01	0.29744	0.00465	0.00313
1752.98	0.29739	0.00434	0.00265
1753.94	0.29738	0.00407	0.00219
1754.9	0.29738	0.00389	0.00183
1755.87	0.29739	0.00379	0.00159
1756.83	0.29737	0.00377	0.0015
1757.8	0.29733	0.00381	0.00155
1758.76	0.29729	0.00389	0.00168
1759.73	0.29725	0.004	0.00182
1760.69	0.29723	0.00411	0.00187
1761.65	0.29719	0.00418	0.00178
1762.62	0.29714	0.00418	0.00156
1763.58	0.29706	0.0041	0.00128
1764.55	0.29695	0.00397	0.00104
1765.51	0.29685	0.00381	0.000904561
1766.48	0.29676	0.00368	0.000911708
1767.44	0.2967	0.00362	0.00106
1768.4	0.29666	0.00366	0.00134
1769.37	0.29663	0.00377	0.00169
1770.33	0.2966	0.00393	0.00204
1771.3	0.29657	0.00407	0.00226
1772.26	0.29653	0.00412	0.00222
1773.23	0.29649	0.00405	0.0019
1774.19	0.29645	0.0039	0.00141
1775.15	0.29639	0.0037	0.000914457
1776.12	0.29631	0.00351	0.000537338
1777.08	0.2962	0.00334	0.000323686
1778.05	0.29608	0.00319	0.000247857
1779.01	0.29598	0.00305	0.000237937
1779.97	0.29591	0.00292	0.000215508
1780.94	0.2959	0.00283	0.00014241
1781.9	0.29594	0.00278	4.11286e-05
1782.87	0.296	0.00278	-3.27252e-05
1783.83	0.29602	0.00278	-3.9838e-05
1784.8	0.296	0.00277	1.61378e-05
1785.76	0.29592	0.00273	0.000103056
1786.72	0.29581	0.00267	0.000195235
1787.69	0.29571	0.00264	0.000290983
1788.65	0.29562	0.00266	0.000397303
1789.62	0.29556	0.00277	0.000501184
1790.58	0.2955	0.00292	0.000561601
1791.55	0.29545	0.00305	0.000550581
1792.51	0.29541	0.00309	0.00052318
1793.47	0.29539	0.00305	0.000615828
1794.44	0.2954	0.00296	0.000928738
1795.4	0.29543	0.00285	0.00142
1796.37	0.29545	0.00275	0.00191
1797.33	0.29542	0.00261	0.00215
1798.3	0.29532	0.00241	0.00194
1799.26	0.29518	0.00216	0.00125
1800.22	0.29504	0.00194	0.000289401
1801.19	0.29498	0.00183	-0.000585381
1802.15	0.295	0.00188	-0.0011
1803.12	0.29509	0.00205	-0.00122
1804.08	0.29521	0.00227	-0.00107
1805.05	0.29532	0.00243	-0.000848385
1806.01	0.29538	0.00251	-0.000654039
1806.97	0.29539	0.00252	-0.000521305
1807.94	0.29532	0.0025	-0.000452949
1808.9	0.2952	0.00249	-0.000472217
1809.87	0.29502	0.00246	-0.000622312
1810.83	0.29484	0.00239	-0.000915686
1811.79	0.29469	0.00225	-0.00129
1812.76	0.29461	0.00208	-0.00162
1813.72	0.29458	0.00193	-0.00182
1814.69	0.29459	0.00184	-0.00184
1815.65	0.29462	0.00183	-0.00173
1816.62	0.29466	0.00186	-0.0016
1817.58	0.29472	0.0019	-0.0015
1818.54	0.29478	0.00189	-0.00146
1819.51	0.29483	0.00185	-0.00144
1820.47	0.29486	0.00182	-0.00136
1821.44	0.29488	0.00186	-0.00122
1822.4	0.29488	0.00198	-0.00101
1823.37	0.29489	0.00217	-0.000825712
1824.33	0.29492	0.00236	-0.000724621
1825.29	0.29496	0.00251	-0.000730169
1826.26	0.29499	0.00257	-0.000794003
1827.22	0.295	0.00256	-0.000833458
1828.19	0.29497	0.00248	-0.000794636
1829.15	0.2949	0.00236	-0.000699823
1830.12	0.29479	0.00219	-0.00064113
1831.08	0.29464	0.00197	-0.000711251
1832.04	0.29451	0.00173	-0.000927274
1833.01	0.29441	0.00153	-0.00122
1833.97	0.29439	0.0014	-0.0015
1834.94	0.29444	0.00136	-0.00168
1835.9	0.29456	0.00142	-0.00176
1836.86	0.2947	0.00153	-0.00175
1837.83	0.29481	0.00165	-0.00171
1838.79	0.29486	0.00175	-0.00166
1839.76	0.29484	0.00181	-0.00159
1840.72	0.29477	0.00185	-0.00147
1841.69	0.2947	0.00188	-0.00128
1842.65	0.29465	0.00187	-0.00105
1843.61	0.29463	0.00184	-0.000838652
1844.58	0.29465	0.00176	-0.000740372
1845.54	0.29468	0.00165	-0.000790099
1846.51	0.29468	0.00153	-0.000958596
1847.47	0.29464	0.00144	-0.00119
1848.44	0.29454	0.00136	-0.00143
1849.4	0.29441	0.0013	-0.00167
1850.36	0.29425	0.00126	-0.00188
1851.33	0.29411	0.00124	-0.00207
1852.29	0.29403	0.00125	-0.00222
1853.26	0.29402	0.00132	-0.00235
1854.22	0.29408	0.00142	-0.00245
1855.19	0.2942	0.00154	-0.00255
1856.15	0.29435	0.00165	-0.00263
1857.11	0.29448	0.0017	-0.0027
1858.08	0.29456	0.00168	-0.00274
1859.04	0.29457	0.0016	-0.00273
1860.01	0.29451	0.00149	-0.00265
1860.97	0.29443	0.00143	-0.00247
1861.93	0.29439	0.00144	-0.00219
1862.9	0.29443	0.00156	-0.00181
1863.86	0.29454	0.00174	-0.00137
1864.83	0.29469	0.00194	-0.000920892
1865.79	0.29481	0.00207	-0.000547686
1866.76	0.29482	0.0021	-0.000342419
1867.72	0.29472	0.00201	-0.000374923
1868.68	0.29452	0.00182	-0.000644343
1869.65	0.29431	0.00162	-0.00106
1870.61	0.29416	0.00147	-0.00147
1871.58	0.29412	0.00142	-0.00178
1872.54	0.29418	0.00148	-0.00195
1873.51	0.2943	0.00165	-0.00198
1874.47	0.29446	0.00187	-0.00193
1875.43	0.29461	0.00207	-0.00187
1876.4	0.29471	0.00217	-0.00188
1877.36	0.29475	0.00213	-0.00198
1878.33	0.29473	0.00198	-0.00216
1879.29	0.29471	0.00181	-0.00237
1880.26	0.29472	0.0017	-0.00254
1881.22	0.29478	0.00171	-0.00262
1882.18	0.2949	0.00182	-0.00261
1883.15	0.29501	0.00194	-0.00251
1884.11	0.29506	0.00201	-0.00234
1885.08	0.29501	0.00199	-0.00211
1886.04	0.29487	0.00192	-0.00183
1887	0.29466	0.00184	-0.00151
1887.97	0.29445	0.00178	-0.0012
1888.93	0.29428	0.00174	-0.0009684
1889.9	0.29418	0.00168	-0.000898722
1890.86	0.29416	0.00156	-0.00101
1891.83	0.29419	0.0014	-0.00125
1892.79	0.29423	0.00122	-0.00155
1893.75	0.29425	0.00104	-0.00181
1894.72	0.29422	0.000898402	-0.00199
1895.68	0.29415	0.000805304	-0.00208
1896.65	0.29406	0.000783764	-0.0021
1897.61	0.29402	0.000853753	-0.00208
1898.58	0.29404	0.00102	-0.00203
1899.54	0.29413	0.00125	-0.00197
1900.5	0.29426	0.00147	-0.00192
1901.47	0.29438	0.00162	-0.00188
1902.43	0.29443	0.00164	-0.00186
1903.4	0.2944	0.00154	-0.00183
1904.36	0.29434	0.00137	-0.00179
1905.33	0.29427	0.00121	-0.00174
1906.29	0.29425	0.00112	-0.0017
1907.25	0.29427	0.00111	-0.00171
1908.22	0.29431	0.00116	-0.00179
1909.18	0.29432	0.00123	-0.00195
1910.15	0.29428	0.00128	-0.00214
1911.11	0.29423	0.00128	-0.00227
1912.08	0.2942	0.00127	-0.00227
1913.04	0.29424	0.00128	-0.00207
1914	0.29435	0.00138	-0.00168
1914.97	0.2945	0.00158	-0.00116
1915.93	0.29464	0.00185	-0.000663431
1916.9	0.2947	0.00212	-0.000353128
1917.86	0.29465	0.00229	-0.000373084
1918.82	0.29448	0.00232	-0.000738526
1919.79	0.29424	0.00221	-0.00132
1920.75	0.29397	0.00203	-0.00192
1921.72	0.29372	0.00185	-0.00235
1922.68	0.29353	0.00171	-0.00254
1923.65	0.29344	0.00164	-0.0025
1924.61	0.29345	0.0016	-0.00235
1925.57	0.29357	0.00156	-0.0022
1926.54	0.29373	0.00148	-0.00213
1927.5	0.29389	0.00135	-0.00215
1928.47	0.29401	0.00117	-0.00223
1929.43	0.29409	0.000987264	-0.00232
1930.4	0.29415	0.000872137	-0.00237
1931.36	0.29423	0.000895499	-0.00234
1932.32	0.29436	0.00109	-0.00223
1933.29	0.2945	0.00142	-0.00207
1934.25	0.29461	0.00179	-0.00194
1935.22	0.29466	0.0021	-0.00191
1936.18	0.29465	0.00229	-0.00203
1937.14	0.29463	0.00236	-0.00229
1938.11	0.29466	0.00236	-0.00256
1939.07	0.29474	0.00231	-0.00268
1940.04	0.29486	0.00219	-0.00253
1941	0.29493	0.00197	-0.00208
1941.97	0.29494	0.00163	-0.00144
1942.93	0.2949	0.00122	-0.000832622
1943.89	0.29486	0.000885605	-0.000477891
1944.86	0.29489	0.00071721	-0.000453648
1945.82	0.29497	0.000743272	-0.000690256
1946.79	0.29502	0.000898717	-0.00103
1947.75	0.29496	0.00108	-0.00134
1948.72	0.29474	0.00118	-0.00155
1949.68	0.29438	0.00118	-0.00169
1950.64	0.29399	0.00109	-0.00183
1951.61	0.29369	0.00093609	-0.00202
1952.57	0.29359	0.000780893	-0.00226
1953.54	0.29372	0.000669137	-0.00247
1954.5	0.29404	0.000654332	-0.00256
1955.47	0.29445	0.000783006	-0.00247
1956.43	0.29483	0.00106	-0.00222
1957.39	0.29508	0.00144	-0.00189
1958.36	0.29512	0.00179	-0.00154
1959.32	0.29499	0.00196	-0.00122
1960.29	0.29474	0.00185	-0.000882515
1961.25	0.29446	0.00144	-0.000509011
1962.22	0.29425	0.000852244	-9.77011e-05
1963.18	0.29414	0.000246832	0.000302913
1964.14	0.29415	-0.000228747	0.000625651
1965.11	0.29421	-0.000513666	0.000828361
1966.07	0.29426	-0.000648581	0.00091667
1967.04	0.29423	-0.000733643	0.00092729
1968	0.29409	-0.000849763	0.000887746
1968.96	0.29389	-0.000995021	0.00079325
1969.93	0.29371	-0.00109	0.0006267
1970.89	0.29362	-0.00102	0.000403342
1971.86	0.29365	-0.000766936	0.000195395
1972.82	0.29377	-0.000393602	0.000107457
1973.79	0.29392	-3.76697e-05	0.000211815
1974.75	0.29405	0.000182945	0.000486754
1975.71	0.29419	0.000245076	0.0008079
1976.68	0.29437	0.000224284	0.00101
1977.64	0.2946	0.000222087	0.000985227
1978.61	0.29484	0.000280481	0.000744938
1979.57	0.29503	0.000360251	0.000410591
1980.54	0.29511	0.000394814	0.000137628
1981.5	0.29512	0.000359301	3.42307e-05
1982.46	0.29513	0.000290964	0.000118645
1983.43	0.29521	0.000251638	0.000323175
1984.39	0.29536	0.000273298	0.000529271
1985.36	0.29554	0.000335737	0.00061736
1986.32	0.29568	0.000393126	0.000517595
1987.29	0.29577	0.000421367	0.00024432
1988.25	0.29585	0.000439854	-0.000102344
1989.21	0.29598	0.000487142	-0.000372398
1990.18	0.29616	0.000574885	-0.00042804
1991.14	0.29629	0.000666935	-0.000208038
1992.11	0.29623	0.000709723	0.000237284
1993.07	0.2959	0.000689787	0.000765249
1994.03	0.29536	0.000661493	0.00121
1995	0.2948	0.000712175	0.00143
1995.96	0.29443	0.000890137	0.00139
1996.93	0.2944	0.00115	0.0011
1997.89	0.29469	0.00138	0.000628897
1998.86	0.29513	0.00144	9.1095e-05
1999.82	0.29554	0.00128	-0.000386515
2000.78	0.29576	0.000978858	-0.000688809
2001.75	0.29576	0.000686263	-0.000755659
2002.71	0.2956	0.000552799	-0.000613547
2003.68	0.29536	0.00063424	-0.000372573
2004.64	0.29512	0.000863209	-0.000178078
2005.61	0.29492	0.00109	-0.000132282
2006.57	0.29473	0.00119	-0.000228884
2007.53	0.29456	0.0011	-0.000350353
2008.5	0.29443	0.000902642	-0.000343201
2009.46	0.29435	0.000692179	-0.000126173
2010.43	0.29437	0.000545172	0.000245831
2011.39	0.29446	0.000458367	0.000607757
2012.36	0.29457	0.000377821	0.000779138
2013.32	0.29467	0.000262404	0.000663687
2014.28	0.29476	0.000131157	0.000297296
2015.25	0.29488	5.62807e-05	-0.000174138
2016.21	0.29511	0.000106949	-0.000568079
2017.18	0.29545	0.000290644	-0.000749183
2018.14	0.29583	0.000545867	-0.000682492
2019.1	0.29614	0.000797841	-0.000436035
2020.07	0.29624	0.00103	-0.000141559
2021.03	0.29612	0.0013	6.30093e-05
2022	0.29587	0.00168	8.92506e-05
2022.96	0.29566	0.00219	-6.25053e-05
2023.93	0.29557	0.00269	-0.00029652
2024.89	0.29563	0.003	-0.000460419
2025.85	0.29575	0.00295	-0.000420873
2026.82	0.29586	0.00252	-0.000138468
2027.78	0.29594	0.00191	0.000305171
2028.75	0.29606	0.00138	0.00074964
2029.71	0.29625	0.00117	0.00104
2030.68	0.2965	0.00131	0.00113
2031.64	0.29669	0.00163	0.00106
2032.6	0.29669	0.00187	0.000967391
2033.57	0.29648	0.00183	0.000954396
2034.53	0.29611	0.00148	0.00106
2035.5	0.29574	0.000987733	0.00124
2036.46	0.29545	0.000566189	0.00138
2037.43	0.29522	0.000370029	0.00139
2038.39	0.29497	0.000398355	0.00122
2039.35	0.29465	0.000525121	0.000879632
2040.32	0.29427	0.000598514	0.000449514
2041.28	0.29396	0.000542539	4.49837e-05
2042.25	0.29385	0.00039427	-0.000206992
2043.21	0.29396	0.000258184	-0.000213887
2044.17	0.29421	0.000220477	3.9208e-05
2045.14	0.29442	0.000290839	0.000468135
2046.1	0.29449	0.000408979	0.000908564
2047.07	0.29443	0.000500959	0.00118
2048.03	0.29433	0.000536748	0.00117
2049	0.29431	0.000544584	0.000914809
2049.96	0.2944	0.00057707	0.000547094
2050.92	0.29452	0.000665822	0.000250205
2051.89	0.29455	0.000804714	0.000136655
2052.85	0.29445	0.000968051	0.000199655
2053.82	0.29426	0.00114	0.000336932
2054.78	0.29411	0.00133	0.00043004
2055.75	0.29413	0.00154	0.000424186
2056.71	0.29436	0.00179	0.000351147
2057.67	0.29476	0.00203	0.00027808
2058.64	0.29524	0.00223	0.000225903
2059.6	0.2957	0.00234	0.0001308
2060.57	0.29606	0.00232	-0.000109665
2061.53	0.29629	0.0022	-0.000534478
2062.5	0.29633	0.00199	-0.00104
2063.46	0.29616	0.00174	-0.0014
2064.42	0.29575	0.00148	-0.00139
2065.39	0.29516	0.00124	-0.000915471
2066.35	0.29451	0.00106	-0.00010048
2067.32	0.29396	0.000982299	0.000762976
2068.28	0.29367	0.00104	0.00137
2069.25	0.2937	0.00125	0.00152
2070.21	0.29404	0.0016	0.00122
2071.17	0.29456	0.00203	0.000624204
2072.14	0.2951	0.00241	-6.91678e-05
2073.1	0.29547	0.00265	-0.000674268
2074.07	0.2956	0.00266	-0.00109
2075.03	0.29548	0.00247	-0.00128
2075.99	0.29522	0.00218	-0.00128
2076.96	0.29497	0.00195	-0.00113
2077.92	0.29485	0.00188	-0.000844504
2078.89	0.29488	0.00201	-0.000464542
2079.85	0.29502	0.00227	-2.3188e-05
2080.82	0.29516	0.00256	0.000414108
2081.78	0.29527	0.0028	0.000750072
2082.74	0.29535	0.00296	0.000878512
2083.71	0.29543	0.00307	0.000729012
2084.67	0.29555	0.00315	0.000310099
2085.64	0.29568	0.00319	-0.000278852
2086.6	0.29577	0.00319	-0.000881456
2087.57	0.29576	0.0031	-0.00135
2088.53	0.29563	0.00293	-0.0016
2089.49	0.29541	0.00272	-0.00165
2090.46	0.29513	0.00251	-0.00156
2091.42	0.29485	0.00235	-0.00139
2092.39	0.29458	0.00227	-0.00118
2093.35	0.29434	0.00228	-0.000926496
2094.32	0.29417	0.00234	-0.0006232
2095.28	0.29409	0.00245	-0.000303827
2096.24	0.29415	0.00255	-4.17386e-05
2097.21	0.2943	0.00261	8.83472e-05
2098.17	0.29449	0.0026	6.02934e-05
2099.14	0.29463	0.00253	-8.3137e-05
2100.1	0.29465	0.00244	-0.000257361
2101.06	0.29456	0.00236	-0.000391062
2102.03	0.29441	0.00231	-0.000469537
2102.99	0.29429	0.00231	-0.000536668
2103.96	0.29427	0.00233	-0.000656268
2104.92	0.29435	0.00237	-0.000861033
2105.89	0.2945	0.00244	-0.00112
2106.85	0.29465	0.00253	-0.00136
2107.81	0.29477	0.00266	-0.00149
2108.78	0.29484	0.0028	-0.00143
2109.74	0.29489	0.0029	-0.0012
2110.71	0.29496	0.00295	-0.000832247
2111.67	0.29509	0.00294	-0.000448932
2112.64	0.29527	0.0029	-0.00017329
2113.6	0.29548	0.00286	-0.000116729
2114.56	0.29565	0.00283	-0.000333251
2115.53	0.29574	0.00281	-0.000788049
2116.49	0.29571	0.0028	-0.00136
2117.46	0.29555	0.00285	-0.00186
2118.42	0.29528	0.00296	-0.00214
2119.39	0.29497	0.00315	-0.00214
2120.35	0.29468	0.00333	-0.00191
2121.31	0.29449	0.00343	-0.00158
2122.28	0.29444	0.00338	-0.00133
2123.24	0.29453	0.0032	-0.00123
2124.21	0.2947	0.00298	-0.00126
2125.17	0.29489	0.00287	-0.00134
2126.13	0.29508	0.00295	-0.00137
2127.1	0.29524	0.00321	-0.00133
2128.06	0.29539	0.00356	-0.00126
2129.03	0.29556	0.00389	-0.00123
2129.99	0.29575	0.00413	-0.00127
2130.96	0.29592	0.00427	-0.00136
2131.92	0.29604	0.00434	-0.00142
2132.88	0.29606	0.00434	-0.00143
2133.85	0.29596	0.00425	-0.00135
2134.81	0.29574	0.00402	-0.00122
2135.78	0.29544	0.00364	-0.00108
2136.74	0.29509	0.00316	-0.000918811
2137.71	0.29473	0.00266	-0.000737481
2138.67	0.29442	0.00227	-0.00054445
2139.63	0.29422	0.00208	-0.000399458
2140.6	0.2942	0.00214	-0.00039764
2141.56	0.29437	0.00241	-0.000612036
2142.53	0.29473	0.00284	-0.00103
2143.49	0.2952	0.00329	-0.00151
2144.46	0.29564	0.00364	-0.00185
2145.42	0.29594	0.00378	-0.0019
2146.38	0.29599	0.00367	-0.00165
2147.35	0.29574	0.00335	-0.00127
2148.31	0.29527	0.00293	-0.00103
2149.28	0.29476	0.00255	-0.00103
2150.24	0.29442	0.0023	-0.00115
2151.2	0.29447	0.00226	-0.00102
2152.17	0.29494	0.00242	-0.000324242
2153.13	0.29569	0.00272	0.000874069
2154.1	0.2964	0.00299	0.00203
2155.06	0.29669	0.00305	0.00232
2156.03	0.29633	0.00273	0.00118
2156.99	0.29538	0.00202	-0.00121
2157.95	0.29424	0.0011	-0.00381
2158.92	0.29339	0.000270424	-0.00525
2159.88	0.29321	-0.000210881	-0.00467
2160.85	0.2937	-0.00028762	-0.00238
2161.81	0.29457	-9.52625e-05	0.000371661
2162.78	0.29541	0.000163489	0.00223
2163.74	0.29593	0.000341895	0.00256
2164.7	0.296	0.000387275	0.00163
2165.67	0.29565	0.000310162	0.000293688
2166.63	0.295	0.000144098	-0.000632606
2167.6	0.29423	-6.4936e-05	-0.000793968
2168.56	0.29352	-0.000246883	-0.000374393
2169.53	0.29305	-0.000308446	0.000164107
2170.49	0.29293	-0.000166476	0.000425448
2171.45	0.29316	0.000203922	0.000284834
2172.42	0.29365	0.000746749	-0.00011498
2173.38	0.29423	0.00135	-0.000506054
2174.35	0.29472	0.00192	-0.000659152
2175.31	0.29502	0.00241	-0.00048512
2176.27	0.29512	0.0028	-4.91823e-05
2177.24	0.29509	0.00311	0.000482144
2178.2	0.29499	0.00328	0.000924638
2179.17	0.29486	0.00323	0.00115
2180.13	0.2947	0.00289	0.00115
2181.1	0.2945	0.0023	0.000972467
2182.06	0.2943	0.00162	0.00072764
2183.02	0.29414	0.00108	0.000475915
2183.99	0.2941	0.000864368	0.000215892
2184.95	0.29422	0.00103	-8.50561e-05
2185.92	0.29449	0.00147	-0.0004256
2186.88	0.29484	0.00198	-0.000731611
2187.85	0.29517	0.00234	-0.000880892
2188.81	0.29541	0.00243	-0.000775503
2189.77	0.29551	0.0023	-0.000407116
2190.74	0.29547	0.00206	0.000131485
2191.7	0.29532	0.00186	0.000691576
2192.67	0.2951	0.00177	0.00113
2193.63	0.29485	0.00175	0.00136
2194.6	0.29463	0.00175	0.00133
2195.56	0.29449	0.00177	0.00105
2196.52	0.2945	0.00185	0.000552374
2197.49	0.29469	0.0021	-6.08437e-05
2198.45	0.29505	0.00253	-0.000640595
2199.42	0.29549	0.00305	-0.00103
2200.38	0.29586	0.00352	-0.00113
2201.34	0.29604	0.00375	-0.000946608
2202.31	0.29597	0.00367	-0.000603574
2203.27	0.29569	0.00336	-0.000236052
2204.24	0.29536	0.00295	6.96616e-05
2205.2	0.29517	0.00259	0.000308551
2206.17	0.29528	0.00238	0.000515394
2207.13	0.29571	0.00235	0.000694181
2208.09	0.29637	0.00252	0.000782382
2209.06	0.29707	0.00286	0.000682091
2210.02	0.2976	0.00326	0.000330928
2210.99	0.29778	0.00359	-0.000246636
2211.95	0.29752	0.00369	-0.000944789
2212.92	0.29692	0.00348	-0.00162
2213.88	0.29616	0.00303	-0.00216
2214.84	0.29549	0.00254	-0.00246
2215.81	0.29511	0.00224	-0.00244
2216.77	0.29508	0.00225	-0.00209
2217.74	0.29527	0.00249	-0.00145
2218.7	0.29548	0.00277	-0.000677689
2219.67	0.29551	0.00289	-3.32343e-05
2220.63	0.29531	0.00277	0.000254287
2221.59	0.29497	0.00251	9.79426e-05
2222.56	0.29468	0.00227	-0.000381941
2223.52	0.29458	0.00216	-0.000915782
2224.49	0.2947	0.00221	-0.00123
2225.45	0.29494	0.00234	-0.00121
2226.41	0.29518	0.00245	-0.000922381
2227.38	0.2953	0.00249	-0.000586942
2228.34	0.29528	0.00249	-0.000430552
2229.31	0.29515	0.00248	-0.000574152
2230.27	0.29495	0.00251	-0.000986088
2231.24	0.29473	0.00254	-0.00151
2232.2	0.29451	0.00255	-0.00195
2233.16	0.29433	0.00251	-0.00212
2234.13	0.29423	0.00241	-0.00198
2235.09	0.29426	0.00229	-0.00158
2236.06	0.29445	0.0022	-0.00109
2237.02	0.29476	0.0022	-0.000673526
2237.99	0.29513	0.0023	-0.00046057
2238.95	0.29549	0.00251	-0.000448406
2239.91	0.29575	0.00279	-0.000547989
2240.88	0.29589	0.00307	-0.000655714
2241.84	0.2959	0.0033	-0.000727093
2242.81	0.29579	0.00342	-0.00079511
2243.77	0.29557	0.00341	-0.000924264
2244.74	0.2953	0.00329	-0.00114
2245.7	0.29502	0.00309	-0.0014
2246.66	0.2948	0.00287	-0.00161
2247.63	0.29467	0.0027	-0.00169
2248.59	0.29469	0.00261	-0.00161
2249.56	0.29484	0.00263	-0.0014
2250.52	0.29507	0.00273	-0.00112
2251.49	0.29531	0.00284	-0.000829375
2252.45	0.29547	0.00292	-0.000569393
2253.41	0.2955	0.00292	-0.000394766
2254.38	0.29539	0.00284	-0.000357696
2255.34	0.29516	0.0027	-0.000489404
2256.31	0.29488	0.00251	-0.000770644
2257.27	0.29459	0.00225	-0.00112
2258.23	0.29434	0.00192	-0.00145
2259.2	0.29417	0.00156	-0.00165
2260.16	0.2941	0.00128	-0.00171
2261.13	0.29416	0.00116	-0.00167
2262.09	0.29432	0.00128	-0.00157
2263.06	0.29452	0.0016	-0.00145
2264.02	0.29468	0.00199	-0.00133
2264.98	0.29472	0.00235	-0.00116
2265.95	0.29463	0.00258	-0.000916309
2266.91	0.29445	0.00268	-0.000619318
2267.88	0.29426	0.00273	-0.000320395
2268.84	0.29414	0.00276	-0.000106261
2269.81	0.29412	0.00279	-5.7981e-05
2270.77	0.29418	0.00282	-0.000212077
2271.73	0.29427	0.0028	-0.000539515
2272.7	0.29437	0.00273	-0.000955344
2273.66	0.29444	0.00261	-0.00136
2274.63	0.29447	0.00248	-0.00166
2275.59	0.29445	0.00237	-0.00183
2276.56	0.29437	0.00232	-0.00188
2277.52	0.29424	0.00236	-0.00183
2278.48	0.29409	0.00249	-0.0017
2279.45	0.29397	0.00268	-0.0015
2280.41	0.29395	0.0029	-0.00123
2281.38	0.29407	0.00311	-0.000950755
2282.34	0.29432	0.00328	-0.000706222
2283.3	0.29463	0.00338	-0.000553716
2284.27	0.29492	0.00338	-0.000522072
2285.23	0.29509	0.00328	-0.00060819
2286.2	0.29512	0.00312	-0.000785968
2287.16	0.29504	0.00295	-0.00102
2288.13	0.29491	0.00286	-0.00127
2289.09	0.29481	0.00289	-0.00148
2290.05	0.29478	0.00307	-0.00161
2291.02	0.29482	0.00333	-0.00162
2291.98	0.29491	0.00359	-0.00151
2292.95	0.29504	0.00376	-0.00132
2293.91	0.29521	0.00382	-0.00115
2294.88	0.29538	0.0038	-0.00104
2295.84	0.29551	0.00375	-0.001
2296.8	0.29552	0.00368	-0.000976185
2297.77	0.29535	0.00358	-0.000905092
2298.73	0.29501	0.00343	-0.000781835
2299.7	0.29459	0.00325	-0.000670065
2300.66	0.29422	0.00307	-0.000667497
2301.63	0.29402	0.00296	-0.000835949
2302.59	0.29402	0.00296	-0.00115
2303.55	0.29415	0.00305	-0.00151
2304.52	0.29433	0.00319	-0.0018
2305.48	0.29448	0.0033	-0.00192
2306.45	0.29456	0.00337	-0.00187
2307.41	0.29461	0.00341	-0.00167
2308.38	0.29469	0.00347	-0.00137
2309.34	0.29481	0.00356	-0.00101
2310.3	0.29494	0.0037	-0.000655237
2311.27	0.29502	0.00383	-0.000366261
2312.23	0.29496	0.00389	-0.000237911
2313.2	0.29475	0.00381	-0.000324791
2314.16	0.29444	0.00361	-0.000595101
2315.12	0.29412	0.00332	-0.000926858
2316.09	0.29392	0.00304	-0.00116
2317.05	0.29393	0.00288	-0.00118
2318.02	0.29418	0.00291	-0.000975796
2318.98	0.2946	0.00313	-0.00062756
2319.95	0.29502	0.00347	-0.000282677
2320.91	0.2953	0.00379	-5.75413e-05
2321.87	0.29537	0.00396	2.56122e-05
2322.84	0.29527	0.00395	4.4504e-05
2323.8	0.29511	0.00381	0.000119668
2324.77	0.29496	0.00367	0.000338989
2325.73	0.29488	0.00358	0.000706739
2326.7	0.29482	0.00355	0.00113
2327.66	0.29479	0.00352	0.0014
2328.62	0.2948	0.00345	0.00132
2329.59	0.2949	0.00333	0.000715948
2330.55	0.29506	0.00326	-0.000368708
2331.52	0.29514	0.00332	-0.00167
2332.48	0.29495	0.00348	-0.00282
2333.45	0.29438	0.00361	-0.00349
2334.41	0.2935	0.00346	-0.00353
2335.37	0.29257	0.00288	-0.00298
2336.34	0.29197	0.0019	-0.00199
2337.3	0.29197	0.000790713	-0.000783837
2338.27	0.2926	-7.2661e-06	0.000361878
2339.23	0.29357	-0.000144994	0.00117
2340.19	0.29439	0.000456407	0.00141
2341.16	0.29467	0.00155	0.000985438
2342.12	0.29427	0.00269	4.24339e-05
2343.09	0.29348	0.00341	-0.000973449
2344.05	0.2928	0.00358	-0.00156
2345.02	0.29253	0.00341	-0.00154
2345.98	0.2926	0.0032	-0.00116
2346.94	0.29278	0.00307	-0.000694559
2347.91	0.29289	0.00303	-0.000315908
2348.87	0.29287	0.00304	-6.57681e-05
2349.84	0.29269	0.00307	5.95594e-05
2350.8	0.29239	0.00311	6.21272e-05
2351.77	0.29198	0.00313	-8.19006e-05
2352.73	0.29147	0.00308	-0.00041409
2353.69	0.29086	0.00277	-0.000933566
2354.66	0.29019	0.002	-0.00151
2355.62	0.28967	0.000666983	-0.0019
2356.59	0.28969	-0.000942591	-0.00193
2357.55	0.29056	-0.00229	-0.00165
2358.52	0.29216	-0.00287	-0.00134
2359.48	0.29368	-0.00256	-0.00127
2360.44	0.29403	-0.00175	-0.00152
2361.41	0.29268	-0.000972319	-0.00194
2362.37	0.29016	-0.000441755	-0.00235
2363.34	0.2877	1.38983e-05	-0.00268
2364.3	0.28646	0.00064361	-0.00298
2365.26	0.28685	0.00145	-0.00329
2366.23	0.28846	0.00217	-0.00354
2367.19	0.29046	0.00254	-0.00363
2368.16	0.2922	0.00252	-0.00348
2369.12	0.2934	0.00236	-0.00317
2370.09	0.29412	0.00233	-0.00284
2371.05	0.29455	0.00263	-0.00266
2372.01	0.29482	0.00321	-0.00269
2372.98	0.29498	0.00387	-0.00288
2373.94	0.29498	0.00437	-0.00309
2374.91	0.29483	0.0046	-0.00319
2375.87	0.29456	0.00455	-0.00312
2376.84	0.29427	0.00435	-0.00289
2377.8	0.29404	0.00415	-0.0026
2378.76	0.29392	0.00404	-0.00233
2379.73	0.29391	0.00404	-0.00215
2380.69	0.29397	0.00414	-0.00206
2381.66	0.29407	0.00424	-0.00205
2382.62	0.29418	0.0043	-0.00211
2383.59	0.29428	0.0043	-0.00224
2384.55	0.29438	0.00423	-0.00243
2385.51	0.29446	0.00412	-0.00268
2386.48	0.2945	0.00399	-0.00296
2387.44	0.29448	0.00385	-0.00317
2388.41	0.29441	0.00373	-0.00324
2389.37	0.29432	0.00365	-0.00315
2390.33	0.29425	0.00361	-0.00292
2391.3	0.29425	0.00362	-0.00267
2392.26	0.29429	0.00366	-0.00252
2393.23	0.29434	0.00371	-0.00256
2394.19	0.29434	0.00374	-0.00276
2395.16	0.29426	0.00374	-0.00305
2396.12	0.29415	0.00371	-0.00329
2397.08	0.29404	0.00366	-0.00339
2398.05	0.29399	0.00361	-0.00334
2399.01	0.294	0.0036	-0.00319
2399.98	0.29405	0.00366	-0.003
2400.94	0.2941	0.00381	-0.00284
2401.91	0.29415	0.00402	-0.00271
2402.87	0.2942	0.00425	-0.00261
2403.83	0.29427	0.00443	-0.00253
2404.8	0.29437	0.00449	-0.00246
2405.76	0.29447	0.00441	-0.00242
2406.73	0.29454	0.00424	-0.00242
2407.69	0.29454	0.00404	-0.00244
2408.66	0.29449	0.00388	-0.00246
2409.62	0.29443	0.00381	-0.00243
2410.58	0.2944	0.00383	-0.00236
2411.55	0.29444	0.00393	-0.0023
2412.51	0.29455	0.00407	-0.00227
2413.48	0.2947	0.00421	-0.00233
2414.44	0.29482	0.00433	-0.00245
2415.4	0.2949	0.00442	-0.00261
2416.37	0.29491	0.00449	-0.00275
2417.33	0.29485	0.00453	-0.00281
2418.3	0.29475	0.00456	-0.00279
2419.26	0.29462	0.00455	-0.0027
2420.23	0.2945	0.00449	-0.00257
2421.19	0.2944	0.00436	-0.00246
2422.15	0.29436	0.00419	-0.00242
2423.12	0.2944	0.00403	-0.00248
2424.08	0.2945	0.00394	-0.00264
2425.05	0.29462	0.00395	-0.00285
2426.01	0.29472	0.00406	-0.00305
2426.98	0.29477	0.00421	-0.00316
2427.94	0.2948	0.00435	-0.00314
2428.9	0.29482	0.00444	-0.00298
2429.87	0.29486	0.00447	-0.00275
2430.83	0.29491	0.00445	-0.0025
2431.8	0.29493	0.00438	-0.0023
2432.76	0.29491	0.00427	-0.00218
2433.73	0.29483	0.00412	-0.00216
2434.69	0.29474	0.00398	-0.00218
2435.65	0.29469	0.00389	-0.0022
2436.62	0.29471	0.00389	-0.00221
2437.58	0.29479	0.00398	-0.00218
2438.55	0.29491	0.00413	-0.00211
2439.51	0.29501	0.00427	-0.00203
2440.47	0.29506	0.00436	-0.00193
2441.44	0.29507	0.00439	-0.00185
2442.4	0.29506	0.0044	-0.00181
2443.37	0.29507	0.00441	-0.00184
2444.33	0.29509	0.00444	-0.00193
2445.3	0.2951	0.00448	-0.00206
2446.26	0.29509	0.00453	-0.00219
2447.22	0.29503	0.00459	-0.00226
2448.19	0.29494	0.00468	-0.00223
2449.15	0.29487	0.00478	-0.00213
2450.12	0.29485	0.00489	-0.00197
2451.08	0.2949	0.00499	-0.00183
2452.05	0.29501	0.00503	-0.00174
2453.01	0.29515	0.00503	-0.00175
2453.97	0.29525	0.00496	-0.00186
2454.94	0.29528	0.00486	-0.00203
2455.9	0.29522	0.00474	-0.00222
2456.87	0.29509	0.00462	-0.00236
2457.83	0.29495	0.00454	-0.00241
2458.8	0.29486	0.00452	-0.00235
2459.76	0.29486	0.00457	-0.00223
2460.72	0.29493	0.00467	-0.0021
2461.69	0.29502	0.00479	-0.00199
2462.65	0.2951	0.00487	-0.00193
2463.62	0.29513	0.00489	-0.00191
2464.58	0.29515	0.00486	-0.0019
2465.54	0.29516	0.00482	-0.00189
2466.51	0.29518	0.00482	-0.00186
2467.47	0.2952	0.00486	-0.00185
2468.44	0.29519	0.00492	-0.00186
2469.4	0.29514	0.00498	-0.0019
2470.37	0.29509	0.00501	-0.00198
2471.33	0.29508	0.00502	-0.00206
2472.29	0.29516	0.00505	-0.00211
2473.26	0.29533	0.00511	-0.00208
2474.22	0.29555	0.00521	-0.00196
2475.19	0.29574	0.00533	-0.00177
2476.15	0.29586	0.00543	-0.00154
2477.12	0.29588	0.00551	-0.00134
2478.08	0.29582	0.00554	-0.00119
2479.04	0.29574	0.00553	-0.00113
2480.01	0.29565	0.0055	-0.00116
2480.97	0.29559	0.00546	-0.0013
2481.94	0.29554	0.00542	-0.00152
2482.9	0.2955	0.00539	-0.00183
2483.87	0.29547	0.00537	-0.00217
2484.83	0.29545	0.00539	-0.00244
2485.79	0.29548	0.00543	-0.00257
2486.76	0.29556	0.00549	-0.00252
2487.72	0.29568	0.00556	-0.00234
2488.69	0.2958	0.00562	-0.00212
2489.65	0.29589	0.00563	-0.00197
2490.61	0.2959	0.0056	-0.00193
2491.58	0.29586	0.00554	-0.00197
2492.54	0.2958	0.00548	-0.002
2493.51	0.29575	0.00545	-0.00196
2494.47	0.29574	0.00547	-0.00186
2495.44	0.29574	0.0055	-0.00178
2496.4	0.29574	0.00551	-0.00178
2497.36	0.29572	0.00546	-0.00189
2498.33	0.29568	0.00534	-0.00202
2499.29	0.29566	0.0052	-0.00208
2500.26	0.29567	0.00508	-0.00199
2501.22	0.29573	0.00504	-0.0018
2502.19	0.29581	0.00509	-0.00159
2503.15	0.29588	0.0052	-0.00147
2504.11	0.29595	0.00534	-0.0015
2505.08	0.29598	0.00546	-0.00164
2506.04	0.29599	0.00554	-0.00181
2507.01	0.29596	0.00556	-0.00195
2507.97	0.29589	0.00555	-0.00204
2508.94	0.29578	0.00554	-0.00206
2509.9	0.29565	0.00553	-0.00201
2510.86	0.2955	0.00553	-0.00188
2511.83	0.29537	0.00551	-0.00169
2512.79	0.29526	0.00546	-0.00148
2513.76	0.29519	0.0054	-0.00135
2514.72	0.29519	0.00536	-0.00137
2515.69	0.29528	0.0054	-0.00153
2516.65	0.29547	0.00555	-0.00177
2517.61	0.29572	0.0058	-0.00199
2518.58	0.29592	0.00606	-0.00211
2519.54	0.29601	0.00624	-0.00214
2520.51	0.29593	0.00625	-0.00212
2521.47	0.29573	0.00609	-0.00209
2522.43	0.29549	0.00582	-0.00207
2523.4	0.29532	0.00553	-0.00203
2524.36	0.29531	0.00534	-0.00197
2525.33	0.29544	0.00527	-0.00191
[truncated: 1,544 more rows]
