# Supplementary material for: Volumetric additive manufacturing of pristine silk-based (bio)inks
Source: Nat Commun. 2023 Jan 13;14:210. doi: 10.1038/s41467-023-35807-7 (PMC9839706; doi:10.1038/s41467-023-35807-7)
Supplement: Supplementary file 15 — Source Data [file 41467_2023_35807_MOESM15_ESM.zip › Source data/Supplementary Fig. 28.xlsx]

## Sheet: fig. 28a
FTIR Spectra of volumetrically printed 2.5% SF objects with a single, photocrosslinked network
	peak1	peak2	peak3	peak4	peak5
1580.38	-0.000959054	-0.00132	-0.00133	-0.00133	-0.00133
1581.34	-0.000869062	-0.00131	-0.00133	-0.00133	-0.00133
1582.31	-0.000760086	-0.0013	-0.00133	-0.00133	-0.00133
1583.27	-0.000628814	-0.00129	-0.00133	-0.00133	-0.00133
1583.6	-0.000578716	-0.00129	-0.00133	-0.00133	-0.00133
1583.74	-0.000556275	-0.00129	-0.00133	-0.00133	-0.00133
1583.88	-0.000533247	-0.00129	-0.00133	-0.00133	-0.00133
1584.02	-0.000509618	-0.00129	-0.00133	-0.00133	-0.00133
1584.16	-0.000485376	-0.00128	-0.00133	-0.00133	-0.00133
1584.24	-0.000471568	-0.00128	-0.00133	-0.00133	-0.00133
1584.3	-0.000460508	-0.00128	-0.00133	-0.00133	-0.00133
1584.44	-0.000435	-0.00128	-0.00133	-0.00133	-0.00133
1584.58	-0.00040884	-0.00128	-0.00133	-0.00133	-0.00133
1584.72	-0.000382012	-0.00128	-0.00133	-0.00133	-0.00133
1584.86	-0.000354504	-0.00127	-0.00133	-0.00133	-0.00133
1585	-0.000326302	-0.00127	-0.00133	-0.00133	-0.00133
1585.14	-0.000297391	-0.00127	-0.00133	-0.00133	-0.00133
1585.2	-0.000284211	-0.00127	-0.00133	-0.00133	-0.00133
1585.28	-0.000267758	-0.00127	-0.00133	-0.00133	-0.00133
1585.42	-0.000237386	-0.00126	-0.00133	-0.00133	-0.00133
1585.56	-0.000206262	-0.00126	-0.00133	-0.00133	-0.00133
1585.7	-0.000174371	-0.00126	-0.00133	-0.00133	-0.00133
1585.84	-0.000141697	-0.00126	-0.00133	-0.00133	-0.00133
1585.98	-0.000108226	-0.00125	-0.00133	-0.00133	-0.00133
1586.12	-7.39412e-05	-0.00125	-0.00133	-0.00133	-0.00133
1586.16	-6.21683e-05	-0.00125	-0.00133	-0.00133	-0.00133
1586.26	-3.88274e-05	-0.00125	-0.00133	-0.00133	-0.00133
1586.4	-2.8688e-06	-0.00124	-0.00133	-0.00133	-0.00133
1586.54	3.39508e-05	-0.00124	-0.00133	-0.00133	-0.00133
1586.68	7.16475e-05	-0.00124	-0.00133	-0.00133	-0.00133
1586.82	0.000110238	-0.00123	-0.00133	-0.00133	-0.00133
1586.96	0.000149738	-0.00123	-0.00133	-0.00133	-0.00133
1587.1	0.000190165	-0.00123	-0.00133	-0.00133	-0.00133
1587.13	0.000199488	-0.00123	-0.00133	-0.00133	-0.00133
1587.24	0.000231537	-0.00122	-0.00133	-0.00133	-0.00133
1587.38	0.000273869	-0.00122	-0.00133	-0.00133	-0.00133
1587.52	0.000317179	-0.00121	-0.00133	-0.00133	-0.00133
1587.66	0.000361485	-0.00121	-0.00133	-0.00133	-0.00133
1587.8	0.000406803	-0.00121	-0.00133	-0.00133	-0.00133
1587.94	0.000453153	-0.0012	-0.00133	-0.00133	-0.00133
1588.08	0.000500552	-0.0012	-0.00133	-0.00133	-0.00133
1588.09	0.000506156	-0.00119	-0.00133	-0.00133	-0.00133
1588.22	0.000549017	-0.00119	-0.00133	-0.00133	-0.00133
1588.36	0.000598568	-0.00119	-0.00133	-0.00133	-0.00133
1588.5	0.000649221	-0.00118	-0.00133	-0.00133	-0.00133
1588.64	0.000700997	-0.00117	-0.00133	-0.00133	-0.00133
1588.78	0.000753913	-0.00117	-0.00133	-0.00133	-0.00133
1588.92	0.000807988	-0.00116	-0.00133	-0.00133	-0.00133
1589.06	0.000863241	-0.00116	-0.00133	-0.00133	-0.00133
1589.06	0.000863627	-0.00116	-0.00133	-0.00133	-0.00133
1589.2	0.000919691	-0.00115	-0.00133	-0.00133	-0.00133
1589.34	0.000977357	-0.00114	-0.00133	-0.00133	-0.00133
1589.48	0.00104	-0.00114	-0.00133	-0.00133	-0.00133
1589.62	0.0011	-0.00113	-0.00133	-0.00133	-0.00133
1589.76	0.00116	-0.00112	-0.00133	-0.00133	-0.00133
1589.9	0.00122	-0.00111	-0.00133	-0.00133	-0.00133
1590.02	0.00128	-0.00111	-0.00133	-0.00133	-0.00133
1590.04	0.00128	-0.00111	-0.00133	-0.00133	-0.00133
1590.18	0.00135	-0.0011	-0.00133	-0.00133	-0.00133
1590.32	0.00142	-0.00109	-0.00133	-0.00133	-0.00133
1590.46	0.00148	-0.00108	-0.00133	-0.00133	-0.00133
1590.6	0.00155	-0.00107	-0.00133	-0.00133	-0.00133
1590.74	0.00163	-0.00106	-0.00133	-0.00133	-0.00133
1590.88	0.0017	-0.00105	-0.00133	-0.00133	-0.00133
1590.99	0.00176	-0.00105	-0.00133	-0.00133	-0.00133
1591.02	0.00177	-0.00104	-0.00133	-0.00133	-0.00133
1591.16	0.00185	-0.00103	-0.00133	-0.00133	-0.00133
1591.3	0.00192	-0.00102	-0.00133	-0.00133	-0.00133
1591.44	0.002	-0.00101	-0.00133	-0.00133	-0.00133
1591.58	0.00208	-0.001	-0.00133	-0.00133	-0.00133
1591.71	0.00216	-0.000988873	-0.00133	-0.00133	-0.00133
1591.85	0.00225	-0.000976912	-0.00133	-0.00133	-0.00133
1591.95	0.0023	-0.00096861	-0.00133	-0.00133	-0.00133
1591.99	0.00233	-0.000964565	-0.00133	-0.00133	-0.00133
1592.13	0.00242	-0.000951823	-0.00133	-0.00133	-0.00133
1592.27	0.0025	-0.000938672	-0.00133	-0.00133	-0.00133
1592.41	0.00259	-0.000925102	-0.00133	-0.00133	-0.00133
1592.55	0.00268	-0.000911101	-0.00133	-0.00133	-0.00133
1592.69	0.00278	-0.000896655	-0.00133	-0.00133	-0.00133
1592.83	0.00287	-0.000881753	-0.00133	-0.00133	-0.00133
1592.91	0.00293	-0.000873123	-0.00133	-0.00133	-0.00133
1592.97	0.00297	-0.000866382	-0.00133	-0.00133	-0.00133
1593.11	0.00307	-0.000850528	-0.00133	-0.00133	-0.00133
1593.25	0.00317	-0.000834178	-0.00133	-0.00133	-0.00133
1593.39	0.00327	-0.000817318	-0.00133	-0.00133	-0.00133
1593.53	0.00337	-0.000799933	-0.00133	-0.00133	-0.00133
1593.67	0.00348	-0.000782009	-0.00133	-0.00133	-0.00133
1593.81	0.00358	-0.000763532	-0.00133	-0.00133	-0.00133
1593.88	0.00363	-0.000754942	-0.00133	-0.00133	-0.00133
1593.95	0.00369	-0.000744485	-0.00133	-0.00133	-0.00133
1594.09	0.0038	-0.000724853	-0.00133	-0.00133	-0.00133
1594.23	0.00392	-0.000704621	-0.00133	-0.00133	-0.00133
1594.37	0.00403	-0.000683772	-0.00133	-0.00133	-0.00133
1594.51	0.00415	-0.000662288	-0.00133	-0.00133	-0.00133
1594.65	0.00427	-0.000640154	-0.00133	-0.00133	-0.00133
1594.79	0.00439	-0.000617351	-0.00133	-0.00133	-0.00133
1594.84	0.00443	-0.000609329	-0.00133	-0.00133	-0.00133
1594.93	0.00451	-0.000593862	-0.00133	-0.00133	-0.00133
1595.07	0.00463	-0.000569668	-0.00133	-0.00133	-0.00133
1595.21	0.00476	-0.00054475	-0.00133	-0.00133	-0.00133
1595.35	0.00489	-0.00051909	-0.00133	-0.00133	-0.00133
1595.49	0.00502	-0.000492668	-0.00133	-0.00133	-0.00133
1595.63	0.00515	-0.000465464	-0.00133	-0.00133	-0.00133
1595.77	0.00529	-0.000437457	-0.00133	-0.00133	-0.00133
1595.81	0.00532	-0.000430777	-0.00133	-0.00133	-0.00133
1595.91	0.00542	-0.000408627	-0.00133	-0.00133	-0.00133
1596.05	0.00556	-0.000378952	-0.00133	-0.00133	-0.00133
1596.19	0.0057	-0.00034841	-0.00133	-0.00133	-0.00133
1596.33	0.00585	-0.00031698	-0.00133	-0.00133	-0.00133
1596.47	0.00599	-0.000284638	-0.00133	-0.00133	-0.00133
1596.61	0.00614	-0.000251362	-0.00133	-0.00133	-0.00133
1596.75	0.00629	-0.000217127	-0.00133	-0.00133	-0.00133
1596.77	0.00631	-0.000212825	-0.00133	-0.00133	-0.00133
1596.89	0.00644	-0.00018191	-0.00133	-0.00133	-0.00133
1597.03	0.0066	-0.000145686	-0.00133	-0.00133	-0.00133
1597.17	0.00675	-0.00010843	-0.00133	-0.00133	-0.00133
1597.31	0.00691	-7.01153e-05	-0.00133	-0.00133	-0.00133
1597.45	0.00707	-3.07169e-05	-0.00133	-0.00133	-0.00133
1597.59	0.00724	9.79222e-06	-0.00133	-0.00133	-0.00133
1597.73	0.0074	5.14394e-05	-0.00133	-0.00133	-0.00133
1597.73	0.00741	5.20231e-05	-0.00133	-0.00133	-0.00133
1597.87	0.00757	9.42523e-05	-0.00133	-0.00133	-0.00133
1598.01	0.00774	0.000138259	-0.00133	-0.00133	-0.00133
1598.15	0.00791	0.000183489	-0.00133	-0.00133	-0.00133
1598.29	0.00809	0.000229971	-0.00133	-0.00133	-0.00133
1598.43	0.00827	0.000277736	-0.00133	-0.00133	-0.00133
1598.57	0.00845	0.000326814	-0.00133	-0.00133	-0.00133
1598.7	0.00861	0.000372297	-0.00133	-0.00133	-0.00133
1598.71	0.00863	0.000377235	-0.00133	-0.00133	-0.00133
1598.85	0.00881	0.000429032	-0.00133	-0.00133	-0.00133
1598.99	0.009	0.000482238	-0.00133	-0.00133	-0.00133
1599.13	0.00919	0.000536884	-0.00133	-0.00133	-0.00133
1599.27	0.00938	0.000593004	-0.00133	-0.00133	-0.00133
1599.41	0.00957	0.000650633	-0.00133	-0.00133	-0.00133
1599.55	0.00977	0.000709806	-0.00133	-0.00133	-0.00133
1599.66	0.00993	0.000757829	-0.00133	-0.00133	-0.00133
1599.69	0.00997	0.000770556	-0.00133	-0.00133	-0.00133
1599.83	0.01017	0.000832921	-0.00133	-0.00133	-0.00133
1599.97	0.01037	0.000896937	-0.00133	-0.00133	-0.00133
1600.11	0.01058	0.000962641	-0.00133	-0.00133	-0.00133
1600.25	0.01079	0.00103	-0.00133	-0.00133	-0.00133
1600.39	0.011	0.0011	-0.00133	-0.00133	-0.00133
1600.53	0.01121	0.00117	-0.00133	-0.00133	-0.00133
1600.63	0.01136	0.00122	-0.00133	-0.00133	-0.00133
1600.67	0.01143	0.00124	-0.00133	-0.00133	-0.00133
1600.81	0.01164	0.00132	-0.00133	-0.00133	-0.00133
1600.95	0.01186	0.00139	-0.00133	-0.00133	-0.00133
1601.09	0.01209	0.00147	-0.00133	-0.00133	-0.00133
1601.23	0.01231	0.00155	-0.00133	-0.00133	-0.00133
1601.37	0.01254	0.00164	-0.00133	-0.00133	-0.00133
1601.51	0.01277	0.00172	-0.00133	-0.00133	-0.00133
1601.59	0.0129	0.00177	-0.00133	-0.00133	-0.00133
1601.65	0.013	0.00181	-0.00133	-0.00133	-0.00133
1601.79	0.01323	0.0019	-0.00133	-0.00133	-0.00133
1601.93	0.01347	0.00199	-0.00133	-0.00133	-0.00133
1602.07	0.01371	0.00208	-0.00133	-0.00133	-0.00133
1602.21	0.01395	0.00218	-0.00133	-0.00133	-0.00133
1602.35	0.01419	0.00228	-0.00133	-0.00133	-0.00133
1602.49	0.01444	0.00238	-0.00133	-0.00133	-0.00133
1602.56	0.01455	0.00242	-0.00133	-0.00133	-0.00133
1602.63	0.01468	0.00248	-0.00133	-0.00133	-0.00133
1602.77	0.01493	0.00259	-0.00133	-0.00133	-0.00133
1602.91	0.01519	0.00269	-0.00133	-0.00133	-0.00133
1603.05	0.01544	0.00281	-0.00133	-0.00133	-0.00133
1603.19	0.0157	0.00292	-0.00133	-0.00133	-0.00133
1603.33	0.01595	0.00304	-0.00133	-0.00133	-0.00133
1603.47	0.01622	0.00315	-0.00133	-0.00133	-0.00133
1603.52	0.01631	0.0032	-0.00133	-0.00133	-0.00133
1603.61	0.01648	0.00328	-0.00133	-0.00133	-0.00133
1603.75	0.01674	0.0034	-0.00133	-0.00133	-0.00133
1603.89	0.01701	0.00353	-0.00133	-0.00133	-0.00133
1604.03	0.01728	0.00366	-0.00133	-0.00133	-0.00133
1604.17	0.01755	0.00379	-0.00133	-0.00133	-0.00133
1604.31	0.01782	0.00393	-0.00133	-0.00133	-0.00133
1604.45	0.0181	0.00407	-0.00133	-0.00133	-0.00133
1604.48	0.01816	0.0041	-0.00133	-0.00133	-0.00133
1604.59	0.01838	0.00421	-0.00133	-0.00133	-0.00133
1604.73	0.01865	0.00436	-0.00133	-0.00133	-0.00133
1604.87	0.01893	0.00451	-0.00133	-0.00133	-0.00133
1605.01	0.01922	0.00466	-0.00133	-0.00133	-0.00133
1605.15	0.0195	0.00482	-0.00133	-0.00133	-0.00133
1605.29	0.01979	0.00498	-0.00133	-0.00133	-0.00133
1605.43	0.02008	0.00515	-0.00133	-0.00133	-0.00133
1605.45	0.02011	0.00517	-0.00133	-0.00133	-0.00133
1605.57	0.02036	0.00531	-0.00133	-0.00133	-0.00133
1605.71	0.02066	0.00548	-0.00133	-0.00133	-0.00133
1605.85	0.02095	0.00566	-0.00133	-0.00133	-0.00133
1605.99	0.02124	0.00584	-0.00133	-0.00133	-0.00133
1606.13	0.02154	0.00602	-0.00133	-0.00133	-0.00133
1606.27	0.02184	0.00621	-0.00133	-0.00133	-0.00133
1606.41	0.02214	0.0064	-0.00133	-0.00133	-0.00133
1606.41	0.02214	0.0064	-0.00133	-0.00133	-0.00133
1606.55	0.02244	0.0066	-0.00133	-0.00133	-0.00133
1606.69	0.02274	0.0068	-0.00133	-0.00133	-0.00133
1606.83	0.02304	0.007	-0.00133	-0.00133	-0.00133
1606.97	0.02335	0.00721	-0.00133	-0.00133	-0.00133
1607.11	0.02365	0.00742	-0.00133	-0.00133	-0.00133
1607.25	0.02396	0.00764	-0.00133	-0.00133	-0.00133
1607.38	0.02424	0.00784	-0.00133	-0.00133	-0.00133
1607.39	0.02427	0.00786	-0.00133	-0.00133	-0.00133
1607.53	0.02458	0.00808	-0.00133	-0.00133	-0.00133
1607.67	0.02489	0.00832	-0.00133	-0.00133	-0.00133
1607.81	0.0252	0.00855	-0.00133	-0.00133	-0.00133
1607.95	0.02551	0.00879	-0.00133	-0.00133	-0.00133
1608.09	0.02582	0.00904	-0.00133	-0.00133	-0.00133
1608.23	0.02614	0.00929	-0.00133	-0.00133	-0.00133
1608.34	0.02639	0.00949	-0.00133	-0.00133	-0.00133
1608.37	0.02645	0.00954	-0.00133	-0.00133	-0.00133
1608.51	0.02677	0.0098	-0.00133	-0.00133	-0.00133
1608.65	0.02708	0.01007	-0.00133	-0.00133	-0.00133
1608.79	0.0274	0.01034	-0.00133	-0.00133	-0.00133
1608.93	0.02772	0.01062	-0.00133	-0.00133	-0.00133
1609.07	0.02803	0.0109	-0.00133	-0.00133	-0.00133
1609.21	0.02835	0.01119	-0.00133	-0.00133	-0.00133
1609.31	0.02857	0.01139	-0.00133	-0.00133	-0.00133
1609.35	0.02867	0.01148	-0.00133	-0.00133	-0.00133
1609.49	0.02899	0.01178	-0.00133	-0.00133	-0.00133
1609.63	0.02931	0.01208	-0.00133	-0.00133	-0.00133
1609.77	0.02963	0.01239	-0.00133	-0.00133	-0.00133
1609.91	0.02995	0.01271	-0.00133	-0.00133	-0.00133
1610.05	0.03027	0.01303	-0.00133	-0.00133	-0.00133
1610.19	0.03059	0.01336	-0.00133	-0.00133	-0.00133
1610.27	0.03077	0.01355	-0.00133	-0.00133	-0.00133
1610.33	0.0309	0.0137	-0.00133	-0.00133	-0.00133
1610.47	0.03122	0.01404	-0.00133	-0.00133	-0.00133
1610.61	0.03154	0.01438	-0.00133	-0.00133	-0.00133
1610.75	0.03186	0.01474	-0.00133	-0.00133	-0.00133
1610.89	0.03218	0.0151	-0.00133	-0.00133	-0.00133
1611.03	0.0325	0.01546	-0.00133	-0.00133	-0.00133
1611.17	0.03282	0.01584	-0.00133	-0.00133	-0.00133
1611.23	0.03296	0.01601	-0.00133	-0.00133	-0.00133
1611.31	0.03313	0.01622	-0.00133	-0.00133	-0.00133
1611.45	0.03345	0.0166	-0.00133	-0.00133	-0.00133
1611.59	0.03377	0.017	-0.00133	-0.00133	-0.00133
1611.73	0.03408	0.0174	-0.00133	-0.00133	-0.00133
1611.87	0.03439	0.01781	-0.00133	-0.00133	-0.00133
1612.01	0.03471	0.01822	-0.00133	-0.00133	-0.00133
1612.15	0.03502	0.01864	-0.00133	-0.00133	-0.00133
1612.2	0.03513	0.0188	-0.00133	-0.00133	-0.00133
1612.29	0.03533	0.01907	-0.00133	-0.00133	-0.00133
1612.43	0.03564	0.01951	-0.00133	-0.00133	-0.00133
1612.57	0.03595	0.01995	-0.00133	-0.00133	-0.00133
1612.71	0.03626	0.02041	-0.00133	-0.00133	-0.00133
1612.85	0.03656	0.02087	-0.00133	-0.00133	-0.00133
1612.99	0.03687	0.02133	-0.00133	-0.00133	-0.00133
1613.13	0.03717	0.02181	-0.00133	-0.00133	-0.00133
1613.16	0.03725	0.02193	-0.00133	-0.00133	-0.00133
1613.27	0.03748	0.02229	-0.00133	-0.00133	-0.00133
1613.41	0.03778	0.02278	-0.00133	-0.00133	-0.00133
1613.55	0.03807	0.02328	-0.00133	-0.00133	-0.00133
1613.69	0.03837	0.02379	-0.00133	-0.00133	-0.00133
1613.83	0.03867	0.0243	-0.00133	-0.00133	-0.00133
1613.97	0.03896	0.02482	-0.00133	-0.00133	-0.00133
1614.11	0.03925	0.02535	-0.00133	-0.00133	-0.00133
1614.13	0.03929	0.02543	-0.00133	-0.00133	-0.00133
1614.25	0.03954	0.02589	-0.00133	-0.00133	-0.00133
1614.39	0.03983	0.02644	-0.00133	-0.00133	-0.00133
1614.53	0.04011	0.027	-0.00133	-0.00133	-0.00133
1614.67	0.04039	0.02756	-0.00133	-0.00133	-0.00133
1614.81	0.04067	0.02814	-0.00133	-0.00133	-0.00133
1614.95	0.04095	0.02872	-0.00133	-0.00133	-0.00133
1615.09	0.04122	0.02931	-0.00133	-0.00133	-0.00133
1615.09	0.04123	0.02933	-0.00133	-0.00133	-0.00133
1615.23	0.0415	0.02991	-0.00133	-0.00133	-0.00133
1615.37	0.04177	0.03052	-0.00133	-0.00133	-0.00133
1615.51	0.04203	0.03114	-0.00133	-0.00133	-0.00133
1615.65	0.0423	0.03176	-0.00133	-0.00133	-0.00133
1615.79	0.04256	0.0324	-0.00133	-0.00133	-0.00133
1615.93	0.04282	0.03304	-0.00133	-0.00133	-0.00133
1616.06	0.04305	0.03364	-0.00133	-0.00133	-0.00133
1616.07	0.04307	0.0337	-0.00133	-0.00133	-0.00133
1616.21	0.04333	0.03436	-0.00133	-0.00133	-0.00133
1616.35	0.04357	0.03503	-0.00133	-0.00133	-0.00133
1616.49	0.04382	0.03572	-0.00133	-0.00133	-0.00133
1616.63	0.04406	0.03641	-0.00133	-0.00133	-0.00133
1616.77	0.0443	0.03711	-0.00133	-0.00133	-0.00133
1616.91	0.04454	0.03782	-0.00133	-0.00133	-0.00133
1617.02	0.04472	0.0384	-0.00133	-0.00133	-0.00133
1617.05	0.04477	0.03854	-0.00133	-0.00133	-0.00133
1617.19	0.045	0.03927	-0.00133	-0.00133	-0.00133
1617.33	0.04522	0.04001	-0.00133	-0.00133	-0.00133
1617.47	0.04544	0.04076	-0.00133	-0.00133	-0.00133
1617.61	0.04566	0.04152	-0.00133	-0.00133	-0.00133
1617.75	0.04588	0.04228	-0.00133	-0.00133	-0.00133
1617.89	0.04609	0.04306	-0.00133	-0.00133	-0.00133
1617.98	0.04623	0.04361	-0.00133	-0.00133	-0.00133
1618.03	0.04629	0.04385	-0.00133	-0.00133	-0.00133
1618.17	0.04649	0.04465	-0.00133	-0.00133	-0.00133
1618.31	0.04669	0.04546	-0.00133	-0.00133	-0.00133
1618.45	0.04689	0.04627	-0.00133	-0.00133	-0.00133
1618.59	0.04708	0.0471	-0.00133	-0.00133	-0.00133
1618.73	0.04726	0.04794	-0.00133	-0.00133	-0.00133
1618.87	0.04744	0.04879	-0.00133	-0.00133	-0.00133
1618.95	0.04755	0.04929	-0.00133	-0.00133	-0.00133
1619.01	0.04762	0.04965	-0.00133	-0.00133	-0.00133
1619.15	0.04779	0.05051	-0.00133	-0.00133	-0.00133
1619.29	0.04796	0.05139	-0.00133	-0.00133	-0.00133
1619.43	0.04812	0.05228	-0.00133	-0.00133	-0.00133
1619.57	0.04828	0.05318	-0.00133	-0.00133	-0.00133
1619.71	0.04844	0.05409	-0.00133	-0.00133	-0.00133
1619.85	0.04859	0.055	-0.00133	-0.00133	-0.00133
1619.91	0.04866	0.05544	-0.00133	-0.00133	-0.00133
1619.99	0.04873	0.05593	-0.00133	-0.00133	-0.00133
1620.13	0.04887	0.05687	-0.00133	-0.00133	-0.00133
1620.27	0.04901	0.05782	-0.00133	-0.00133	-0.00133
1620.41	0.04914	0.05878	-0.00133	-0.00133	-0.00133
1620.55	0.04926	0.05975	-0.00133	-0.00133	-0.00133
1620.69	0.04938	0.06072	-0.00133	-0.00133	-0.00133
1620.83	0.0495	0.06171	-0.00133	-0.00133	-0.00133
1620.88	0.04954	0.06208	-0.00133	-0.00133	-0.00133
1620.97	0.04961	0.06271	-0.00133	-0.00133	-0.00133
1621.11	0.04972	0.06372	-0.00133	-0.00133	-0.00133
1621.25	0.04982	0.06474	-0.00133	-0.00133	-0.00133
1621.39	0.04992	0.06577	-0.00133	-0.00133	-0.00133
1621.53	0.05001	0.06681	-0.00133	-0.00133	-0.00133
1621.67	0.05009	0.06785	-0.00133	-0.00133	-0.00133
1621.81	0.05017	0.06891	-0.00133	-0.00133	-0.00133
1621.84	0.05019	0.06918	-0.00133	-0.00133	-0.00133
1621.94	0.05025	0.06998	-0.00133	-0.00133	-0.00133
1622.08	0.05032	0.07106	-0.00133	-0.00133	-0.00133
1622.22	0.05039	0.07215	-0.00133	-0.00133	-0.00133
1622.36	0.05045	0.07324	-0.00133	-0.00133	-0.00133
1622.5	0.0505	0.07435	-0.00133	-0.00133	-0.00133
1622.64	0.05055	0.07547	-0.00133	-0.00133	-0.00133
1622.78	0.0506	0.07659	-0.00133	-0.00133	-0.00133
1622.8	0.0506	0.07676	-0.00133	-0.00133	-0.00133
1622.92	0.05064	0.07773	-0.00133	-0.00133	-0.00133
1623.06	0.05067	0.07887	-0.00133	-0.00133	-0.00133
1623.2	0.0507	0.08003	-0.00133	-0.00133	-0.00133
1623.34	0.05072	0.08119	-0.00133	-0.00133	-0.00133
1623.48	0.05074	0.08236	-0.00133	-0.00133	-0.00133
1623.62	0.05075	0.08354	-0.00133	-0.00133	-0.00133
1623.76	0.05076	0.08473	-0.00133	-0.00133	-0.00133
1623.77	0.05076	0.08477	-0.00133	-0.00133	-0.00133
1623.9	0.05076	0.08593	-0.00133	-0.00133	-0.00133
1624.04	0.05076	0.08714	-0.00133	-0.00133	-0.00133
1624.18	0.05075	0.08836	-0.00133	-0.00133	-0.00133
1624.32	0.05074	0.08958	-0.00133	-0.00133	-0.00133
1624.46	0.05072	0.09081	-0.00133	-0.00133	-0.00133
1624.6	0.05069	0.09206	-0.00133	-0.00133	-0.00133
1624.73	0.05066	0.09321	-0.00133	-0.00133	-0.00133
1624.74	0.05066	0.09331	-0.00133	-0.00133	-0.00133
1624.88	0.05063	0.09456	-0.00133	-0.00133	-0.00133
1625.02	0.05059	0.09583	-0.00133	-0.00133	-0.00133
1625.16	0.05054	0.0971	-0.00133	-0.00133	-0.00133
1625.3	0.05049	0.09839	-0.00133	-0.00133	-0.00133
1625.44	0.05043	0.09968	-0.00133	-0.00133	-0.00133
1625.58	0.05037	0.10097	-0.00133	-0.00133	-0.00133
1625.7	0.05032	0.10203	-0.00133	-0.00133	-0.00133
1625.72	0.05031	0.10228	-0.00133	-0.00133	-0.00133
1625.86	0.05023	0.10359	-0.00133	-0.00133	-0.00133
1626	0.05016	0.10491	-0.00132	-0.00133	-0.00133
1626.14	0.05007	0.10623	-0.00132	-0.00133	-0.00133
1626.28	0.04999	0.10757	-0.00132	-0.00133	-0.00133
1626.42	0.04989	0.10891	-0.00132	-0.00133	-0.00133
1626.56	0.0498	0.11025	-0.00132	-0.00133	-0.00133
1626.66	0.04973	0.1112	-0.00132	-0.00133	-0.00133
1626.7	0.04969	0.1116	-0.00132	-0.00133	-0.00133
1626.84	0.04959	0.11296	-0.00132	-0.00133	-0.00133
1626.98	0.04947	0.11433	-0.00132	-0.00133	-0.00133
1627.12	0.04936	0.1157	-0.00132	-0.00133	-0.00133
1627.63	0.0489	0.12066	-0.00132	-0.00133	-0.00133
1628.52	0.04792	0.12967	-0.00131	-0.00133	-0.00133
1628.59	0.04784	0.13036	-0.00131	-0.00133	-0.00133
1628.66	0.04775	0.1311	-0.00131	-0.00133	-0.00133
1628.8	0.04758	0.13252	-0.00131	-0.00133	-0.00133
1628.94	0.0474	0.13395	-0.00131	-0.00133	-0.00133
1629.08	0.04722	0.13538	-0.00131	-0.00133	-0.00133
1629.22	0.04703	0.13681	-0.00131	-0.00133	-0.00133
1629.36	0.04684	0.13825	-0.0013	-0.00133	-0.00133
1629.5	0.04665	0.13969	-0.0013	-0.00133	-0.00133
1629.55	0.04657	0.14022	-0.0013	-0.00133	-0.00133
1629.64	0.04645	0.14113	-0.0013	-0.00133	-0.00133
1629.78	0.04625	0.14257	-0.0013	-0.00133	-0.00133
1629.92	0.04604	0.14401	-0.0013	-0.00133	-0.00133
1630.06	0.04583	0.14546	-0.0013	-0.00133	-0.00133
1630.2	0.04561	0.14691	-0.00129	-0.00133	-0.00133
1630.34	0.04539	0.14835	-0.00129	-0.00133	-0.00133
1630.48	0.04517	0.1498	-0.00129	-0.00133	-0.00133
1630.52	0.04511	0.15018	-0.00129	-0.00133	-0.00133
1630.62	0.04495	0.15125	-0.00129	-0.00133	-0.00133
1630.76	0.04472	0.1527	-0.00128	-0.00133	-0.00133
1630.9	0.04448	0.15414	-0.00128	-0.00133	-0.00133
1631.04	0.04425	0.15559	-0.00128	-0.00133	-0.00133
1631.18	0.04401	0.15704	-0.00128	-0.00133	-0.00133
1631.32	0.04376	0.15848	-0.00127	-0.00133	-0.00133
1631.46	0.04352	0.15993	-0.00127	-0.00133	-0.00133
1631.48	0.04348	0.16015	-0.00127	-0.00133	-0.00133
1631.6	0.04327	0.16137	-0.00127	-0.00133	-0.00133
1631.74	0.04302	0.16281	-0.00126	-0.00133	-0.00133
1631.88	0.04276	0.16425	-0.00126	-0.00133	-0.00133
1632.02	0.0425	0.16569	-0.00125	-0.00133	-0.00133
1632.16	0.04224	0.16712	-0.00125	-0.00133	-0.00133
1632.3	0.04197	0.16856	-0.00124	-0.00133	-0.00133
1632.44	0.04171	0.16998	-0.00124	-0.00133	-0.00133
1632.45	0.04169	0.17004	-0.00124	-0.00133	-0.00133
1632.58	0.04144	0.17141	-0.00123	-0.00133	-0.00133
1632.72	0.04116	0.17283	-0.00123	-0.00133	-0.00133
1632.86	0.04089	0.17425	-0.00122	-0.00133	-0.00133
1633	0.04061	0.17566	-0.00122	-0.00133	-0.00133
1633.14	0.04033	0.17707	-0.00121	-0.00133	-0.00133
1633.28	0.04005	0.17847	-0.00121	-0.00133	-0.00133
1633.41	0.03978	0.17977	-0.0012	-0.00133	-0.00133
1633.42	0.03976	0.17987	-0.0012	-0.00133	-0.00133
1633.56	0.03947	0.18126	-0.00119	-0.00133	-0.00133
1633.7	0.03918	0.18265	-0.00118	-0.00133	-0.00133
1633.84	0.03889	0.18403	-0.00118	-0.00133	-0.00133
1633.98	0.0386	0.1854	-0.00117	-0.00133	-0.00133
1634.12	0.0383	0.18677	-0.00116	-0.00133	-0.00133
1634.26	0.03801	0.18813	-0.00115	-0.00133	-0.00133
1634.38	0.03776	0.18924	-0.00114	-0.00133	-0.00133
1634.4	0.03771	0.18948	-0.00114	-0.00133	-0.00133
1634.54	0.03741	0.19083	-0.00113	-0.00133	-0.00133
1634.68	0.0371	0.19217	-0.00112	-0.00133	-0.00133
1634.82	0.0368	0.1935	-0.00111	-0.00133	-0.00133
1634.96	0.0365	0.19482	-0.0011	-0.00133	-0.00133
1635.1	0.03619	0.19613	-0.00109	-0.00133	-0.00133
1635.24	0.03588	0.19743	-0.00108	-0.00133	-0.00133
1635.34	0.03566	0.19836	-0.00107	-0.00133	-0.00133
1635.38	0.03557	0.19873	-0.00106	-0.00133	-0.00133
1635.52	0.03526	0.20001	-0.00105	-0.00133	-0.00133
1635.66	0.03495	0.20129	-0.00104	-0.00133	-0.00133
1635.8	0.03464	0.20255	-0.00102	-0.00133	-0.00133
1635.94	0.03432	0.20381	-0.00101	-0.00133	-0.00133
1636.08	0.03401	0.20505	-0.000990295	-0.00133	-0.00133
1636.22	0.03369	0.20628	-0.000973622	-0.00133	-0.00133
1636.3	0.0335	0.20702	-0.00096327	-0.00133	-0.00133
1636.36	0.03338	0.2075	-0.000956215	-0.00133	-0.00133
1636.5	0.03306	0.20871	-0.000938046	-0.00133	-0.00133
1636.64	0.03274	0.20991	-0.000919086	-0.00133	-0.00133
1636.78	0.03243	0.2111	-0.000899305	-0.00133	-0.00133
1636.92	0.03211	0.21227	-0.000878672	-0.00133	-0.00133
1637.06	0.03179	0.21343	-0.000857157	-0.00133	-0.00133
1637.2	0.03147	0.21458	-0.000834726	-0.00133	-0.00133
1637.27	0.03131	0.21513	-0.000823407	-0.00133	-0.00133
1637.34	0.03115	0.21571	-0.000811346	-0.00133	-0.00133
1637.48	0.03083	0.21683	-0.000786983	-0.00133	-0.00133
1637.62	0.03051	0.21794	-0.000761601	-0.00133	-0.00133
1637.76	0.03019	0.21903	-0.000735165	-0.00133	-0.00133
1637.9	0.02987	0.22011	-0.000707637	-0.00133	-0.00133
1638.04	0.02955	0.22117	-0.000678979	-0.00133	-0.00133
1638.18	0.02924	0.22222	-0.000649151	-0.00133	-0.00133
1638.23	0.02911	0.22261	-0.00063752	-0.00133	-0.00133
1638.32	0.02892	0.22325	-0.000618114	-0.00133	-0.00133
1638.46	0.0286	0.22427	-0.000585826	-0.00133	-0.00133
1638.6	0.02828	0.22527	-0.000552245	-0.00133	-0.00133
1638.74	0.02796	0.22625	-0.000517327	-0.00133	-0.00133
1638.88	0.02764	0.22722	-0.000481028	-0.00133	-0.00133
1639.02	0.02733	0.22818	-0.000443302	-0.00133	-0.00133
1639.16	0.02701	0.22911	-0.000404103	-0.00132	-0.00133
1639.2	0.02692	0.22936	-0.000393308	-0.00132	-0.00133
1639.3	0.02669	0.23003	-0.000363383	-0.00132	-0.00133
1639.44	0.02638	0.23094	-0.000321093	-0.00132	-0.00133
1639.58	0.02606	0.23182	-0.000277184	-0.00132	-0.00133
1639.72	0.02575	0.23269	-0.000231604	-0.00132	-0.00133
1639.86	0.02544	0.23354	-0.000184301	-0.00132	-0.00133
1640	0.02513	0.23437	-0.000135223	-0.00132	-0.00133
1640.14	0.02481	0.23518	-8.43148e-05	-0.00132	-0.00133
1640.16	0.02477	0.23531	-7.60874e-05	-0.00132	-0.00133
1640.28	0.0245	0.23598	-3.15211e-05	-0.00132	-0.00133
1640.42	0.0242	0.23676	2.32146e-05	-0.00132	-0.00133
1640.56	0.02389	0.23751	7.99498e-05	-0.00132	-0.00133
1640.7	0.02358	0.23825	0.000138743	-0.00132	-0.00133
1640.84	0.02328	0.23897	0.000199654	-0.00132	-0.00133
1640.98	0.02297	0.23967	0.000262744	-0.00132	-0.00133
1641.12	0.02267	0.24035	0.000328075	-0.00132	-0.00133
1641.13	0.02265	0.24038	0.000331294	-0.00132	-0.00133
1641.26	0.02237	0.24101	0.000395709	-0.00132	-0.00133
1641.4	0.02207	0.24165	0.000465711	-0.00132	-0.00133
1641.54	0.02177	0.24227	0.000538146	-0.00131	-0.00133
1641.68	0.02147	0.24287	0.000613079	-0.00131	-0.00133
1641.82	0.02118	0.24345	0.000690577	-0.00131	-0.00133
1641.96	0.02088	0.24401	0.00077071	-0.00131	-0.00133
1642.09	0.02061	0.24452	0.000848313	-0.00131	-0.00133
1642.1	0.02059	0.24455	0.000853545	-0.00131	-0.00133
1642.24	0.0203	0.24507	0.000939153	-0.00131	-0.00133
1642.38	0.02001	0.24556	0.00103	-0.00131	-0.00133
1642.52	0.01972	0.24604	0.00112	-0.00131	-0.00133
1642.66	0.01944	0.24649	0.00121	-0.0013	-0.00133
1642.8	0.01915	0.24692	0.00131	-0.0013	-0.00133
1642.94	0.01887	0.24733	0.00141	-0.0013	-0.00133
1643.05	0.01864	0.24766	0.0015	-0.0013	-0.00133
1643.08	0.01859	0.24772	0.00152	-0.0013	-0.00133
1643.22	0.01831	0.24809	0.00162	-0.0013	-0.00133
1643.36	0.01804	0.24844	0.00173	-0.0013	-0.00133
1643.5	0.01776	0.24876	0.00185	-0.00129	-0.00133
1643.64	0.01749	0.24906	0.00196	-0.00129	-0.00133
1643.78	0.01722	0.24934	0.00208	-0.00129	-0.00133
1643.92	0.01695	0.2496	0.00221	-0.00129	-0.00133
1644.02	0.01676	0.24977	0.0023	-0.00129	-0.00133
1644.06	0.01668	0.24984	0.00234	-0.00129	-0.00133
1644.2	0.01642	0.25005	0.00247	-0.00128	-0.00133
1644.34	0.01616	0.25024	0.00261	-0.00128	-0.00133
1644.48	0.0159	0.25041	0.00275	-0.00128	-0.00133
1644.62	0.01564	0.25055	0.00289	-0.00127	-0.00133
1644.76	0.01538	0.25068	0.00304	-0.00127	-0.00133
1644.9	0.01513	0.25078	0.00319	-0.00127	-0.00133
1644.98	0.01498	0.25083	0.00329	-0.00127	-0.00133
1645.04	0.01488	0.25086	0.00335	-0.00127	-0.00133
1645.18	0.01463	0.25091	0.00351	-0.00126	-0.00133
1645.32	0.01438	0.25095	0.00368	-0.00126	-0.00133
1645.46	0.01414	0.25096	0.00385	-0.00125	-0.00133
1645.6	0.01389	0.25094	0.00402	-0.00125	-0.00133
1645.74	0.01365	0.25091	0.0042	-0.00125	-0.00133
1645.88	0.01341	0.25085	0.00438	-0.00124	-0.00133
1645.95	0.0133	0.25081	0.00448	-0.00124	-0.00133
1646.02	0.01318	0.25077	0.00457	-0.00124	-0.00133
1646.16	0.01295	0.25067	0.00477	-0.00123	-0.00133
1646.3	0.01271	0.25054	0.00497	-0.00123	-0.00133
1646.44	0.01249	0.2504	0.00517	-0.00122	-0.00133
1646.58	0.01226	0.25023	0.00538	-0.00122	-0.00133
1646.72	0.01203	0.25004	0.0056	-0.00121	-0.00133
1646.86	0.01181	0.24982	0.00582	-0.0012	-0.00133
1646.91	0.01173	0.24973	0.0059	-0.0012	-0.00133
1647	0.01159	0.24958	0.00604	-0.0012	-0.00133
1647.14	0.01138	0.24932	0.00627	-0.00119	-0.00133
1647.28	0.01116	0.24904	0.00651	-0.00118	-0.00133
1647.42	0.01095	0.24874	0.00675	-0.00118	-0.00133
1647.56	0.01074	0.24841	0.007	-0.00117	-0.00133
1647.7	0.01053	0.24807	0.00725	-0.00116	-0.00133
1647.84	0.01033	0.2477	0.00751	-0.00115	-0.00133
1647.88	0.01027	0.24759	0.00759	-0.00115	-0.00133
1647.98	0.01012	0.24731	0.00778	-0.00114	-0.00133
1648.12	0.00992	0.2469	0.00805	-0.00114	-0.00133
1648.26	0.00973	0.24646	0.00833	-0.00113	-0.00133
1648.4	0.00953	0.24601	0.00861	-0.00112	-0.00133
1648.54	0.00934	0.24553	0.0089	-0.00111	-0.00133
1648.68	0.00915	0.24503	0.00919	-0.00109	-0.00133
1648.82	0.00896	0.24451	0.0095	-0.00108	-0.00133
1648.84	0.00893	0.24443	0.00955	-0.00108	-0.00133
1648.96	0.00877	0.24397	0.0098	-0.00107	-0.00133
1649.1	0.00859	0.24341	0.01012	-0.00106	-0.00133
1649.24	0.00841	0.24283	0.01044	-0.00105	-0.00133
1649.38	0.00823	0.24223	0.01077	-0.00103	-0.00133
1649.52	0.00805	0.24161	0.0111	-0.00102	-0.00133
1649.66	0.00788	0.24097	0.01144	-0.001	-0.00133
1649.8	0.0077	0.24031	0.01178	-0.000989216	-0.00133
1649.8	0.00769	0.24027	0.0118	-0.00098836	-0.00133
1649.94	0.00753	0.23962	0.01214	-0.000973445	-0.00133
1650.08	0.00737	0.23892	0.0125	-0.000957019	-0.00133
1650.22	0.0072	0.2382	0.01286	-0.000939913	-0.00133
1650.36	0.00704	0.23746	0.01323	-0.000922102	-0.00133
1650.5	0.00688	0.2367	0.01361	-0.000903563	-0.00133
1650.64	0.00672	0.23593	0.014	-0.000884268	-0.00133
1650.77	0.00657	0.23517	0.01437	-0.000865322	-0.00133
1650.78	0.00656	0.23513	0.01439	-0.000864191	-0.00133
1650.92	0.00641	0.23431	0.01479	-0.000843306	-0.00133
1651.06	0.00626	0.23348	0.01519	-0.000821583	-0.00133
1651.2	0.00611	0.23263	0.0156	-0.000798995	-0.00133
1651.34	0.00596	0.23176	0.01602	-0.000775511	-0.00133
1651.48	0.00581	0.23088	0.01644	-0.000751101	-0.00133
1651.62	0.00567	0.22997	0.01687	-0.000725734	-0.00133
1651.73	0.00555	0.22921	0.01724	-0.00070382	-0.00133
1651.76	0.00553	0.22905	0.01731	-0.000699378	-0.00133
1651.9	0.00539	0.22811	0.01775	-0.000672001	-0.00133
1652.04	0.00526	0.22716	0.0182	-0.000643568	-0.00133
1652.17	0.00512	0.22619	0.01866	-0.000614045	-0.00133
1652.31	0.00499	0.2252	0.01912	-0.000583397	-0.00133
1652.45	0.00486	0.2242	0.01959	-0.000551587	-0.00133
1652.59	0.00473	0.22318	0.02006	-0.000518579	-0.00133
1652.7	0.00464	0.22243	0.02041	-0.000493903	-0.00133
1652.73	0.0046	0.22215	0.02054	-0.000484335	-0.00133
1652.87	0.00448	0.2211	0.02103	-0.000448816	-0.00133
1653.01	0.00436	0.22003	0.02152	-0.000411982	-0.00133
1653.15	0.00424	0.21895	0.02202	-0.000373793	-0.00133
1653.29	0.00412	0.21786	0.02252	-0.000334207	-0.00133
1653.43	0.004	0.21675	0.02303	-0.000293181	-0.00133
1653.57	0.00389	0.21563	0.02354	-0.000250673	-0.00133
1653.66	0.00382	0.21494	0.02386	-0.000223834	-0.00133
1653.71	0.00378	0.2145	0.02406	-0.000206639	-0.00133
1653.85	0.00367	0.21335	0.02459	-0.000161033	-0.00133
1653.99	0.00356	0.21219	0.02512	-0.000113809	-0.00133
1654.13	0.00345	0.21102	0.02565	-6.49199e-05	-0.00133
1654.27	0.00335	0.20983	0.02619	-1.43186e-05	-0.00133
1654.41	0.00324	0.20863	0.02674	3.80441e-05	-0.00133
1654.55	0.00314	0.20742	0.02729	9.2218e-05	-0.00133
1654.62	0.00309	0.20681	0.02756	0.000120173	-0.00133
1654.69	0.00304	0.2062	0.02784	0.000148254	-0.00133
1654.83	0.00295	0.20497	0.0284	0.000206202	-0.00133
1654.97	0.00285	0.20372	0.02896	0.000266117	-0.00133
1655.11	0.00276	0.20247	0.02953	0.00032805	-0.00133
1655.25	0.00266	0.2012	0.03009	0.000392057	-0.00133
1655.39	0.00257	0.19993	0.03067	0.000458193	-0.00133
1655.53	0.00248	0.19864	0.03124	0.000526512	-0.00133
1655.59	0.00245	0.19813	0.03147	0.000553989	-0.00133
1655.67	0.0024	0.19735	0.03182	0.000597073	-0.00133
1655.81	0.00231	0.19604	0.03241	0.000669934	-0.00133
1655.95	0.00223	0.19473	0.03299	0.000745152	-0.00133
1656.09	0.00214	0.19341	0.03358	0.000822787	-0.00133
1656.23	0.00206	0.19208	0.03417	0.000902899	-0.00133
1656.37	0.00198	0.19074	0.03476	0.00098555	-0.00133
1656.51	0.00191	0.18939	0.03536	0.00107	-0.00133
1656.55	0.00188	0.18901	0.03553	0.0011	-0.00133
1656.65	0.00183	0.18804	0.03595	0.00116	-0.00133
1656.79	0.00175	0.18668	0.03655	0.00125	-0.00133
1656.93	0.00168	0.18531	0.03715	0.00134	-0.00133
1657.07	0.00161	0.18394	0.03775	0.00144	-0.00133
1657.21	0.00154	0.18255	0.03835	0.00154	-0.00133
1657.35	0.00147	0.18117	0.03895	0.00164	-0.00133
1657.49	0.0014	0.17977	0.03956	0.00175	-0.00133
1657.52	0.00139	0.17953	0.03966	0.00176	-0.00133
1657.63	0.00133	0.17838	0.04016	0.00185	-0.00133
1657.77	0.00127	0.17697	0.04076	0.00197	-0.00133
1657.91	0.00121	0.17556	0.04136	0.00208	-0.00133
1658.05	0.00114	0.17415	0.04196	0.0022	-0.00133
1658.19	0.00108	0.17273	0.04256	0.00232	-0.00133
1658.48	0.000960531	0.1698	0.04379	0.00258	-0.00133
1659.45	0.000589617	0.1599	0.04783	0.00357	-0.00133
1660.41	0.000270941	0.14993	0.05168	0.00475	-0.00133
1661.37	-1.36014e-06	0.13998	0.05524	0.00616	-0.00133
1662.34	-0.000232703	0.13012	0.05843	0.0078	-0.00133
1663.3	-0.000428194	0.12043	0.06116	0.0097	-0.00133
1664.27	-0.000592504	0.11097	0.06334	0.01188	-0.00133
1665.23	-0.000729828	0.10181	0.06491	0.01434	-0.00133
1666.2	-0.000843993	0.093	0.06582	0.0171	-0.00133
1667.16	-0.000938404	0.08457	0.06606	0.02015	-0.00133
1667.43	-0.000961735	0.08228	0.066	0.02105	-0.00133
1667.57	-0.000973321	0.08111	0.06594	0.02153	-0.00133
1667.71	-0.00098458	0.07995	0.06588	0.02201	-0.00133
1667.85	-0.000995519	0.07879	0.0658	0.0225	-0.00133
1667.99	-0.00101	0.07765	0.0657	0.023	-0.00133
1668.12	-0.00102	0.07656	0.0656	0.02348	-0.00133
1668.13	-0.00102	0.07652	0.06559	0.0235	-0.00133
1668.27	-0.00103	0.07539	0.06547	0.024	-0.00133
1668.41	-0.00104	0.07428	0.06533	0.02451	-0.00133
1668.55	-0.00105	0.07317	0.06518	0.02503	-0.00133
1668.69	-0.00105	0.07207	0.06501	0.02555	-0.00133
1668.83	-0.00106	0.07099	0.06483	0.02608	-0.00133
1668.97	-0.00107	0.06991	0.06464	0.02661	-0.00133
1669.09	-0.00108	0.069	0.06446	0.02706	-0.00133
1669.11	-0.00108	0.06884	0.06443	0.02714	-0.00133
1669.25	-0.00109	0.06778	0.06421	0.02768	-0.00133
1669.39	-0.0011	0.06674	0.06397	0.02823	-0.00133
1669.53	-0.0011	0.0657	0.06372	0.02878	-0.00133
1669.67	-0.00111	0.06467	0.06346	0.02933	-0.00133
1669.81	-0.00112	0.06365	0.06319	0.02989	-0.00133
1669.95	-0.00113	0.06264	0.0629	0.03045	-0.00133
1670.05	-0.00113	0.06191	0.06268	0.03087	-0.00133
1670.09	-0.00113	0.06165	0.0626	0.03102	-0.00133
1670.23	-0.00114	0.06066	0.06229	0.03159	-0.00133
1670.37	-0.00115	0.05968	0.06197	0.03217	-0.00133
1670.51	-0.00115	0.05871	0.06163	0.03274	-0.00133
1670.65	-0.00116	0.05776	0.06128	0.03332	-0.00133
1670.79	-0.00116	0.05681	0.06092	0.03391	-0.00133
1670.93	-0.00117	0.05587	0.06055	0.0345	-0.00133
1671.02	-0.00117	0.05529	0.06031	0.03487	-0.00133
1671.07	-0.00118	0.05494	0.06017	0.03509	-0.00133
1671.21	-0.00118	0.05402	0.05978	0.03568	-0.00133
1671.35	-0.00119	0.05312	0.05937	0.03627	-0.00133
1671.49	-0.00119	0.05222	0.05896	0.03687	-0.00133
1671.63	-0.0012	0.05133	0.05854	0.03747	-0.00133
1671.77	-0.0012	0.05046	0.0581	0.03807	-0.00133
1671.91	-0.0012	0.04959	0.05766	0.03868	-0.00133
1671.98	-0.00121	0.04914	0.05743	0.03899	-0.00133
1672.05	-0.00121	0.04873	0.05721	0.03928	-0.00133
1672.19	-0.00121	0.04788	0.05674	0.03989	-0.00133
1672.33	-0.00122	0.04705	0.05627	0.04049	-0.00132
1672.47	-0.00122	0.04622	0.05579	0.0411	-0.00132
1672.61	-0.00123	0.0454	0.05531	0.04171	-0.00132
1672.75	-0.00123	0.0446	0.05481	0.04232	-0.00132
1672.89	-0.00123	0.0438	0.05431	0.04293	-0.00132
1672.95	-0.00123	0.04348	0.0541	0.04318	-0.00132
1673.03	-0.00124	0.04301	0.0538	0.04354	-0.00132
1673.17	-0.00124	0.04223	0.05328	0.04415	-0.00132
1673.31	-0.00124	0.04146	0.05275	0.04476	-0.00132
1673.45	-0.00125	0.04071	0.05222	0.04536	-0.00132
1673.59	-0.00125	0.03996	0.05168	0.04597	-0.00132
1673.73	-0.00125	0.03922	0.05114	0.04658	-0.00132
1673.87	-0.00125	0.03849	0.05059	0.04718	-0.00132
1673.91	-0.00126	0.03828	0.05043	0.04736	-0.00132
1674.01	-0.00126	0.03777	0.05004	0.04778	-0.00131
1674.15	-0.00126	0.03706	0.04948	0.04838	-0.00131
1674.29	-0.00126	0.03636	0.04891	0.04898	-0.00131
1674.43	-0.00126	0.03567	0.04834	0.04958	-0.00131
1674.57	-0.00127	0.03499	0.04777	0.05017	-0.00131
1674.71	-0.00127	0.03432	0.04719	0.05076	-0.00131
1674.85	-0.00127	0.03365	0.04661	0.05135	-0.0013
1674.87	-0.00127	0.03353	0.04651	0.05145	-0.0013
1674.99	-0.00127	0.033	0.04603	0.05193	-0.0013
1675.13	-0.00128	0.03236	0.04544	0.05251	-0.0013
1675.27	-0.00128	0.03172	0.04485	0.05308	-0.0013
1675.41	-0.00128	0.03109	0.04426	0.05365	-0.00129
1675.55	-0.00128	0.03048	0.04367	0.05422	-0.00129
1675.69	-0.00128	0.02987	0.04307	0.05478	-0.00129
1675.83	-0.00129	0.02927	0.04247	0.05534	-0.00128
1675.84	-0.00129	0.02922	0.04243	0.05538	-0.00128
1675.97	-0.00129	0.02868	0.04187	0.05589	-0.00128
1676.11	-0.00129	0.0281	0.04127	0.05643	-0.00128
1676.25	-0.00129	0.02752	0.04067	0.05697	-0.00127
1676.39	-0.00129	0.02696	0.04007	0.05751	-0.00127
1676.53	-0.00129	0.0264	0.03947	0.05803	-0.00126
1676.67	-0.00129	0.02586	0.03887	0.05855	-0.00126
1676.8	-0.0013	0.02534	0.03829	0.05905	-0.00125
1676.81	-0.0013	0.02532	0.03827	0.05907	-0.00125
1676.95	-0.0013	0.02479	0.03767	0.05957	-0.00125
1677.09	-0.0013	0.02427	0.03707	0.06007	-0.00124
1677.23	-0.0013	0.02375	0.03647	0.06056	-0.00123
1677.37	-0.0013	0.02325	0.03587	0.06104	-0.00123
1677.51	-0.0013	0.02275	0.03527	0.06152	-0.00122
1677.65	-0.0013	0.02226	0.03468	0.06198	-0.00121
1677.77	-0.0013	0.02184	0.03417	0.06238	-0.0012
1677.79	-0.0013	0.02178	0.03409	0.06244	-0.0012
1677.93	-0.00131	0.0213	0.0335	0.06289	-0.00119
1678.07	-0.00131	0.02083	0.03291	0.06333	-0.00118
1678.21	-0.00131	0.02038	0.03232	0.06376	-0.00117
1678.35	-0.00131	0.01992	0.03174	0.06418	-0.00116
1678.49	-0.00131	0.01948	0.03116	0.06459	-0.00115
1678.63	-0.00131	0.01904	0.03059	0.06499	-0.00114
1678.73	-0.00131	0.01872	0.03016	0.06528	-0.00113
1678.77	-0.00131	0.01862	0.03001	0.06538	-0.00113
1678.91	-0.00131	0.01819	0.02944	0.06576	-0.00111
1679.05	-0.00131	0.01778	0.02888	0.06613	-0.0011
1679.19	-0.00131	0.01737	0.02832	0.06649	-0.00108
1679.33	-0.00131	0.01697	0.02776	0.06683	-0.00107
1679.47	-0.00131	0.01658	0.02721	0.06717	-0.00105
1679.61	-0.00132	0.01619	0.02666	0.06749	-0.00103
1679.69	-0.00132	0.01595	0.02631	0.06769	-0.00102
1679.75	-0.00132	0.01581	0.02611	0.06781	-0.00101
1679.89	-0.00132	0.01544	0.02558	0.06811	-0.000989719
1680.03	-0.00132	0.01507	0.02504	0.0684	-0.000968088
1680.66	-0.00132	0.0135	0.02269	0.06955	-0.000854556
1681.62	-0.00132	0.01134	0.01933	0.0708	-0.000622867
1682.59	-0.00132	0.00945	0.01625	0.07141	-0.000301504
1683.55	-0.00133	0.0078	0.01348	0.07137	0.000133087
1684.52	-0.00133	0.00637	0.01102	0.07068	0.000705854
1684.78	-0.00133	0.00601	0.01039	0.07037	0.000893109
1684.92	-0.00133	0.00583	0.01007	0.07019	0.000995948
1685.06	-0.00133	0.00565	0.00976	0.07	0.0011
1685.2	-0.00133	0.00547	0.00945	0.06979	0.00121
1685.34	-0.00133	0.0053	0.00915	0.06957	0.00133
1685.48	-0.00133	0.00514	0.00887	0.06935	0.00144
1685.48	-0.00133	0.00513	0.00886	0.06934	0.00144
1685.62	-0.00133	0.00497	0.00857	0.06909	0.00157
1685.76	-0.00133	0.00481	0.00829	0.06884	0.00169
1685.9	-0.00133	0.00465	0.00801	0.06857	0.00182
1686.04	-0.00133	0.0045	0.00774	0.06829	0.00195
1686.18	-0.00133	0.00435	0.00748	0.06799	0.00209
1686.32	-0.00133	0.0042	0.00722	0.06769	0.00223
1686.44	-0.00133	0.00408	0.007	0.06742	0.00236
1686.46	-0.00133	0.00406	0.00696	0.06737	0.00238
1686.6	-0.00133	0.00392	0.00672	0.06704	0.00253
1686.74	-0.00133	0.00378	0.00648	0.0667	0.00268
1686.88	-0.00133	0.00365	0.00624	0.06635	0.00284
1687.02	-0.00133	0.00352	0.00601	0.06599	0.003
1687.16	-0.00133	0.00339	0.00578	0.06562	0.00317
1687.3	-0.00133	0.00327	0.00557	0.06523	0.00334
1687.41	-0.00133	0.00318	0.0054	0.06494	0.00347
1687.44	-0.00133	0.00315	0.00535	0.06484	0.00352
1687.58	-0.00133	0.00303	0.00514	0.06443	0.0037
1687.72	-0.00133	0.00291	0.00494	0.06402	0.00388
1687.86	-0.00133	0.0028	0.00474	0.06359	0.00407
1688	-0.00133	0.00269	0.00455	0.06316	0.00426
1688.14	-0.00133	0.00258	0.00436	0.06272	0.00446
1688.28	-0.00133	0.00247	0.00417	0.06227	0.00466
1688.37	-0.00133	0.00241	0.00406	0.06197	0.00479
1688.42	-0.00133	0.00237	0.004	0.06181	0.00486
1688.56	-0.00133	0.00227	0.00382	0.06134	0.00507
1688.7	-0.00133	0.00217	0.00365	0.06086	0.00529
1688.84	-0.00133	0.00208	0.00349	0.06037	0.0055
1688.98	-0.00133	0.00198	0.00333	0.05988	0.00572
1689.12	-0.00133	0.00189	0.00317	0.05938	0.00595
1689.26	-0.00133	0.0018	0.00302	0.05887	0.00618
1689.34	-0.00133	0.00176	0.00294	0.0586	0.0063
1689.4	-0.00133	0.00172	0.00287	0.05835	0.00641
1689.54	-0.00133	0.00163	0.00273	0.05783	0.00664
1689.68	-0.00133	0.00155	0.00259	0.0573	0.00688
1689.82	-0.00133	0.00147	0.00245	0.05677	0.00712
1689.96	-0.00133	0.00139	0.00232	0.05622	0.00737
1690.1	-0.00133	0.00131	0.00219	0.05568	0.00761
1690.24	-0.00133	0.00124	0.00207	0.05512	0.00786
1690.3	-0.00133	0.00121	0.00202	0.05489	0.00797
1690.38	-0.00133	0.00117	0.00195	0.05457	0.00812
1690.52	-0.00133	0.00109	0.00183	0.054	0.00837
1690.66	-0.00133	0.00103	0.00172	0.05343	0.00863
1690.8	-0.00133	0.000958169	0.00161	0.05286	0.00889
1690.94	-0.00133	0.00089258	0.0015	0.05229	0.00915
1691.08	-0.00133	0.000828676	0.0014	0.0517	0.00941
1691.22	-0.00133	0.000766421	0.0013	0.05112	0.00968
1691.27	-0.00133	0.000747432	0.00127	0.05094	0.00976
1691.36	-0.00133	0.000705777	0.0012	0.05053	0.00994
1691.5	-0.00133	0.00064671	0.00111	0.04994	0.01021
1691.64	-0.00133	0.000589184	0.00101	0.04935	0.01048
1691.78	-0.00133	0.000533163	0.000926656	0.04875	0.01075
1691.92	-0.00133	0.000478615	0.000841452	0.04815	0.01102
1692.06	-0.00133	0.000425505	0.00075901	0.04755	0.01129
1692.2	-0.00133	0.000373802	0.00067926	0.04695	0.01155
1692.23	-0.00133	0.000363641	0.00066365	0.04683	0.01161
1692.34	-0.00133	0.000323472	0.000602135	0.04634	0.01182
1692.48	-0.00133	0.000274483	0.000527566	0.04574	0.01209
1692.62	-0.00133	0.000226806	0.000455486	0.04513	0.01236
1692.76	-0.00133	0.000180409	0.000385829	0.04452	0.01262
1692.9	-0.00133	0.000135262	0.00031853	0.04391	0.01289
1693.04	-0.00133	9.13361e-05	0.000253526	0.0433	0.01315
1693.18	-0.00133	4.86025e-05	0.000190753	0.0427	0.01341
1693.19	-0.00133	4.48204e-05	0.00018522	0.04264	0.01343
1693.32	-0.00133	7.03274e-06	0.00013015	0.04209	0.01367
1693.46	-0.00133	-3.34008e-05	7.1657e-05	0.04148	0.01393
1693.6	-0.00133	-7.27255e-05	1.52133e-05	0.04087	0.01418
1694.16	-0.00133	-0.000218741	-0.000190225	0.03846	0.01515
1694.86	-0.00133	-0.000380974	-0.000409838	0.03545	0.01628
1695	-0.00133	-0.000410592	-0.000448822	0.03486	0.01649
1695.12	-0.00133	-0.000435635	-0.000481495	0.03435	0.01667
1695.14	-0.00133	-0.000439366	-0.00048634	0.03427	0.0167
1695.28	-0.00133	-0.000467318	-0.000522437	0.03368	0.01689
1695.42	-0.00133	-0.000494469	-0.00055716	0.0331	0.01709
1695.56	-0.00133	-0.000520839	-0.000590553	0.03252	0.01727
1695.7	-0.00133	-0.000546449	-0.000622658	0.03194	0.01745
1695.84	-0.00133	-0.000571317	-0.000653519	0.03137	0.01762
1695.98	-0.00133	-0.000595463	-0.000683176	0.0308	0.01778
1696.09	-0.00133	-0.000613315	-0.000704901	0.03037	0.0179
1696.12	-0.00133	-0.000618906	-0.000711669	0.03024	0.01794
1696.26	-0.00133	-0.000641663	-0.000739037	0.02968	0.01808
1696.4	-0.00133	-0.000663753	-0.000765319	0.02912	0.01822
1696.54	-0.00133	-0.000685193	-0.000790552	0.02857	0.01836
1696.68	-0.00133	-0.000706001	-0.000814771	0.02802	0.01848
1696.82	-0.00133	-0.000726192	-0.000838012	0.02748	0.01859
1696.96	-0.00133	-0.000745784	-0.00086031	0.02694	0.0187
1697.05	-0.00133	-0.000758171	-0.000874275	0.02659	0.01877
1697.1	-0.00133	-0.000764792	-0.000881696	0.0264	0.0188
1697.24	-0.00133	-0.000783232	-0.000902204	0.02587	0.01889
1697.38	-0.00133	-0.000801119	-0.000921865	0.02535	0.01897
1697.52	-0.00133	-0.000818468	-0.00094071	0.02483	0.01904
1697.66	-0.00133	-0.000835293	-0.000958767	0.02432	0.0191
1697.8	-0.00133	-0.00085161	-0.000976067	0.02381	0.01915
1697.94	-0.00133	-0.000867431	-0.000992636	0.0233	0.01919
1698.02	-0.00133	-0.000875737	-0.001	0.02304	0.01921
1698.08	-0.00133	-0.00088277	-0.00101	0.02281	0.01923
1698.22	-0.00133	-0.000897641	-0.00102	0.02231	0.01925
1698.36	-0.00133	-0.000912056	-0.00104	0.02183	0.01927
1698.5	-0.00133	-0.000926028	-0.00105	0.02135	0.01927
1698.64	-0.00133	-0.000939569	-0.00107	0.02087	0.01927
1698.78	-0.00133	-0.000952692	-0.00108	0.0204	0.01925
1698.92	-0.00133	-0.000965408	-0.00109	0.01994	0.01923
1698.98	-0.00133	-0.000970726	-0.0011	0.01974	0.01921
1699.06	-0.00133	-0.000977728	-0.0011	0.01948	0.01919
1699.2	-0.00133	-0.000989664	-0.00111	0.01903	0.01915
1699.34	-0.00133	-0.001	-0.00112	0.01859	0.0191
1699.48	-0.00133	-0.00101	-0.00113	0.01815	0.01904
1699.62	-0.00133	-0.00102	-0.00114	0.01771	0.01897
1699.76	-0.00133	-0.00103	-0.00115	0.01728	0.01889
1699.9	-0.00133	-0.00104	-0.00116	0.01686	0.0188
1699.94	-0.00133	-0.00105	-0.00116	0.01673	0.01877
1700.04	-0.00133	-0.00105	-0.00117	0.01645	0.0187
1700.18	-0.00133	-0.00106	-0.00118	0.01604	0.01859
1700.32	-0.00133	-0.00107	-0.00119	0.01564	0.01848
1700.46	-0.00133	-0.00108	-0.00119	0.01524	0.01836
1700.6	-0.00133	-0.00109	-0.0012	0.01485	0.01822
1700.74	-0.00133	-0.0011	-0.00121	0.01447	0.01808
1700.88	-0.00133	-0.00111	-0.00121	0.01409	0.01794
1700.91	-0.00133	-0.00111	-0.00121	0.01401	0.0179
1701.02	-0.00133	-0.00111	-0.00122	0.01372	0.01778
1701.16	-0.00133	-0.00112	-0.00122	0.01335	0.01762
1701.87	-0.00133	-0.00116	-0.00125	0.01158	0.01668
1702.14	-0.00133	-0.00117	-0.00126	0.01096	0.01628
1702.28	-0.00133	-0.00117	-0.00126	0.01065	0.01607
1702.42	-0.00133	-0.00118	-0.00127	0.01033	0.01585
1702.56	-0.00133	-0.00119	-0.00127	0.01003	0.01562
1702.7	-0.00133	-0.00119	-0.00127	0.00973	0.01539
1702.84	-0.00133	-0.0012	-0.00128	0.00944	0.01516
1702.84	-0.00133	-0.0012	-0.00128	0.00944	0.01516
1702.98	-0.00133	-0.0012	-0.00128	0.00915	0.01492
1703.12	-0.00133	-0.00121	-0.00128	0.00887	0.01467
1703.26	-0.00133	-0.00121	-0.00128	0.00859	0.01443
1703.4	-0.00133	-0.00121	-0.00129	0.00832	0.01418
1703.54	-0.00133	-0.00122	-0.00129	0.00806	0.01392
1703.68	-0.00133	-0.00122	-0.00129	0.0078	0.01367
1703.8	-0.00133	-0.00123	-0.00129	0.00757	0.01344
1703.82	-0.00133	-0.00123	-0.00129	0.00754	0.01341
1703.96	-0.00133	-0.00123	-0.0013	0.00729	0.01315
1704.1	-0.00133	-0.00123	-0.0013	0.00705	0.01289
1704.24	-0.00133	-0.00124	-0.0013	0.00681	0.01262
1704.38	-0.00133	-0.00124	-0.0013	0.00658	0.01236
1704.52	-0.00133	-0.00124	-0.0013	0.00635	0.01209
1704.66	-0.00133	-0.00125	-0.0013	0.00613	0.01182
1704.76	-0.00133	-0.00125	-0.00131	0.00596	0.01161
1704.8	-0.00133	-0.00125	-0.00131	0.00591	0.01155
1704.94	-0.00133	-0.00125	-0.00131	0.0057	0.01128
1705.08	-0.00133	-0.00126	-0.00131	0.00549	0.01101
1705.22	-0.00133	-0.00126	-0.00131	0.00529	0.01075
1705.36	-0.00133	-0.00126	-0.00131	0.00509	0.01048
1705.5	-0.00133	-0.00126	-0.00131	0.0049	0.01021
1705.64	-0.00133	-0.00127	-0.00131	0.00471	0.00994
1705.73	-0.00133	-0.00127	-0.00131	0.00459	0.00977
1705.78	-0.00133	-0.00127	-0.00131	0.00453	0.00968
1705.92	-0.00133	-0.00127	-0.00132	0.00435	0.00941
1706.06	-0.00133	-0.00127	-0.00132	0.00417	0.00915
1706.2	-0.00133	-0.00128	-0.00132	0.004	0.00889
1706.34	-0.00133	-0.00128	-0.00132	0.00384	0.00863
1706.48	-0.00133	-0.00128	-0.00132	0.00368	0.00837
1706.62	-0.00133	-0.00128	-0.00132	0.00352	0.00811
1706.69	-0.00133	-0.00128	-0.00132	0.00343	0.00798
1706.76	-0.00133	-0.00128	-0.00132	0.00336	0.00786
1706.9	-0.00133	-0.00129	-0.00132	0.00321	0.00761
1707.04	-0.00133	-0.00129	-0.00132	0.00307	0.00736
1707.18	-0.00133	-0.00129	-0.00132	0.00293	0.00712
1707.32	-0.00133	-0.00129	-0.00132	0.00279	0.00688
1707.46	-0.00133	-0.00129	-0.00132	0.00265	0.00664
1707.6	-0.00133	-0.00129	-0.00132	0.00252	0.00641
1707.66	-0.00133	-0.00129	-0.00132	0.00247	0.0063
1707.74	-0.00133	-0.0013	-0.00132	0.0024	0.00617
1707.88	-0.00133	-0.0013	-0.00132	0.00227	0.00595
1708.02	-0.00133	-0.0013	-0.00133	0.00215	0.00572
1708.16	-0.00133	-0.0013	-0.00133	0.00204	0.0055
1708.3	-0.00133	-0.0013	-0.00133	0.00192	0.00528
1708.44	-0.00133	-0.0013	-0.00133	0.00181	0.00507
1708.58	-0.00133	-0.0013	-0.00133	0.0017	0.00486
1708.62	-0.00133	-0.0013	-0.00133	0.00167	0.0048
1708.72	-0.00133	-0.0013	-0.00133	0.0016	0.00466
1708.86	-0.00133	-0.00131	-0.00133	0.0015	0.00446
1709	-0.00133	-0.00131	-0.00133	0.0014	0.00426
1709.14	-0.00133	-0.00131	-0.00133	0.00131	0.00407
1709.28	-0.00133	-0.00131	-0.00133	0.00121	0.00388
1709.42	-0.00133	-0.00131	-0.00133	0.00112	0.0037
1709.56	-0.00133	-0.00131	-0.00133	0.00104	0.00352
1709.59	-0.00133	-0.00131	-0.00133	0.00102	0.00348
1709.7	-0.00133	-0.00131	-0.00133	0.000953425	0.00334
1709.84	-0.00133	-0.00131	-0.00133	0.000871759	0.00317
1709.98	-0.00133	-0.00131	-0.00133	0.000792607	0.003
1710.12	-0.00133	-0.00131	-0.00133	0.00071591	0.00284
1710.26	-0.00133	-0.00131	-0.00133	0.000641607	0.00268
1710.4	-0.00133	-0.00131	-0.00133	0.000569638	0.00253
1710.54	-0.00133	-0.00132	-0.00133	0.000499947	0.00238
1710.55	-0.00133	-0.00132	-0.00133	0.00049285	0.00236
1710.68	-0.00133	-0.00132	-0.00133	0.000432475	0.00223
1710.82	-0.00133	-0.00132	-0.00133	0.000367166	0.00209
1710.96	-0.00133	-0.00132	-0.00133	0.000303964	0.00195
1711.1	-0.00133	-0.00132	-0.00133	0.000242814	0.00182
1711.24	-0.00133	-0.00132	-0.00133	0.000183662	0.00169
1711.38	-0.00133	-0.00132	-0.00133	0.000126456	0.00156
1711.51	-0.00133	-0.00132	-0.00133	7.15194e-05	0.00144
1711.52	-0.00133	-0.00132	-0.00133	7.11435e-05	0.00144
1711.66	-0.00133	-0.00132	-0.00133	1.76729e-05	0.00133
1711.8	-0.00133	-0.00132	-0.00133	-3.40058e-05	0.00121
1711.94	-0.00133	-0.00132	-0.00133	-8.39421e-05	0.0011
1712.08	-0.00133	-0.00132	-0.00133	-0.000132184	0.000995149
1712.22	-0.00133	-0.00132	-0.00133	-0.00017878	0.000892338
1712.36	-0.00133	-0.00132	-0.00133	-0.000223776	0.000793086
1712.48	-0.00133	-0.00132	-0.00133	-0.000262192	0.000708396
1712.5	-0.00133	-0.00132	-0.00133	-0.000267217	0.000697323
1712.63	-0.00133	-0.00132	-0.00133	-0.000309149	0.00060498
1712.77	-0.00133	-0.00132	-0.00133	-0.000349615	0.000515983
1712.91	-0.00133	-0.00132	-0.00133	-0.000388659	0.000430261
1713.05	-0.00133	-0.00132	-0.00133	-0.000426321	0.000347739
1713.19	-0.00133	-0.00132	-0.00133	-0.000462644	0.000268341
1713.33	-0.00133	-0.00132	-0.00133	-0.000497668	0.000191991
1713.44	-0.00133	-0.00132	-0.00133	-0.000523864	0.00013504
1713.47	-0.00133	-0.00132	-0.00133	-0.000531432	0.000118614
1713.61	-0.00133	-0.00133	-0.00133	-0.000563974	4.8132e-05
1713.75	-0.00133	-0.00133	-0.00133	-0.000595332	-1.95317e-05
1713.89	-0.00133	-0.00133	-0.00133	-0.000625542	-8.44542e-05
1714.03	-0.00133	-0.00133	-0.00133	-0.000654642	-0.000146712
1714.17	-0.00133	-0.00133	-0.00133	-0.000682664	-0.000206383
1714.31	-0.00133	-0.00133	-0.00133	-0.000709644	-0.000263543
1714.41	-0.00133	-0.00133	-0.00133	-0.00072695	-0.000300042
1714.45	-0.00133	-0.00133	-0.00133	-0.000735616	-0.000318268
1714.59	-0.00133	-0.00133	-0.00133	-0.00076061	-0.000370633
1714.73	-0.00133	-0.00133	-0.00133	-0.00078466	-0.000420713
1714.87	-0.00133	-0.00133	-0.00133	-0.000807795	-0.000468582
1715.01	-0.00133	-0.00133	-0.00133	-0.000830047	-0.000514312
1715.15	-0.00133	-0.00133	-0.00133	-0.000851444	-0.000557978
1715.29	-0.00133	-0.00133	-0.00133	-0.000872015	-0.000599648
1715.37	-0.00133	-0.00133	-0.00133	-0.000883016	-0.0006218
1715.43	-0.00133	-0.00133	-0.00133	-0.000891787	-0.000639393
1715.57	-0.00133	-0.00133	-0.00133	-0.000910788	-0.000677282
1715.71	-0.00133	-0.00133	-0.00133	-0.000929044	-0.000713382
1715.85	-0.00133	-0.00133	-0.00133	-0.00094658	-0.00074776
1715.99	-0.00133	-0.00133	-0.00133	-0.000963422	-0.00078048
1716.13	-0.00133	-0.00133	-0.00133	-0.000979593	-0.000811606
1716.27	-0.00133	-0.00133	-0.00133	-0.000995117	-0.0008412
1716.34	-0.00133	-0.00133	-0.00133	-0.001	-0.000853797
1716.41	-0.00133	-0.00133	-0.00133	-0.00101	-0.000869322
1716.55	-0.00133	-0.00133	-0.00133	-0.00102	-0.000896032
1716.69	-0.00133	-0.00133	-0.00133	-0.00104	-0.000921388
1716.83	-0.00133	-0.00133	-0.00133	-0.00105	-0.000945444
1716.97	-0.00133	-0.00133	-0.00133	-0.00106	-0.000968257
1717.11	-0.00133	-0.00133	-0.00133	-0.00108	-0.000989879
1717.25	-0.00133	-0.00133	-0.00133	-0.00109	-0.00101
1717.3	-0.00133	-0.00133	-0.00133	-0.00109	-0.00102
1717.39	-0.00133	-0.00133	-0.00133	-0.0011	-0.00103
1717.53	-0.00133	-0.00133	-0.00133	-0.00111	-0.00105
1717.67	-0.00133	-0.00133	-0.00133	-0.00112	-0.00107
1717.81	-0.00133	-0.00133	-0.00133	-0.00113	-0.00108
1717.95	-0.00133	-0.00133	-0.00133	-0.00114	-0.0011
1718.09	-0.00133	-0.00133	-0.00133	-0.00115	-0.00111
1718.23	-0.00133	-0.00133	-0.00133	-0.00116	-0.00113
1718.26	-0.00133	-0.00133	-0.00133	-0.00116	-0.00113
1718.37	-0.00133	-0.00133	-0.00133	-0.00116	-0.00114
1718.51	-0.00133	-0.00133	-0.00133	-0.00117	-0.00115
1718.65	-0.00133	-0.00133	-0.00133	-0.00118	-0.00116
1718.79	-0.00133	-0.00133	-0.00133	-0.00119	-0.00117
1718.93	-0.00133	-0.00133	-0.00133	-0.00119	-0.00118
1719.07	-0.00133	-0.00133	-0.00133	-0.0012	-0.00119
1719.21	-0.00133	-0.00133	-0.00133	-0.00121	-0.0012
1719.23	-0.00133	-0.00133	-0.00133	-0.00121	-0.0012
1719.35	-0.00133	-0.00133	-0.00133	-0.00121	-0.00121
1719.49	-0.00133	-0.00133	-0.00133	-0.00122	-0.00122
1719.63	-0.00133	-0.00133	-0.00133	-0.00122	-0.00123
1719.77	-0.00133	-0.00133	-0.00133	-0.00123	-0.00123
1719.91	-0.00133	-0.00133	-0.00133	-0.00123	-0.00124
1720.19	-0.00133	-0.00133	-0.00133	-0.00124	-0.00125

## Sheet: fig. 28b
FTIR Spectra of volumetrically printed 5% SF objects with a single, photocrosslinked network
	peak1	peak2	peak3	peak4	peak5
1580.38	-0.000845074	-0.00108	-0.00108	-0.00108	-0.00108
1581.34	-0.000778922	-0.00108	-0.00108	-0.00108	-0.00108
1582.31	-0.000696369	-0.00108	-0.00108	-0.00108	-0.00108
1583.27	-0.000593901	-0.00108	-0.00108	-0.00108	-0.00108
1584.24	-0.000467438	-0.00108	-0.00108	-0.00108	-0.00108
1585.2	-0.000312208	-0.00108	-0.00108	-0.00108	-0.00108
1586.12	-0.000132886	-0.00108	-0.00108	-0.00108	-0.00108
1586.16	-0.0001227	-0.00108	-0.00108	-0.00108	-0.00108
1586.26	-0.000102462	-0.00108	-0.00108	-0.00108	-0.00108
1586.4	-7.11726e-05	-0.00108	-0.00108	-0.00108	-0.00108
1586.54	-3.89958e-05	-0.00108	-0.00108	-0.00108	-0.00108
1586.68	-5.91086e-06	-0.00108	-0.00108	-0.00108	-0.00108
1586.82	2.81039e-05	-0.00108	-0.00108	-0.00108	-0.00108
1586.96	6.30706e-05	-0.00108	-0.00108	-0.00108	-0.00108
1587.1	9.90115e-05	-0.00108	-0.00108	-0.00108	-0.00108
1587.13	0.000107321	-0.00108	-0.00108	-0.00108	-0.00108
1587.24	0.000135949	-0.00108	-0.00108	-0.00108	-0.00108
1587.38	0.000173907	-0.00108	-0.00108	-0.00108	-0.00108
1587.52	0.000212909	-0.00108	-0.00108	-0.00108	-0.00108
1587.66	0.000252979	-0.00108	-0.00108	-0.00108	-0.00108
1587.8	0.00029414	-0.00108	-0.00108	-0.00108	-0.00108
1587.94	0.000336418	-0.00108	-0.00108	-0.00108	-0.00108
1588.08	0.000379839	-0.00108	-0.00108	-0.00108	-0.00108
1588.09	0.000384985	-0.00108	-0.00108	-0.00108	-0.00108
1588.22	0.000424426	-0.00108	-0.00108	-0.00108	-0.00108
1588.36	0.000470207	-0.00108	-0.00108	-0.00108	-0.00108
1588.5	0.000517208	-0.00108	-0.00108	-0.00108	-0.00108
1588.64	0.000565456	-0.00108	-0.00108	-0.00108	-0.00108
1588.78	0.000614977	-0.00108	-0.00108	-0.00108	-0.00108
1588.92	0.000665799	-0.00108	-0.00108	-0.00108	-0.00108
1589.06	0.000717951	-0.00108	-0.00108	-0.00108	-0.00108
1589.06	0.000718316	-0.00108	-0.00108	-0.00108	-0.00108
1589.2	0.00077146	-0.00108	-0.00108	-0.00108	-0.00108
1589.34	0.000826355	-0.00108	-0.00108	-0.00108	-0.00108
1589.48	0.000882666	-0.00108	-0.00108	-0.00108	-0.00108
1589.62	0.000940422	-0.00107	-0.00108	-0.00108	-0.00108
1589.76	0.000999654	-0.00107	-0.00108	-0.00108	-0.00108
1589.9	0.00106	-0.00107	-0.00108	-0.00108	-0.00108
1590.02	0.00112	-0.00107	-0.00108	-0.00108	-0.00108
1590.04	0.00112	-0.00107	-0.00108	-0.00108	-0.00108
1590.18	0.00119	-0.00107	-0.00108	-0.00108	-0.00108
1590.32	0.00125	-0.00107	-0.00108	-0.00108	-0.00108
1590.46	0.00132	-0.00107	-0.00108	-0.00108	-0.00108
1590.6	0.00139	-0.00107	-0.00108	-0.00108	-0.00108
1590.74	0.00146	-0.00107	-0.00108	-0.00108	-0.00108
1590.88	0.00153	-0.00107	-0.00108	-0.00108	-0.00108
1590.99	0.00159	-0.00107	-0.00108	-0.00108	-0.00108
1591.02	0.0016	-0.00107	-0.00108	-0.00108	-0.00108
1591.16	0.00168	-0.00107	-0.00108	-0.00108	-0.00108
1591.3	0.00176	-0.00107	-0.00108	-0.00108	-0.00108
1591.44	0.00184	-0.00107	-0.00108	-0.00108	-0.00108
1591.58	0.00192	-0.00107	-0.00108	-0.00108	-0.00108
1591.71	0.002	-0.00106	-0.00108	-0.00108	-0.00108
1591.85	0.00209	-0.00106	-0.00108	-0.00108	-0.00108
1591.95	0.00215	-0.00106	-0.00108	-0.00108	-0.00108
1591.99	0.00217	-0.00106	-0.00108	-0.00108	-0.00108
1592.13	0.00226	-0.00106	-0.00108	-0.00108	-0.00108
1592.27	0.00235	-0.00106	-0.00108	-0.00108	-0.00108
1592.41	0.00245	-0.00106	-0.00108	-0.00108	-0.00108
1592.55	0.00254	-0.00106	-0.00108	-0.00108	-0.00108
1592.69	0.00264	-0.00106	-0.00108	-0.00108	-0.00108
1592.83	0.00274	-0.00106	-0.00108	-0.00108	-0.00108
1592.91	0.0028	-0.00106	-0.00108	-0.00108	-0.00108
1592.97	0.00284	-0.00105	-0.00108	-0.00108	-0.00108
1593.11	0.00295	-0.00105	-0.00108	-0.00108	-0.00108
1593.25	0.00306	-0.00105	-0.00108	-0.00108	-0.00108
1593.39	0.00316	-0.00105	-0.00108	-0.00108	-0.00108
1593.53	0.00328	-0.00105	-0.00108	-0.00108	-0.00108
1593.67	0.00339	-0.00105	-0.00108	-0.00108	-0.00108
1593.81	0.00351	-0.00105	-0.00108	-0.00108	-0.00108
1593.88	0.00356	-0.00104	-0.00108	-0.00108	-0.00108
1593.95	0.00363	-0.00104	-0.00108	-0.00108	-0.00108
1594.09	0.00375	-0.00104	-0.00108	-0.00108	-0.00108
1594.23	0.00387	-0.00104	-0.00108	-0.00108	-0.00108
1594.37	0.004	-0.00104	-0.00108	-0.00108	-0.00108
1594.51	0.00413	-0.00104	-0.00108	-0.00108	-0.00108
1594.65	0.00426	-0.00103	-0.00108	-0.00108	-0.00108
1594.79	0.0044	-0.00103	-0.00108	-0.00108	-0.00108
1594.84	0.00445	-0.00103	-0.00108	-0.00108	-0.00108
1594.93	0.00454	-0.00103	-0.00108	-0.00108	-0.00108
1595.07	0.00468	-0.00103	-0.00108	-0.00108	-0.00108
1595.21	0.00482	-0.00102	-0.00108	-0.00108	-0.00108
1595.35	0.00497	-0.00102	-0.00108	-0.00108	-0.00108
1595.49	0.00512	-0.00102	-0.00108	-0.00108	-0.00108
1595.63	0.00527	-0.00101	-0.00108	-0.00108	-0.00108
1595.77	0.00543	-0.00101	-0.00108	-0.00108	-0.00108
1595.81	0.00547	-0.00101	-0.00108	-0.00108	-0.00108
1595.91	0.00559	-0.00101	-0.00108	-0.00108	-0.00108
1596.05	0.00575	-0.001	-0.00108	-0.00108	-0.00108
1596.19	0.00592	-0.001	-0.00108	-0.00108	-0.00108
1596.33	0.00608	-0.0009971	-0.00108	-0.00108	-0.00108
1596.47	0.00626	-0.000993173	-0.00108	-0.00108	-0.00108
1596.61	0.00643	-0.00098908	-0.00108	-0.00108	-0.00108
1596.75	0.00661	-0.000984814	-0.00108	-0.00108	-0.00108
1596.77	0.00663	-0.000984275	-0.00108	-0.00108	-0.00108
1596.89	0.00679	-0.000980369	-0.00108	-0.00108	-0.00108
1597.03	0.00698	-0.000975738	-0.00108	-0.00108	-0.00108
1597.17	0.00717	-0.000970912	-0.00108	-0.00108	-0.00108
1597.31	0.00736	-0.000965886	-0.00108	-0.00108	-0.00108
1597.45	0.00756	-0.000960651	-0.00108	-0.00108	-0.00108
1597.59	0.00776	-0.0009552	-0.00108	-0.00108	-0.00108
1597.73	0.00796	-0.000949524	-0.00108	-0.00108	-0.00108
1597.73	0.00797	-0.000949444	-0.00108	-0.00108	-0.00108
1597.87	0.00817	-0.000943615	-0.00108	-0.00108	-0.00108
1598.01	0.00838	-0.000937464	-0.00108	-0.00108	-0.00108
1598.15	0.0086	-0.000931062	-0.00108	-0.00108	-0.00108
1598.29	0.00882	-0.000924399	-0.00108	-0.00108	-0.00108
1598.43	0.00904	-0.000917468	-0.00108	-0.00108	-0.00108
1598.57	0.00926	-0.000910256	-0.00108	-0.00108	-0.00108
1598.7	0.00947	-0.000903493	-0.00108	-0.00108	-0.00108
1598.71	0.0095	-0.000902754	-0.00108	-0.00108	-0.00108
1598.85	0.00973	-0.000894952	-0.00108	-0.00108	-0.00108
1598.99	0.00997	-0.000886839	-0.00108	-0.00108	-0.00108
1599.13	0.01021	-0.000878402	-0.00108	-0.00108	-0.00108
1599.27	0.01046	-0.000869632	-0.00108	-0.00108	-0.00108
1599.41	0.01071	-0.000860515	-0.00108	-0.00108	-0.00108
1599.55	0.01096	-0.000851039	-0.00108	-0.00108	-0.00108
1599.66	0.01117	-0.000843265	-0.00108	-0.00108	-0.00108
1599.69	0.01122	-0.000841192	-0.00108	-0.00108	-0.00108
1599.83	0.01149	-0.000830961	-0.00107	-0.00108	-0.00108
1599.97	0.01175	-0.000820331	-0.00107	-0.00108	-0.00108
1600.11	0.01203	-0.00080929	-0.00107	-0.00108	-0.00108
1600.25	0.0123	-0.000797822	-0.00107	-0.00108	-0.00108
1600.39	0.01258	-0.000785912	-0.00107	-0.00108	-0.00108
1600.53	0.01287	-0.000773547	-0.00107	-0.00108	-0.00108
1600.63	0.01307	-0.000764833	-0.00107	-0.00108	-0.00108
1600.67	0.01316	-0.000760709	-0.00107	-0.00108	-0.00108
1600.81	0.01345	-0.000747383	-0.00107	-0.00108	-0.00108
1600.95	0.01375	-0.000733552	-0.00107	-0.00108	-0.00108
1601.09	0.01406	-0.000719199	-0.00107	-0.00108	-0.00108
1601.23	0.01436	-0.000704306	-0.00107	-0.00108	-0.00108
1601.37	0.01468	-0.000688855	-0.00107	-0.00108	-0.00108
1601.51	0.01499	-0.000672828	-0.00107	-0.00108	-0.00108
1601.59	0.01518	-0.00066339	-0.00107	-0.00108	-0.00108
1601.65	0.01531	-0.000656205	-0.00107	-0.00108	-0.00108
1601.79	0.01564	-0.000638967	-0.00107	-0.00108	-0.00108
1601.93	0.01597	-0.000621093	-0.00107	-0.00108	-0.00108
1602.07	0.01631	-0.000602563	-0.00107	-0.00108	-0.00108
1602.21	0.01665	-0.000583354	-0.00107	-0.00108	-0.00108
1602.35	0.01699	-0.000563446	-0.00107	-0.00108	-0.00108
1602.49	0.01734	-0.000542815	-0.00107	-0.00108	-0.00108
1602.56	0.01751	-0.000533042	-0.00106	-0.00108	-0.00108
1602.63	0.0177	-0.000521439	-0.00106	-0.00108	-0.00108
1602.77	0.01806	-0.000499293	-0.00106	-0.00108	-0.00108
1602.91	0.01842	-0.000476353	-0.00106	-0.00108	-0.00108
1603.05	0.01879	-0.000452593	-0.00106	-0.00108	-0.00108
1603.19	0.01916	-0.000427989	-0.00106	-0.00108	-0.00108
1603.33	0.01954	-0.000402513	-0.00106	-0.00108	-0.00108
1603.47	0.01993	-0.000376139	-0.00106	-0.00108	-0.00108
1603.52	0.02006	-0.000366643	-0.00106	-0.00108	-0.00108
1603.61	0.02031	-0.000348838	-0.00106	-0.00108	-0.00108
1603.75	0.02071	-0.000320583	-0.00106	-0.00108	-0.00108
1603.89	0.02111	-0.000291343	-0.00106	-0.00108	-0.00108
1604.03	0.02151	-0.000261088	-0.00106	-0.00108	-0.00108
1604.17	0.02192	-0.000229789	-0.00105	-0.00108	-0.00108
1604.31	0.02233	-0.000197413	-0.00105	-0.00108	-0.00108
1604.45	0.02275	-0.000163929	-0.00105	-0.00108	-0.00108
1604.48	0.02285	-0.000155683	-0.00105	-0.00108	-0.00108
1604.59	0.02317	-0.000129302	-0.00105	-0.00108	-0.00108
1604.73	0.0236	-9.35002e-05	-0.00105	-0.00108	-0.00108
1604.87	0.02403	-5.64876e-05	-0.00105	-0.00108	-0.00108
1605.01	0.02447	-1.82291e-05	-0.00105	-0.00108	-0.00108
1605.15	0.02491	2.13116e-05	-0.00105	-0.00108	-0.00108
1605.29	0.02535	6.21717e-05	-0.00104	-0.00108	-0.00108
1605.43	0.02581	0.000104389	-0.00104	-0.00108	-0.00108
1605.45	0.02587	0.000110005	-0.00104	-0.00108	-0.00108
1605.57	0.02626	0.000148003	-0.00104	-0.00108	-0.00108
1605.71	0.02672	0.000193053	-0.00104	-0.00108	-0.00108
1605.85	0.02719	0.000239579	-0.00104	-0.00108	-0.00108
1605.99	0.02766	0.000287624	-0.00104	-0.00108	-0.00108
1606.13	0.02814	0.00033723	-0.00103	-0.00108	-0.00108
1606.27	0.02862	0.000388439	-0.00103	-0.00108	-0.00108
1606.41	0.0291	0.000441297	-0.00103	-0.00108	-0.00108
1606.41	0.02911	0.000442411	-0.00103	-0.00108	-0.00108
1606.55	0.02959	0.000495849	-0.00103	-0.00108	-0.00108
1606.69	0.03008	0.000552141	-0.00103	-0.00108	-0.00108
1606.83	0.03058	0.000610219	-0.00102	-0.00108	-0.00108
1606.97	0.03109	0.000670133	-0.00102	-0.00108	-0.00108
1607.11	0.03159	0.000731932	-0.00102	-0.00108	-0.00108
1607.25	0.03211	0.000795665	-0.00102	-0.00108	-0.00108
1607.38	0.03258	0.000855396	-0.00102	-0.00108	-0.00108
1607.39	0.03262	0.000861383	-0.00102	-0.00108	-0.00108
1607.53	0.03314	0.000929139	-0.00101	-0.00108	-0.00108
1607.67	0.03367	0.000998986	-0.00101	-0.00108	-0.00108
1607.81	0.0342	0.00107	-0.00101	-0.00108	-0.00108
1607.95	0.03473	0.00115	-0.00101	-0.00108	-0.00108
1608.09	0.03527	0.00122	-0.001	-0.00108	-0.00108
1608.23	0.03581	0.0013	-0.000999724	-0.00108	-0.00108
1608.34	0.03625	0.00137	-0.000997328	-0.00108	-0.00108
1608.37	0.03636	0.00138	-0.000996718	-0.00108	-0.00108
1608.51	0.03691	0.00147	-0.000993612	-0.00108	-0.00108
1608.65	0.03747	0.00155	-0.000990402	-0.00108	-0.00108
1608.79	0.03802	0.00164	-0.000987085	-0.00108	-0.00108
1608.93	0.03859	0.00173	-0.000983659	-0.00108	-0.00108
1609.07	0.03915	0.00182	-0.00098012	-0.00108	-0.00108
1609.21	0.03972	0.00192	-0.000976464	-0.00108	-0.00108
1609.31	0.04012	0.00199	-0.000973872	-0.00108	-0.00108
1609.35	0.0403	0.00202	-0.000972688	-0.00108	-0.00108
1609.49	0.04087	0.00212	-0.000968788	-0.00108	-0.00108
1609.63	0.04145	0.00223	-0.000964761	-0.00108	-0.00108
1609.77	0.04204	0.00234	-0.000960603	-0.00108	-0.00108
1609.91	0.04263	0.00245	-0.00095631	-0.00108	-0.00108
1610.05	0.04322	0.00256	-0.000951878	-0.00108	-0.00108
1610.19	0.04381	0.00268	-0.000947302	-0.00108	-0.00108
1610.27	0.04416	0.00275	-0.000944586	-0.00108	-0.00108
1610.33	0.04441	0.0028	-0.00094258	-0.00108	-0.00108
1610.47	0.04501	0.00293	-0.000937706	-0.00108	-0.00108
1610.61	0.04561	0.00305	-0.000932676	-0.00108	-0.00108
1610.75	0.04622	0.00319	-0.000927485	-0.00108	-0.00108
1610.89	0.04683	0.00332	-0.000922129	-0.00108	-0.00108
1611.03	0.04744	0.00346	-0.000916604	-0.00108	-0.00108
1611.17	0.04805	0.0036	-0.000910903	-0.00108	-0.00108
1611.23	0.04834	0.00367	-0.000908171	-0.00108	-0.00108
1611.31	0.04867	0.00375	-0.000905023	-0.00108	-0.00108
1611.45	0.04929	0.0039	-0.000898958	-0.00108	-0.00108
1611.59	0.04991	0.00405	-0.000892703	-0.00108	-0.00108
1611.73	0.05053	0.00421	-0.000886252	-0.00108	-0.00108
1611.87	0.05116	0.00437	-0.000879601	-0.00108	-0.00108
1612.01	0.05178	0.00454	-0.000872742	-0.00108	-0.00108
1612.15	0.05241	0.00471	-0.000865672	-0.00108	-0.00108
1612.2	0.05264	0.00477	-0.000863083	-0.00108	-0.00108
1612.29	0.05304	0.00489	-0.000858382	-0.00108	-0.00108
1612.43	0.05368	0.00507	-0.000850869	-0.00108	-0.00108
1612.57	0.05431	0.00525	-0.000843125	-0.00108	-0.00108
1612.71	0.05495	0.00544	-0.000835143	-0.00108	-0.00108
1612.85	0.05558	0.00563	-0.000826919	-0.00108	-0.00108
1612.99	0.05622	0.00583	-0.000818444	-0.00108	-0.00108
1613.13	0.05686	0.00604	-0.000809712	-0.00108	-0.00108
1613.16	0.05702	0.00609	-0.000807505	-0.00108	-0.00108
1613.27	0.0575	0.00625	-0.000800716	-0.00108	-0.00108
1613.41	0.05814	0.00646	-0.000791449	-0.00108	-0.00108
1613.55	0.05878	0.00668	-0.000781904	-0.00108	-0.00108
1613.69	0.05942	0.00691	-0.000772073	-0.00108	-0.00108
1613.83	0.06007	0.00714	-0.000761948	-0.00108	-0.00108
1613.97	0.06071	0.00737	-0.000751522	-0.00108	-0.00108
1614.11	0.06135	0.00761	-0.000740787	-0.00108	-0.00108
1614.13	0.06144	0.00765	-0.000739286	-0.00108	-0.00108
1614.25	0.06199	0.00786	-0.000729734	-0.00108	-0.00108
1614.39	0.06263	0.00811	-0.000718356	-0.00108	-0.00108
1614.53	0.06328	0.00837	-0.000706643	-0.00108	-0.00108
1614.67	0.06392	0.00864	-0.000694587	-0.00108	-0.00108
1614.81	0.06456	0.00891	-0.000682179	-0.00108	-0.00108
1614.95	0.0652	0.00919	-0.00066941	-0.00108	-0.00108
1615.09	0.06584	0.00947	-0.00065627	-0.00108	-0.00108
1615.09	0.06586	0.00948	-0.000655902	-0.00108	-0.00108
1615.23	0.06648	0.00976	-0.000642751	-0.00108	-0.00108
1615.37	0.06711	0.01006	-0.000628842	-0.00108	-0.00108
1615.51	0.06775	0.01036	-0.000614533	-0.00108	-0.00108
1615.65	0.06838	0.01067	-0.000599815	-0.00108	-0.00108
1615.79	0.06902	0.01099	-0.000584676	-0.00108	-0.00108
1615.93	0.06965	0.01131	-0.000569107	-0.00108	-0.00108
1616.06	0.07022	0.01161	-0.000554442	-0.00108	-0.00108
1616.07	0.07028	0.01164	-0.000553097	-0.00108	-0.00108
1616.21	0.0709	0.01198	-0.000536634	-0.00108	-0.00108
1616.35	0.07153	0.01232	-0.000519708	-0.00108	-0.00108
1616.49	0.07215	0.01268	-0.000502307	-0.00108	-0.00108
1616.63	0.07277	0.01304	-0.000484419	-0.00108	-0.00108
1616.77	0.07339	0.0134	-0.000466032	-0.00108	-0.00108
1616.91	0.074	0.01378	-0.000447134	-0.00108	-0.00108
1617.02	0.0745	0.01409	-0.000431513	-0.00108	-0.00108
1617.05	0.07461	0.01416	-0.000427713	-0.00108	-0.00108
1617.19	0.07522	0.01455	-0.000407756	-0.00108	-0.00108
1617.33	0.07583	0.01495	-0.00038725	-0.00108	-0.00108
1617.47	0.07643	0.01536	-0.000366182	-0.00108	-0.00108
1617.61	0.07703	0.01577	-0.000344539	-0.00108	-0.00108
1617.75	0.07762	0.0162	-0.000322307	-0.00108	-0.00108
1617.89	0.07821	0.01663	-0.000299472	-0.00108	-0.00108
1617.98	0.07862	0.01693	-0.000283201	-0.00108	-0.00108
1618.03	0.0788	0.01707	-0.000276019	-0.00108	-0.00108
1618.17	0.07938	0.01752	-0.000251935	-0.00108	-0.00108
1618.31	0.07996	0.01797	-0.000227205	-0.00108	-0.00108
1618.45	0.08053	0.01844	-0.000201813	-0.00108	-0.00108
1618.59	0.0811	0.01891	-0.000175745	-0.00108	-0.00108
1618.73	0.08166	0.0194	-0.000148984	-0.00108	-0.00108
1618.87	0.08222	0.01989	-0.000121515	-0.00108	-0.00108
1618.95	0.08255	0.02018	-0.000105082	-0.00108	-0.00108
1619.01	0.08277	0.02039	-9.33225e-05	-0.00108	-0.00108
1619.15	0.08332	0.0209	-6.43891e-05	-0.00108	-0.00108
1619.29	0.08386	0.02142	-3.46984e-05	-0.00108	-0.00108
1619.43	0.0844	0.02195	-4.23339e-06	-0.00108	-0.00108
1619.57	0.08493	0.02249	2.70232e-05	-0.00108	-0.00108
1619.71	0.08546	0.02304	5.90889e-05	-0.00108	-0.00108
1619.85	0.08598	0.02359	9.19818e-05	-0.00108	-0.00108
1619.91	0.08622	0.02386	0.000107916	-0.00108	-0.00108
1619.99	0.08649	0.02416	0.00012572	-0.00108	-0.00108
1620.13	0.087	0.02474	0.000160322	-0.00108	-0.00108
1620.27	0.0875	0.02532	0.000195806	-0.00108	-0.00108
1620.41	0.08799	0.02592	0.000232192	-0.00108	-0.00108
1620.55	0.08848	0.02653	0.000269499	-0.00108	-0.00108
1620.69	0.08896	0.02714	0.000307748	-0.00108	-0.00108
1620.83	0.08943	0.02777	0.000346957	-0.00108	-0.00108
1620.88	0.0896	0.028	0.000361535	-0.00108	-0.00108
1620.97	0.0899	0.02841	0.000387147	-0.00108	-0.00108
1621.11	0.09036	0.02905	0.00042834	-0.00108	-0.00108
1621.25	0.09081	0.02971	0.000470556	-0.00108	-0.00108
1621.39	0.09125	0.03038	0.000513816	-0.00108	-0.00108
1621.53	0.09169	0.03105	0.000558142	-0.00108	-0.00108
1621.67	0.09211	0.03174	0.000603557	-0.00108	-0.00108
1621.81	0.09253	0.03244	0.000650082	-0.00108	-0.00108
1621.84	0.09264	0.03262	0.000662127	-0.00108	-0.00108
1621.94	0.09295	0.03315	0.000697741	-0.00108	-0.00108
1622.08	0.09335	0.03387	0.000746555	-0.00108	-0.00108
1622.22	0.09374	0.03459	0.00079655	-0.00108	-0.00108
1622.36	0.09413	0.03533	0.000847748	-0.00108	-0.00108
1622.5	0.09451	0.03608	0.000900173	-0.00108	-0.00108
1622.64	0.09488	0.03684	0.00095385	-0.00108	-0.00108
1622.78	0.09524	0.03762	0.00101	-0.00108	-0.00108
1622.8	0.09529	0.03773	0.00102	-0.00108	-0.00108
1622.92	0.09559	0.0384	0.00107	-0.00108	-0.00108
1623.06	0.09593	0.03919	0.00112	-0.00108	-0.00108
1623.2	0.09627	0.03999	0.00118	-0.00108	-0.00108
1623.34	0.09659	0.04081	0.00124	-0.00108	-0.00108
1623.48	0.09691	0.04163	0.0013	-0.00108	-0.00108
1623.62	0.09721	0.04246	0.00137	-0.00108	-0.00108
1623.76	0.09751	0.04331	0.00143	-0.00108	-0.00108
1623.77	0.09752	0.04334	0.00143	-0.00108	-0.00108
1623.9	0.09779	0.04417	0.0015	-0.00108	-0.00108
1624.04	0.09807	0.04503	0.00157	-0.00108	-0.00108
1624.18	0.09834	0.04591	0.00163	-0.00108	-0.00108
1624.32	0.09859	0.0468	0.0017	-0.00108	-0.00108
1624.46	0.09884	0.04769	0.00178	-0.00108	-0.00108
1624.6	0.09908	0.0486	0.00185	-0.00108	-0.00108
1624.73	0.09929	0.04945	0.00192	-0.00108	-0.00108
1624.74	0.0993	0.04952	0.00193	-0.00108	-0.00108
1624.88	0.09952	0.05045	0.002	-0.00108	-0.00108
1625.02	0.09973	0.05139	0.00208	-0.00108	-0.00108
1625.16	0.09992	0.05234	0.00216	-0.00108	-0.00108
1625.3	0.10011	0.0533	0.00225	-0.00108	-0.00108
1625.44	0.10028	0.05427	0.00233	-0.00108	-0.00108
1625.58	0.10045	0.05525	0.00242	-0.00108	-0.00108
1625.7	0.10057	0.05605	0.00249	-0.00108	-0.00108
1625.72	0.1006	0.05623	0.00251	-0.00108	-0.00108
1625.86	0.10075	0.05723	0.0026	-0.00108	-0.00108
1626	0.10088	0.05824	0.00269	-0.00108	-0.00108
1626.66	0.10136	0.06311	0.00315	-0.00108	-0.00108
1627.63	0.10163	0.07061	0.00391	-0.00108	-0.00108
1628.1	0.10157	0.07446	0.00432	-0.00108	-0.00108
1628.24	0.10153	0.07561	0.00445	-0.00108	-0.00108
1628.38	0.10148	0.07677	0.00458	-0.00108	-0.00108
1628.52	0.10142	0.07793	0.00471	-0.00108	-0.00108
1628.59	0.10139	0.07849	0.00478	-0.00108	-0.00108
1628.66	0.10135	0.0791	0.00485	-0.00108	-0.00108
1628.8	0.10126	0.08027	0.00499	-0.00108	-0.00108
1628.94	0.10117	0.08146	0.00513	-0.00108	-0.00108
1629.08	0.10106	0.08265	0.00527	-0.00108	-0.00108
1629.22	0.10094	0.08384	0.00542	-0.00108	-0.00108
1629.36	0.10082	0.08504	0.00556	-0.00108	-0.00108
1629.5	0.10068	0.08625	0.00572	-0.00108	-0.00108
1629.55	0.10063	0.0867	0.00577	-0.00108	-0.00108
1629.64	0.10053	0.08746	0.00587	-0.00108	-0.00108
1629.78	0.10037	0.08868	0.00603	-0.00108	-0.00108
1629.92	0.1002	0.0899	0.00619	-0.00108	-0.00108
1630.06	0.10002	0.09113	0.00635	-0.00108	-0.00108
1630.2	0.09983	0.09236	0.00652	-0.00108	-0.00108
1630.34	0.09963	0.09359	0.00669	-0.00108	-0.00108
1630.48	0.09942	0.09483	0.00686	-0.00108	-0.00108
1630.52	0.09936	0.09516	0.00691	-0.00108	-0.00108
1630.62	0.0992	0.09608	0.00704	-0.00108	-0.00108
1630.76	0.09897	0.09732	0.00722	-0.00108	-0.00108
1630.9	0.09873	0.09857	0.0074	-0.00108	-0.00108
1631.04	0.09847	0.09982	0.00759	-0.00108	-0.00108
1631.18	0.09821	0.10108	0.00777	-0.00108	-0.00108
1631.32	0.09794	0.10234	0.00797	-0.00108	-0.00108
1631.46	0.09766	0.10359	0.00816	-0.00108	-0.00108
1631.48	0.09762	0.10379	0.00819	-0.00108	-0.00108
1631.6	0.09737	0.10485	0.00836	-0.00108	-0.00108
1631.74	0.09707	0.10612	0.00856	-0.00108	-0.00108
1631.88	0.09676	0.10738	0.00877	-0.00108	-0.00108
1632.02	0.09644	0.10864	0.00898	-0.00108	-0.00108
1632.16	0.09611	0.10991	0.00919	-0.00108	-0.00108
1632.3	0.09577	0.11117	0.00941	-0.00108	-0.00108
1632.44	0.09543	0.11243	0.00963	-0.00108	-0.00108
1632.45	0.09541	0.11249	0.00964	-0.00108	-0.00108
1632.58	0.09507	0.1137	0.00986	-0.00108	-0.00108
1632.72	0.09471	0.11496	0.01008	-0.00108	-0.00108
1632.86	0.09433	0.11622	0.01032	-0.00108	-0.00108
1633	0.09395	0.11748	0.01055	-0.00108	-0.00108
1633.14	0.09356	0.11874	0.01079	-0.00108	-0.00108
1633.28	0.09316	0.11999	0.01104	-0.00108	-0.00108
1633.41	0.09278	0.12116	0.01127	-0.00108	-0.00108
1633.42	0.09275	0.12124	0.01128	-0.00108	-0.00108
1633.56	0.09234	0.12249	0.01153	-0.00108	-0.00108
1633.7	0.09191	0.12374	0.01179	-0.00108	-0.00108
1633.84	0.09148	0.12498	0.01205	-0.00108	-0.00108
1633.98	0.09104	0.12621	0.01231	-0.00108	-0.00108
1634.12	0.0906	0.12745	0.01258	-0.00108	-0.00108
1634.26	0.09014	0.12868	0.01285	-0.00108	-0.00108
1634.38	0.08976	0.12968	0.01308	-0.00108	-0.00108
1634.4	0.08968	0.1299	0.01313	-0.00108	-0.00108
1634.54	0.08921	0.13112	0.01341	-0.00108	-0.00108
1634.68	0.08873	0.13233	0.0137	-0.00108	-0.00108
1634.82	0.08825	0.13353	0.01398	-0.00108	-0.00108
1634.96	0.08776	0.13473	0.01428	-0.00108	-0.00108
1635.1	0.08726	0.13592	0.01458	-0.00108	-0.00108
1635.24	0.08676	0.1371	0.01488	-0.00108	-0.00108
1635.34	0.0864	0.13794	0.0151	-0.00108	-0.00108
1635.38	0.08625	0.13828	0.01519	-0.00108	-0.00108
1635.52	0.08573	0.13945	0.0155	-0.00108	-0.00108
1635.66	0.08521	0.14061	0.01581	-0.00108	-0.00108
1635.8	0.08468	0.14176	0.01613	-0.00108	-0.00108
1635.94	0.08415	0.1429	0.01646	-0.00108	-0.00108
1636.08	0.08361	0.14403	0.01679	-0.00108	-0.00108
1636.22	0.08307	0.14515	0.01712	-0.00108	-0.00108
1636.3	0.08274	0.14582	0.01733	-0.00108	-0.00108
1636.36	0.08251	0.14626	0.01746	-0.00108	-0.00108
1636.5	0.08196	0.14736	0.01781	-0.00108	-0.00108
1636.64	0.0814	0.14845	0.01815	-0.00108	-0.00108
1636.78	0.08083	0.14953	0.01851	-0.00108	-0.00108
1636.92	0.08026	0.15059	0.01887	-0.00108	-0.00108
1637.06	0.07969	0.15165	0.01923	-0.00108	-0.00108
1637.2	0.07911	0.15269	0.0196	-0.00108	-0.00108
1637.27	0.07882	0.15319	0.01978	-0.00108	-0.00108
1637.34	0.07852	0.15371	0.01997	-0.00108	-0.00108
1637.48	0.07793	0.15473	0.02035	-0.00108	-0.00108
1637.62	0.07734	0.15573	0.02073	-0.00108	-0.00108
1637.76	0.07675	0.15671	0.02112	-0.00108	-0.00108
1637.9	0.07615	0.15769	0.02151	-0.00108	-0.00108
1638.04	0.07554	0.15864	0.02191	-0.00108	-0.00108
1638.18	0.07494	0.15959	0.02231	-0.00108	-0.00108
1638.23	0.07471	0.15994	0.02247	-0.00108	-0.00108
1638.32	0.07433	0.16051	0.02272	-0.00108	-0.00108
1638.46	0.07371	0.16142	0.02313	-0.00108	-0.00108
1638.6	0.0731	0.16232	0.02355	-0.00108	-0.00108
1638.74	0.07248	0.1632	0.02397	-0.00108	-0.00108
1638.88	0.07186	0.16406	0.0244	-0.00108	-0.00108
1639.02	0.07124	0.16491	0.02483	-0.00108	-0.00108
1639.16	0.07061	0.16573	0.02527	-0.00108	-0.00108
1639.2	0.07044	0.16595	0.02539	-0.00108	-0.00108
1639.3	0.06998	0.16654	0.02572	-0.00108	-0.00108
1639.44	0.06935	0.16734	0.02617	-0.00108	-0.00108
1639.58	0.06872	0.16811	0.02662	-0.00108	-0.00108
1639.72	0.06809	0.16887	0.02708	-0.00108	-0.00108
1639.86	0.06745	0.16961	0.02754	-0.00108	-0.00108
1640	0.06681	0.17032	0.02801	-0.00108	-0.00108
1640.14	0.06618	0.17102	0.02849	-0.00108	-0.00108
1640.16	0.06608	0.17113	0.02856	-0.00108	-0.00108
1640.28	0.06554	0.1717	0.02897	-0.00108	-0.00108
1640.42	0.0649	0.17236	0.02945	-0.00108	-0.00108
1640.56	0.06426	0.173	0.02994	-0.00108	-0.00108
1640.7	0.06362	0.17362	0.03044	-0.00108	-0.00108
1640.84	0.06298	0.17422	0.03094	-0.00108	-0.00108
1640.98	0.06233	0.1748	0.03145	-0.00108	-0.00108
1641.12	0.06169	0.17535	0.03196	-0.00108	-0.00108
1641.13	0.06166	0.17538	0.03198	-0.00108	-0.00108
1641.26	0.06105	0.17589	0.03247	-0.00108	-0.00108
1641.4	0.06041	0.17641	0.033	-0.00108	-0.00108
1641.54	0.05976	0.1769	0.03352	-0.00108	-0.00108
1641.68	0.05912	0.17737	0.03405	-0.00108	-0.00108
1641.82	0.05848	0.17782	0.03459	-0.00108	-0.00108
1641.96	0.05784	0.17825	0.03513	-0.00108	-0.00108
1642.09	0.05724	0.17863	0.03565	-0.00108	-0.00108
1642.1	0.0572	0.17865	0.03568	-0.00108	-0.00108
1642.24	0.05656	0.17903	0.03624	-0.00108	-0.00108
1642.38	0.05592	0.17939	0.03679	-0.00108	-0.00108
1642.52	0.05528	0.17973	0.03736	-0.00108	-0.00108
1642.66	0.05465	0.18005	0.03792	-0.00108	-0.00108
1642.8	0.05401	0.18034	0.0385	-0.00108	-0.00108
1642.94	0.05338	0.18061	0.03908	-0.00108	-0.00108
1643.05	0.05286	0.18081	0.03956	-0.00108	-0.00108
1643.08	0.05275	0.18085	0.03966	-0.00108	-0.00108
1643.22	0.05212	0.18107	0.04025	-0.00108	-0.00108
1643.36	0.05149	0.18127	0.04084	-0.00108	-0.00108
1643.5	0.05086	0.18145	0.04144	-0.00108	-0.00108
1643.64	0.05024	0.1816	0.04204	-0.00108	-0.00108
1643.78	0.04962	0.18173	0.04265	-0.00108	-0.00108
1643.92	0.049	0.18183	0.04326	-0.00108	-0.00108
1644.02	0.04855	0.18189	0.04371	-0.00108	-0.00108
1644.06	0.04838	0.18191	0.04388	-0.00108	-0.00108
1644.2	0.04776	0.18197	0.0445	-0.00108	-0.00108
1644.34	0.04715	0.18201	0.04513	-0.00108	-0.00108
1644.48	0.04654	0.18202	0.04576	-0.00108	-0.00108
1644.62	0.04593	0.182	0.0464	-0.00108	-0.00108
1644.76	0.04533	0.18196	0.04704	-0.00108	-0.00108
1644.9	0.04473	0.1819	0.04768	-0.00108	-0.00108
1644.98	0.04436	0.18185	0.04808	-0.00108	-0.00108
1645.04	0.04413	0.18182	0.04833	-0.00108	-0.00108
1645.18	0.04353	0.18171	0.04899	-0.00108	-0.00108
1645.32	0.04294	0.18158	0.04965	-0.00108	-0.00108
1645.46	0.04235	0.18142	0.05031	-0.00108	-0.00108
1645.6	0.04176	0.18124	0.05098	-0.00108	-0.00108
1645.74	0.04118	0.18104	0.05165	-0.00108	-0.00108
1645.88	0.0406	0.18081	0.05233	-0.00108	-0.00108
1645.95	0.04032	0.18069	0.05266	-0.00108	-0.00108
1646.02	0.04003	0.18057	0.05301	-0.00108	-0.00108
1646.16	0.03945	0.18029	0.05369	-0.00108	-0.00108
1646.3	0.03889	0.18	0.05438	-0.00108	-0.00108
1646.44	0.03832	0.17968	0.05507	-0.00108	-0.00108
1646.58	0.03776	0.17934	0.05577	-0.00108	-0.00108
1646.72	0.0372	0.17898	0.05647	-0.00108	-0.00108
1646.86	0.03665	0.17859	0.05717	-0.00108	-0.00108
1646.91	0.03644	0.17843	0.05744	-0.00108	-0.00108
1647	0.0361	0.17818	0.05788	-0.00108	-0.00108
1647.14	0.03556	0.17775	0.05859	-0.00108	-0.00108
1647.28	0.03502	0.1773	0.0593	-0.00108	-0.00108
1647.42	0.03448	0.17682	0.06002	-0.00108	-0.00108
1647.56	0.03395	0.17633	0.06074	-0.00108	-0.00108
1647.7	0.03342	0.17581	0.06146	-0.00108	-0.00108
1647.84	0.0329	0.17527	0.06219	-0.00108	-0.00108
1647.88	0.03275	0.17512	0.06239	-0.00108	-0.00108
1647.98	0.03238	0.17471	0.06292	-0.00108	-0.00108
1648.12	0.03186	0.17413	0.06366	-0.00108	-0.00108
1648.26	0.03135	0.17352	0.06439	-0.00108	-0.00108
1648.4	0.03085	0.1729	0.06513	-0.00108	-0.00108
1648.54	0.03035	0.17226	0.06587	-0.00108	-0.00108
1648.68	0.02985	0.1716	0.06662	-0.00108	-0.00108
1648.82	0.02936	0.17091	0.06736	-0.00108	-0.00108
1648.84	0.02928	0.1708	0.06749	-0.00108	-0.00108
1648.96	0.02887	0.17021	0.06811	-0.00108	-0.00108
1649.1	0.02839	0.16949	0.06886	-0.00108	-0.00108
1649.24	0.02791	0.16875	0.06962	-0.00108	-0.00108
1649.38	0.02744	0.16799	0.07037	-0.00108	-0.00108
1649.52	0.02697	0.16721	0.07113	-0.00108	-0.00108
1649.66	0.02651	0.16642	0.07189	-0.00108	-0.00108
1649.8	0.02605	0.16561	0.07265	-0.00108	-0.00108
1649.8	0.02602	0.16556	0.0727	-0.00108	-0.00108
1649.94	0.02559	0.16477	0.07342	-0.00108	-0.00108
1650.08	0.02514	0.16393	0.07418	-0.00108	-0.00108
1650.22	0.0247	0.16306	0.07495	-0.00108	-0.00108
1650.36	0.02426	0.16218	0.07572	-0.00108	-0.00108
1650.5	0.02383	0.16128	0.07648	-0.00108	-0.00108
1650.64	0.0234	0.16037	0.07725	-0.00108	-0.00108
1650.77	0.02299	0.15949	0.07798	-0.00108	-0.00108
1650.78	0.02297	0.15944	0.07803	-0.00108	-0.00108
1650.92	0.02255	0.15849	0.0788	-0.00108	-0.00108
1651.06	0.02213	0.15753	0.07957	-0.00108	-0.00108
1651.2	0.02172	0.15656	0.08034	-0.00108	-0.00108
1651.34	0.02132	0.15557	0.08112	-0.00108	-0.00108
1651.48	0.02092	0.15457	0.08189	-0.00108	-0.00108
1651.62	0.02052	0.15355	0.08267	-0.00108	-0.00108
1651.73	0.0202	0.15269	0.08331	-0.00108	-0.00108
1651.76	0.02013	0.15252	0.08344	-0.00108	-0.00108
1651.9	0.01974	0.15148	0.08421	-0.00108	-0.00108
1652.04	0.01936	0.15043	0.08499	-0.00108	-0.00108
1652.17	0.01899	0.14936	0.08576	-0.00108	-0.00108
1652.31	0.01862	0.14828	0.08654	-0.00108	-0.00108
1652.45	0.01825	0.14719	0.08731	-0.00108	-0.00108
1652.59	0.01789	0.14609	0.08808	-0.00108	-0.00108
1652.7	0.01763	0.14528	0.08864	-0.00108	-0.00108
1652.73	0.01753	0.14497	0.08885	-0.00108	-0.00108
1652.87	0.01718	0.14385	0.08962	-0.00108	-0.00108
1653.01	0.01683	0.14272	0.09039	-0.00108	-0.00108
1653.15	0.01649	0.14158	0.09116	-0.00108	-0.00108
1653.29	0.01615	0.14043	0.09193	-0.00108	-0.00108
1653.43	0.01582	0.13927	0.09269	-0.00108	-0.00108
1653.57	0.01549	0.1381	0.09346	-0.00108	-0.00108
1653.66	0.01529	0.13737	0.09393	-0.00108	-0.00108
1653.71	0.01516	0.13692	0.09422	-0.00108	-0.00108
1653.85	0.01484	0.13573	0.09498	-0.00108	-0.00108
1653.99	0.01453	0.13454	0.09574	-0.00108	-0.00108
1654.13	0.01422	0.13334	0.09649	-0.00108	-0.00108
1654.27	0.01391	0.13214	0.09725	-0.00108	-0.00108
1654.41	0.01361	0.13092	0.098	-0.00108	-0.00108
1654.55	0.01331	0.12971	0.09874	-0.00108	-0.00108
1654.62	0.01317	0.12909	0.09912	-0.00108	-0.00108
1654.69	0.01302	0.12848	0.09949	-0.00108	-0.00108
1654.83	0.01273	0.12725	0.10023	-0.00108	-0.00108
1654.97	0.01245	0.12602	0.10097	-0.00108	-0.00108
1655.11	0.01217	0.12478	0.10171	-0.00108	-0.00108
1655.25	0.0119	0.12354	0.10244	-0.00108	-0.00108
1655.39	0.01163	0.12229	0.10317	-0.00108	-0.00108
1655.53	0.01136	0.12105	0.10389	-0.00108	-0.00108
1655.59	0.01126	0.12055	0.10418	-0.00108	-0.00108
1655.67	0.0111	0.11979	0.10462	-0.00108	-0.00108
1655.81	0.01084	0.11854	0.10533	-0.00108	-0.00108
1655.95	0.01059	0.11728	0.10605	-0.00108	-0.00108
1656.09	0.01034	0.11602	0.10676	-0.00108	-0.00108
1656.23	0.0101	0.11476	0.10746	-0.00108	-0.00108
1656.37	0.00986	0.1135	0.10816	-0.00108	-0.00108
1656.51	0.00962	0.11224	0.10886	-0.00108	-0.00108
1656.55	0.00955	0.11188	0.10905	-0.00108	-0.00108
1656.65	0.00939	0.11097	0.10955	-0.00108	-0.00108
1656.79	0.00916	0.10971	0.11023	-0.00108	-0.00108
1656.93	0.00893	0.10844	0.11091	-0.00108	-0.00108
1657.07	0.00871	0.10718	0.11159	-0.00108	-0.00108
1657.52	0.00804	0.10318	0.11369	-0.00108	-0.00108
1658.48	0.0067	0.09456	0.11805	-0.00108	-0.00108
1659.45	0.00552	0.08612	0.12208	-0.00108	-0.00108
1659.59	0.00535	0.08485	0.12266	-0.00108	-0.00108
1659.73	0.0052	0.08365	0.12321	-0.00108	-0.00108
1659.87	0.00505	0.08246	0.12375	-0.00108	-0.00108
1660.01	0.0049	0.08127	0.12428	-0.00108	-0.00108
1660.15	0.00475	0.08009	0.1248	-0.00108	-0.00108
1660.29	0.00461	0.07891	0.12532	-0.00108	-0.00108
1660.41	0.00449	0.07793	0.12574	-0.00108	-0.00108
1660.43	0.00447	0.07775	0.12582	-0.00108	-0.00108
1660.57	0.00433	0.07658	0.12632	-0.00108	-0.00108
1660.71	0.0042	0.07543	0.12681	-0.00108	-0.00108
1660.85	0.00407	0.07428	0.12728	-0.00108	-0.00108
1660.99	0.00394	0.07315	0.12775	-0.00108	-0.00108
1661.13	0.00381	0.07201	0.12821	-0.00108	-0.00108
1661.27	0.00369	0.07089	0.12867	-0.00108	-0.00108
1661.37	0.0036	0.07007	0.12899	-0.00108	-0.00108
1661.41	0.00357	0.06978	0.12911	-0.00108	-0.00108
1661.55	0.00345	0.06867	0.12954	-0.00108	-0.00108
1661.69	0.00334	0.06757	0.12996	-0.00108	-0.00108
1661.83	0.00322	0.06648	0.13038	-0.00108	-0.00108
1661.97	0.00311	0.0654	0.13078	-0.00108	-0.00108
1662.11	0.00301	0.06433	0.13117	-0.00108	-0.00108
1662.25	0.0029	0.06326	0.13156	-0.00108	-0.00108
1662.34	0.00283	0.06261	0.13179	-0.00108	-0.00108
1662.39	0.0028	0.06221	0.13193	-0.00108	-0.00108
1662.53	0.00269	0.06116	0.13229	-0.00108	-0.00108
1662.67	0.0026	0.06013	0.13265	-0.00108	-0.00108
1662.81	0.0025	0.0591	0.13299	-0.00108	-0.00108
1662.95	0.0024	0.05808	0.13332	-0.00108	-0.00108
1663.09	0.00231	0.05708	0.13364	-0.00108	-0.00108
1663.23	0.00222	0.05608	0.13395	-0.00108	-0.00108
1663.3	0.00218	0.05557	0.13411	-0.00108	-0.00108
1663.37	0.00213	0.05509	0.13426	-0.00108	-0.00108
1663.51	0.00205	0.05411	0.13455	-0.00108	-0.00108
1663.65	0.00196	0.05315	0.13482	-0.00108	-0.00108
1663.79	0.00188	0.05219	0.13509	-0.00108	-0.00108
1663.93	0.0018	0.05124	0.13535	-0.00108	-0.00108
1664.07	0.00172	0.0503	0.1356	-0.00108	-0.00108
1664.21	0.00164	0.04938	0.13583	-0.00107	-0.00108
1664.27	0.00161	0.04901	0.13592	-0.00107	-0.00108
1664.35	0.00157	0.04846	0.13605	-0.00107	-0.00108
1664.49	0.0015	0.04755	0.13627	-0.00107	-0.00108
1664.63	0.00142	0.04666	0.13647	-0.00107	-0.00108
1664.77	0.00136	0.04577	0.13666	-0.00107	-0.00108
1664.91	0.00129	0.0449	0.13684	-0.00107	-0.00108
1665.05	0.00122	0.04403	0.13701	-0.00107	-0.00108
1665.19	0.00116	0.04318	0.13716	-0.00106	-0.00108
1665.23	0.00114	0.04293	0.1372	-0.00106	-0.00108
1666.2	0.000736593	0.03736	0.13794	-0.00105	-0.00108
1667.16	0.000400255	0.03228	0.13813	-0.00101	-0.00108
1668.12	0.000120007	0.0277	0.13776	-0.00095836	-0.00108
1669.09	-0.00011222	0.02359	0.13684	-0.000865372	-0.00108
1670.05	-0.000303598	0.01994	0.13538	-0.000715809	-0.00108
1670.93	-0.000447401	0.017	0.1336	-0.000509484	-0.00108
1671.02	-0.000460404	0.01672	0.1334	-0.000484201	-0.00108
1671.07	-0.000468009	0.01656	0.13327	-0.000468749	-0.00108
1671.21	-0.000488012	0.01613	0.13294	-0.00042559	-0.00108
1671.35	-0.000507427	0.01571	0.1326	-0.000379898	-0.00108
1671.49	-0.000526268	0.01529	0.13224	-0.000331567	-0.00108
1671.63	-0.00054455	0.01489	0.13188	-0.000280484	-0.00108
1671.77	-0.000562287	0.01449	0.1315	-0.000226538	-0.00108
1671.91	-0.000579494	0.0141	0.13112	-0.000169616	-0.00107
1671.98	-0.000588186	0.0139	0.13091	-0.000138987	-0.00107
1672.05	-0.000596185	0.01372	0.13072	-0.000109603	-0.00107
1672.19	-0.000612373	0.01335	0.13032	-4.6384e-05	-0.00107
1672.33	-0.000628072	0.01298	0.1299	2.01566e-05	-0.00107
1672.47	-0.000643294	0.01262	0.12948	9.01345e-05	-0.00107
1672.61	-0.000658053	0.01227	0.12904	0.000163666	-0.00107
1672.75	-0.000672361	0.01193	0.1286	0.000240865	-0.00107
1672.89	-0.000686229	0.01159	0.12815	0.000321846	-0.00107
1672.95	-0.000691751	0.01145	0.12796	0.00035592	-0.00107
1673.03	-0.000699671	0.01126	0.12769	0.000406724	-0.00106
1673.17	-0.000712697	0.01094	0.12722	0.000495608	-0.00106
1673.31	-0.000725319	0.01062	0.12674	0.000588608	-0.00106
1673.45	-0.000737548	0.01031	0.12625	0.000685832	-0.00106
1673.59	-0.000749395	0.01001	0.12575	0.000787382	-0.00106
1673.73	-0.00076087	0.00971	0.12524	0.000893359	-0.00106
1673.87	-0.000771984	0.00942	0.12473	0.001	-0.00105
1673.91	-0.000775212	0.00934	0.12457	0.00104	-0.00105
1674.01	-0.000782748	0.00914	0.1242	0.00112	-0.00105
1674.15	-0.00079317	0.00887	0.12367	0.00124	-0.00105
1674.29	-0.000803261	0.0086	0.12313	0.00136	-0.00104
1674.43	-0.00081303	0.00833	0.12258	0.00149	-0.00104
1674.57	-0.000822486	0.00807	0.12203	0.00163	-0.00104
1674.71	-0.000831638	0.00782	0.12146	0.00177	-0.00103
1674.85	-0.000840495	0.00757	0.12089	0.00191	-0.00103
1674.87	-0.000842109	0.00753	0.12079	0.00194	-0.00103
1674.99	-0.000849065	0.00733	0.12031	0.00206	-0.00102
1675.13	-0.000857357	0.0071	0.11973	0.00222	-0.00102
1675.27	-0.000865379	0.00687	0.11913	0.00237	-0.00101
1675.41	-0.000873138	0.00665	0.11853	0.00254	-0.00101
1675.55	-0.000880643	0.00643	0.11792	0.00271	-0.001
1675.69	-0.000887901	0.00621	0.11731	0.00289	-0.00099711
1675.83	-0.000894919	0.00601	0.11669	0.00307	-0.000990273
1675.84	-0.000895443	0.00599	0.11664	0.00308	-0.000989734
1675.97	-0.000901705	0.0058	0.11606	0.00325	-0.000982945
1676.11	-0.000908265	0.0056	0.11543	0.00344	-0.000975094
1676.25	-0.000914606	0.00541	0.11478	0.00364	-0.000966689
1676.39	-0.000920735	0.00522	0.11414	0.00384	-0.000957695
1676.53	-0.000926658	0.00504	0.11348	0.00404	-0.000948076
1676.67	-0.000932381	0.00486	0.11283	0.00425	-0.000937795
1676.8	-0.000937723	0.00469	0.11218	0.00446	-0.000927202
1676.81	-0.000937911	0.00468	0.11216	0.00447	-0.000926811
1676.95	-0.000943254	0.00451	0.11149	0.00469	-0.000915083
1677.09	-0.000948415	0.00435	0.11081	0.00491	-0.000902568
1677.23	-0.000953399	0.00419	0.11013	0.00514	-0.00088922
1677.37	-0.000958213	0.00403	0.10945	0.00537	-0.000874992
1677.51	-0.000962861	0.00387	0.10876	0.00561	-0.000859833
1677.65	-0.00096735	0.00372	0.10806	0.00585	-0.000843693
1677.77	-0.000971063	0.0036	0.10746	0.00606	-0.000829076
1677.79	-0.000971683	0.00358	0.10736	0.0061	-0.000826517
1677.93	-0.000975865	0.00344	0.10665	0.00634	-0.000808248
1678.07	-0.000979903	0.0033	0.10594	0.00659	-0.000788828
1678.21	-0.000983799	0.00316	0.10523	0.00685	-0.000768196
1678.35	-0.000987559	0.00303	0.10451	0.0071	-0.000746289
1678.49	-0.000991186	0.00291	0.10379	0.00736	-0.00072304
1678.63	-0.000994686	0.00278	0.10306	0.00762	-0.000698382
1678.73	-0.000997213	0.00269	0.10252	0.00781	-0.000679053
1678.77	-0.000998063	0.00266	0.10234	0.00788	-0.000672242
1678.91	-0.001	0.00254	0.1016	0.00814	-0.000644549
1679.05	-0.001	0.00243	0.10087	0.00841	-0.000615226
1679.19	-0.00101	0.00232	0.10013	0.00867	-0.000584194
1679.33	-0.00101	0.00221	0.09938	0.00893	-0.000551373
1679.47	-0.00101	0.00211	0.09864	0.0092	-0.00051668
1679.61	-0.00102	0.00201	0.09789	0.00946	-0.000480026
1679.69	-0.00102	0.00194	0.09741	0.00963	-0.000455717
1679.75	-0.00102	0.00191	0.09714	0.00973	-0.000441325
1679.89	-0.00102	0.00181	0.09638	0.00999	-0.000400485
1680.66	-0.00103	0.00133	0.09218	0.01139	-0.000131987
1681.01	-0.00104	0.00113	0.09028	0.01198	1.49994e-05
1681.15	-0.00104	0.00106	0.08951	0.01221	7.95948e-05
1681.29	-0.00104	0.000987882	0.08874	0.01244	0.000147371
1681.43	-0.00104	0.000918366	0.08797	0.01266	0.000218442
1681.57	-0.00104	0.000850934	0.0872	0.01287	0.000292926
1681.62	-0.00105	0.000823616	0.08688	0.01296	0.000324787
1681.71	-0.00105	0.00078553	0.08642	0.01308	0.000370941
1681.85	-0.00105	0.000722104	0.08565	0.01328	0.000452607
1681.99	-0.00105	0.000660605	0.08488	0.01347	0.000538043
1682.13	-0.00105	0.000600982	0.0841	0.01366	0.000627372
1682.27	-0.00105	0.000543187	0.08333	0.01383	0.000720717
1682.4	-0.00105	0.000487172	0.08255	0.014	0.000818199
1682.54	-0.00105	0.000432889	0.08178	0.01416	0.000919941
1682.59	-0.00106	0.000416756	0.08154	0.0142	0.00095167
1682.68	-0.00106	0.000380293	0.08101	0.01431	0.00103
1682.82	-0.00106	0.000329338	0.08023	0.01445	0.00114
1682.96	-0.00106	0.00027998	0.07946	0.01458	0.00125
1683.1	-0.00106	0.000232176	0.07869	0.0147	0.00137
1683.24	-0.00106	0.000185884	0.07791	0.01481	0.0015
1683.38	-0.00106	0.000141063	0.07714	0.0149	0.00163
1683.52	-0.00106	9.76708e-05	0.07637	0.01499	0.00176
1683.55	-0.00106	8.94657e-05	0.07623	0.01501	0.00179
1683.66	-0.00106	5.56689e-05	0.07561	0.01507	0.0019
1683.8	-0.00106	1.50185e-05	0.07484	0.01513	0.00205
1683.94	-0.00106	-2.43185e-05	0.07407	0.01519	0.0022
1684.08	-0.00107	-6.23791e-05	0.07331	0.01523	0.00235
1684.22	-0.00107	-9.91993e-05	0.07254	0.01526	0.00252
1684.36	-0.00107	-0.000134815	0.07178	0.01528	0.00269
1684.5	-0.00107	-0.00016926	0.07102	0.01529	0.00286
1684.52	-0.00107	-0.000172065	0.07096	0.01529	0.00287
1684.64	-0.00107	-0.000202568	0.07027	0.01529	0.00304
1684.78	-0.00107	-0.000234773	0.06951	0.01528	0.00322
1684.92	-0.00107	-0.000265906	0.06876	0.01525	0.00342
1685.06	-0.00107	-0.000295999	0.06801	0.01521	0.00361
1685.2	-0.00107	-0.000325082	0.06726	0.01516	0.00382
1685.34	-0.00107	-0.000353186	0.06651	0.0151	0.00403
1685.48	-0.00107	-0.000379601	0.06579	0.01503	0.00424
1685.48	-0.00107	-0.00038034	0.06577	0.01503	0.00425
1686.44	-0.00107	-0.000543209	0.06074	0.01425	0.00591
1686.46	-0.00107	-0.000546103	0.06064	0.01423	0.00595
1686.6	-0.00108	-0.000566618	0.05992	0.01408	0.00622
1686.74	-0.00108	-0.000586415	0.0592	0.01391	0.00649
1686.88	-0.00108	-0.000605516	0.05849	0.01374	0.00677
1687.02	-0.00108	-0.000623942	0.05778	0.01356	0.00706
1687.16	-0.00108	-0.000641714	0.05707	0.01337	0.00736
1687.3	-0.00108	-0.000658855	0.05637	0.01318	0.00766
1687.41	-0.00108	-0.000671338	0.05584	0.01303	0.00789
1687.44	-0.00108	-0.000675383	0.05567	0.01297	0.00797
1687.58	-0.00108	-0.000691318	0.05497	0.01276	0.00828
1687.72	-0.00108	-0.00070668	0.05428	0.01255	0.0086
1687.86	-0.00108	-0.000721487	0.05359	0.01232	0.00892
1688	-0.00108	-0.000735757	0.05291	0.0121	0.00925
1688.14	-0.00108	-0.000749508	0.05223	0.01186	0.00959
1688.28	-0.00108	-0.000762756	0.05155	0.01162	0.00993
1688.37	-0.00108	-0.000770996	0.05112	0.01147	0.01016
1688.42	-0.00108	-0.000775519	0.05088	0.01138	0.01028
1688.56	-0.00108	-0.000787812	0.05022	0.01113	0.01063
1688.7	-0.00108	-0.000799651	0.04955	0.01088	0.01099
1688.84	-0.00108	-0.000811051	0.04889	0.01063	0.01135
1688.98	-0.00108	-0.000822027	0.04824	0.01037	0.01172
1689.12	-0.00108	-0.000832593	0.04759	0.01011	0.01209
1689.26	-0.00108	-0.000842763	0.04695	0.00985	0.01246
1689.34	-0.00108	-0.000848005	0.04661	0.00971	0.01266
1689.4	-0.00108	-0.000852551	0.04631	0.00959	0.01284
1689.54	-0.00108	-0.000861969	0.04567	0.00933	0.01322
1689.68	-0.00108	-0.000871031	0.04504	0.00906	0.01361
1689.82	-0.00108	-0.000879749	0.04441	0.0088	0.01399
1689.96	-0.00108	-0.000888133	0.04379	0.00853	0.01438
1690.1	-0.00108	-0.000896197	0.04317	0.00827	0.01477
1690.24	-0.00108	-0.000903952	0.04256	0.00801	0.01517
1690.3	-0.00108	-0.000907125	0.04231	0.0079	0.01533
1690.38	-0.00108	-0.000911407	0.04195	0.00774	0.01556
1690.52	-0.00108	-0.000918574	0.04135	0.00748	0.01596
1690.66	-0.00108	-0.000925463	0.04076	0.00723	0.01635
1690.8	-0.00108	-0.000932083	0.04016	0.00697	0.01675
1690.94	-0.00108	-0.000938445	0.03957	0.00671	0.01715
1691.08	-0.00108	-0.000944558	0.03899	0.00646	0.01754
1691.22	-0.00108	-0.00095043	0.03841	0.00621	0.01794
1691.27	-0.00108	-0.000952205	0.03824	0.00614	0.01806
1691.36	-0.00108	-0.00095607	0.03784	0.00597	0.01833
1691.5	-0.00108	-0.000961487	0.03727	0.00573	0.01872
1691.64	-0.00108	-0.000966689	0.03671	0.00549	0.01911
1691.78	-0.00108	-0.000971683	0.03616	0.00525	0.0195
1691.92	-0.00108	-0.000976477	0.0356	0.00502	0.01988
1692.06	-0.00108	-0.000981079	0.03506	0.0048	0.02026
1692.2	-0.00108	-0.000985496	0.03451	0.00458	0.02064
1692.23	-0.00108	-0.000986356	0.03441	0.00453	0.02071
1692.34	-0.00108	-0.000989734	0.03398	0.00436	0.02101
1692.48	-0.00108	-0.0009938	0.03345	0.00415	0.02138
1692.62	-0.00108	-0.000997701	0.03292	0.00394	0.02174
1692.76	-0.00108	-0.001	0.0324	0.00373	0.02209
1692.9	-0.00108	-0.00101	0.03188	0.00354	0.02244
1693.04	-0.00108	-0.00101	0.03137	0.00334	0.02279
1693.18	-0.00108	-0.00101	0.03087	0.00316	0.02312
1693.19	-0.00108	-0.00101	0.03082	0.00314	0.02315
1693.32	-0.00108	-0.00101	0.03037	0.00297	0.02345
1693.46	-0.00108	-0.00102	0.02987	0.00279	0.02377
1693.6	-0.00108	-0.00102	0.02938	0.00262	0.02408
1693.74	-0.00108	-0.00102	0.0289	0.00245	0.02438
1694.16	-0.00108	-0.00103	0.02749	0.00199	0.02523
1694.44	-0.00108	-0.00104	0.02655	0.00169	0.02575
1694.58	-0.00108	-0.00104	0.0261	0.00156	0.02599
1694.72	-0.00108	-0.00104	0.02565	0.00143	0.02622
1694.86	-0.00108	-0.00104	0.02521	0.0013	0.02643
1695	-0.00108	-0.00104	0.02477	0.00118	0.02664
1695.12	-0.00108	-0.00105	0.0244	0.00107	0.02681
1695.14	-0.00108	-0.00105	0.02434	0.00106	0.02683
1695.28	-0.00108	-0.00105	0.02391	0.000946471	0.02701
1695.42	-0.00108	-0.00105	0.02349	0.000838308	0.02718
1695.56	-0.00108	-0.00105	0.02307	0.000734619	0.02733
1695.7	-0.00108	-0.00105	0.02266	0.000635307	0.02747
1695.84	-0.00108	-0.00105	0.02225	0.000540268	0.0276
1695.98	-0.00108	-0.00106	0.02185	0.000449398	0.02771
1696.09	-0.00108	-0.00106	0.02155	0.000383159	0.02779
1696.12	-0.00108	-0.00106	0.02145	0.000362587	0.02781
1696.26	-0.00108	-0.00106	0.02106	0.000279727	0.02789
1696.4	-0.00108	-0.00106	0.02068	0.000200705	0.02796
1696.54	-0.00108	-0.00106	0.02029	0.000125406	0.02802
1696.68	-0.00108	-0.00106	0.01992	5.37163e-05	0.02806
1696.82	-0.00108	-0.00106	0.01954	-1.44798e-05	0.02808
1696.96	-0.00108	-0.00106	0.01918	-7.92979e-05	0.0281
1697.05	-0.00108	-0.00106	0.01894	-0.000119566	0.0281
1697.1	-0.00108	-0.00106	0.01881	-0.000140854	0.02809
1697.24	-0.00108	-0.00107	0.01846	-0.000199263	0.02808
1697.38	-0.00108	-0.00107	0.0181	-0.000254641	0.02804
1697.52	-0.00108	-0.00107	0.01776	-0.000307101	0.028
1697.66	-0.00108	-0.00107	0.01741	-0.000356755	0.02793
1697.8	-0.00108	-0.00107	0.01707	-0.000403715	0.02786
1697.94	-0.00108	-0.00107	0.01674	-0.000448091	0.02777
1698.02	-0.00108	-0.00107	0.01656	-0.00047092	0.02771
1698.08	-0.00108	-0.00107	0.01641	-0.000489991	0.02766
1698.22	-0.00108	-0.00107	0.01609	-0.00052952	0.02755
1698.36	-0.00108	-0.00107	0.01577	-0.000566783	0.02741
1698.5	-0.00108	-0.00107	0.01545	-0.00060188	0.02727
1698.64	-0.00108	-0.00107	0.01514	-0.000634911	0.02711
1698.78	-0.00108	-0.00107	0.01484	-0.000665972	0.02694
1698.92	-0.00108	-0.00107	0.01453	-0.000695157	0.02675
1698.98	-0.00108	-0.00107	0.01441	-0.000707092	0.02667
1699.06	-0.00108	-0.00107	0.01424	-0.000722558	0.02655
1699.2	-0.00108	-0.00107	0.01394	-0.000748263	0.02634
1699.34	-0.00108	-0.00107	0.01365	-0.000772358	0.02612
1699.48	-0.00108	-0.00108	0.01337	-0.000794925	0.02589
1699.62	-0.00108	-0.00108	0.01309	-0.000816044	0.02564
1699.76	-0.00108	-0.00108	0.01281	-0.000835793	0.02538
1699.9	-0.00108	-0.00108	0.01254	-0.000854246	0.02512
1699.94	-0.00108	-0.00108	0.01246	-0.00085984	0.02503
1700.04	-0.00108	-0.00108	0.01228	-0.000871474	0.02484
1700.18	-0.00108	-0.00108	0.01201	-0.000887546	0.02455
1700.32	-0.00108	-0.00108	0.01175	-0.000902528	0.02425
1700.46	-0.00108	-0.00108	0.0115	-0.000916482	0.02395
1700.6	-0.00108	-0.00108	0.01125	-0.000929469	0.02363
1700.74	-0.00108	-0.00108	0.011	-0.000941546	0.02331
1700.88	-0.00108	-0.00108	0.01076	-0.000952768	0.02298
1700.91	-0.00108	-0.00108	0.01071	-0.000954986	0.02291
1701.02	-0.00108	-0.00108	0.01052	-0.000963189	0.02264
1701.16	-0.00108	-0.00108	0.01028	-0.000972856	0.02229
1701.3	-0.00108	-0.00108	0.01005	-0.000981819	0.02194
1701.44	-0.00108	-0.00108	0.00982	-0.000990121	0.02158
1701.58	-0.00108	-0.00108	0.0096	-0.000997805	0.02122
1701.87	-0.00108	-0.00108	0.00914	-0.00101	0.02044
1702.28	-0.00108	-0.00108	0.00854	-0.00103	0.01933
1702.42	-0.00108	-0.00108	0.00833	-0.00103	0.01894
1702.56	-0.00108	-0.00108	0.00813	-0.00104	0.01855
1702.7	-0.00108	-0.00108	0.00794	-0.00104	0.01816
1702.84	-0.00108	-0.00108	0.00775	-0.00105	0.01777
1702.84	-0.00108	-0.00108	0.00775	-0.00105	0.01777
1702.98	-0.00108	-0.00108	0.00756	-0.00105	0.01737
1703.12	-0.00108	-0.00108	0.00737	-0.00105	0.01698
1703.26	-0.00108	-0.00108	0.00719	-0.00105	0.01658
1703.4	-0.00108	-0.00108	0.00701	-0.00106	0.01618
1703.54	-0.00108	-0.00108	0.00684	-0.00106	0.01579
1703.68	-0.00108	-0.00108	0.00666	-0.00106	0.01539
1703.8	-0.00108	-0.00108	0.00652	-0.00106	0.01505
1703.82	-0.00108	-0.00108	0.0065	-0.00106	0.015
1703.96	-0.00108	-0.00108	0.00633	-0.00107	0.0146
1704.1	-0.00108	-0.00108	0.00617	-0.00107	0.01421
1704.24	-0.00108	-0.00108	0.00601	-0.00107	0.01383
1704.38	-0.00108	-0.00108	0.00585	-0.00107	0.01344
1704.52	-0.00108	-0.00108	0.00569	-0.00107	0.01306
1704.66	-0.00108	-0.00108	0.00554	-0.00107	0.01268
1704.76	-0.00108	-0.00108	0.00543	-0.00107	0.01239
1704.8	-0.00108	-0.00108	0.00539	-0.00107	0.0123
1704.94	-0.00108	-0.00108	0.00525	-0.00107	0.01193
1705.08	-0.00108	-0.00108	0.00511	-0.00108	0.01156
1705.22	-0.00108	-0.00108	0.00497	-0.00108	0.01119
1705.36	-0.00108	-0.00108	0.00483	-0.00108	0.01084
1705.5	-0.00108	-0.00108	0.00469	-0.00108	0.01048
1705.64	-0.00108	-0.00108	0.00456	-0.00108	0.01013
1705.73	-0.00108	-0.00108	0.00448	-0.00108	0.0099
1705.78	-0.00108	-0.00108	0.00443	-0.00108	0.00978
1705.92	-0.00108	-0.00108	0.0043	-0.00108	0.00945
1706.06	-0.00108	-0.00108	0.00418	-0.00108	0.00911
1706.2	-0.00108	-0.00108	0.00406	-0.00108	0.00878
1706.34	-0.00108	-0.00108	0.00394	-0.00108	0.00846
1706.48	-0.00108	-0.00108	0.00382	-0.00108	0.00814
1706.62	-0.00108	-0.00108	0.0037	-0.00108	0.00783
1706.69	-0.00108	-0.00108	0.00364	-0.00108	0.00767
1706.76	-0.00108	-0.00108	0.00359	-0.00108	0.00753
1706.9	-0.00108	-0.00108	0.00348	-0.00108	0.00723
1707.04	-0.00108	-0.00108	0.00337	-0.00108	0.00694
1707.18	-0.00108	-0.00108	0.00327	-0.00108	0.00665
1707.32	-0.00108	-0.00108	0.00316	-0.00108	0.00637
1707.46	-0.00108	-0.00108	0.00306	-0.00108	0.0061
1707.6	-0.00108	-0.00108	0.00296	-0.00108	0.00583
1707.66	-0.00108	-0.00108	0.00292	-0.00108	0.00572
1707.74	-0.00108	-0.00108	0.00286	-0.00108	0.00557
1707.88	-0.00108	-0.00108	0.00277	-0.00108	0.00532
1708.02	-0.00108	-0.00108	0.00267	-0.00108	0.00507
1708.16	-0.00108	-0.00108	0.00258	-0.00108	0.00483
1708.3	-0.00108	-0.00108	0.00249	-0.00108	0.0046
1708.44	-0.00108	-0.00108	0.0024	-0.00108	0.00437
1708.58	-0.00108	-0.00108	0.00232	-0.00108	0.00415
1708.62	-0.00108	-0.00108	0.00229	-0.00108	0.00408
1708.72	-0.00108	-0.00108	0.00223	-0.00108	0.00394
1708.86	-0.00108	-0.00108	0.00215	-0.00108	0.00373
1709	-0.00108	-0.00108	0.00207	-0.00108	0.00353
1709.14	-0.00108	-0.00108	0.00199	-0.00108	0.00333
1709.28	-0.00108	-0.00108	0.00192	-0.00108	0.00314
1709.42	-0.00108	-0.00108	0.00184	-0.00108	0.00296
1709.56	-0.00108	-0.00108	0.00177	-0.00108	0.00278
1709.59	-0.00108	-0.00108	0.00175	-0.00108	0.00275
1709.7	-0.00108	-0.00108	0.00169	-0.00108	0.00261
1709.84	-0.00108	-0.00108	0.00162	-0.00108	0.00245
1709.98	-0.00108	-0.00108	0.00156	-0.00108	0.00229
1710.12	-0.00108	-0.00108	0.00149	-0.00108	0.00213
1710.26	-0.00108	-0.00108	0.00142	-0.00108	0.00198
1710.4	-0.00108	-0.00108	0.00136	-0.00108	0.00184
1710.54	-0.00108	-0.00108	0.00129	-0.00108	0.0017
1710.55	-0.00108	-0.00108	0.00129	-0.00108	0.00169
1710.68	-0.00108	-0.00108	0.00123	-0.00108	0.00157
1710.82	-0.00108	-0.00108	0.00117	-0.00108	0.00144
1710.96	-0.00108	-0.00108	0.00111	-0.00108	0.00132
1711.1	-0.00108	-0.00108	0.00106	-0.00108	0.0012
1711.24	-0.00108	-0.00108	0.001	-0.00108	0.00109
1711.38	-0.00108	-0.00108	0.000946045	-0.00108	0.000979792
1711.51	-0.00108	-0.00108	0.000892915	-0.00108	0.000876274
1711.52	-0.00108	-0.00108	0.00089255	-0.00108	0.000875569
1711.66	-0.00108	-0.00108	0.000840303	-0.00108	0.000775677
1711.8	-0.00108	-0.00108	0.000789279	-0.00108	0.000679993
1711.94	-0.00108	-0.00108	0.000739456	-0.00108	0.000588394
1712.08	-0.00108	-0.00108	0.000690809	-0.00108	0.000500757
1712.22	-0.00108	-0.00108	0.000643315	-0.00108	0.000416961
1712.36	-0.00108	-0.00108	0.000596951	-0.00108	0.000336883
1712.48	-0.00108	-0.00108	0.000556955	-0.00108	0.000269207
1712.5	-0.00108	-0.00108	0.000551695	-0.00108	0.000260404
1712.63	-0.00108	-0.00108	0.000507523	-0.00108	0.000187405
1712.77	-0.00108	-0.00108	0.000464415	-0.00108	0.000117768
1712.91	-0.00108	-0.00108	0.000422347	-0.00108	5.13767e-05
1713.05	-0.00108	-0.00108	0.0003813	-0.00108	-1.18834e-05
1713.19	-0.00108	-0.00108	0.000341252	-0.00108	-7.2125e-05
1713.33	-0.00108	-0.00108	0.000302183	-0.00108	-0.000129459
1713.44	-0.00108	-0.00108	0.000272653	-0.00108	-0.000171836
1713.47	-0.00108	-0.00108	0.000264071	-0.00108	-0.000183995
1713.61	-0.00108	-0.00108	0.000226898	-0.00108	-0.000235838
1713.75	-0.00108	-0.00108	0.000190643	-0.00108	-0.000285095
1713.89	-0.00108	-0.00108	0.000155287	-0.00108	-0.000331866
1714.03	-0.00108	-0.00108	0.00012081	-0.00108	-0.000376253
1714.17	-0.00108	-0.00108	8.7195e-05	-0.00108	-0.000418352
1714.31	-0.00108	-0.00108	5.44224e-05	-0.00108	-0.000458259
1714.41	-0.00108	-0.00108	3.31797e-05	-0.00108	-0.000483519
1714.45	-0.00108	-0.00108	2.24742e-05	-0.00108	-0.000496066
1714.59	-0.00108	-0.00108	-8.66737e-06	-0.00108	-0.000531865
1714.73	-0.00108	-0.00108	-3.90198e-05	-0.00108	-0.000565741
1714.87	-0.00108	-0.00108	-6.86005e-05	-0.00108	-0.000597781
1715.01	-0.00108	-0.00108	-9.74263e-05	-0.00108	-0.000628066
1715.15	-0.00108	-0.00108	-0.000125514	-0.00108	-0.000656678
1715.29	-0.00108	-0.00108	-0.00015288	-0.00108	-0.000683692
1715.37	-0.00108	-0.00108	-0.000167668	-0.00108	-0.000697934
1715.43	-0.00108	-0.00108	-0.00017954	-0.00108	-0.000709185
1715.57	-0.00108	-0.00108	-0.00020551	-0.00108	-0.000733227
1715.71	-0.00108	-0.00108	-0.000230805	-0.00108	-0.00075589
1715.85	-0.00108	-0.00108	-0.000255442	-0.00108	-0.000777239
1715.99	-0.00108	-0.00108	-0.000279434	-0.00108	-0.000797341
1716.13	-0.00108	-0.00108	-0.000302797	-0.00108	-0.000816258
1716.27	-0.00108	-0.00108	-0.000325544	-0.00108	-0.000834049
1716.34	-0.00108	-0.00108	-0.000335398	-0.00108	-0.000841562
1716.41	-0.00108	-0.00108	-0.000347691	-0.00108	-0.000850772
1716.55	-0.00108	-0.00108	-0.00036925	-0.00108	-0.000866482
1716.69	-0.00108	-0.00108	-0.000390236	-0.00108	-0.000881234
1716.83	-0.00108	-0.00108	-0.000410662	-0.00108	-0.000895077
1716.97	-0.00108	-0.00108	-0.000430541	-0.00108	-0.00090806
1717.11	-0.00108	-0.00108	-0.000449886	-0.00108	-0.000920231
1717.25	-0.00108	-0.00108	-0.00046871	-0.00108	-0.000931633
1717.3	-0.00108	-0.00108	-0.000474828	-0.00108	-0.000935245
1717.39	-0.00108	-0.00108	-0.000487024	-0.00108	-0.000942309
1717.53	-0.00108	-0.00108	-0.000504841	-0.00108	-0.0009523
1717.67	-0.00108	-0.00108	-0.000522174	-0.00108	-0.000961645
1717.81	-0.00108	-0.00108	-0.000539033	-0.00108	-0.000970381
1717.95	-0.00108	-0.00108	-0.00055543	-0.00108	-0.000978543
1718.09	-0.00108	-0.00108	-0.000571376	-0.00108	-0.000986165
1718.23	-0.00108	-0.00108	-0.000586882	-0.00108	-0.000993278
1718.26	-0.00108	-0.00108	-0.000590242	-0.00108	-0.000994781
1718.37	-0.00108	-0.00108	-0.000601959	-0.00108	-0.000999913
1719.23	-0.00108	-0.00108	-0.000685371	-0.00108	-0.00103
1720.19	-0.00108	-0.00108	-0.000763424	-0.00108	-0.00105

## Sheet: fig. 28c
FTIR Spectra of volumetrically printed 10% SF objects with a single, photocrosslinked network
	peak1	peak2	peak3	peak4	peak5
1580.38	-0.001	-0.00133	-0.00133	-0.00133	-0.00133
1581.34	-0.000915891	-0.00133	-0.00133	-0.00133	-0.00133
1582.31	-0.000811235	-0.00133	-0.00133	-0.00133	-0.00133
1583.27	-0.000683401	-0.00133	-0.00133	-0.00133	-0.00133
1583.32	-0.000676605	-0.00133	-0.00133	-0.00133	-0.00133
1583.46	-0.000655687	-0.00133	-0.00133	-0.00133	-0.00133
1583.6	-0.000634173	-0.00133	-0.00133	-0.00133	-0.00133
1583.74	-0.000612049	-0.00133	-0.00133	-0.00133	-0.00133
1583.88	-0.0005893	-0.00133	-0.00133	-0.00133	-0.00133
1584.02	-0.000565912	-0.00133	-0.00133	-0.00133	-0.00133
1584.16	-0.00054187	-0.00133	-0.00133	-0.00133	-0.00133
1584.24	-0.000528154	-0.00133	-0.00133	-0.00133	-0.00133
1584.3	-0.000517157	-0.00133	-0.00133	-0.00133	-0.00133
1584.44	-0.000491759	-0.00133	-0.00133	-0.00133	-0.00133
1584.58	-0.00046566	-0.00133	-0.00133	-0.00133	-0.00133
1584.72	-0.000438842	-0.00133	-0.00133	-0.00133	-0.00133
1584.86	-0.000411291	-0.00133	-0.00133	-0.00133	-0.00133
1585	-0.000382988	-0.00133	-0.00133	-0.00133	-0.00133
1585.14	-0.000353917	-0.00133	-0.00133	-0.00133	-0.00133
1585.2	-0.000340646	-0.00133	-0.00133	-0.00133	-0.00133
1585.28	-0.000324061	-0.00133	-0.00133	-0.00133	-0.00133
1585.42	-0.000293402	-0.00133	-0.00133	-0.00133	-0.00133
1585.56	-0.000261923	-0.00133	-0.00133	-0.00133	-0.00133
1585.7	-0.000229604	-0.00133	-0.00133	-0.00133	-0.00133
1585.84	-0.000196428	-0.00133	-0.00133	-0.00133	-0.00133
1585.98	-0.000162375	-0.00133	-0.00133	-0.00133	-0.00133
1586.12	-0.000127428	-0.00133	-0.00133	-0.00133	-0.00133
1586.16	-0.000115412	-0.00133	-0.00133	-0.00133	-0.00133
1586.26	-9.15663e-05	-0.00133	-0.00133	-0.00133	-0.00133
1586.4	-5.47707e-05	-0.00133	-0.00133	-0.00133	-0.00133
1586.54	-1.70215e-05	-0.00133	-0.00133	-0.00133	-0.00133
1586.68	2.17015e-05	-0.00133	-0.00133	-0.00133	-0.00133
1586.82	6.14188e-05	-0.00133	-0.00133	-0.00133	-0.00133
1586.96	0.000102151	-0.00133	-0.00133	-0.00133	-0.00133
1587.1	0.000143919	-0.00133	-0.00133	-0.00133	-0.00133
1587.13	0.000153562	-0.00133	-0.00133	-0.00133	-0.00133
1587.24	0.000186743	-0.00133	-0.00133	-0.00133	-0.00133
1587.38	0.000230647	-0.00133	-0.00133	-0.00133	-0.00133
1587.52	0.00027565	-0.00133	-0.00133	-0.00133	-0.00133
1587.66	0.000321776	-0.00133	-0.00133	-0.00133	-0.00133
1587.8	0.000369047	-0.00133	-0.00133	-0.00133	-0.00133
1587.94	0.000417484	-0.00133	-0.00133	-0.00133	-0.00133
1588.08	0.000467112	-0.00133	-0.00133	-0.00133	-0.00133
1588.09	0.000472986	-0.00133	-0.00133	-0.00133	-0.00133
1588.22	0.000517953	-0.00133	-0.00133	-0.00133	-0.00133
1588.36	0.00057003	-0.00133	-0.00133	-0.00133	-0.00133
1588.5	0.000623368	-0.00133	-0.00133	-0.00133	-0.00133
1588.64	0.00067799	-0.00133	-0.00133	-0.00133	-0.00133
1588.78	0.00073392	-0.00133	-0.00133	-0.00133	-0.00133
1588.92	0.000791182	-0.00133	-0.00133	-0.00133	-0.00133
1589.06	0.000849802	-0.00133	-0.00133	-0.00133	-0.00133
1589.06	0.000850212	-0.00133	-0.00133	-0.00133	-0.00133
1589.2	0.000909805	-0.00133	-0.00133	-0.00133	-0.00133
1589.34	0.000971214	-0.00133	-0.00133	-0.00133	-0.00133
1589.48	0.00103	-0.00133	-0.00133	-0.00133	-0.00133
1589.62	0.0011	-0.00133	-0.00133	-0.00133	-0.00133
1589.76	0.00116	-0.00133	-0.00133	-0.00133	-0.00133
1589.9	0.00123	-0.00133	-0.00133	-0.00133	-0.00133
1590.02	0.00129	-0.00133	-0.00133	-0.00133	-0.00133
1590.04	0.0013	-0.00133	-0.00133	-0.00133	-0.00133
1590.18	0.00137	-0.00133	-0.00133	-0.00133	-0.00133
1590.32	0.00144	-0.00133	-0.00133	-0.00133	-0.00133
1590.46	0.00152	-0.00133	-0.00133	-0.00133	-0.00133
1590.6	0.00159	-0.00133	-0.00133	-0.00133	-0.00133
1590.74	0.00167	-0.00133	-0.00133	-0.00133	-0.00133
1590.88	0.00175	-0.00133	-0.00133	-0.00133	-0.00133
1590.99	0.00181	-0.00133	-0.00133	-0.00133	-0.00133
1591.02	0.00183	-0.00133	-0.00133	-0.00133	-0.00133
1591.16	0.00191	-0.00133	-0.00133	-0.00133	-0.00133
1591.3	0.00199	-0.00133	-0.00133	-0.00133	-0.00133
1591.44	0.00208	-0.00133	-0.00133	-0.00133	-0.00133
1591.58	0.00217	-0.00133	-0.00133	-0.00133	-0.00133
1591.71	0.00226	-0.00133	-0.00133	-0.00133	-0.00133
1591.85	0.00235	-0.00133	-0.00133	-0.00133	-0.00133
1591.95	0.00241	-0.00133	-0.00133	-0.00133	-0.00133
1591.99	0.00244	-0.00133	-0.00133	-0.00133	-0.00133
1592.13	0.00254	-0.00133	-0.00133	-0.00133	-0.00133
1592.27	0.00263	-0.00133	-0.00133	-0.00133	-0.00133
1592.41	0.00273	-0.00133	-0.00133	-0.00133	-0.00133
1592.55	0.00283	-0.00133	-0.00133	-0.00133	-0.00133
1592.69	0.00294	-0.00133	-0.00133	-0.00133	-0.00133
1592.83	0.00304	-0.00133	-0.00133	-0.00133	-0.00133
1592.91	0.0031	-0.00133	-0.00133	-0.00133	-0.00133
1592.97	0.00315	-0.00133	-0.00133	-0.00133	-0.00133
1593.11	0.00326	-0.00133	-0.00133	-0.00133	-0.00133
1593.25	0.00337	-0.00133	-0.00133	-0.00133	-0.00133
1593.39	0.00348	-0.00133	-0.00133	-0.00133	-0.00133
1593.53	0.0036	-0.00133	-0.00133	-0.00133	-0.00133
1593.67	0.00372	-0.00133	-0.00133	-0.00133	-0.00133
1593.81	0.00384	-0.00133	-0.00133	-0.00133	-0.00133
1593.88	0.0039	-0.00133	-0.00133	-0.00133	-0.00133
1593.95	0.00396	-0.00133	-0.00133	-0.00133	-0.00133
1594.09	0.00409	-0.00133	-0.00133	-0.00133	-0.00133
1594.23	0.00422	-0.00133	-0.00133	-0.00133	-0.00133
1594.37	0.00435	-0.00133	-0.00133	-0.00133	-0.00133
1594.51	0.00448	-0.00133	-0.00133	-0.00133	-0.00133
1594.65	0.00462	-0.00133	-0.00133	-0.00133	-0.00133
1594.79	0.00475	-0.00133	-0.00133	-0.00133	-0.00133
1594.84	0.0048	-0.00133	-0.00133	-0.00133	-0.00133
1594.93	0.00489	-0.00133	-0.00133	-0.00133	-0.00133
1595.07	0.00504	-0.00133	-0.00133	-0.00133	-0.00133
1595.21	0.00518	-0.00133	-0.00133	-0.00133	-0.00133
1595.35	0.00533	-0.00133	-0.00133	-0.00133	-0.00133
1595.49	0.00548	-0.00133	-0.00133	-0.00133	-0.00133
1595.63	0.00563	-0.00133	-0.00133	-0.00133	-0.00133
1595.77	0.00579	-0.00133	-0.00133	-0.00133	-0.00133
1595.81	0.00583	-0.00133	-0.00133	-0.00133	-0.00133
1595.91	0.00595	-0.00133	-0.00133	-0.00133	-0.00133
1596.05	0.00611	-0.00133	-0.00133	-0.00133	-0.00133
1596.19	0.00628	-0.00133	-0.00133	-0.00133	-0.00133
1596.33	0.00644	-0.00133	-0.00133	-0.00133	-0.00133
1596.47	0.00661	-0.00133	-0.00133	-0.00133	-0.00133
1596.61	0.00679	-0.00133	-0.00133	-0.00133	-0.00133
1596.75	0.00696	-0.00133	-0.00133	-0.00133	-0.00133
1596.77	0.00698	-0.00133	-0.00133	-0.00133	-0.00133
1596.89	0.00714	-0.00133	-0.00133	-0.00133	-0.00133
1597.03	0.00732	-0.00133	-0.00133	-0.00133	-0.00133
1597.17	0.00751	-0.00133	-0.00133	-0.00133	-0.00133
1597.31	0.00769	-0.00133	-0.00133	-0.00133	-0.00133
1597.45	0.00788	-0.00133	-0.00133	-0.00133	-0.00133
1597.59	0.00808	-0.00133	-0.00133	-0.00133	-0.00133
1597.73	0.00827	-0.00133	-0.00133	-0.00133	-0.00133
1597.73	0.00828	-0.00133	-0.00133	-0.00133	-0.00133
1597.87	0.00847	-0.00133	-0.00133	-0.00133	-0.00133
1598.01	0.00868	-0.00133	-0.00132	-0.00133	-0.00133
1598.15	0.00888	-0.00133	-0.00132	-0.00133	-0.00133
1598.29	0.00909	-0.00133	-0.00132	-0.00133	-0.00133
1598.43	0.0093	-0.00133	-0.00132	-0.00133	-0.00133
1598.57	0.00952	-0.00133	-0.00132	-0.00133	-0.00133
1598.7	0.00972	-0.00133	-0.00132	-0.00133	-0.00133
1598.71	0.00974	-0.00133	-0.00132	-0.00133	-0.00133
1598.85	0.00996	-0.00133	-0.00132	-0.00133	-0.00133
1598.99	0.01018	-0.00133	-0.00132	-0.00133	-0.00133
1599.13	0.01041	-0.00133	-0.00132	-0.00133	-0.00133
1599.27	0.01064	-0.00133	-0.00132	-0.00133	-0.00133
1599.41	0.01088	-0.00133	-0.00132	-0.00133	-0.00133
1599.55	0.01112	-0.00133	-0.00132	-0.00133	-0.00133
1599.66	0.01131	-0.00133	-0.00132	-0.00133	-0.00133
1599.69	0.01136	-0.00133	-0.00132	-0.00133	-0.00133
1599.83	0.0116	-0.00133	-0.00132	-0.00133	-0.00133
1599.97	0.01185	-0.00133	-0.00132	-0.00133	-0.00133
1600.11	0.0121	-0.00133	-0.00132	-0.00133	-0.00133
1600.25	0.01236	-0.00133	-0.00132	-0.00133	-0.00133
1600.39	0.01261	-0.00133	-0.00132	-0.00133	-0.00133
1600.53	0.01288	-0.00133	-0.00132	-0.00133	-0.00133
1600.63	0.01306	-0.00133	-0.00132	-0.00133	-0.00133
1600.67	0.01314	-0.00133	-0.00132	-0.00133	-0.00133
1600.81	0.01341	-0.00133	-0.00132	-0.00133	-0.00133
1600.95	0.01368	-0.00133	-0.00132	-0.00133	-0.00133
1601.09	0.01395	-0.00133	-0.00132	-0.00133	-0.00133
1601.23	0.01423	-0.00133	-0.00132	-0.00133	-0.00133
1601.37	0.01451	-0.00133	-0.00132	-0.00133	-0.00133
1601.51	0.0148	-0.00133	-0.00132	-0.00133	-0.00133
1601.59	0.01496	-0.00133	-0.00132	-0.00133	-0.00133
1601.65	0.01509	-0.00133	-0.00132	-0.00133	-0.00133
1601.79	0.01538	-0.00133	-0.00132	-0.00133	-0.00133
1601.93	0.01567	-0.00133	-0.00132	-0.00133	-0.00133
1602.07	0.01597	-0.00133	-0.00132	-0.00133	-0.00133
1602.21	0.01627	-0.00133	-0.00131	-0.00133	-0.00133
1602.35	0.01658	-0.00133	-0.00131	-0.00133	-0.00133
1602.49	0.01689	-0.00133	-0.00131	-0.00133	-0.00133
1602.56	0.01703	-0.00133	-0.00131	-0.00133	-0.00133
1602.63	0.0172	-0.00133	-0.00131	-0.00133	-0.00133
1602.77	0.01751	-0.00133	-0.00131	-0.00133	-0.00133
1602.91	0.01783	-0.00133	-0.00131	-0.00133	-0.00133
1603.05	0.01816	-0.00133	-0.00131	-0.00133	-0.00133
1603.19	0.01848	-0.00133	-0.00131	-0.00133	-0.00133
1603.33	0.01881	-0.00133	-0.00131	-0.00133	-0.00133
1603.47	0.01914	-0.00133	-0.00131	-0.00133	-0.00133
1603.52	0.01926	-0.00133	-0.00131	-0.00133	-0.00133
1603.61	0.01948	-0.00133	-0.00131	-0.00133	-0.00133
1603.75	0.01981	-0.00133	-0.00131	-0.00133	-0.00133
1603.89	0.02016	-0.00133	-0.00131	-0.00133	-0.00133
1604.03	0.0205	-0.00133	-0.00131	-0.00133	-0.00133
1604.17	0.02085	-0.00133	-0.00131	-0.00133	-0.00133
1604.31	0.0212	-0.00133	-0.0013	-0.00133	-0.00133
1604.45	0.02155	-0.00133	-0.0013	-0.00133	-0.00133
1604.48	0.02164	-0.00133	-0.0013	-0.00133	-0.00133
1604.59	0.02191	-0.00133	-0.0013	-0.00133	-0.00133
1604.73	0.02227	-0.00133	-0.0013	-0.00133	-0.00133
1604.87	0.02263	-0.00133	-0.0013	-0.00133	-0.00133
1605.01	0.023	-0.00133	-0.0013	-0.00133	-0.00133
1605.15	0.02337	-0.00133	-0.0013	-0.00133	-0.00133
1605.29	0.02374	-0.00133	-0.0013	-0.00133	-0.00133
1605.43	0.02412	-0.00133	-0.0013	-0.00133	-0.00133
1605.45	0.02417	-0.00133	-0.0013	-0.00133	-0.00133
1605.57	0.02449	-0.00133	-0.0013	-0.00133	-0.00133
1605.71	0.02488	-0.00133	-0.00129	-0.00133	-0.00133
1605.85	0.02526	-0.00133	-0.00129	-0.00133	-0.00133
1605.99	0.02565	-0.00133	-0.00129	-0.00133	-0.00133
1606.13	0.02603	-0.00133	-0.00129	-0.00133	-0.00133
1606.27	0.02643	-0.00133	-0.00129	-0.00133	-0.00133
1606.41	0.02682	-0.00133	-0.00129	-0.00133	-0.00133
1606.41	0.02683	-0.00133	-0.00129	-0.00133	-0.00133
1606.55	0.02722	-0.00133	-0.00129	-0.00133	-0.00133
1606.69	0.02762	-0.00133	-0.00129	-0.00133	-0.00133
1606.83	0.02802	-0.00133	-0.00128	-0.00133	-0.00133
1606.97	0.02842	-0.00133	-0.00128	-0.00133	-0.00133
1607.11	0.02883	-0.00133	-0.00128	-0.00133	-0.00133
1607.25	0.02924	-0.00133	-0.00128	-0.00133	-0.00133
1607.38	0.02961	-0.00133	-0.00128	-0.00133	-0.00133
1607.39	0.02965	-0.00133	-0.00128	-0.00133	-0.00133
1607.53	0.03007	-0.00133	-0.00128	-0.00133	-0.00133
1607.67	0.03048	-0.00133	-0.00127	-0.00133	-0.00133
1607.81	0.0309	-0.00133	-0.00127	-0.00133	-0.00133
1607.95	0.03132	-0.00133	-0.00127	-0.00133	-0.00133
1608.09	0.03174	-0.00133	-0.00127	-0.00133	-0.00133
1608.23	0.03217	-0.00133	-0.00127	-0.00133	-0.00133
1608.34	0.03251	-0.00133	-0.00127	-0.00133	-0.00133
1608.37	0.03259	-0.00133	-0.00127	-0.00133	-0.00133
1608.51	0.03302	-0.00133	-0.00126	-0.00133	-0.00133
1608.65	0.03345	-0.00133	-0.00126	-0.00133	-0.00133
1608.79	0.03388	-0.00133	-0.00126	-0.00133	-0.00133
1608.93	0.03431	-0.00133	-0.00126	-0.00133	-0.00133
1609.07	0.03474	-0.00133	-0.00125	-0.00133	-0.00133
1609.21	0.03518	-0.00133	-0.00125	-0.00133	-0.00133
1609.31	0.03548	-0.00133	-0.00125	-0.00133	-0.00133
1609.35	0.03562	-0.00133	-0.00125	-0.00133	-0.00133
1609.49	0.03605	-0.00133	-0.00125	-0.00133	-0.00133
1609.63	0.03649	-0.00133	-0.00124	-0.00133	-0.00133
1609.77	0.03693	-0.00133	-0.00124	-0.00133	-0.00133
1609.91	0.03737	-0.00133	-0.00124	-0.00133	-0.00133
1610.05	0.03782	-0.00133	-0.00124	-0.00133	-0.00133
1610.19	0.03826	-0.00133	-0.00123	-0.00133	-0.00133
1610.27	0.03852	-0.00133	-0.00123	-0.00133	-0.00133
1610.33	0.0387	-0.00133	-0.00123	-0.00133	-0.00133
1610.47	0.03915	-0.00133	-0.00123	-0.00133	-0.00133
1610.61	0.03959	-0.00133	-0.00122	-0.00133	-0.00133
1611.23	0.04158	-0.00133	-0.00121	-0.00133	-0.00133
1612.2	0.04466	-0.00132	-0.00118	-0.00133	-0.00133
1612.43	0.04539	-0.00132	-0.00118	-0.00133	-0.00133
1612.57	0.04583	-0.00132	-0.00117	-0.00133	-0.00133
1612.71	0.04627	-0.00132	-0.00117	-0.00133	-0.00133
1612.85	0.04671	-0.00132	-0.00116	-0.00133	-0.00133
1612.99	0.04716	-0.00132	-0.00116	-0.00133	-0.00133
1613.13	0.04759	-0.00132	-0.00115	-0.00133	-0.00133
1613.16	0.0477	-0.00132	-0.00115	-0.00133	-0.00133
1613.27	0.04803	-0.00132	-0.00115	-0.00133	-0.00133
1613.41	0.04847	-0.00132	-0.00114	-0.00133	-0.00133
1613.55	0.04891	-0.00132	-0.00114	-0.00133	-0.00133
1613.69	0.04934	-0.00132	-0.00113	-0.00133	-0.00133
1613.83	0.04977	-0.00132	-0.00112	-0.00133	-0.00133
1613.97	0.0502	-0.00132	-0.00112	-0.00133	-0.00133
1614.11	0.05063	-0.00132	-0.00111	-0.00133	-0.00133
1614.13	0.05069	-0.00132	-0.00111	-0.00133	-0.00133
1614.25	0.05106	-0.00131	-0.00111	-0.00133	-0.00133
1614.39	0.05148	-0.00131	-0.0011	-0.00133	-0.00133
1614.53	0.0519	-0.00131	-0.00109	-0.00133	-0.00133
1614.67	0.05232	-0.00131	-0.00109	-0.00133	-0.00133
1614.81	0.05274	-0.00131	-0.00108	-0.00133	-0.00133
1614.95	0.05316	-0.00131	-0.00107	-0.00133	-0.00133
1615.09	0.05357	-0.00131	-0.00107	-0.00133	-0.00133
1615.09	0.05358	-0.00131	-0.00107	-0.00133	-0.00133
1615.23	0.05398	-0.00131	-0.00106	-0.00133	-0.00133
1615.37	0.05438	-0.0013	-0.00105	-0.00133	-0.00133
1615.51	0.05479	-0.0013	-0.00104	-0.00133	-0.00133
1615.65	0.05519	-0.0013	-0.00104	-0.00133	-0.00133
1615.79	0.05559	-0.0013	-0.00103	-0.00133	-0.00133
1615.93	0.05598	-0.0013	-0.00102	-0.00133	-0.00133
1616.06	0.05634	-0.0013	-0.00101	-0.00133	-0.00133
1616.07	0.05637	-0.0013	-0.00101	-0.00133	-0.00133
1616.21	0.05676	-0.00129	-0.001	-0.00133	-0.00133
1616.35	0.05714	-0.00129	-0.000992967	-0.00133	-0.00133
1616.49	0.05752	-0.00129	-0.000983836	-0.00133	-0.00133
1616.63	0.0579	-0.00129	-0.000974484	-0.00133	-0.00133
1616.77	0.05827	-0.00128	-0.000964906	-0.00133	-0.00133
1616.91	0.05864	-0.00128	-0.000955099	-0.00133	-0.00133
1617.02	0.05893	-0.00128	-0.000947018	-0.00133	-0.00133
1617.05	0.059	-0.00128	-0.000945056	-0.00133	-0.00133
1617.19	0.05936	-0.00127	-0.000934775	-0.00133	-0.00133
1617.33	0.05972	-0.00127	-0.000924249	-0.00133	-0.00133
1617.47	0.06007	-0.00127	-0.000913473	-0.00133	-0.00133
1617.61	0.06042	-0.00126	-0.000902444	-0.00133	-0.00133
1617.75	0.06076	-0.00126	-0.000891155	-0.00133	-0.00133
1617.89	0.0611	-0.00126	-0.000879601	-0.00133	-0.00133
1617.98	0.06133	-0.00125	-0.000871394	-0.00133	-0.00133
1618.03	0.06143	-0.00125	-0.000867778	-0.00133	-0.00133
1618.17	0.06176	-0.00125	-0.00085568	-0.00133	-0.00133
1618.31	0.06208	-0.00124	-0.000843301	-0.00133	-0.00133
1618.45	0.0624	-0.00124	-0.000830636	-0.00133	-0.00133
1618.59	0.06271	-0.00123	-0.00081768	-0.00133	-0.00133
1618.73	0.06302	-0.00123	-0.000804427	-0.00133	-0.00133
1618.87	0.06332	-0.00122	-0.000790872	-0.00133	-0.00133
1618.95	0.06349	-0.00122	-0.000782784	-0.00133	-0.00133
1619.01	0.06362	-0.00122	-0.000777007	-0.00133	-0.00133
1619.15	0.06391	-0.00121	-0.000762829	-0.00133	-0.00133
1619.29	0.06419	-0.0012	-0.00074833	-0.00133	-0.00133
1619.43	0.06447	-0.00119	-0.000733505	-0.00133	-0.00133
1619.57	0.06474	-0.00119	-0.000718347	-0.00133	-0.00133
1619.71	0.06501	-0.00118	-0.000702851	-0.00133	-0.00133
1619.85	0.06527	-0.00117	-0.00068701	-0.00133	-0.00133
1619.91	0.0654	-0.00117	-0.000679355	-0.00133	-0.00133
1619.99	0.06553	-0.00116	-0.000670818	-0.00133	-0.00133
1620.13	0.06578	-0.00115	-0.000654268	-0.00133	-0.00133
1620.27	0.06602	-0.00114	-0.000637354	-0.00133	-0.00133
1620.41	0.06626	-0.00113	-0.00062007	-0.00133	-0.00133
1620.55	0.06649	-0.00112	-0.000602408	-0.00133	-0.00133
1620.69	0.06671	-0.00111	-0.000584362	-0.00133	-0.00133
1620.83	0.06693	-0.0011	-0.000565925	-0.00133	-0.00133
1620.88	0.06701	-0.0011	-0.000559086	-0.00133	-0.00133
1620.97	0.06714	-0.00109	-0.000547091	-0.00133	-0.00133
1621.11	0.06735	-0.00108	-0.000527852	-0.00133	-0.00133
1621.25	0.06754	-0.00106	-0.000508201	-0.00133	-0.00133
1621.39	0.06773	-0.00105	-0.000488131	-0.00133	-0.00133
1621.53	0.06792	-0.00104	-0.000467634	-0.00133	-0.00133
1621.67	0.0681	-0.00102	-0.000446705	-0.00133	-0.00133
1621.81	0.06827	-0.00101	-0.000425334	-0.00133	-0.00133
1621.84	0.06831	-0.001	-0.000419813	-0.00133	-0.00133
1621.94	0.06843	-0.000990217	-0.000403515	-0.00133	-0.00133
1622.08	0.06859	-0.000973269	-0.000381241	-0.00133	-0.00133
1622.22	0.06874	-0.000955575	-0.000358502	-0.00133	-0.00133
1622.36	0.06888	-0.000937106	-0.000335293	-0.00133	-0.00133
1622.5	0.06901	-0.000917834	-0.000311604	-0.00133	-0.00133
1622.64	0.06914	-0.000897731	-0.000287429	-0.00133	-0.00133
1622.78	0.06926	-0.000876767	-0.000262759	-0.00133	-0.00133
1622.8	0.06928	-0.000873667	-0.000259155	-0.00133	-0.00133
1622.92	0.06937	-0.000854911	-0.000237586	-0.00133	-0.00133
1623.06	0.06948	-0.000832132	-0.000211902	-0.00133	-0.00133
1623.2	0.06958	-0.000808398	-0.000185699	-0.00133	-0.00133
1623.34	0.06967	-0.000783675	-0.000158969	-0.00133	-0.00133
1623.48	0.06975	-0.000757931	-0.000131703	-0.00133	-0.00133
1623.62	0.06983	-0.000731131	-0.000103893	-0.00133	-0.00133
1623.76	0.0699	-0.00070324	-7.55304e-05	-0.00133	-0.00133
1623.77	0.0699	-0.000702257	-7.45403e-05	-0.00133	-0.00133
1623.9	0.06996	-0.000674222	-4.66069e-05	-0.00133	-0.00133
1624.04	0.07001	-0.000644041	-1.71137e-05	-0.00133	-0.00133
1624.18	0.07006	-0.000612658	1.29577e-05	-0.00133	-0.00133
1624.32	0.0701	-0.000580036	4.36163e-05	-0.00133	-0.00133
1624.46	0.07013	-0.000546135	7.48707e-05	-0.00133	-0.00133
1624.6	0.07015	-0.000510917	0.00010673	-0.00133	-0.00133
1624.73	0.07017	-0.00047717	0.000136712	-0.00133	-0.00133
1624.74	0.07017	-0.00047434	0.000139203	-0.00133	-0.00133
1624.88	0.07018	-0.000436364	0.000172298	-0.00133	-0.00133
1625.02	0.07018	-0.000396947	0.000206026	-0.00133	-0.00133
1625.16	0.07017	-0.000356046	0.000240394	-0.00133	-0.00133
1625.3	0.07016	-0.000313618	0.000275413	-0.00133	-0.00133
1625.44	0.07014	-0.00026962	0.000311091	-0.00133	-0.00133
1625.58	0.07011	-0.000224005	0.000347438	-0.00133	-0.00133
1625.7	0.07008	-0.00018568	0.000377502	-0.00133	-0.00133
1625.72	0.07007	-0.000176731	0.000384463	-0.00133	-0.00133
1625.86	0.07003	-0.000127749	0.000422175	-0.00133	-0.00133
1626	0.06997	-7.70156e-05	0.000460584	-0.00133	-0.00133
1626.14	0.06991	-2.44822e-05	0.0004997	-0.00133	-0.00133
1626.28	0.06985	2.98983e-05	0.000539533	-0.00133	-0.00133
1626.42	0.06977	8.61739e-05	0.000580091	-0.00133	-0.00133
1626.56	0.06969	0.000144393	0.000621384	-0.00133	-0.00133
1626.66	0.06963	0.000186543	0.000650881	-0.00133	-0.00133
1626.7	0.0696	0.000204604	0.000663423	-0.00133	-0.00133
1626.84	0.0695	0.000266857	0.000706217	-0.00133	-0.00133
1626.98	0.0694	0.000331202	0.000749775	-0.00133	-0.00133
1627.12	0.06929	0.000397687	0.000794108	-0.00133	-0.00133
1627.26	0.06917	0.000466365	0.000839226	-0.00133	-0.00133
1627.4	0.06904	0.000537285	0.000885138	-0.00133	-0.00133
1627.54	0.06891	0.000610497	0.000931855	-0.00133	-0.00133
1627.63	0.06883	0.000655012	0.00095994	-0.00133	-0.00133
1627.68	0.06877	0.000686054	0.000979386	-0.00133	-0.00133
1627.82	0.06862	0.000764005	0.00103	-0.00133	-0.00133
1627.96	0.06847	0.000844403	0.00108	-0.00133	-0.00133
1628.1	0.06831	0.000927299	0.00113	-0.00133	-0.00133
1628.24	0.06814	0.00101	0.00118	-0.00133	-0.00133
1628.38	0.06796	0.0011	0.00123	-0.00133	-0.00133
1628.52	0.06778	0.00119	0.00128	-0.00133	-0.00133
1628.59	0.06769	0.00124	0.00131	-0.00133	-0.00133
1628.66	0.06759	0.00128	0.00134	-0.00133	-0.00133
1628.8	0.06739	0.00138	0.00139	-0.00133	-0.00133
1628.94	0.06719	0.00148	0.00145	-0.00133	-0.00133
1629.08	0.06698	0.00158	0.0015	-0.00133	-0.00133
1629.22	0.06677	0.00169	0.00156	-0.00133	-0.00133
1629.36	0.06654	0.00179	0.00162	-0.00133	-0.00133
1629.5	0.06631	0.0019	0.00168	-0.00133	-0.00133
1629.55	0.06623	0.00195	0.0017	-0.00133	-0.00133
1629.64	0.06608	0.00202	0.00174	-0.00133	-0.00133
1629.78	0.06584	0.00214	0.0018	-0.00133	-0.00133
1629.92	0.06559	0.00226	0.00186	-0.00133	-0.00133
1630.06	0.06534	0.00238	0.00192	-0.00133	-0.00133
1630.2	0.06508	0.0025	0.00199	-0.00133	-0.00133
1630.34	0.06481	0.00263	0.00205	-0.00133	-0.00133
1630.48	0.06454	0.00277	0.00212	-0.00133	-0.00133
1630.52	0.06447	0.0028	0.00213	-0.00133	-0.00133
1630.62	0.06426	0.0029	0.00218	-0.00133	-0.00133
1630.76	0.06398	0.00304	0.00225	-0.00133	-0.00133
1630.9	0.06369	0.00319	0.00232	-0.00133	-0.00133
1631.04	0.06339	0.00333	0.00239	-0.00133	-0.00133
1631.18	0.06309	0.00348	0.00246	-0.00133	-0.00133
1631.32	0.06279	0.00364	0.00253	-0.00133	-0.00133
1631.48	0.06243	0.00382	0.00262	-0.00133	-0.00133
1632.45	0.06014	0.005	0.00316	-0.00133	-0.00133
1632.72	0.05945	0.00537	0.00332	-0.00133	-0.00133
1632.86	0.05909	0.00557	0.0034	-0.00133	-0.00133
1633	0.05873	0.00576	0.00349	-0.00133	-0.00133
1633.14	0.05836	0.00597	0.00358	-0.00133	-0.00133
1633.28	0.05799	0.00617	0.00366	-0.00133	-0.00133
1633.41	0.05764	0.00637	0.00375	-0.00133	-0.00133
1633.42	0.05762	0.00638	0.00375	-0.00133	-0.00133
1633.56	0.05724	0.00659	0.00384	-0.00133	-0.00133
1633.7	0.05685	0.00681	0.00394	-0.00133	-0.00133
1633.84	0.05647	0.00703	0.00403	-0.00133	-0.00133
1633.98	0.05608	0.00725	0.00412	-0.00133	-0.00133
1634.12	0.05568	0.00748	0.00422	-0.00133	-0.00133
1634.26	0.05529	0.00771	0.00432	-0.00133	-0.00133
1634.38	0.05496	0.00791	0.0044	-0.00133	-0.00133
1634.4	0.05489	0.00795	0.00441	-0.00133	-0.00133
1634.54	0.05448	0.00819	0.00451	-0.00133	-0.00133
1634.68	0.05408	0.00843	0.00461	-0.00133	-0.00133
1634.82	0.05367	0.00868	0.00472	-0.00133	-0.00133
1634.96	0.05326	0.00893	0.00482	-0.00133	-0.00133
1635.1	0.05284	0.00918	0.00493	-0.00133	-0.00133
1635.24	0.05243	0.00943	0.00503	-0.00133	-0.00133
1635.34	0.05213	0.00962	0.00511	-0.00133	-0.00133
1635.38	0.05201	0.00969	0.00514	-0.00133	-0.00133
1635.52	0.05158	0.00996	0.00525	-0.00133	-0.00133
1635.66	0.05116	0.01022	0.00536	-0.00133	-0.00133
1635.8	0.05073	0.01049	0.00547	-0.00133	-0.00133
1635.94	0.05031	0.01077	0.00558	-0.00133	-0.00133
1636.08	0.04988	0.01104	0.00569	-0.00133	-0.00133
1636.22	0.04945	0.01132	0.00581	-0.00133	-0.00133
1636.3	0.04919	0.01149	0.00588	-0.00133	-0.00133
1636.36	0.04901	0.0116	0.00593	-0.00133	-0.00133
1636.5	0.04858	0.01189	0.00605	-0.00133	-0.00133
1636.64	0.04814	0.01217	0.00616	-0.00133	-0.00133
1636.78	0.0477	0.01246	0.00629	-0.00133	-0.00133
1636.92	0.04726	0.01276	0.00641	-0.00133	-0.00133
1637.06	0.04682	0.01305	0.00653	-0.00133	-0.00133
1637.2	0.04638	0.01335	0.00666	-0.00133	-0.00133
1637.27	0.04616	0.01349	0.00672	-0.00133	-0.00133
1637.34	0.04594	0.01365	0.00678	-0.00133	-0.00133
1637.48	0.0455	0.01395	0.00691	-0.00133	-0.00133
1637.62	0.04505	0.01425	0.00704	-0.00133	-0.00133
1637.76	0.04461	0.01456	0.00717	-0.00133	-0.00133
1637.9	0.04416	0.01487	0.0073	-0.00133	-0.00133
1638.04	0.04372	0.01517	0.00743	-0.00133	-0.00133
1638.18	0.04327	0.01548	0.00757	-0.00133	-0.00133
1638.23	0.0431	0.0156	0.00762	-0.00133	-0.00133
1638.32	0.04282	0.0158	0.00771	-0.00133	-0.00133
1638.46	0.04238	0.01611	0.00784	-0.00133	-0.00133
1638.6	0.04193	0.01642	0.00798	-0.00133	-0.00133
1638.74	0.04148	0.01674	0.00812	-0.00133	-0.00133
1638.88	0.04104	0.01705	0.00826	-0.00133	-0.00133
1639.02	0.04059	0.01737	0.00841	-0.00133	-0.00133
1639.16	0.04015	0.01769	0.00855	-0.00133	-0.00133
1639.2	0.04003	0.01777	0.00859	-0.00133	-0.00133
1639.3	0.0397	0.018	0.0087	-0.00133	-0.00133
1639.44	0.03926	0.01832	0.00885	-0.00133	-0.00133
1639.58	0.03881	0.01864	0.00899	-0.00133	-0.00133
1639.72	0.03837	0.01896	0.00914	-0.00133	-0.00133
1639.86	0.03792	0.01927	0.0093	-0.00133	-0.00133
1640	0.03748	0.01959	0.00945	-0.00133	-0.00133
1640.14	0.03704	0.01991	0.0096	-0.00133	-0.00133
1640.16	0.03697	0.01996	0.00963	-0.00133	-0.00133
1640.28	0.0366	0.02022	0.00976	-0.00133	-0.00133
1640.42	0.03616	0.02053	0.00992	-0.00133	-0.00133
1640.56	0.03572	0.02085	0.01007	-0.00133	-0.00133
1640.7	0.03529	0.02116	0.01023	-0.00133	-0.00133
1640.84	0.03485	0.02147	0.0104	-0.00133	-0.00133
1640.98	0.03442	0.02178	0.01056	-0.00133	-0.00133
1641.12	0.03398	0.02208	0.01072	-0.00133	-0.00133
1641.13	0.03396	0.0221	0.01073	-0.00133	-0.00133
1641.26	0.03355	0.02239	0.01089	-0.00133	-0.00133
1642.09	0.03103	0.02413	0.0119	-0.00133	-0.00133
1642.66	0.02934	0.02526	0.01261	-0.00133	-0.00133
1642.8	0.02893	0.02553	0.01279	-0.00133	-0.00133
1642.94	0.02852	0.0258	0.01298	-0.00133	-0.00133
1643.05	0.02819	0.02601	0.01313	-0.00133	-0.00133
1643.08	0.02812	0.02605	0.01316	-0.00133	-0.00133
1643.22	0.02772	0.02631	0.01334	-0.00133	-0.00133
1643.36	0.02732	0.02656	0.01353	-0.00133	-0.00133
1643.5	0.02692	0.0268	0.01371	-0.00133	-0.00133
1643.64	0.02652	0.02704	0.0139	-0.00133	-0.00133
1643.78	0.02613	0.02727	0.01409	-0.00133	-0.00133
1643.92	0.02574	0.0275	0.01428	-0.00133	-0.00133
1644.02	0.02546	0.02766	0.01441	-0.00133	-0.00133
1644.06	0.02535	0.02772	0.01447	-0.00133	-0.00133
1644.2	0.02497	0.02794	0.01466	-0.00133	-0.00133
1644.34	0.02459	0.02815	0.01485	-0.00133	-0.00133
1644.48	0.02421	0.02835	0.01505	-0.00133	-0.00133
1644.62	0.02383	0.02855	0.01524	-0.00133	-0.00133
1644.76	0.02346	0.02874	0.01544	-0.00133	-0.00133
1644.9	0.02309	0.02893	0.01564	-0.00133	-0.00133
1644.98	0.02287	0.02904	0.01576	-0.00133	-0.00133
1645.04	0.02272	0.02911	0.01583	-0.00133	-0.00133
1645.18	0.02236	0.02928	0.01603	-0.00133	-0.00133
1645.32	0.022	0.02944	0.01623	-0.00133	-0.00133
1645.46	0.02164	0.0296	0.01644	-0.00133	-0.00133
1645.6	0.02128	0.02974	0.01664	-0.00133	-0.00133
1645.74	0.02093	0.02989	0.01684	-0.00133	-0.00133
1645.88	0.02058	0.03002	0.01705	-0.00133	-0.00133
1645.95	0.02041	0.03008	0.01715	-0.00133	-0.00133
1646.02	0.02024	0.03015	0.01725	-0.00133	-0.00133
1646.16	0.0199	0.03027	0.01746	-0.00133	-0.00133
1646.3	0.01956	0.03038	0.01767	-0.00133	-0.00133
1646.44	0.01922	0.03048	0.01787	-0.00133	-0.00133
1646.58	0.01889	0.03057	0.01808	-0.00133	-0.00133
1646.72	0.01856	0.03066	0.01829	-0.00133	-0.00133
1646.86	0.01823	0.03074	0.0185	-0.00133	-0.00133
1646.91	0.01811	0.03077	0.01858	-0.00133	-0.00133
1647	0.01791	0.03081	0.01871	-0.00133	-0.00133
1647.14	0.01759	0.03087	0.01893	-0.00133	-0.00133
1647.28	0.01728	0.03093	0.01914	-0.00133	-0.00133
1647.42	0.01696	0.03097	0.01935	-0.00133	-0.00133
1647.56	0.01665	0.03101	0.01957	-0.00133	-0.00133
1647.7	0.01635	0.03104	0.01978	-0.00133	-0.00133
1647.84	0.01605	0.03106	0.02	-0.00133	-0.00133
1647.88	0.01596	0.03106	0.02006	-0.00133	-0.00133
1647.98	0.01575	0.03107	0.02021	-0.00133	-0.00133
1648.12	0.01545	0.03107	0.02043	-0.00133	-0.00133
1648.26	0.01516	0.03107	0.02065	-0.00133	-0.00133
1648.4	0.01487	0.03106	0.02086	-0.00133	-0.00133
1648.54	0.01458	0.03103	0.02108	-0.00133	-0.00133
1648.68	0.0143	0.031	0.0213	-0.00133	-0.00133
1648.82	0.01402	0.03097	0.02152	-0.00133	-0.00133
1648.84	0.01398	0.03096	0.02156	-0.00133	-0.00133
1648.96	0.01375	0.03092	0.02174	-0.00133	-0.00133
1649.1	0.01347	0.03086	0.02196	-0.00133	-0.00133
1649.24	0.01321	0.0308	0.02218	-0.00133	-0.00133
1649.38	0.01294	0.03073	0.0224	-0.00133	-0.00133
1649.52	0.01268	0.03065	0.02262	-0.00133	-0.00133
1649.66	0.01242	0.03056	0.02284	-0.00133	-0.00133
1649.8	0.01216	0.03046	0.02306	-0.00133	-0.00133
1649.8	0.01215	0.03046	0.02308	-0.00133	-0.00133
1649.94	0.01191	0.03036	0.02329	-0.00133	-0.00133
1650.08	0.01166	0.03025	0.02351	-0.00133	-0.00133
1650.22	0.01142	0.03013	0.02373	-0.00133	-0.00133
1650.36	0.01118	0.03	0.02395	-0.00133	-0.00133
1650.5	0.01094	0.02987	0.02417	-0.00133	-0.00133
1650.64	0.0107	0.02972	0.0244	-0.00133	-0.00133
1650.77	0.01048	0.02958	0.02461	-0.00133	-0.00133
1650.78	0.01047	0.02957	0.02462	-0.00133	-0.00133
1650.92	0.01024	0.02942	0.02484	-0.00133	-0.00133
1651.06	0.01001	0.02925	0.02506	-0.00133	-0.00133
1651.2	0.00979	0.02908	0.02529	-0.00133	-0.00133
1651.34	0.00957	0.0289	0.02551	-0.00133	-0.00133
1651.48	0.00936	0.02872	0.02573	-0.00133	-0.00133
1651.62	0.00914	0.02852	0.02595	-0.00133	-0.00133
1651.73	0.00897	0.02836	0.02614	-0.00133	-0.00133
1651.76	0.00893	0.02832	0.02617	-0.00133	-0.00133
1651.9	0.00873	0.02812	0.02639	-0.00133	-0.00133
1652.04	0.00852	0.02791	0.02662	-0.00133	-0.00133
1652.17	0.00832	0.02769	0.02684	-0.00133	-0.00133
1652.31	0.00813	0.02747	0.02706	-0.00133	-0.00133
1652.45	0.00793	0.02724	0.02728	-0.00133	-0.00133
1652.59	0.00774	0.02701	0.0275	-0.00133	-0.00133
1652.7	0.0076	0.02683	0.02765	-0.00133	-0.00133
1652.73	0.00755	0.02677	0.02771	-0.00133	-0.00133
1652.87	0.00737	0.02652	0.02793	-0.00133	-0.00133
1653.01	0.00718	0.02627	0.02815	-0.00133	-0.00133
1653.15	0.007	0.02602	0.02837	-0.00133	-0.00133
1653.29	0.00683	0.02576	0.02858	-0.00133	-0.00133
1653.43	0.00665	0.02549	0.0288	-0.00133	-0.00133
1653.57	0.00648	0.02522	0.02902	-0.00133	-0.00133
1653.66	0.00638	0.02506	0.02915	-0.00133	-0.00133
1653.71	0.00632	0.02495	0.02923	-0.00133	-0.00133
1653.85	0.00615	0.02467	0.02944	-0.00133	-0.00133
1653.99	0.00599	0.02439	0.02966	-0.00133	-0.00133
1654.13	0.00583	0.02411	0.02987	-0.00133	-0.00133
1654.27	0.00567	0.02382	0.03008	-0.00133	-0.00133
1654.41	0.00552	0.02353	0.03029	-0.00133	-0.00133
1654.55	0.00537	0.02324	0.0305	-0.00133	-0.00133
1654.62	0.00529	0.02309	0.03061	-0.00133	-0.00133
1654.69	0.00522	0.02294	0.03071	-0.00133	-0.00133
1654.83	0.00507	0.02264	0.03092	-0.00133	-0.00133
1654.97	0.00493	0.02234	0.03113	-0.00133	-0.00133
1655.11	0.00479	0.02204	0.03133	-0.00133	-0.00133
1655.25	0.00465	0.02173	0.03153	-0.00133	-0.00133
1655.59	0.00433	0.02099	0.03202	-0.00133	-0.00133
1656.55	0.00348	0.01882	0.03337	-0.00133	-0.00133
1656.79	0.00329	0.01827	0.0337	-0.00133	-0.00133
1656.93	0.00318	0.01796	0.03389	-0.00133	-0.00133
1657.07	0.00307	0.01764	0.03407	-0.00133	-0.00133
1657.21	0.00296	0.01732	0.03426	-0.00133	-0.00133
1657.35	0.00286	0.01701	0.03444	-0.00133	-0.00133
1657.49	0.00276	0.01669	0.03462	-0.00133	-0.00133
1657.52	0.00274	0.01664	0.03465	-0.00133	-0.00133
1657.63	0.00266	0.01638	0.0348	-0.00133	-0.00133
1657.77	0.00256	0.01606	0.03498	-0.00133	-0.00133
1657.91	0.00246	0.01575	0.03515	-0.00133	-0.00133
1658.05	0.00237	0.01544	0.03533	-0.00133	-0.00133
1658.19	0.00228	0.01513	0.0355	-0.00133	-0.00133
1658.33	0.00219	0.01482	0.03567	-0.00133	-0.00133
1658.47	0.0021	0.01451	0.03584	-0.00133	-0.00133
1658.48	0.00209	0.01449	0.03585	-0.00133	-0.00133
1658.61	0.00201	0.01421	0.03601	-0.00133	-0.00133
1658.75	0.00193	0.0139	0.03617	-0.00133	-0.00133
1658.89	0.00185	0.0136	0.03633	-0.00133	-0.00133
1659.03	0.00177	0.0133	0.03649	-0.00133	-0.00133
1659.17	0.00169	0.01301	0.03665	-0.00133	-0.00133
1659.31	0.00161	0.01271	0.03681	-0.00133	-0.00133
1659.45	0.00154	0.01243	0.03695	-0.00133	-0.00133
1659.45	0.00153	0.01242	0.03696	-0.00133	-0.00133
1659.59	0.00146	0.01213	0.03711	-0.00133	-0.00133
1659.73	0.00139	0.01184	0.03726	-0.00133	-0.00133
1659.87	0.00132	0.01156	0.03741	-0.00133	-0.00133
1660.01	0.00125	0.01128	0.03755	-0.00133	-0.00133
1660.15	0.00118	0.011	0.03769	-0.00133	-0.00133
1660.29	0.00111	0.01073	0.03783	-0.00133	-0.00133
1660.41	0.00106	0.0105	0.03795	-0.00133	-0.00133
1660.43	0.00105	0.01045	0.03797	-0.00133	-0.00133
1660.57	0.000986437	0.01018	0.03811	-0.00133	-0.00133
1660.71	0.00092468	0.00992	0.03824	-0.00133	-0.00133
1660.85	0.000864336	0.00966	0.03837	-0.00133	-0.00133
1660.99	0.000805381	0.0094	0.0385	-0.00133	-0.00133
1661.13	0.000747789	0.00914	0.03862	-0.00133	-0.00133
1661.27	0.000691535	0.00889	0.03874	-0.00133	-0.00133
1661.37	0.000651237	0.00871	0.03883	-0.00133	-0.00133
1661.41	0.000636596	0.00864	0.03886	-0.00133	-0.00133
1661.55	0.000582947	0.00839	0.03898	-0.00133	-0.00133
1661.69	0.000530564	0.00815	0.0391	-0.00133	-0.00133
1661.83	0.000479423	0.00791	0.03921	-0.00133	-0.00133
1661.97	0.000429501	0.00768	0.03932	-0.00133	-0.00133
1662.11	0.000380774	0.00745	0.03942	-0.00133	-0.00133
1662.25	0.000333221	0.00722	0.03953	-0.00133	-0.00133
1662.34	0.000304289	0.00708	0.03959	-0.00133	-0.00133
1662.39	0.000286817	0.007	0.03963	-0.00133	-0.00133
1662.53	0.000241541	0.00678	0.03973	-0.00133	-0.00133
1662.67	0.000197371	0.00656	0.03982	-0.00133	-0.00133
1662.81	0.000154285	0.00635	0.03992	-0.00133	-0.00133
1662.95	0.000112261	0.00614	0.04001	-0.00133	-0.00133
1663.09	7.12776e-05	0.00594	0.04009	-0.00133	-0.00133
1663.23	3.13143e-05	0.00573	0.04018	-0.00133	-0.00133
1663.3	1.13187e-05	0.00563	0.04022	-0.00133	-0.00133
1663.37	-7.64979e-06	0.00554	0.04026	-0.00133	-0.00133
1663.51	-4.56351e-05	0.00534	0.04034	-0.00133	-0.00133
1663.65	-8.26619e-05	0.00515	0.04041	-0.00133	-0.00133
1663.79	-0.00011875	0.00497	0.04048	-0.00133	-0.00133
1663.93	-0.000153919	0.00479	0.04055	-0.00133	-0.00133
1664.07	-0.000188188	0.00461	0.04062	-0.00133	-0.00133
1664.21	-0.000221577	0.00443	0.04068	-0.00133	-0.00133
1664.27	-0.000234694	0.00436	0.04071	-0.00133	-0.00133
1664.35	-0.000254103	0.00426	0.04074	-0.00133	-0.00133
1664.49	-0.000285786	0.00409	0.0408	-0.00133	-0.00133
1664.63	-0.000316644	0.00393	0.04085	-0.00133	-0.00133
1664.77	-0.000346695	0.00377	0.04091	-0.00133	-0.00133
1664.91	-0.000375956	0.00361	0.04095	-0.00133	-0.00133
1665.05	-0.000404445	0.00346	0.041	-0.00133	-0.00133
1665.19	-0.000432178	0.00331	0.04104	-0.00133	-0.00133
1665.23	-0.00044007	0.00327	0.04105	-0.00133	-0.00133
1665.33	-0.000459174	0.00316	0.04108	-0.00133	-0.00133
1665.47	-0.000485447	0.00302	0.04112	-0.00133	-0.00133
1665.61	-0.000511015	0.00288	0.04115	-0.00133	-0.00133
1665.75	-0.000535893	0.00275	0.04118	-0.00133	-0.00133
1665.89	-0.000560098	0.00261	0.0412	-0.00133	-0.00133
1666.03	-0.000583645	0.00249	0.04123	-0.00133	-0.00133
1666.17	-0.000606548	0.00236	0.04125	-0.00133	-0.00133
1666.2	-0.000610581	0.00234	0.04125	-0.00133	-0.00133
1666.31	-0.000628823	0.00224	0.04126	-0.00132	-0.00133
1666.45	-0.000650485	0.00212	0.04128	-0.00132	-0.00133
1667.16	-0.000751368	0.00156	0.0413	-0.00132	-0.00133
1668.12	-0.000866946	0.000918152	0.0412	-0.00132	-0.00133
1669.09	-0.000961313	0.000397804	0.04095	-0.00131	-0.00133
1669.67	-0.00101	0.000135515	0.04073	-0.0013	-0.00133
1669.81	-0.00102	7.75914e-05	0.04067	-0.0013	-0.00133
1669.95	-0.00103	2.16038e-05	0.04061	-0.0013	-0.00133
1670.05	-0.00104	-1.85061e-05	0.04056	-0.0013	-0.00133
1670.09	-0.00104	-3.2496e-05	0.04054	-0.0013	-0.00133
1670.23	-0.00105	-8.47559e-05	0.04047	-0.00129	-0.00133
1670.37	-0.00106	-0.000135223	0.0404	-0.00129	-0.00133
1670.51	-0.00107	-0.000183945	0.04032	-0.00129	-0.00133
1670.65	-0.00108	-0.000230967	0.04025	-0.00129	-0.00133
1670.79	-0.00109	-0.000276336	0.04016	-0.00128	-0.00133
1670.93	-0.00109	-0.000320096	0.04008	-0.00128	-0.00133
1671.02	-0.0011	-0.000346753	0.04003	-0.00128	-0.00133
1671.07	-0.0011	-0.000362291	0.03999	-0.00128	-0.00133
1671.21	-0.00111	-0.000402966	0.0399	-0.00127	-0.00133
1671.35	-0.00112	-0.000442164	0.03981	-0.00127	-0.00133
1671.49	-0.00113	-0.000479927	0.03971	-0.00127	-0.00133
1671.63	-0.00113	-0.000516297	0.03961	-0.00126	-0.00133
1671.77	-0.00114	-0.000551314	0.03951	-0.00126	-0.00133
1671.91	-0.00115	-0.00058502	0.03941	-0.00126	-0.00133
1671.98	-0.00115	-0.000601942	0.03935	-0.00125	-0.00133
1672.05	-0.00115	-0.000617453	0.0393	-0.00125	-0.00133
1672.19	-0.00116	-0.000648653	0.03919	-0.00125	-0.00133
1672.33	-0.00116	-0.000678658	0.03908	-0.00124	-0.00133
1672.47	-0.00117	-0.000707504	0.03897	-0.00124	-0.00133
1672.61	-0.00118	-0.000735229	0.03885	-0.00123	-0.00133
1672.75	-0.00118	-0.000761868	0.03873	-0.00122	-0.00133
1672.89	-0.00119	-0.000787456	0.0386	-0.00122	-0.00133
1672.95	-0.00119	-0.000797579	0.03855	-0.00122	-0.00133
1673.03	-0.00119	-0.000812028	0.03848	-0.00121	-0.00133
1673.17	-0.0012	-0.000835617	0.03835	-0.00121	-0.00133
1673.31	-0.0012	-0.000858255	0.03822	-0.0012	-0.00133
1673.45	-0.00121	-0.000879975	0.03809	-0.00119	-0.00133
1673.59	-0.00121	-0.000900808	0.03795	-0.00118	-0.00133
1673.73	-0.00122	-0.000920784	0.03781	-0.00117	-0.00133
1673.87	-0.00122	-0.000939933	0.03767	-0.00117	-0.00133
1673.91	-0.00122	-0.000945455	0.03763	-0.00116	-0.00133
1674.01	-0.00122	-0.000958283	0.03753	-0.00116	-0.00133
1674.15	-0.00123	-0.000975864	0.03739	-0.00115	-0.00133
1674.29	-0.00123	-0.000992702	0.03724	-0.00114	-0.00133
1674.43	-0.00123	-0.00101	0.03709	-0.00113	-0.00133
1674.57	-0.00124	-0.00102	0.03694	-0.00112	-0.00133
1674.71	-0.00124	-0.00104	0.03678	-0.00111	-0.00133
1674.85	-0.00125	-0.00105	0.03663	-0.00109	-0.00133
1674.87	-0.00125	-0.00106	0.0366	-0.00109	-0.00133
1674.99	-0.00125	-0.00107	0.03647	-0.00108	-0.00133
1675.13	-0.00125	-0.00108	0.03631	-0.00107	-0.00133
1675.27	-0.00125	-0.00109	0.03615	-0.00105	-0.00133
1675.41	-0.00126	-0.0011	0.03598	-0.00104	-0.00133
1675.55	-0.00126	-0.00111	0.03582	-0.00103	-0.00133
1675.69	-0.00126	-0.00113	0.03565	-0.00101	-0.00133
1675.83	-0.00127	-0.00114	0.03548	-0.000993491	-0.00133
1675.84	-0.00127	-0.00114	0.03546	-0.000992235	-0.00133
1675.97	-0.00127	-0.00115	0.0353	-0.000976645	-0.00133
1676.11	-0.00127	-0.00116	0.03513	-0.000959083	-0.00133
1676.8	-0.00128	-0.0012	0.03424	-0.000860458	-0.00133
1677.77	-0.00129	-0.00124	0.03293	-0.000687769	-0.00133
1678.73	-0.0013	-0.00127	0.03156	-0.000465649	-0.00133
1679.61	-0.00131	-0.00129	0.03026	-0.000213865	-0.00133
1679.69	-0.00131	-0.00129	0.03013	-0.000185397	-0.00133
1679.75	-0.00131	-0.00129	0.03005	-0.000168737	-0.00133
1679.89	-0.00131	-0.00129	0.02984	-0.000122195	-0.00133
1680.03	-0.00131	-0.00129	0.02963	-7.42162e-05	-0.00133
1680.17	-0.00131	-0.0013	0.02941	-2.47753e-05	-0.00133
1680.31	-0.00131	-0.0013	0.0292	2.61507e-05	-0.00133
1680.45	-0.00131	-0.0013	0.02899	7.85845e-05	-0.00133
1680.59	-0.00131	-0.0013	0.02877	0.000132548	-0.00133
1680.66	-0.00131	-0.0013	0.02866	0.000161433	-0.00133
1680.73	-0.00131	-0.0013	0.02855	0.000188062	-0.00133
1680.87	-0.00132	-0.0013	0.02834	0.000245148	-0.00133
1681.01	-0.00132	-0.00131	0.02812	0.000303824	-0.00133
1681.15	-0.00132	-0.00131	0.0279	0.000364111	-0.00133
1681.29	-0.00132	-0.00131	0.02768	0.000426024	-0.00133
1681.43	-0.00132	-0.00131	0.02746	0.000489581	-0.00133
1681.57	-0.00132	-0.00131	0.02724	0.000554798	-0.00133
1681.62	-0.00132	-0.00131	0.02715	0.000582284	-0.00133
1681.71	-0.00132	-0.00131	0.02702	0.000621688	-0.00133
1681.85	-0.00132	-0.00131	0.0268	0.000690265	-0.00133
1681.99	-0.00132	-0.00131	0.02658	0.000760541	-0.00133
1682.13	-0.00132	-0.00132	0.02636	0.000832526	-0.00133
1682.27	-0.00132	-0.00132	0.02614	0.00090623	-0.00133
1682.4	-0.00132	-0.00132	0.02592	0.00098166	-0.00133
1682.54	-0.00132	-0.00132	0.0257	0.00106	-0.00133
1682.59	-0.00132	-0.00132	0.02563	0.00108	-0.00133
1682.68	-0.00132	-0.00132	0.02548	0.00114	-0.00133
1682.82	-0.00132	-0.00132	0.02525	0.00122	-0.00133
1682.96	-0.00132	-0.00132	0.02503	0.0013	-0.00133
1683.1	-0.00132	-0.00132	0.02481	0.00138	-0.00133
1683.24	-0.00132	-0.00132	0.02459	0.00147	-0.00133
1683.38	-0.00132	-0.00132	0.02437	0.00156	-0.00133
1683.52	-0.00132	-0.00132	0.02414	0.00165	-0.00133
1683.55	-0.00132	-0.00132	0.0241	0.00167	-0.00133
1683.66	-0.00132	-0.00132	0.02392	0.00174	-0.00133
1683.8	-0.00132	-0.00132	0.0237	0.00183	-0.00133
1683.94	-0.00132	-0.00132	0.02348	0.00193	-0.00133
1684.08	-0.00132	-0.00132	0.02325	0.00202	-0.00133
1684.22	-0.00133	-0.00132	0.02303	0.00212	-0.00133
1684.36	-0.00133	-0.00133	0.02281	0.00222	-0.00133
1684.5	-0.00133	-0.00133	0.02259	0.00232	-0.00133
1684.52	-0.00133	-0.00133	0.02257	0.00233	-0.00133
1684.64	-0.00133	-0.00133	0.02237	0.00242	-0.00133
1684.78	-0.00133	-0.00133	0.02215	0.00253	-0.00133
1684.92	-0.00133	-0.00133	0.02193	0.00263	-0.00133
1685.06	-0.00133	-0.00133	0.02171	0.00274	-0.00133
1685.2	-0.00133	-0.00133	0.02149	0.00285	-0.00133
1685.34	-0.00133	-0.00133	0.02127	0.00296	-0.00133
1685.48	-0.00133	-0.00133	0.02106	0.00307	-0.00133
1685.48	-0.00133	-0.00133	0.02105	0.00307	-0.00133
1685.62	-0.00133	-0.00133	0.02083	0.00318	-0.00133
1685.76	-0.00133	-0.00133	0.02062	0.0033	-0.00133
1685.9	-0.00133	-0.00133	0.0204	0.00341	-0.00133
1686.04	-0.00133	-0.00133	0.02018	0.00353	-0.00133
1686.18	-0.00133	-0.00133	0.01997	0.00365	-0.00133
1686.32	-0.00133	-0.00133	0.01975	0.00377	-0.00133
1686.44	-0.00133	-0.00133	0.01957	0.00387	-0.00133
1686.46	-0.00133	-0.00133	0.01954	0.00389	-0.00133
1686.6	-0.00133	-0.00133	0.01932	0.00401	-0.00133
1686.74	-0.00133	-0.00133	0.01911	0.00413	-0.00133
1686.88	-0.00133	-0.00133	0.0189	0.00426	-0.00133
1687.02	-0.00133	-0.00133	0.01868	0.00438	-0.00133
1687.16	-0.00133	-0.00133	0.01847	0.0045	-0.00133
1687.3	-0.00133	-0.00133	0.01826	0.00463	-0.00133
1687.41	-0.00133	-0.00133	0.0181	0.00472	-0.00133
1687.44	-0.00133	-0.00133	0.01805	0.00476	-0.00133
1687.58	-0.00133	-0.00133	0.01784	0.00488	-0.00133
1687.72	-0.00133	-0.00133	0.01764	0.00501	-0.00133
1687.86	-0.00133	-0.00133	0.01743	0.00514	-0.00133
1688	-0.00133	-0.00133	0.01722	0.00526	-0.00133
1688.14	-0.00133	-0.00133	0.01702	0.00539	-0.00133
1688.28	-0.00133	-0.00133	0.01681	0.00552	-0.00133
1688.37	-0.00133	-0.00133	0.01668	0.0056	-0.00133
1688.42	-0.00133	-0.00133	0.01661	0.00565	-0.00133
1688.56	-0.00133	-0.00133	0.01641	0.00578	-0.00133
1688.7	-0.00133	-0.00133	0.01621	0.00591	-0.00133
1688.84	-0.00133	-0.00133	0.01601	0.00603	-0.00133
1688.98	-0.00133	-0.00133	0.01581	0.00616	-0.00133
1689.12	-0.00133	-0.00133	0.01561	0.00629	-0.00133
1689.34	-0.00133	-0.00133	0.01531	0.00648	-0.00133
1690.3	-0.00133	-0.00133	0.01398	0.00733	-0.00133
1691.08	-0.00133	-0.00133	0.01295	0.00798	-0.00133
1691.22	-0.00133	-0.00133	0.01277	0.00809	-0.00133
1691.27	-0.00133	-0.00133	0.01271	0.00812	-0.00133
1691.36	-0.00133	-0.00133	0.01259	0.0082	-0.00133
1691.5	-0.00133	-0.00133	0.01241	0.0083	-0.00133
1691.64	-0.00133	-0.00133	0.01223	0.00841	-0.00133
1691.78	-0.00133	-0.00133	0.01206	0.00851	-0.00133
1691.92	-0.00133	-0.00133	0.01188	0.00861	-0.00133
1692.06	-0.00133	-0.00133	0.01171	0.00871	-0.00133
1692.2	-0.00133	-0.00133	0.01154	0.0088	-0.00133
1692.23	-0.00133	-0.00133	0.0115	0.00882	-0.00133
1692.34	-0.00133	-0.00133	0.01137	0.00889	-0.00133
1692.48	-0.00133	-0.00133	0.0112	0.00898	-0.00133
1692.62	-0.00133	-0.00133	0.01103	0.00907	-0.00133
1692.76	-0.00133	-0.00133	0.01086	0.00915	-0.00133
1692.9	-0.00133	-0.00133	0.0107	0.00924	-0.00133
1693.04	-0.00133	-0.00133	0.01053	0.00931	-0.00133
1693.18	-0.00133	-0.00133	0.01037	0.00939	-0.00133
1693.19	-0.00133	-0.00133	0.01036	0.00939	-0.00133
1693.32	-0.00133	-0.00133	0.01021	0.00946	-0.00133
1693.46	-0.00133	-0.00133	0.01005	0.00953	-0.00133
1693.6	-0.00133	-0.00133	0.00989	0.00959	-0.00133
1693.74	-0.00133	-0.00133	0.00974	0.00966	-0.00133
1693.88	-0.00133	-0.00133	0.00958	0.00971	-0.00133
1694.02	-0.00133	-0.00133	0.00943	0.00977	-0.00133
1694.16	-0.00133	-0.00133	0.00928	0.00982	-0.00133
1694.16	-0.00133	-0.00133	0.00927	0.00982	-0.00133
1694.3	-0.00133	-0.00133	0.00912	0.00987	-0.00133
1694.44	-0.00133	-0.00133	0.00897	0.00991	-0.00133
1694.58	-0.00133	-0.00133	0.00882	0.00995	-0.00133
1694.72	-0.00133	-0.00133	0.00868	0.00999	-0.00133
1694.86	-0.00133	-0.00133	0.00853	0.01002	-0.00133
1695	-0.00133	-0.00133	0.00839	0.01005	-0.00133
1695.12	-0.00133	-0.00133	0.00826	0.01008	-0.00133
1695.14	-0.00133	-0.00133	0.00824	0.01008	-0.00133
1695.28	-0.00133	-0.00133	0.0081	0.0101	-0.00133
1695.42	-0.00133	-0.00133	0.00796	0.01012	-0.00133
1695.56	-0.00133	-0.00133	0.00782	0.01013	-0.00133
1695.7	-0.00133	-0.00133	0.00769	0.01014	-0.00133
1695.84	-0.00133	-0.00133	0.00755	0.01015	-0.00133
1695.98	-0.00133	-0.00133	0.00742	0.01015	-0.00133
1696.09	-0.00133	-0.00133	0.00731	0.01015	-0.00133
1696.12	-0.00133	-0.00133	0.00728	0.01015	-0.00133
1696.26	-0.00133	-0.00133	0.00715	0.01015	-0.00133
1696.4	-0.00133	-0.00133	0.00702	0.01014	-0.00133
1696.54	-0.00133	-0.00133	0.00689	0.01012	-0.00133
1696.68	-0.00133	-0.00133	0.00676	0.01011	-0.00133
1696.82	-0.00133	-0.00133	0.00664	0.01009	-0.00133
1696.96	-0.00133	-0.00133	0.00651	0.01006	-0.00133
1697.05	-0.00133	-0.00133	0.00643	0.01004	-0.00133
1697.1	-0.00133	-0.00133	0.00639	0.01003	-0.00133
1697.24	-0.00133	-0.00133	0.00627	0.01	-0.00133
1697.38	-0.00133	-0.00133	0.00615	0.00996	-0.00133
1697.52	-0.00133	-0.00133	0.00603	0.00992	-0.00133
1697.66	-0.00133	-0.00133	0.00591	0.00988	-0.00133
1697.8	-0.00133	-0.00133	0.00579	0.00983	-0.00133
1697.94	-0.00133	-0.00133	0.00568	0.00978	-0.00133
1698.02	-0.00133	-0.00133	0.00562	0.00976	-0.00133
1698.08	-0.00133	-0.00133	0.00556	0.00973	-0.00133
1698.22	-0.00133	-0.00133	0.00545	0.00967	-0.00133
1698.36	-0.00133	-0.00133	0.00534	0.00961	-0.00133
1698.5	-0.00133	-0.00133	0.00523	0.00955	-0.00133
1698.64	-0.00133	-0.00133	0.00512	0.00948	-0.00133
1698.78	-0.00133	-0.00133	0.00502	0.00941	-0.00133
1698.92	-0.00133	-0.00133	0.00491	0.00933	-0.00133
1698.98	-0.00133	-0.00133	0.00487	0.0093	-0.00133
1699.06	-0.00133	-0.00133	0.00481	0.00926	-0.00133
1699.2	-0.00133	-0.00133	0.0047	0.00918	-0.00133
1699.34	-0.00133	-0.00133	0.0046	0.00909	-0.00133
1699.48	-0.00133	-0.00133	0.0045	0.00901	-0.00133
1699.62	-0.00133	-0.00133	0.0044	0.00892	-0.00133
1699.76	-0.00133	-0.00133	0.0043	0.00883	-0.00133
1699.9	-0.00133	-0.00133	0.00421	0.00873	-0.00133
1699.94	-0.00133	-0.00133	0.00418	0.0087	-0.00133
1700.04	-0.00133	-0.00133	0.00411	0.00864	-0.00133
1700.18	-0.00133	-0.00133	0.00402	0.00854	-0.00133
1700.32	-0.00133	-0.00133	0.00392	0.00844	-0.00133
1700.46	-0.00133	-0.00133	0.00383	0.00833	-0.00133
1700.6	-0.00133	-0.00133	0.00374	0.00823	-0.00133
1700.74	-0.00133	-0.00133	0.00365	0.00812	-0.00133
1700.88	-0.00133	-0.00133	0.00356	0.00801	-0.00133
1700.91	-0.00133	-0.00133	0.00354	0.00799	-0.00133
1701.87	-0.00133	-0.00133	0.00297	0.00718	-0.00133
1702.84	-0.00133	-0.00133	0.00245	0.00633	-0.00133
1702.84	-0.00133	-0.00133	0.00245	0.00632	-0.00133
1702.98	-0.00133	-0.00133	0.00238	0.0062	-0.00133
1703.12	-0.00133	-0.00133	0.00231	0.00607	-0.00133
1703.26	-0.00133	-0.00133	0.00224	0.00594	-0.00133
1703.4	-0.00133	-0.00133	0.00217	0.00581	-0.00133
1703.54	-0.00133	-0.00133	0.00211	0.00569	-0.00133
1703.68	-0.00133	-0.00133	0.00204	0.00556	-0.00133
1703.8	-0.00133	-0.00133	0.00198	0.00544	-0.00133
1703.82	-0.00133	-0.00133	0.00198	0.00543	-0.00133
1703.96	-0.00133	-0.00133	0.00191	0.0053	-0.00133
1704.1	-0.00133	-0.00133	0.00185	0.00517	-0.00133
1704.24	-0.00133	-0.00133	0.00179	0.00504	-0.00133
1704.38	-0.00133	-0.00133	0.00173	0.00492	-0.00133
1704.52	-0.00133	-0.00133	0.00167	0.00479	-0.00133
1704.66	-0.00133	-0.00133	0.00161	0.00466	-0.00133
1704.76	-0.00133	-0.00133	0.00156	0.00457	-0.00133
1704.8	-0.00133	-0.00133	0.00155	0.00454	-0.00133
1704.94	-0.00133	-0.00133	0.00149	0.00441	-0.00133
1705.08	-0.00133	-0.00133	0.00144	0.00429	-0.00133
1705.22	-0.00133	-0.00133	0.00138	0.00417	-0.00133
1705.36	-0.00133	-0.00133	0.00133	0.00404	-0.00133
1705.5	-0.00133	-0.00133	0.00127	0.00392	-0.00133
1705.64	-0.00133	-0.00133	0.00122	0.0038	-0.00133
1705.73	-0.00133	-0.00133	0.00119	0.00372	-0.00133
1705.78	-0.00133	-0.00133	0.00117	0.00368	-0.00133
1705.92	-0.00133	-0.00133	0.00112	0.00356	-0.00133
1706.06	-0.00133	-0.00133	0.00107	0.00345	-0.00133
1706.2	-0.00133	-0.00133	0.00102	0.00333	-0.00133
1706.34	-0.00133	-0.00133	0.000972493	0.00322	-0.00133
1706.48	-0.00133	-0.00133	0.00092508	0.0031	-0.00133
1706.62	-0.00133	-0.00133	0.00087848	0.00299	-0.00133
1706.69	-0.00133	-0.00133	0.000853441	0.00293	-0.00133
1706.76	-0.00133	-0.00133	0.000832683	0.00288	-0.00133
1706.9	-0.00133	-0.00133	0.000787678	0.00277	-0.00133
1707.04	-0.00133	-0.00133	0.000743457	0.00266	-0.00133
1707.18	-0.00133	-0.00133	0.000700009	0.00256	-0.00133
1707.32	-0.00133	-0.00133	0.000657325	0.00245	-0.00133
1707.46	-0.00133	-0.00133	0.000615394	0.00235	-0.00133
1707.6	-0.00133	-0.00133	0.000574207	0.00225	-0.00133
1707.66	-0.00133	-0.00133	0.000556533	0.0022	-0.00133
1707.74	-0.00133	-0.00133	0.000533754	0.00215	-0.00133
1707.88	-0.00133	-0.00133	0.000494026	0.00205	-0.00133
1708.02	-0.00133	-0.00133	0.000455012	0.00195	-0.00133
1708.16	-0.00133	-0.00133	0.000416703	0.00186	-0.00133
1708.3	-0.00133	-0.00133	0.00037909	0.00176	-0.00133
1708.44	-0.00133	-0.00133	0.000342164	0.00167	-0.00133
1708.58	-0.00133	-0.00133	0.000305914	0.00158	-0.00133
1708.62	-0.00133	-0.00133	0.000294308	0.00155	-0.00133
1708.72	-0.00133	-0.00133	0.000270331	0.00149	-0.00133
1708.86	-0.00133	-0.00133	0.000235407	0.00141	-0.00133
1709	-0.00133	-0.00133	0.000201131	0.00132	-0.00133
1709.14	-0.00133	-0.00133	0.000167495	0.00124	-0.00133
1709.28	-0.00133	-0.00133	0.00013449	0.00116	-0.00133
1709.42	-0.00133	-0.00133	0.000102106	0.00108	-0.00133
1709.56	-0.00133	-0.00133	7.03344e-05	0.001	-0.00133
1709.59	-0.00133	-0.00133	6.36285e-05	0.000986631	-0.00133
1709.7	-0.00133	-0.00133	3.91663e-05	0.000927075	-0.00133
1709.84	-0.00133	-0.00133	8.59279e-06	0.000852891	-0.00133
1709.98	-0.00133	-0.00133	-2.13949e-05	0.000780428	-0.00133
1710.12	-0.00133	-0.00133	-5.08055e-05	0.000709677	-0.00133
1710.26	-0.00133	-0.00133	-7.96477e-05	0.000640627	-0.00133
1710.4	-0.00133	-0.00133	-0.00010793	0.000573268	-0.00133
1710.54	-0.00133	-0.00133	-0.000135661	0.000507587	-0.00133
1710.55	-0.00133	-0.00133	-0.000138505	0.000500873	-0.00133
1710.68	-0.00133	-0.00133	-0.00016285	0.000443569	-0.00133
1710.82	-0.00133	-0.00133	-0.000189503	0.000381199	-0.00133
1710.96	-0.00133	-0.00133	-0.000215631	0.000320461	-0.00133
1711.1	-0.00133	-0.00133	-0.000241241	0.000261338	-0.00133
1711.24	-0.00133	-0.00133	-0.000266341	0.000203811	-0.00133
1711.38	-0.00133	-0.00133	-0.00029094	0.00014786	-0.00133
1711.51	-0.00133	-0.00133	-0.000314879	9.38376e-05	-0.00133
1711.52	-0.00133	-0.00133	-0.000315044	9.3467e-05	-0.00133
1711.66	-0.00133	-0.00133	-0.000338663	4.06092e-05	-0.00133
1711.8	-0.00133	-0.00133	-0.000361805	-1.07347e-05	-0.00133
1711.94	-0.00133	-0.00133	-0.000384476	-6.05872e-05	-0.00133
1712.08	-0.00133	-0.00133	-0.000406684	-0.000108971	-0.00133
1712.22	-0.00133	-0.00133	-0.000428438	-0.000155911	-0.00133
1712.36	-0.00133	-0.00133	-0.000449745	-0.00020143	-0.00133
1712.48	-0.00133	-0.00133	-0.000468182	-0.000240441	-0.00133
1712.5	-0.00133	-0.00133	-0.000470612	-0.000245554	-0.00133
1712.63	-0.00133	-0.00133	-0.000491046	-0.000288307	-0.00133
1712.77	-0.00133	-0.00133	-0.000511055	-0.000329715	-0.00133
1712.91	-0.00133	-0.00133	-0.000530646	-0.000369804	-0.00133
1713.05	-0.00133	-0.00133	-0.000549827	-0.0004086	-0.00133
1713.19	-0.00133	-0.00133	-0.000568604	-0.00044613	-0.00133
1713.33	-0.00133	-0.00133	-0.000586984	-0.00048242	-0.00133
1713.44	-0.00133	-0.00133	-0.000600917	-0.000509626	-0.00133
1713.47	-0.00133	-0.00133	-0.000604974	-0.000517496	-0.00133
1713.61	-0.00133	-0.00133	-0.000622581	-0.000551386	-0.00133
1713.75	-0.00133	-0.00133	-0.000639812	-0.000584117	-0.00133
1713.89	-0.00133	-0.00133	-0.000656673	-0.000615716	-0.00133
1714.03	-0.00133	-0.00133	-0.00067317	-0.000646209	-0.00133
1714.17	-0.00133	-0.00133	-0.000689312	-0.000675623	-0.00133
1714.31	-0.00133	-0.00133	-0.000705103	-0.000703985	-0.00133
1714.41	-0.00133	-0.00133	-0.000715368	-0.000722197	-0.00133
1714.45	-0.00133	-0.00133	-0.00072055	-0.000731323	-0.00133
1714.59	-0.00133	-0.00133	-0.000735659	-0.000757662	-0.00133
1714.73	-0.00133	-0.00133	-0.000750437	-0.000783028	-0.00133
1714.87	-0.00133	-0.00133	-0.000764889	-0.000807449	-0.00133
1715.01	-0.00133	-0.00133	-0.000779022	-0.00083095	-0.00133
1715.15	-0.00133	-0.00133	-0.000792842	-0.000853557	-0.00133
1715.29	-0.00133	-0.00133	-0.000806354	-0.000875295	-0.00133
1715.37	-0.00133	-0.00133	-0.000813676	-0.000886921	-0.00133
1715.43	-0.00133	-0.00133	-0.000819564	-0.00089619	-0.00133
1715.57	-0.00133	-0.00133	-0.000832477	-0.000916265	-0.00133
1715.71	-0.00133	-0.00133	-0.0008451	-0.000935547	-0.00133
1715.85	-0.00133	-0.00133	-0.000857438	-0.000954059	-0.00133
1715.99	-0.00133	-0.00133	-0.000869497	-0.000971825	-0.00133
1716.13	-0.00133	-0.00133	-0.000881281	-0.000988868	-0.00133
1716.27	-0.00133	-0.00133	-0.000892796	-0.00101	-0.00133
1716.34	-0.00133	-0.00133	-0.000897797	-0.00101	-0.00133
1716.41	-0.00133	-0.00133	-0.000904047	-0.00102	-0.00133
1716.55	-0.00133	-0.00133	-0.00091504	-0.00104	-0.00133
1716.69	-0.00133	-0.00133	-0.000925779	-0.00105	-0.00133
1716.83	-0.00133	-0.00133	-0.00093627	-0.00106	-0.00133
1716.97	-0.00133	-0.00133	-0.000946517	-0.00108	-0.00133
1717.11	-0.00133	-0.00133	-0.000956525	-0.00109	-0.00133
1717.25	-0.00133	-0.00133	-0.000966299	-0.0011	-0.00133
1717.3	-0.00133	-0.00133	-0.000969484	-0.00111	-0.00133
1717.39	-0.00133	-0.00133	-0.000975844	-0.00111	-0.00133
1717.53	-0.00133	-0.00133	-0.000985164	-0.00112	-0.00133
1717.67	-0.00133	-0.00133	-0.000994263	-0.00113	-0.00133
1717.81	-0.00133	-0.00133	-0.001	-0.00114	-0.00133
1717.95	-0.00133	-0.00133	-0.00101	-0.00115	-0.00133
1718.09	-0.00133	-0.00133	-0.00102	-0.00116	-0.00133
1718.23	-0.00133	-0.00133	-0.00103	-0.00117	-0.00133
1718.26	-0.00133	-0.00133	-0.00103	-0.00117	-0.00133
1718.37	-0.00133	-0.00133	-0.00104	-0.00118	-0.00133
1719.23	-0.00133	-0.00133	-0.00108	-0.00122	-0.00133
1720.19	-0.00133	-0.00133	-0.00113	-0.00126	-0.00133

## Sheet: fig. 28d
β-sheet of volumetrically printed 2.5-10% SF objects with a single, photocrosslinked network
	mean	sd
2.5% SF	15.81	8.3635
5% SF	22.73	7.58866
10% SF	39.0667	3.80752

## Sheet: fig. 28e
FTIR spectra of 2.5% SF objects with a single, physically crosslinked β-sheet network
	peak1	peak2	peak3	peak4	peak5
1580.38	0.000295493	-0.000508941	-0.000504686	-0.000508941	-0.000508953
1580.66	0.000357021	-0.000508941	-0.000504398	-0.000508941	-0.000508954
1580.8	0.000389357	-0.000508941	-0.000504247	-0.000508941	-0.000508955
1580.94	0.000422782	-0.000508941	-0.000504091	-0.000508941	-0.000508955
1581.08	0.000457328	-0.000508941	-0.000503931	-0.000508941	-0.000508956
1581.22	0.000493028	-0.000508941	-0.000503765	-0.000508941	-0.000508956
1581.34	0.000525776	-0.000508941	-0.000503614	-0.000508941	-0.000508956
1581.36	0.000529915	-0.000508941	-0.000503594	-0.000508941	-0.000508956
1581.5	0.000568022	-0.000508941	-0.000503418	-0.000508941	-0.000508957
1581.64	0.000607386	-0.000508941	-0.000503237	-0.000508941	-0.000508957
1581.78	0.000648042	-0.000508941	-0.00050305	-0.000508941	-0.000508958
1581.92	0.000690026	-0.000508941	-0.000502857	-0.000508941	-0.000508958
1582.06	0.000733376	-0.000508941	-0.000502658	-0.000508941	-0.000508959
1582.2	0.00077813	-0.000508941	-0.000502453	-0.000508941	-0.000508959
1582.31	0.000813984	-0.000508941	-0.000502288	-0.000508941	-0.00050896
1582.34	0.000824327	-0.000508941	-0.000502241	-0.000508941	-0.00050896
1582.48	0.000872007	-0.000508941	-0.000502023	-0.000508941	-0.000508961
1582.62	0.00092121	-0.000508941	-0.000501798	-0.000508941	-0.000508961
1582.76	0.000971978	-0.000508941	-0.000501567	-0.000508941	-0.000508962
1582.9	0.00102	-0.000508941	-0.000501328	-0.000508941	-0.000508962
1583.04	0.00108	-0.000508941	-0.000501082	-0.000508941	-0.000508963
1583.18	0.00113	-0.000508941	-0.000500829	-0.000508941	-0.000508964
1583.27	0.00117	-0.000508941	-0.000500655	-0.000508941	-0.000508964
1583.32	0.00119	-0.000508941	-0.000500568	-0.000508941	-0.000508964
1583.46	0.00125	-0.000508941	-0.000500298	-0.000508941	-0.000508965
1583.6	0.00131	-0.000508941	-0.000500021	-0.000508941	-0.000508966
1583.74	0.00137	-0.000508941	-0.000499736	-0.000508941	-0.000508966
1583.88	0.00144	-0.000508941	-0.000499441	-0.000508941	-0.000508967
1584.02	0.00151	-0.000508941	-0.000499138	-0.000508941	-0.000508968
1584.16	0.00158	-0.000508941	-0.000498826	-0.000508941	-0.000508969
1584.24	0.00161	-0.000508941	-0.000498647	-0.000508941	-0.000508969
1584.3	0.00165	-0.000508941	-0.000498504	-0.000508941	-0.00050897
1584.44	0.00172	-0.000508941	-0.000498173	-0.000508941	-0.00050897
1584.58	0.00179	-0.000508941	-0.000497832	-0.000508941	-0.000508971
1584.72	0.00187	-0.000508941	-0.00049748	-0.000508941	-0.000508972
1584.86	0.00195	-0.000508941	-0.000497119	-0.000508941	-0.000508973
1585	0.00203	-0.000508941	-0.000496746	-0.000508941	-0.000508974
1585.14	0.00212	-0.000508941	-0.000496362	-0.000508941	-0.000508975
1585.2	0.00216	-0.000508941	-0.000496187	-0.000508941	-0.000508976
1585.28	0.00221	-0.000508941	-0.000495967	-0.000508941	-0.000508976
1585.42	0.0023	-0.000508941	-0.000495561	-0.000508941	-0.000508977
1585.56	0.00239	-0.000508941	-0.000495142	-0.000508941	-0.000508978
1585.7	0.00248	-0.000508941	-0.000494711	-0.000508941	-0.000508979
1585.84	0.00258	-0.000508941	-0.000494268	-0.000508941	-0.00050898
1585.98	0.00268	-0.000508941	-0.000493811	-0.000508941	-0.000508982
1586.12	0.00278	-0.000508941	-0.000493341	-0.000508941	-0.000508983
1586.16	0.00282	-0.000508941	-0.000493179	-0.000508941	-0.000508983
1586.26	0.00289	-0.000508941	-0.000492857	-0.000508941	-0.000508984
1586.4	0.003	-0.000508941	-0.00049236	-0.000508941	-0.000508985
1586.54	0.00311	-0.000508941	-0.000491847	-0.000508941	-0.000508987
1586.68	0.00323	-0.000508941	-0.00049132	-0.000508941	-0.000508988
1586.82	0.00334	-0.000508941	-0.000490778	-0.000508941	-0.000508989
1586.96	0.00347	-0.000508941	-0.00049022	-0.000508941	-0.000508991
1587.1	0.00359	-0.000508941	-0.000489646	-0.000508941	-0.000508992
1587.13	0.00362	-0.000508941	-0.000489513	-0.000508941	-0.000508993
1587.24	0.00372	-0.000508941	-0.000489055	-0.000508941	-0.000508994
1587.38	0.00385	-0.000508941	-0.000488448	-0.000508941	-0.000508995
1587.52	0.00399	-0.000508941	-0.000487823	-0.000508941	-0.000508997
1587.66	0.00413	-0.000508941	-0.00048718	-0.000508941	-0.000508998
1587.8	0.00427	-0.000508941	-0.000486519	-0.000508941	-0.000509
1587.94	0.00441	-0.000508941	-0.000485839	-0.000508941	-0.000509002
1588.08	0.00456	-0.000508941	-0.000485139	-0.000508941	-0.000509004
1588.09	0.00458	-0.000508941	-0.000485056	-0.000508941	-0.000509004
1588.22	0.00472	-0.000508941	-0.00048442	-0.000508941	-0.000509005
1588.36	0.00488	-0.000508941	-0.000483681	-0.000508941	-0.000509007
1588.5	0.00504	-0.000508941	-0.00048292	-0.000508941	-0.000509009
1588.64	0.00521	-0.000508941	-0.000482139	-0.000508941	-0.000509011
1588.78	0.00538	-0.000508941	-0.000481335	-0.000508941	-0.000509013
1588.92	0.00555	-0.000508941	-0.000480509	-0.000508941	-0.000509015
1589.06	0.00573	-0.000508941	-0.000479659	-0.000508941	-0.000509017
1589.06	0.00573	-0.000508941	-0.000479653	-0.000508941	-0.000509017
1589.2	0.00591	-0.000508941	-0.000478786	-0.000508941	-0.00050902
1589.34	0.0061	-0.000508941	-0.000477889	-0.000508941	-0.000509022
1589.48	0.0063	-0.000508941	-0.000476966	-0.000508941	-0.000509024
1589.62	0.00649	-0.000508941	-0.000476018	-0.000508941	-0.000509027
1589.76	0.0067	-0.00050894	-0.000475044	-0.000508941	-0.000509029
1589.9	0.0069	-0.00050894	-0.000474043	-0.000508941	-0.000509031
1590.02	0.00709	-0.00050894	-0.000473122	-0.000508941	-0.000509034
1590.04	0.00712	-0.00050894	-0.000473014	-0.000508941	-0.000509034
1590.18	0.00733	-0.00050894	-0.000471957	-0.000508941	-0.000509037
1590.32	0.00756	-0.00050894	-0.000470871	-0.000508941	-0.000509039
1590.46	0.00779	-0.00050894	-0.000469755	-0.000508941	-0.000509042
1590.6	0.00802	-0.00050894	-0.000468609	-0.000508941	-0.000509045
1590.74	0.00826	-0.00050894	-0.000467431	-0.000508941	-0.000509048
1590.88	0.0085	-0.000508939	-0.000466222	-0.000508941	-0.000509051
1590.99	0.0087	-0.000508939	-0.000465248	-0.000508941	-0.000509054
1591.02	0.00875	-0.000508939	-0.000464979	-0.000508941	-0.000509054
1591.16	0.00901	-0.000508939	-0.000463703	-0.000508941	-0.000509057
1591.3	0.00927	-0.000508939	-0.000462393	-0.000508941	-0.000509061
1591.44	0.00954	-0.000508939	-0.000461047	-0.000508941	-0.000509064
1591.58	0.00981	-0.000508938	-0.000459665	-0.000508941	-0.000509068
1591.71	0.01009	-0.000508938	-0.000458246	-0.000508941	-0.000509071
1591.85	0.01038	-0.000508938	-0.000456788	-0.000508941	-0.000509075
1591.95	0.01058	-0.000508938	-0.000455781	-0.000508941	-0.000509077
1591.99	0.01067	-0.000508938	-0.000455292	-0.000508941	-0.000509079
1592.13	0.01097	-0.000508937	-0.000453756	-0.000508941	-0.000509082
1592.27	0.01128	-0.000508937	-0.000452179	-0.000508941	-0.000509086
1592.41	0.01159	-0.000508936	-0.00045056	-0.000508941	-0.00050909
1592.55	0.01191	-0.000508936	-0.000448899	-0.000508941	-0.000509095
1592.69	0.01223	-0.000508935	-0.000447193	-0.000508941	-0.000509099
1592.83	0.01256	-0.000508935	-0.000445443	-0.000508941	-0.000509103
1592.91	0.01275	-0.000508935	-0.000444433	-0.000508941	-0.000509106
1592.97	0.0129	-0.000508934	-0.000443646	-0.000508941	-0.000509108
1593.11	0.01325	-0.000508934	-0.000441802	-0.000508941	-0.000509112
1593.25	0.0136	-0.000508933	-0.00043991	-0.000508941	-0.000509117
1593.39	0.01396	-0.000508932	-0.000437969	-0.000508941	-0.000509122
1593.53	0.01433	-0.000508932	-0.000435977	-0.000508941	-0.000509127
1593.67	0.01471	-0.000508931	-0.000433933	-0.000508941	-0.000509132
1593.81	0.01509	-0.00050893	-0.000431836	-0.000508941	-0.000509137
1593.88	0.01527	-0.000508929	-0.000430865	-0.000508941	-0.00050914
1593.95	0.01548	-0.000508929	-0.000429685	-0.000508941	-0.000509143
1594.09	0.01588	-0.000508928	-0.000427478	-0.000508941	-0.000509148
1594.23	0.01628	-0.000508926	-0.000425215	-0.000508941	-0.000509154
1594.37	0.0167	-0.000508925	-0.000422893	-0.000508941	-0.00050916
1594.51	0.01712	-0.000508924	-0.000420512	-0.000508941	-0.000509166
1594.65	0.01755	-0.000508922	-0.00041807	-0.000508941	-0.000509172
1594.79	0.01799	-0.000508921	-0.000415566	-0.000508941	-0.000509178
1594.84	0.01814	-0.00050892	-0.000414687	-0.000508941	-0.000509181
1594.93	0.01843	-0.000508919	-0.000412997	-0.000508941	-0.000509185
1595.07	0.01889	-0.000508917	-0.000410364	-0.000508941	-0.000509191
1595.21	0.01935	-0.000508915	-0.000407664	-0.000508941	-0.000509198
1595.35	0.01982	-0.000508913	-0.000404895	-0.000508941	-0.000509205
1595.49	0.0203	-0.00050891	-0.000402057	-0.000508941	-0.000509212
1595.63	0.02079	-0.000508908	-0.000399148	-0.000508941	-0.00050922
1595.77	0.02129	-0.000508905	-0.000396165	-0.000508941	-0.000509227
1595.81	0.0214	-0.000508904	-0.000395456	-0.000508941	-0.000509229
1595.91	0.02179	-0.000508902	-0.000393108	-0.000508941	-0.000509235
1596.05	0.02231	-0.000508899	-0.000389974	-0.000508941	-0.000509243
1596.19	0.02283	-0.000508895	-0.000386762	-0.000508941	-0.000509251
1596.33	0.02336	-0.000508892	-0.000383471	-0.000508941	-0.00050926
1596.47	0.02391	-0.000508888	-0.000380098	-0.000508941	-0.000509268
1596.61	0.02446	-0.000508883	-0.000376641	-0.000508941	-0.000509277
1596.75	0.02502	-0.000508878	-0.000373099	-0.000508941	-0.000509286
1596.77	0.02509	-0.000508878	-0.000372655	-0.000508941	-0.000509287
1596.89	0.02559	-0.000508873	-0.00036947	-0.000508941	-0.000509295
1597.03	0.02616	-0.000508868	-0.000365752	-0.000508941	-0.000509305
1597.17	0.02675	-0.000508862	-0.000361943	-0.000508941	-0.000509314
1597.31	0.02735	-0.000508855	-0.000358041	-0.000508941	-0.000509324
1597.45	0.02796	-0.000508849	-0.000354043	-0.000508941	-0.000509334
1597.59	0.02857	-0.000508841	-0.000349949	-0.000508941	-0.000509345
1597.73	0.0292	-0.000508833	-0.000345755	-0.000508941	-0.000509356
1597.73	0.02921	-0.000508833	-0.000345696	-0.000508941	-0.000509356
1597.87	0.02983	-0.000508825	-0.00034146	-0.000508941	-0.000509367
1598.01	0.03048	-0.000508815	-0.000337061	-0.000508941	-0.000509378
1598.15	0.03113	-0.000508805	-0.000332556	-0.000508941	-0.000509389
1598.29	0.0318	-0.000508795	-0.000327943	-0.000508941	-0.000509401
1598.43	0.03247	-0.000508783	-0.00032322	-0.000508941	-0.000509413
1598.57	0.03316	-0.000508771	-0.000318384	-0.000508941	-0.000509426
1598.7	0.03378	-0.000508759	-0.000313917	-0.000508941	-0.000509437
1598.71	0.03385	-0.000508758	-0.000313433	-0.000508941	-0.000509439
1598.85	0.03455	-0.000508743	-0.000308364	-0.000508941	-0.000509452
1598.99	0.03527	-0.000508728	-0.000303175	-0.000508941	-0.000509465
1599.13	0.03599	-0.000508712	-0.000297863	-0.000508941	-0.000509479
1599.27	0.03673	-0.000508694	-0.000292426	-0.000508941	-0.000509493
1599.41	0.03747	-0.000508675	-0.000286861	-0.000508941	-0.000509507
1599.55	0.03822	-0.000508654	-0.000281166	-0.000508941	-0.000509522
1599.66	0.03883	-0.000508637	-0.000276557	-0.000508941	-0.000509534
1599.69	0.03899	-0.000508633	-0.000275337	-0.000508941	-0.000509537
1599.83	0.03976	-0.000508609	-0.000269373	-0.000508941	-0.000509553
1599.97	0.04054	-0.000508584	-0.000263269	-0.000508941	-0.000509568
1600.11	0.04134	-0.000508557	-0.000257024	-0.000508941	-0.000509585
1600.25	0.04214	-0.000508528	-0.000250635	-0.000508941	-0.000509601
1600.39	0.04295	-0.000508497	-0.000244097	-0.000508941	-0.000509618
1600.53	0.04377	-0.000508464	-0.00023741	-0.000508941	-0.000509636
1600.63	0.04434	-0.00050844	-0.000232755	-0.000508941	-0.000509648
1600.67	0.04461	-0.000508428	-0.000230568	-0.000508941	-0.000509654
1600.81	0.04545	-0.00050839	-0.00022357	-0.000508941	-0.000509672
1600.95	0.0463	-0.000508349	-0.000216412	-0.000508941	-0.000509691
1601.09	0.04716	-0.000508306	-0.000209091	-0.000508941	-0.00050971
1601.23	0.04804	-0.000508259	-0.000201603	-0.000508941	-0.00050973
1601.37	0.04892	-0.000508209	-0.000193946	-0.000508941	-0.00050975
1601.51	0.04981	-0.000508155	-0.000186116	-0.000508941	-0.000509771
1601.59	0.05032	-0.000508123	-0.000181556	-0.000508941	-0.000509783
1601.65	0.05071	-0.000508098	-0.000178109	-0.000508941	-0.000509792
1601.79	0.05162	-0.000508037	-0.000169923	-0.000508941	-0.000509813
1601.93	0.05254	-0.000507971	-0.000161553	-0.000508941	-0.000509836
1602.07	0.05347	-0.000507901	-0.000152995	-0.000508941	-0.000509858
1602.21	0.05441	-0.000507826	-0.000144247	-0.000508941	-0.000509882
1602.35	0.05535	-0.000507746	-0.000135304	-0.000508941	-0.000509905
1602.49	0.05631	-0.000507661	-0.000126163	-0.000508941	-0.00050993
1602.56	0.05675	-0.00050762	-0.000121876	-0.000508941	-0.000509941
1602.63	0.05727	-0.00050757	-0.00011682	-0.000508941	-0.000509955
1602.77	0.05825	-0.000507473	-0.000107271	-0.000508941	-0.00050998
1602.91	0.05923	-0.000507369	-9.75123e-05	-0.000508941	-0.000510006
1603.05	0.06022	-0.000507258	-8.75392e-05	-0.000508941	-0.000510033
1603.19	0.06122	-0.00050714	-7.73481e-05	-0.000508941	-0.00051006
1603.33	0.06223	-0.000507014	-6.69348e-05	-0.000508941	-0.000510088
1603.47	0.06325	-0.000506879	-5.62951e-05	-0.000508941	-0.000510117
1603.52	0.06361	-0.00050683	-5.24978e-05	-0.000508941	-0.000510127
1603.61	0.06428	-0.000506736	-4.54246e-05	-0.000508941	-0.000510146
1603.75	0.06531	-0.000506583	-3.43192e-05	-0.000508941	-0.000510177
1603.89	0.06635	-0.00050642	-2.29743e-05	-0.000508941	-0.000510207
1604.03	0.0674	-0.000506247	-1.13856e-05	-0.000508941	-0.000510239
1604.17	0.06846	-0.000506062	4.51606e-07	-0.000508941	-0.000510271
1604.31	0.06953	-0.000505866	1.25418e-05	-0.000508941	-0.000510304
1604.45	0.0706	-0.000505656	2.48896e-05	-0.000508941	-0.000510338
1604.48	0.07086	-0.000505604	2.79068e-05	-0.000508941	-0.000510346
1604.59	0.07168	-0.000505433	3.74999e-05	-0.000508941	-0.000510372
1604.73	0.07277	-0.000505196	5.03773e-05	-0.000508941	-0.000510407
1604.87	0.07386	-0.000504944	6.35268e-05	-0.000508941	-0.000510443
1605.01	0.07496	-0.000504676	7.69533e-05	-0.000508941	-0.00051048
1605.15	0.07607	-0.00050439	9.06619e-05	-0.000508941	-0.000510518
1605.29	0.07718	-0.000504087	0.000104657	-0.000508941	-0.000510557
1605.43	0.0783	-0.000503765	0.000118945	-0.000508941	-0.000510596
1605.45	0.07845	-0.000503721	0.000120833	-0.000508941	-0.000510602
1605.57	0.07943	-0.000503422	0.000133531	-0.000508941	-0.000510637
1605.71	0.08056	-0.000503058	0.000148419	-0.000508941	-0.000510678
1605.85	0.0817	-0.000502672	0.000163615	-0.000508941	-0.00051072
1605.99	0.08284	-0.000502261	0.000179125	-0.000508941	-0.000510764
1606.13	0.08399	-0.000501825	0.000194953	-0.000508941	-0.000510808
1606.27	0.08514	-0.000501363	0.000211107	-0.000508941	-0.000510853
1606.41	0.0863	-0.000500872	0.00022759	-0.000508941	-0.0005109
1606.41	0.08632	-0.000500862	0.000227936	-0.000508941	-0.000510901
1606.55	0.08746	-0.000500352	0.00024441	-0.000508941	-0.000510947
1606.69	0.08862	-0.0004998	0.000261572	-0.000508941	-0.000510995
1606.83	0.08979	-0.000499214	0.000279081	-0.000508941	-0.000511045
1606.97	0.09097	-0.000498594	0.000296944	-0.000508941	-0.000511095
1607.11	0.09214	-0.000497936	0.000315167	-0.000508941	-0.000511147
1607.25	0.09332	-0.000497239	0.000333755	-0.000508941	-0.0005112
1607.38	0.0944	-0.000496569	0.000350997	-0.000508941	-0.000511249
1607.39	0.09451	-0.000496501	0.000352716	-0.000508941	-0.000511254
1607.53	0.09569	-0.000495719	0.000372054	-0.000508941	-0.000511309
1607.67	0.09688	-0.000494891	0.000391778	-0.000508941	-0.000511366
1607.81	0.09807	-0.000494014	0.000411892	-0.000508941	-0.000511424
1607.95	0.09927	-0.000493087	0.000432404	-0.000508941	-0.000511483
1608.09	0.10046	-0.000492105	0.00045332	-0.000508941	-0.000511543
1608.23	0.10166	-0.000491067	0.000474647	-0.000508941	-0.000511605
1608.34	0.10261	-0.000490194	0.000492	-0.000508941	-0.000511655
1608.37	0.10285	-0.000489969	0.000496392	-0.000508941	-0.000511668
1609.31	0.11086	-0.000480832	0.000653111	-0.000508941	-0.000512127
1609.49	0.11243	-0.000478618	0.000686213	-0.000508941	-0.000512225
1609.63	0.11362	-0.000476819	0.000712032	-0.000508941	-0.000512301
1609.77	0.11481	-0.000474922	0.00073834	-0.000508941	-0.000512379
1609.91	0.116	-0.000472921	0.000765145	-0.000508941	-0.000512459
1610.05	0.11718	-0.00047081	0.000792455	-0.000508941	-0.000512541
1610.19	0.11836	-0.000468585	0.000820277	-0.000508941	-0.000512625
1610.27	0.11905	-0.000467241	0.000836627	-0.000508941	-0.000512674
1610.33	0.11954	-0.000466239	0.000848619	-0.000508941	-0.00051271
1610.47	0.12072	-0.000463767	0.00087749	-0.000508941	-0.000512797
1610.61	0.12189	-0.000461162	0.000906897	-0.000508941	-0.000512886
1610.75	0.12305	-0.000458419	0.000936848	-0.000508941	-0.000512977
1610.89	0.12421	-0.00045553	0.000967353	-0.000508941	-0.000513069
1611.03	0.12537	-0.000452489	0.000998418	-0.000508941	-0.000513164
1611.17	0.12652	-0.000449287	0.00103	-0.000508941	-0.000513261
1611.23	0.12706	-0.00044773	0.00105	-0.000508941	-0.000513307
1611.31	0.12767	-0.000445918	0.00106	-0.000508941	-0.00051336
1611.45	0.12881	-0.000442374	0.0011	-0.000508941	-0.000513461
1611.59	0.12994	-0.000438646	0.00113	-0.000508941	-0.000513564
1611.73	0.13107	-0.000434726	0.00116	-0.000508941	-0.000513669
1611.87	0.13219	-0.000430604	0.0012	-0.000508941	-0.000513776
1612.01	0.1333	-0.000426272	0.00123	-0.000508941	-0.000513886
1612.15	0.1344	-0.00042172	0.00127	-0.000508941	-0.000513998
1612.2	0.1348	-0.000420032	0.00128	-0.000508941	-0.000514039
1612.29	0.1355	-0.000416938	0.0013	-0.000508941	-0.000514112
1612.43	0.13658	-0.000411916	0.00134	-0.000508941	-0.000514229
1612.57	0.13766	-0.000406641	0.00138	-0.000508941	-0.000514348
1612.71	0.13873	-0.000401105	0.00142	-0.000508941	-0.00051447
1612.85	0.13979	-0.000395294	0.00146	-0.000508941	-0.000514594
1612.99	0.14084	-0.000389196	0.0015	-0.000508941	-0.000514721
1613.13	0.14188	-0.0003828	0.00154	-0.000508941	-0.00051485
1613.16	0.14214	-0.000381165	0.00155	-0.000508941	-0.000514883
1613.27	0.14291	-0.000376091	0.00158	-0.000508941	-0.000514982
1613.41	0.14393	-0.000369057	0.00162	-0.000508941	-0.000515117
1613.55	0.14493	-0.000361684	0.00166	-0.000508941	-0.000515254
1613.69	0.14593	-0.000353956	0.00171	-0.000508941	-0.000515395
1613.83	0.14691	-0.000345859	0.00175	-0.000508941	-0.000515538
1613.97	0.14788	-0.000337377	0.0018	-0.000508941	-0.000515684
1614.11	0.14884	-0.000328494	0.00184	-0.000508941	-0.000515833
1614.13	0.14897	-0.00032724	0.00185	-0.000508941	-0.000515854
1614.25	0.14979	-0.000319194	0.00189	-0.000508941	-0.000515985
1614.39	0.15072	-0.000309459	0.00194	-0.000508941	-0.000516141
1614.53	0.15164	-0.000299271	0.00198	-0.000508941	-0.000516299
1614.67	0.15254	-0.000288612	0.00203	-0.000508941	-0.000516461
1614.81	0.15343	-0.000277462	0.00208	-0.000508941	-0.000516625
1614.95	0.15431	-0.000265803	0.00213	-0.000508941	-0.000516794
1615.09	0.15517	-0.000253613	0.00218	-0.000508941	-0.000516965
1615.09	0.15519	-0.000253269	0.00218	-0.000508941	-0.00051697
1615.23	0.15602	-0.000240872	0.00224	-0.000508941	-0.00051714
1615.37	0.15685	-0.000227558	0.00229	-0.000508941	-0.000517319
1615.51	0.15766	-0.000213649	0.00234	-0.000508941	-0.000517501
1615.65	0.15846	-0.00019912	0.0024	-0.000508941	-0.000517686
1615.79	0.15924	-0.00018395	0.00245	-0.000508941	-0.000517876
1615.93	0.16001	-0.000168113	0.00251	-0.000508941	-0.000518069
1616.06	0.1607	-0.000152981	0.00256	-0.000508941	-0.00051825
1616.07	0.16076	-0.000151584	0.00257	-0.000508941	-0.000518266
1616.21	0.16149	-0.000134336	0.00263	-0.000508941	-0.000518467
1616.35	0.16221	-0.000116344	0.00268	-0.000508941	-0.000518672
1616.49	0.16291	-9.75792e-05	0.00274	-0.000508941	-0.000518881
1616.63	0.16359	-7.80137e-05	0.00281	-0.000508941	-0.000519094
1616.77	0.16425	-5.76181e-05	0.00287	-0.000508941	-0.000519311
1616.91	0.16489	-3.63627e-05	0.00293	-0.000508941	-0.000519532
1617.02	0.1654	-1.85731e-05	0.00298	-0.000508941	-0.000519714
1617.05	0.16552	-1.42164e-05	0.003	-0.000508941	-0.000519758
1617.19	0.16612	8.85218e-06	0.00306	-0.000508941	-0.000519988
1617.33	0.16671	3.28757e-05	0.00313	-0.000508941	-0.000520223
1617.47	0.16728	5.78874e-05	0.00319	-0.000508941	-0.000520462
1617.61	0.16782	8.39215e-05	0.00326	-0.000508941	-0.000520706
1617.75	0.16835	0.000111013	0.00333	-0.000508941	-0.000520955
1617.89	0.16886	0.000139198	0.0034	-0.000508941	-0.000521208
1617.98	0.1692	0.000159498	0.00345	-0.000508941	-0.000521387
1618.03	0.16935	0.000168514	0.00347	-0.000508941	-0.000521466
1618.17	0.16982	0.000198997	0.00354	-0.000508941	-0.00052173
1618.31	0.17027	0.000230688	0.00362	-0.000508941	-0.000521998
1618.45	0.1707	0.000263624	0.00369	-0.000508941	-0.000522271
1618.59	0.1711	0.000297848	0.00377	-0.000508941	-0.00052255
1618.73	0.17149	0.0003334	0.00385	-0.000508941	-0.000522834
1618.87	0.17185	0.000370322	0.00392	-0.000508941	-0.000523123
1618.95	0.17206	0.000392614	0.00397	-0.000508941	-0.000523295
1619.01	0.1722	0.000408659	0.004	-0.000508941	-0.000523418
1619.15	0.17252	0.000448453	0.00408	-0.000508941	-0.000523718
1619.29	0.17282	0.00048975	0.00416	-0.000508941	-0.000524024
1619.43	0.1731	0.000532597	0.00425	-0.000508941	-0.000524336
1619.57	0.17336	0.00057704	0.00433	-0.000508941	-0.000524654
1619.71	0.17359	0.000623126	0.00442	-0.000508941	-0.000524977
1619.85	0.17381	0.000670906	0.0045	-0.000508941	-0.000525307
1619.91	0.1739	0.000694231	0.00454	-0.000508941	-0.000525466
1619.99	0.174	0.000720428	0.00459	-0.000508941	-0.000525643
1620.13	0.17417	0.000771743	0.00468	-0.000508941	-0.000525985
1620.27	0.17432	0.000824903	0.00477	-0.000508941	-0.000526333
1620.41	0.17445	0.000879959	0.00486	-0.000508941	-0.000526688
1620.55	0.17455	0.000936966	0.00495	-0.000508941	-0.00052705
1620.69	0.17463	0.000995977	0.00505	-0.000508941	-0.000527418
1620.83	0.17469	0.00106	0.00514	-0.000508941	-0.000527793
1620.88	0.17471	0.00108	0.00518	-0.000508941	-0.000527932
1620.97	0.17473	0.00112	0.00524	-0.000508941	-0.000528175
1621.11	0.17475	0.00119	0.00534	-0.000508941	-0.000528563
1621.25	0.17474	0.00125	0.00543	-0.000508941	-0.000528959
1621.39	0.17471	0.00132	0.00554	-0.000508941	-0.000529363
1621.53	0.17466	0.0014	0.00564	-0.000508941	-0.000529773
1621.67	0.17458	0.00147	0.00574	-0.000508941	-0.000530191
1621.81	0.17449	0.00155	0.00585	-0.000508941	-0.000530617
1621.84	0.17446	0.00157	0.00587	-0.000508941	-0.000530726
1621.94	0.17437	0.00163	0.00595	-0.000508941	-0.00053105
1622.08	0.17423	0.00171	0.00606	-0.000508941	-0.000531491
1622.22	0.17407	0.00179	0.00617	-0.000508941	-0.00053194
1622.36	0.17388	0.00188	0.00628	-0.000508941	-0.000532397
1622.5	0.17368	0.00197	0.00639	-0.000508941	-0.000532863
1622.64	0.17345	0.00206	0.0065	-0.000508941	-0.000533336
1622.78	0.1732	0.00216	0.00662	-0.000508941	-0.000533818
1622.8	0.17316	0.00218	0.00663	-0.000508941	-0.000533889
1622.92	0.17293	0.00226	0.00673	-0.000508941	-0.000534309
1623.06	0.17264	0.00236	0.00685	-0.000508941	-0.000534808
1623.2	0.17232	0.00247	0.00697	-0.000508941	-0.000535317
1623.34	0.17199	0.00258	0.00709	-0.000508941	-0.000535834
1623.48	0.17163	0.00269	0.00721	-0.000508941	-0.00053636
1623.62	0.17125	0.0028	0.00734	-0.000508941	-0.000536896
1623.76	0.17085	0.00292	0.00746	-0.000508941	-0.000537441
1623.77	0.17084	0.00292	0.00747	-0.000508941	-0.00053746
1623.9	0.17043	0.00304	0.00759	-0.000508941	-0.000537996
1624.04	0.16999	0.00317	0.00772	-0.000508941	-0.00053856
1624.18	0.16953	0.0033	0.00785	-0.000508941	-0.000539134
1624.32	0.16905	0.00343	0.00798	-0.000508941	-0.000539718
1624.46	0.16855	0.00356	0.00811	-0.000508941	-0.000540312
1624.6	0.16803	0.0037	0.00825	-0.000508941	-0.000540917
1624.73	0.16753	0.00384	0.00837	-0.000508941	-0.000541484
1624.74	0.16749	0.00385	0.00838	-0.000508941	-0.000541532
1624.88	0.16693	0.004	0.00852	-0.000508941	-0.000542157
1625.02	0.16635	0.00415	0.00866	-0.000508941	-0.000542793
1625.16	0.16575	0.0043	0.0088	-0.000508941	-0.000543441
1625.3	0.16513	0.00446	0.00894	-0.000508941	-0.000544099
1625.44	0.1645	0.00463	0.00909	-0.000508941	-0.000544768
1625.58	0.16384	0.00479	0.00923	-0.000508941	-0.000545449
1625.7	0.16329	0.00493	0.00935	-0.000508941	-0.000546011
1625.72	0.16317	0.00497	0.00938	-0.000508941	-0.000546142
1625.86	0.16248	0.00514	0.00953	-0.000508941	-0.000546846
1626	0.16177	0.00532	0.00968	-0.000508941	-0.000547562
1626.14	0.16104	0.00551	0.00984	-0.000508941	-0.00054829
1626.28	0.1603	0.0057	0.00999	-0.000508941	-0.00054903
1626.42	0.15954	0.00589	0.01015	-0.000508941	-0.000549783
1626.56	0.15876	0.00609	0.01031	-0.000508941	-0.000550548
1626.66	0.15821	0.00624	0.01042	-0.000508941	-0.000551094
1626.7	0.15797	0.0063	0.01047	-0.000508941	-0.000551326
1626.84	0.15716	0.00651	0.01063	-0.000508941	-0.000552117
1626.98	0.15634	0.00672	0.01079	-0.000508941	-0.000552922
1627.12	0.1555	0.00694	0.01096	-0.000508941	-0.000553739
1627.26	0.15464	0.00716	0.01112	-0.000508941	-0.00055457
1627.4	0.15377	0.00739	0.01129	-0.000508941	-0.000555415
1627.54	0.15288	0.00762	0.01146	-0.000508941	-0.000556273
1627.63	0.15235	0.00776	0.01156	-0.000508941	-0.000556789
1627.68	0.15198	0.00786	0.01163	-0.000508941	-0.000557146
1627.82	0.15107	0.0081	0.01181	-0.000508941	-0.000558033
1627.96	0.15014	0.00835	0.01198	-0.000508941	-0.000558934
1628.1	0.1492	0.00861	0.01216	-0.000508941	-0.00055985
1628.24	0.14825	0.00886	0.01234	-0.000508941	-0.000560781
1628.38	0.14728	0.00913	0.01252	-0.000508941	-0.000561727
1628.52	0.14631	0.0094	0.01271	-0.000508941	-0.000562688
1628.59	0.14583	0.00953	0.0128	-0.000508941	-0.000563157
1628.66	0.14532	0.00967	0.01289	-0.000508941	-0.000563665
1628.8	0.14431	0.00995	0.01308	-0.000508941	-0.000564657
1628.94	0.1433	0.01023	0.01327	-0.000508941	-0.000565665
1629.08	0.14227	0.01052	0.01346	-0.000508941	-0.000566689
1629.22	0.14124	0.01082	0.01365	-0.000508941	-0.00056773
1629.36	0.14019	0.01112	0.01385	-0.000508941	-0.000568787
1629.5	0.13914	0.01143	0.01404	-0.000508941	-0.000569861
1629.55	0.13874	0.01154	0.01412	-0.000508941	-0.000570265
1629.64	0.13807	0.01174	0.01424	-0.000508941	-0.000570952
1629.78	0.137	0.01205	0.01444	-0.000508941	-0.00057206
1629.92	0.13591	0.01237	0.01464	-0.000508941	-0.000573185
1630.06	0.13482	0.0127	0.01485	-0.000508941	-0.000574328
1630.52	0.1312	0.01381	0.01552	-0.000508941	-0.000578182
1631.04	0.12696	0.01514	0.01633	-0.000508941	-0.000582843
1631.18	0.12581	0.01551	0.01654	-0.000508941	-0.000584135
1631.32	0.12466	0.01588	0.01677	-0.000508941	-0.000585448
1631.46	0.1235	0.01626	0.01699	-0.000508941	-0.00058678
1631.48	0.12332	0.01632	0.01702	-0.000508941	-0.000586983
1631.6	0.12233	0.01664	0.01721	-0.000508941	-0.000588132
1631.74	0.12116	0.01703	0.01744	-0.000508941	-0.000589505
1631.88	0.11999	0.01742	0.01767	-0.000508941	-0.000590899
1632.02	0.11881	0.01782	0.0179	-0.000508941	-0.000592314
1632.16	0.11763	0.01822	0.01813	-0.000508941	-0.00059375
1632.3	0.11645	0.01863	0.01837	-0.000508941	-0.000595208
1632.44	0.11526	0.01904	0.0186	-0.000508941	-0.000596687
1632.45	0.11521	0.01906	0.01861	-0.000508941	-0.000596749
1632.58	0.11407	0.01946	0.01884	-0.000508941	-0.000598189
1632.72	0.11288	0.01988	0.01908	-0.000508941	-0.000599712
1632.86	0.11169	0.0203	0.01932	-0.000508941	-0.000601259
1633	0.11049	0.02073	0.01956	-0.000508941	-0.000602828
1633.14	0.1093	0.02116	0.01981	-0.000508941	-0.00060442
1633.28	0.1081	0.0216	0.02006	-0.000508941	-0.000606036
1633.41	0.10699	0.02201	0.02029	-0.000508941	-0.000607561
1633.42	0.1069	0.02204	0.02031	-0.000508941	-0.000607676
1633.56	0.10571	0.02248	0.02056	-0.000508941	-0.000609339
1633.7	0.10451	0.02293	0.02081	-0.000508941	-0.000611026
1633.84	0.10331	0.02338	0.02107	-0.000508941	-0.000612739
1633.98	0.10211	0.02384	0.02132	-0.000508941	-0.000614475
1634.12	0.10092	0.02429	0.02158	-0.000508941	-0.000616237
1634.26	0.09972	0.02475	0.02184	-0.000508941	-0.000618025
1634.38	0.09874	0.02513	0.02206	-0.000508941	-0.00061951
1634.4	0.09853	0.02522	0.0221	-0.000508941	-0.000619838
1634.54	0.09734	0.02568	0.02237	-0.000508941	-0.000621677
1634.68	0.09615	0.02615	0.02263	-0.000508941	-0.000623542
1634.82	0.09496	0.02662	0.0229	-0.000508941	-0.000625433
1634.96	0.09378	0.02709	0.02317	-0.000508941	-0.000627352
1635.1	0.0926	0.02757	0.02344	-0.000508941	-0.000629297
1635.24	0.09142	0.02804	0.02372	-0.000508941	-0.00063127
1635.34	0.09058	0.02838	0.02391	-0.000508941	-0.000632689
1635.38	0.09024	0.02852	0.02399	-0.000508941	-0.000633271
1635.52	0.08907	0.029	0.02427	-0.000508941	-0.0006353
1635.66	0.0879	0.02948	0.02454	-0.000508941	-0.000637357
1635.8	0.08674	0.02996	0.02482	-0.000508941	-0.000639443
1635.94	0.08558	0.03044	0.02511	-0.000508941	-0.000641558
1636.08	0.08443	0.03093	0.02539	-0.000508941	-0.000643701
1636.22	0.08328	0.03141	0.02568	-0.000508941	-0.000645875
1636.3	0.08259	0.0317	0.02585	-0.000508941	-0.000647193
1636.36	0.08213	0.03189	0.02596	-0.000508941	-0.000648078
1636.5	0.08099	0.03238	0.02625	-0.000508941	-0.000650312
1636.64	0.07986	0.03286	0.02654	-0.000508941	-0.000652576
1636.78	0.07873	0.03334	0.02683	-0.000508941	-0.000654871
1636.92	0.07761	0.03383	0.02713	-0.000508941	-0.000657197
1637.06	0.07649	0.03431	0.02742	-0.000508941	-0.000659555
1637.2	0.07538	0.03479	0.02772	-0.000508941	-0.000661944
1637.27	0.07484	0.03502	0.02786	-0.000508941	-0.000663125
1637.34	0.07428	0.03527	0.02802	-0.000508941	-0.000664365
1637.48	0.07318	0.03574	0.02832	-0.000508941	-0.000666819
1637.62	0.07209	0.03622	0.02862	-0.000508941	-0.000669306
1637.76	0.07101	0.03669	0.02892	-0.000508941	-0.000671826
1637.9	0.06994	0.03716	0.02922	-0.000508941	-0.000674379
1638.04	0.06887	0.03763	0.02953	-0.000508941	-0.000676966
1638.18	0.06781	0.0381	0.02984	-0.000508941	-0.000679588
1638.23	0.06741	0.03827	0.02996	-0.000508941	-0.000680591
1638.32	0.06675	0.03856	0.03015	-0.000508941	-0.000682243
1638.46	0.06571	0.03902	0.03046	-0.000508941	-0.000684934
1638.6	0.06467	0.03948	0.03077	-0.000508941	-0.000687659
1638.74	0.06364	0.03993	0.03108	-0.000508941	-0.00069042
1638.88	0.06262	0.04038	0.0314	-0.000508941	-0.000693217
1639.02	0.06161	0.04082	0.03171	-0.000508941	-0.00069605
1639.16	0.06061	0.04126	0.03203	-0.000508941	-0.000698919
1639.2	0.06034	0.04138	0.03212	-0.000508941	-0.000699697
1639.3	0.05961	0.04169	0.03235	-0.000508941	-0.000701825
1639.44	0.05862	0.04212	0.03267	-0.000508941	-0.000704769
1639.58	0.05765	0.04255	0.03299	-0.000508941	-0.00070775
1639.72	0.05668	0.04297	0.03331	-0.000508941	-0.000710769
1639.86	0.05572	0.04338	0.03364	-0.000508941	-0.000713826
1640	0.05477	0.04379	0.03396	-0.000508941	-0.000716921
1640.14	0.05382	0.04419	0.03429	-0.000508941	-0.000720056
1640.16	0.05368	0.04425	0.03434	-0.000508941	-0.000720555
1640.28	0.05289	0.04458	0.03461	-0.000508941	-0.00072323
1640.42	0.05197	0.04497	0.03494	-0.000508941	-0.000726443
1640.56	0.05106	0.04535	0.03527	-0.000508941	-0.000729697
1640.7	0.05015	0.04573	0.0356	-0.000508941	-0.00073299
1640.84	0.04926	0.04609	0.03593	-0.000508941	-0.000736325
1640.98	0.04837	0.04645	0.03627	-0.000508941	-0.0007397
1641.12	0.0475	0.0468	0.0366	-0.000508941	-0.000743117
1641.13	0.04745	0.04682	0.03662	-0.000508941	-0.000743283
1641.26	0.04663	0.04715	0.03694	-0.000508941	-0.000746576
1641.4	0.04577	0.04748	0.03727	-0.000508941	-0.000750077
1641.54	0.04493	0.04781	0.03761	-0.000508941	-0.00075362
1641.68	0.04409	0.04813	0.03794	-0.000508941	-0.000757206
1641.82	0.04327	0.04844	0.03828	-0.000508941	-0.000760835
1641.96	0.04245	0.04874	0.03862	-0.000508941	-0.000764508
1642.09	0.04169	0.04901	0.03894	-0.000508941	-0.000767992
1642.1	0.04164	0.04903	0.03896	-0.000508941	-0.000768225
1642.24	0.04084	0.04931	0.0393	-0.000508941	-0.000771986
1643.05	0.0364	0.05076	0.0413	-0.000508941	-0.000794801
1643.92	0.03206	0.0519	0.04344	-0.000508941	-0.000820702
1644.02	0.03157	0.05201	0.04369	-0.000508941	-0.000823832
1644.06	0.03139	0.05205	0.04378	-0.000508941	-0.000825072
1644.2	0.03073	0.05218	0.04413	-0.000508941	-0.00082949
1644.34	0.03008	0.0523	0.04448	-0.000508941	-0.000833959
1644.48	0.02944	0.05241	0.04483	-0.000508941	-0.000838477
1644.62	0.02881	0.05251	0.04518	-0.000508941	-0.000843046
1644.76	0.02819	0.0526	0.04553	-0.000508941	-0.000847665
1644.9	0.02758	0.05268	0.04588	-0.000508941	-0.000852336
1644.98	0.02721	0.05272	0.04609	-0.000508941	-0.000855195
1645.04	0.02698	0.05274	0.04622	-0.000508941	-0.000857058
1645.18	0.02639	0.0528	0.04657	-0.000508941	-0.000861832
1645.32	0.02581	0.05284	0.04692	-0.000508941	-0.000866658
1645.46	0.02523	0.05287	0.04727	-0.000508941	-0.000871537
1645.6	0.02467	0.05288	0.04762	-0.000508941	-0.000876468
1645.74	0.02411	0.05289	0.04797	-0.000508941	-0.000881453
1645.88	0.02357	0.05288	0.04832	-0.000508941	-0.000886491
1645.95	0.0233	0.05287	0.04849	-0.000508941	-0.000889011
1646.02	0.02303	0.05286	0.04867	-0.000508941	-0.000891583
1646.16	0.02251	0.05283	0.04901	-0.000508941	-0.00089673
1646.3	0.02199	0.05279	0.04936	-0.000508941	-0.000901931
1646.44	0.02148	0.05274	0.04971	-0.000508941	-0.000907187
1646.58	0.02098	0.05267	0.05006	-0.000508941	-0.000912498
1646.72	0.02049	0.05259	0.0504	-0.000508941	-0.000917865
1646.86	0.02	0.0525	0.05075	-0.000508941	-0.000923288
1646.91	0.01982	0.05246	0.05088	-0.000508941	-0.000925398
1647	0.01953	0.0524	0.0511	-0.000508941	-0.000928767
1647.14	0.01906	0.05229	0.05144	-0.000508941	-0.000934303
1647.28	0.01861	0.05216	0.05179	-0.000508941	-0.000939895
1647.42	0.01816	0.05203	0.05213	-0.000508941	-0.000945546
1647.56	0.01772	0.05188	0.05248	-0.000508941	-0.000951253
1647.7	0.01728	0.05172	0.05282	-0.000508941	-0.000957019
1647.84	0.01686	0.05155	0.05316	-0.000508941	-0.000962843
1647.88	0.01674	0.05151	0.05325	-0.000508941	-0.000964459
1647.98	0.01644	0.05137	0.0535	-0.000508941	-0.000968725
1648.12	0.01603	0.05118	0.05384	-0.000508941	-0.000974667
1648.26	0.01563	0.05098	0.05418	-0.000508941	-0.000980668
1648.4	0.01524	0.05077	0.05452	-0.000508941	-0.000986728
1648.54	0.01485	0.05055	0.05486	-0.000508941	-0.000992848
1648.68	0.01447	0.05031	0.0552	-0.000508941	-0.000999028
1648.82	0.0141	0.05007	0.05553	-0.000508941	-0.00101
1648.84	0.01404	0.05003	0.05559	-0.000508941	-0.00101
1648.96	0.01374	0.04982	0.05587	-0.000508941	-0.00101
1649.1	0.01338	0.04955	0.0562	-0.000508941	-0.00102
1649.24	0.01303	0.04928	0.05653	-0.000508941	-0.00102
1649.38	0.01269	0.049	0.05687	-0.000508941	-0.00103
1649.52	0.01236	0.0487	0.0572	-0.000508941	-0.00104
1649.66	0.01203	0.0484	0.05752	-0.000508941	-0.00104
1649.8	0.01171	0.04809	0.05785	-0.000508941	-0.00105
1649.8	0.01169	0.04807	0.05787	-0.000508941	-0.00105
1649.94	0.01139	0.04777	0.05818	-0.000508941	-0.00106
1650.08	0.01109	0.04744	0.0585	-0.000508941	-0.00106
1650.22	0.01078	0.04711	0.05883	-0.000508941	-0.00107
1650.36	0.01049	0.04676	0.05915	-0.000508941	-0.00108
1650.5	0.0102	0.04641	0.05947	-0.000508941	-0.00108
1650.64	0.00992	0.04605	0.05979	-0.000508941	-0.00109
1650.77	0.00966	0.0457	0.06009	-0.000508941	-0.0011
1650.78	0.00964	0.04568	0.0601	-0.000508941	-0.0011
1650.92	0.00937	0.04531	0.06042	-0.000508941	-0.00111
1651.06	0.00911	0.04493	0.06073	-0.000508941	-0.00111
1651.2	0.00885	0.04454	0.06105	-0.000508941	-0.00112
1651.34	0.0086	0.04414	0.06136	-0.000508941	-0.00113
1651.48	0.00835	0.04374	0.06166	-0.000508941	-0.00114
1651.62	0.00811	0.04333	0.06197	-0.000508941	-0.00114
1651.73	0.00791	0.04299	0.06223	-0.000508941	-0.00115
1651.76	0.00787	0.04292	0.06228	-0.000508941	-0.00115
1651.9	0.00764	0.0425	0.06258	-0.000508941	-0.00116
1652.04	0.00742	0.04207	0.06288	-0.000508941	-0.00117
1652.17	0.0072	0.04164	0.06318	-0.00050894	-0.00117
1652.31	0.00699	0.04121	0.06347	-0.00050894	-0.00118
1652.45	0.00678	0.04077	0.06377	-0.00050894	-0.00119
1652.59	0.00657	0.04032	0.06406	-0.00050894	-0.0012
1652.7	0.00643	0.04	0.06427	-0.00050894	-0.0012
1652.73	0.00637	0.03988	0.06435	-0.00050894	-0.00121
1652.87	0.00618	0.03942	0.06464	-0.00050894	-0.00121
1653.01	0.00599	0.03897	0.06492	-0.00050894	-0.00122
1653.15	0.0058	0.03851	0.06521	-0.000508939	-0.00123
1653.29	0.00562	0.03804	0.06549	-0.000508939	-0.00124
1653.66	0.00517	0.03682	0.06621	-0.000508938	-0.00126
1654.62	0.00411	0.03353	0.06802	-0.000508935	-0.00132
1655.59	0.00323	0.0302	0.06971	-0.000508929	-0.00138
1655.95	0.00293	0.02894	0.07031	-0.000508926	-0.00141
1656.09	0.00282	0.02847	0.07053	-0.000508924	-0.00142
1656.23	0.00272	0.02799	0.07075	-0.000508922	-0.00143
1656.37	0.00262	0.02751	0.07097	-0.00050892	-0.00144
1656.51	0.00252	0.02704	0.07118	-0.000508918	-0.00145
1656.55	0.00249	0.0269	0.07124	-0.000508917	-0.00145
1656.65	0.00242	0.02657	0.07139	-0.000508915	-0.00146
1656.79	0.00233	0.0261	0.0716	-0.000508913	-0.00147
1656.93	0.00224	0.02563	0.07181	-0.00050891	-0.00148
1657.07	0.00215	0.02516	0.07201	-0.000508907	-0.00149
1657.21	0.00207	0.0247	0.07221	-0.000508903	-0.0015
1657.35	0.00198	0.02424	0.0724	-0.000508899	-0.00151
1657.49	0.0019	0.02378	0.07259	-0.000508895	-0.00152
1657.52	0.00189	0.02371	0.07262	-0.000508894	-0.00152
1657.63	0.00182	0.02333	0.07278	-0.00050889	-0.00153
1657.77	0.00175	0.02288	0.07296	-0.000508885	-0.00154
1657.91	0.00167	0.02243	0.07314	-0.000508879	-0.00155
1658.05	0.0016	0.02199	0.07332	-0.000508873	-0.00156
1658.19	0.00153	0.02155	0.07349	-0.000508867	-0.00157
1658.33	0.00147	0.02111	0.07366	-0.000508859	-0.00158
1658.47	0.0014	0.02068	0.07383	-0.000508851	-0.0016
1658.48	0.0014	0.02065	0.07384	-0.000508851	-0.0016
1658.61	0.00134	0.02025	0.07399	-0.000508842	-0.00161
1658.75	0.00127	0.01983	0.07415	-0.000508833	-0.00162
1658.89	0.00121	0.01941	0.0743	-0.000508822	-0.00163
1659.03	0.00116	0.01899	0.07445	-0.000508811	-0.00164
1659.17	0.0011	0.01858	0.0746	-0.000508798	-0.00165
1659.31	0.00104	0.01818	0.07474	-0.000508784	-0.00166
1659.45	0.000994352	0.01779	0.07487	-0.00050877	-0.00167
1659.45	0.000991825	0.01777	0.07488	-0.000508769	-0.00167
1659.59	0.000940447	0.01738	0.07501	-0.000508753	-0.00168
1659.73	0.00089065	0.01698	0.07514	-0.000508735	-0.0017
1659.87	0.000842393	0.0166	0.07527	-0.000508715	-0.00171
1660.01	0.000795633	0.01621	0.0754	-0.000508694	-0.00172
1660.15	0.000750332	0.01584	0.07551	-0.000508671	-0.00173
1660.29	0.00070645	0.01546	0.07563	-0.000508646	-0.00174
1660.41	0.000670613	0.01515	0.07572	-0.000508623	-0.00175
1660.43	0.000663947	0.01509	0.07574	-0.000508618	-0.00176
1660.57	0.000622788	0.01473	0.07585	-0.000508588	-0.00177
1660.71	0.000582934	0.01437	0.07595	-0.000508556	-0.00178
1660.85	0.000544349	0.01402	0.07605	-0.00050852	-0.00179
1660.99	0.000506999	0.01367	0.07615	-0.000508482	-0.0018
1661.13	0.00047085	0.01333	0.07624	-0.00050844	-0.00182
1661.27	0.000435866	0.013	0.07632	-0.000508395	-0.00183
1661.37	0.000411006	0.01275	0.07638	-0.000508359	-0.00184
1661.41	0.000402016	0.01266	0.07641	-0.000508345	-0.00184
1661.55	0.000369267	0.01234	0.07649	-0.000508292	-0.00185
1661.69	0.000337588	0.01202	0.07656	-0.000508234	-0.00186
1661.83	0.000306948	0.0117	0.07663	-0.000508171	-0.00188
1661.97	0.000277317	0.01139	0.0767	-0.000508102	-0.00189
1662.11	0.000248666	0.01108	0.07676	-0.000508028	-0.0019
1662.25	0.000220967	0.01078	0.07682	-0.000507948	-0.00192
1662.34	0.000204243	0.0106	0.07685	-0.000507895	-0.00192
1662.39	0.000194191	0.01049	0.07687	-0.000507861	-0.00193
1662.53	0.000168311	0.0102	0.07692	-0.000507767	-0.00194
1662.67	0.000143301	0.00992	0.07696	-0.000507665	-0.00195
1662.81	0.000119134	0.00964	0.07701	-0.000507554	-0.00197
1662.95	9.57866e-05	0.00936	0.07704	-0.000507435	-0.00198
1663.09	7.32329e-05	0.0091	0.07707	-0.000507306	-0.00199
1663.23	5.14491e-05	0.00883	0.0771	-0.000507166	-0.00201
1663.3	4.06281e-05	0.0087	0.07712	-0.000507091	-0.00201
1663.37	3.0412e-05	0.00858	0.07713	-0.000507015	-0.00202
1663.51	1.00986e-05	0.00832	0.07715	-0.000506853	-0.00203
1663.65	-9.51308e-06	0.00808	0.07716	-0.000506677	-0.00205
1663.79	-2.84448e-05	0.00783	0.07717	-0.000506487	-0.00206
1663.93	-4.67176e-05	0.0076	0.07718	-0.000506282	-0.00207
1664.07	-6.43519e-05	0.00736	0.07718	-0.000506062	-0.00209
1664.21	-8.13678e-05	0.00714	0.07718	-0.000505824	-0.0021
1664.27	-8.80077e-05	0.00705	0.07718	-0.000505723	-0.00211
1664.35	-9.77846e-05	0.00691	0.07718	-0.000505567	-0.00211
1664.49	-0.000113621	0.00669	0.07717	-0.000505291	-0.00213
1664.63	-0.000128896	0.00648	0.07715	-0.000504993	-0.00214
1665.23	-0.000188463	0.00562	0.07704	-0.000503437	-0.0022
1666.2	-0.000266411	0.00442	0.0767	-0.000499682	-0.0023
1667.16	-0.000326508	0.0034	0.07616	-0.000493621	-0.0024
1668.12	-0.000372535	0.00257	0.07543	-0.000484008	-0.0025
1669.09	-0.000407562	0.00188	0.07451	-0.000469031	-0.0026
1670.05	-0.00043405	0.00133	0.07341	-0.000446104	-0.00271
1670.65	-0.00044703	0.00105	0.07264	-0.000426421	-0.00278
1670.79	-0.000449754	0.000989	0.07245	-0.000421054	-0.00279
1670.93	-0.000452365	0.000930225	0.07226	-0.00041537	-0.00281
1671.02	-0.000453948	0.000894367	0.07213	-0.000411634	-0.00282
1671.07	-0.000454868	0.000873448	0.07206	-0.000409353	-0.00282
1671.21	-0.000457267	0.000818615	0.07186	-0.000402986	-0.00284
1671.35	-0.000459565	0.000765673	0.07166	-0.000396252	-0.00285
1671.49	-0.000461767	0.000714569	0.07145	-0.000389131	-0.00287
1671.63	-0.000463877	0.000665253	0.07124	-0.000381605	-0.00288
1671.77	-0.000465898	0.000617673	0.07103	-0.000373653	-0.0029
1671.91	-0.000467834	0.00057178	0.07081	-0.000365255	-0.00292
1671.98	-0.000468802	0.000548703	0.0707	-0.000360731	-0.00292
1672.05	-0.000469687	0.000527526	0.07059	-0.000356388	-0.00293
1672.19	-0.000471462	0.000484862	0.07037	-0.000347031	-0.00295
1672.33	-0.000473161	0.000443742	0.07014	-0.00033716	-0.00296
1672.47	-0.000474787	0.00040412	0.06991	-0.000326751	-0.00298
1672.95	-0.000479821	0.000279769	0.0691	-0.000286898	-0.00303
1673.91	-0.000487941	7.3045e-05	0.06737	-0.00018176	-0.00314
1674.87	-0.000493888	-8.40155e-05	0.06551	-3.47571e-05	-0.00325
1675.84	-0.000498216	-0.000201966	0.06353	0.000167034	-0.00336
1676.8	-0.000501345	-0.000289503	0.06145	0.000438837	-0.00346
1677.65	-0.000503354	-0.000346821	0.05956	0.000748138	-0.00355
1677.77	-0.000503594	-0.000353729	0.05928	0.000798108	-0.00357
1677.79	-0.000503634	-0.000354874	0.05924	0.000806754	-0.00357
1677.93	-0.0005039	-0.00036256	0.05891	0.000867623	-0.00358
1678.07	-0.000504154	-0.000369894	0.05859	0.000930805	-0.0036
1678.21	-0.000504395	-0.000376889	0.05827	0.000996363	-0.00361
1678.35	-0.000504625	-0.000383561	0.05794	0.00106	-0.00363
1678.49	-0.000504843	-0.000389922	0.05761	0.00113	-0.00364
1678.63	-0.000505051	-0.000395985	0.05728	0.00121	-0.00366
1678.73	-0.0005052	-0.000400316	0.05704	0.00126	-0.00367
1678.77	-0.000505249	-0.000401763	0.05695	0.00128	-0.00367
1678.91	-0.000505438	-0.000407269	0.05662	0.00136	-0.00369
1679.05	-0.000505617	-0.000412513	0.05629	0.00144	-0.0037
1679.19	-0.000505787	-0.000417507	0.05596	0.00153	-0.00372
1679.33	-0.000505949	-0.000422262	0.05562	0.00161	-0.00373
1679.47	-0.000506103	-0.000426788	0.05529	0.0017	-0.00375
1679.61	-0.00050625	-0.000431095	0.05495	0.0018	-0.00376
1679.69	-0.000506339	-0.000433718	0.05474	0.00186	-0.00377
1679.75	-0.000506389	-0.000435192	0.05461	0.00189	-0.00378
1679.89	-0.000506521	-0.00043909	0.05427	0.00199	-0.00379
1680.03	-0.000506647	-0.000442796	0.05393	0.00209	-0.0038
1680.17	-0.000506767	-0.000446319	0.05359	0.0022	-0.00382
1680.31	-0.00050688	-0.000449668	0.05325	0.00231	-0.00383
1680.45	-0.000506988	-0.000452851	0.05291	0.00242	-0.00385
1680.59	-0.000507091	-0.000455874	0.05257	0.00253	-0.00386
1680.66	-0.000507142	-0.000457397	0.05239	0.00259	-0.00387
1680.73	-0.000507188	-0.000458746	0.05222	0.00265	-0.00388
1680.87	-0.00050728	-0.000461473	0.05188	0.00277	-0.00389
1681.01	-0.000507368	-0.000464061	0.05154	0.0029	-0.0039
1681.15	-0.000507451	-0.000466518	0.05119	0.00303	-0.00392
1681.29	-0.00050753	-0.00046885	0.05084	0.00316	-0.00393
1681.43	-0.000507605	-0.000471061	0.0505	0.0033	-0.00394
1681.57	-0.000507677	-0.000473159	0.05015	0.00344	-0.00396
1681.62	-0.000507705	-0.000473995	0.05001	0.0035	-0.00396
1681.71	-0.000507744	-0.000475148	0.0498	0.00358	-0.00397
1681.85	-0.000507808	-0.000477034	0.04946	0.00373	-0.00398
1681.99	-0.000507869	-0.000478821	0.04911	0.00388	-0.004
1682.13	-0.000507927	-0.000480514	0.04876	0.00404	-0.00401
1682.27	-0.000507981	-0.000482118	0.04841	0.0042	-0.00402
1682.4	-0.000508033	-0.000483638	0.04806	0.00436	-0.00404
1682.54	-0.000508083	-0.000485076	0.04771	0.00453	-0.00405
1682.59	-0.000508097	-0.000485497	0.04761	0.00458	-0.00406
1682.68	-0.000508129	-0.000486438	0.04737	0.0047	-0.00406
1682.82	-0.000508173	-0.000487727	0.04702	0.00487	-0.00408
1682.96	-0.000508215	-0.000488946	0.04667	0.00505	-0.00409
1683.1	-0.000508255	-0.0004901	0.04632	0.00523	-0.0041
1683.24	-0.000508292	-0.000491191	0.04597	0.00542	-0.00412
1683.38	-0.000508328	-0.000492222	0.04562	0.00561	-0.00413
1683.52	-0.000508362	-0.000493197	0.04527	0.0058	-0.00414
1683.55	-0.000508368	-0.000493379	0.0452	0.00584	-0.00414
1683.66	-0.000508394	-0.000494119	0.04492	0.006	-0.00415
1683.8	-0.000508424	-0.000494989	0.04457	0.0062	-0.00416
1683.94	-0.000508453	-0.000495812	0.04423	0.00641	-0.00418
1684.08	-0.00050848	-0.000496589	0.04388	0.00662	-0.00419
1684.22	-0.000508505	-0.000497322	0.04353	0.00683	-0.0042
1684.36	-0.00050853	-0.000498014	0.04318	0.00705	-0.00421
1684.5	-0.000508553	-0.000498668	0.04284	0.00727	-0.00422
1684.52	-0.000508554	-0.00049872	0.04281	0.00729	-0.00423
1684.64	-0.000508574	-0.000499284	0.04249	0.0075	-0.00424
1684.78	-0.000508595	-0.000499866	0.04214	0.00773	-0.00425
1684.92	-0.000508614	-0.000500414	0.0418	0.00796	-0.00426
1685.06	-0.000508633	-0.000500931	0.04145	0.00819	-0.00427
1685.2	-0.00050865	-0.000501418	0.04111	0.00843	-0.00428
1685.34	-0.000508667	-0.000501877	0.04076	0.00867	-0.00429
1685.48	-0.000508682	-0.000502299	0.04043	0.00891	-0.0043
1685.48	-0.000508682	-0.00050231	0.04042	0.00892	-0.0043
1685.62	-0.000508697	-0.000502718	0.04008	0.00917	-0.00431
1685.76	-0.000508711	-0.000503102	0.03974	0.00942	-0.00433
1685.9	-0.000508724	-0.000503463	0.03939	0.00967	-0.00434
1686.04	-0.000508736	-0.000503803	0.03905	0.00993	-0.00435
1686.18	-0.000508748	-0.000504123	0.03871	0.01019	-0.00436
1686.32	-0.000508759	-0.000504424	0.03837	0.01046	-0.00437
1686.44	-0.000508768	-0.00050467	0.03808	0.01068	-0.00438
1686.46	-0.00050877	-0.000504708	0.03804	0.01072	-0.00438
1686.6	-0.00050878	-0.000504974	0.0377	0.01099	-0.00439
1686.74	-0.000508789	-0.000505225	0.03736	0.01126	-0.0044
1686.88	-0.000508798	-0.00050546	0.03703	0.01153	-0.00441
1687.02	-0.000508806	-0.000505681	0.03669	0.01181	-0.00442
1687.16	-0.000508814	-0.000505889	0.03636	0.01208	-0.00443
1687.3	-0.000508821	-0.000506084	0.03602	0.01236	-0.00444
1687.41	-0.000508827	-0.000506223	0.03577	0.01257	-0.00444
1687.44	-0.000508828	-0.000506268	0.03569	0.01264	-0.00445
1687.58	-0.000508835	-0.00050644	0.03536	0.01292	-0.00446
1687.72	-0.000508841	-0.000506602	0.03503	0.01321	-0.00446
1687.86	-0.000508847	-0.000506753	0.0347	0.01349	-0.00447
1688	-0.000508853	-0.000506895	0.03438	0.01377	-0.00448
1688.14	-0.000508858	-0.000507029	0.03405	0.01406	-0.00449
1688.28	-0.000508863	-0.000507154	0.03372	0.01434	-0.0045
1688.37	-0.000508866	-0.00050723	0.03352	0.01453	-0.00451
1688.42	-0.000508867	-0.000507271	0.0334	0.01463	-0.00451
1688.56	-0.000508872	-0.000507381	0.03308	0.01492	-0.00452
1688.7	-0.000508876	-0.000507484	0.03276	0.0152	-0.00453
1689.34	-0.000508892	-0.000507875	0.03131	0.01649	-0.00456
1690.24	-0.000508908	-0.000508264	0.02931	0.01828	-0.00461
1690.3	-0.000508909	-0.000508284	0.02918	0.01839	-0.00461
1690.38	-0.00050891	-0.000508311	0.029	0.01855	-0.00461
1690.52	-0.000508912	-0.000508354	0.0287	0.01881	-0.00462
1690.66	-0.000508914	-0.000508395	0.0284	0.01908	-0.00463
1690.8	-0.000508916	-0.000508432	0.0281	0.01934	-0.00463
1690.94	-0.000508917	-0.000508468	0.0278	0.01959	-0.00464
1691.08	-0.000508919	-0.000508501	0.0275	0.01984	-0.00464
1691.22	-0.00050892	-0.000508532	0.02721	0.02009	-0.00465
1691.27	-0.000508921	-0.000508541	0.02711	0.02017	-0.00465
1691.36	-0.000508921	-0.00050856	0.02691	0.02033	-0.00466
1691.5	-0.000508923	-0.000508587	0.02662	0.02057	-0.00466
1691.64	-0.000508924	-0.000508612	0.02633	0.02081	-0.00467
1691.78	-0.000508925	-0.000508635	0.02604	0.02103	-0.00467
1691.92	-0.000508926	-0.000508657	0.02575	0.02126	-0.00468
1692.06	-0.000508927	-0.000508677	0.02547	0.02148	-0.00468
1692.2	-0.000508928	-0.000508696	0.02518	0.02169	-0.00469
1692.23	-0.000508928	-0.0005087	0.02513	0.02173	-0.00469
1692.34	-0.000508929	-0.000508713	0.0249	0.0219	-0.00469
1692.48	-0.000508929	-0.00050873	0.02462	0.0221	-0.0047
1692.62	-0.00050893	-0.000508745	0.02434	0.02229	-0.0047
1692.76	-0.000508931	-0.000508759	0.02406	0.02248	-0.0047
1692.9	-0.000508932	-0.000508772	0.02379	0.02266	-0.00471
1693.04	-0.000508932	-0.000508785	0.02352	0.02284	-0.00471
1693.18	-0.000508933	-0.000508796	0.02324	0.02301	-0.00472
1693.19	-0.000508933	-0.000508797	0.02322	0.02302	-0.00472
1693.32	-0.000508933	-0.000508807	0.02297	0.02317	-0.00472
1693.46	-0.000508934	-0.000508816	0.02271	0.02333	-0.00472
1693.6	-0.000508934	-0.000508826	0.02244	0.02347	-0.00473
1693.74	-0.000508935	-0.000508834	0.02217	0.02361	-0.00473
1693.88	-0.000508935	-0.000508842	0.02191	0.02374	-0.00473
1694.02	-0.000508936	-0.000508849	0.02165	0.02387	-0.00473
1694.16	-0.000508936	-0.000508856	0.0214	0.02398	-0.00474
1694.16	-0.000508936	-0.000508856	0.02139	0.02398	-0.00474
1694.3	-0.000508936	-0.000508863	0.02114	0.02409	-0.00474
1694.44	-0.000508937	-0.000508868	0.02088	0.02419	-0.00474
1694.58	-0.000508937	-0.000508874	0.02063	0.02428	-0.00474
1694.72	-0.000508937	-0.000508879	0.02037	0.02437	-0.00475
1694.86	-0.000508938	-0.000508884	0.02012	0.02444	-0.00475
1695	-0.000508938	-0.000508888	0.01988	0.02451	-0.00475
1695.12	-0.000508938	-0.000508892	0.01966	0.02456	-0.00475
1695.14	-0.000508938	-0.000508892	0.01963	0.02457	-0.00475
1695.28	-0.000508938	-0.000508896	0.01939	0.02462	-0.00475
1695.42	-0.000508938	-0.000508899	0.01914	0.02466	-0.00475
1695.56	-0.000508939	-0.000508902	0.0189	0.02469	-0.00475
1695.7	-0.000508939	-0.000508905	0.01867	0.02471	-0.00475
1695.84	-0.000508939	-0.000508908	0.01843	0.02473	-0.00475
1695.98	-0.000508939	-0.000508911	0.01819	0.02473	-0.00476
1696.09	-0.000508939	-0.000508913	0.01802	0.02473	-0.00476
1696.12	-0.000508939	-0.000508913	0.01796	0.02473	-0.00476
1696.26	-0.000508939	-0.000508915	0.01773	0.02472	-0.00476
1696.4	-0.00050894	-0.000508917	0.0175	0.0247	-0.00476
1696.54	-0.00050894	-0.000508919	0.01727	0.02467	-0.00476
1696.68	-0.00050894	-0.000508921	0.01705	0.02463	-0.00476
1696.82	-0.00050894	-0.000508923	0.01683	0.02458	-0.00476
1696.96	-0.00050894	-0.000508924	0.0166	0.02453	-0.00475
1697.05	-0.00050894	-0.000508925	0.01646	0.02449	-0.00475
1697.1	-0.00050894	-0.000508925	0.01638	0.02446	-0.00475
1697.24	-0.00050894	-0.000508927	0.01617	0.02439	-0.00475
1697.38	-0.00050894	-0.000508928	0.01595	0.02431	-0.00475
1697.52	-0.00050894	-0.000508929	0.01574	0.02422	-0.00475
1697.66	-0.00050894	-0.00050893	0.01553	0.02412	-0.00475
1697.8	-0.00050894	-0.000508931	0.01532	0.02402	-0.00475
1697.94	-0.000508941	-0.000508932	0.01511	0.0239	-0.00475
1698.02	-0.000508941	-0.000508932	0.015	0.02384	-0.00475
1698.08	-0.000508941	-0.000508932	0.0149	0.02378	-0.00474
1698.22	-0.000508941	-0.000508933	0.0147	0.02365	-0.00474
1698.36	-0.000508941	-0.000508934	0.01449	0.02351	-0.00474
1698.5	-0.000508941	-0.000508934	0.01429	0.02337	-0.00474
1698.64	-0.000508941	-0.000508935	0.0141	0.02321	-0.00474
1698.78	-0.000508941	-0.000508936	0.0139	0.02305	-0.00473
1698.92	-0.000508941	-0.000508936	0.0137	0.02289	-0.00473
1698.98	-0.000508941	-0.000508936	0.01362	0.02281	-0.00473
1699.06	-0.000508941	-0.000508936	0.01351	0.02271	-0.00473
1699.2	-0.000508941	-0.000508937	0.01332	0.02253	-0.00472
1699.34	-0.000508941	-0.000508937	0.01313	0.02235	-0.00472
1699.48	-0.000508941	-0.000508938	0.01294	0.02215	-0.00472
1699.62	-0.000508941	-0.000508938	0.01276	0.02195	-0.00471
1699.76	-0.000508941	-0.000508938	0.01257	0.02175	-0.00471
1699.9	-0.000508941	-0.000508938	0.01239	0.02154	-0.00471
1699.94	-0.000508941	-0.000508939	0.01233	0.02147	-0.00471
1700.04	-0.000508941	-0.000508939	0.01221	0.02132	-0.0047
1700.18	-0.000508941	-0.000508939	0.01203	0.0211	-0.0047
1700.32	-0.000508941	-0.000508939	0.01186	0.02087	-0.00469
1700.46	-0.000508941	-0.000508939	0.01168	0.02064	-0.00469
1700.6	-0.000508941	-0.000508939	0.01151	0.0204	-0.00468
1700.74	-0.000508941	-0.00050894	0.01134	0.02016	-0.00468
1700.88	-0.000508941	-0.00050894	0.01117	0.01991	-0.00468
1700.91	-0.000508941	-0.00050894	0.01113	0.01986	-0.00467
1701.02	-0.000508941	-0.00050894	0.011	0.01966	-0.00467
1701.16	-0.000508941	-0.00050894	0.01083	0.01941	-0.00466
1701.3	-0.000508941	-0.00050894	0.01067	0.01915	-0.00466
1701.44	-0.000508941	-0.00050894	0.01051	0.01889	-0.00465
1701.58	-0.000508941	-0.00050894	0.01035	0.01862	-0.00465
1701.87	-0.000508941	-0.000508941	0.01002	0.01806	-0.00464
1702.84	-0.000508941	-0.000508941	0.00898	0.01614	-0.00459
1702.98	-0.000508941	-0.000508941	0.00884	0.01585	-0.00458
1703.12	-0.000508941	-0.000508941	0.0087	0.01557	-0.00458
1703.26	-0.000508941	-0.000508941	0.00856	0.01528	-0.00457
1703.4	-0.000508941	-0.000508941	0.00842	0.015	-0.00456
1703.54	-0.000508941	-0.000508941	0.00828	0.01471	-0.00455
1703.68	-0.000508941	-0.000508941	0.00815	0.01442	-0.00455
1703.8	-0.000508941	-0.000508941	0.00803	0.01417	-0.00454
1703.82	-0.000508941	-0.000508941	0.00801	0.01414	-0.00454
1703.96	-0.000508941	-0.000508941	0.00788	0.01385	-0.00453
1704.1	-0.000508941	-0.000508941	0.00775	0.01357	-0.00452
1704.24	-0.000508941	-0.000508941	0.00762	0.01328	-0.00451
1704.38	-0.000508941	-0.000508941	0.0075	0.013	-0.00451
1704.52	-0.000508941	-0.000508941	0.00737	0.01272	-0.0045
1704.66	-0.000508941	-0.000508941	0.00725	0.01244	-0.00449
1704.76	-0.000508941	-0.000508941	0.00715	0.01223	-0.00448
1704.8	-0.000508941	-0.000508941	0.00712	0.01216	-0.00448
1704.94	-0.000508941	-0.000508941	0.007	0.01188	-0.00447
1705.08	-0.000508941	-0.000508941	0.00688	0.01161	-0.00446
1705.22	-0.000508941	-0.000508941	0.00676	0.01134	-0.00445
1705.36	-0.000508941	-0.000508941	0.00665	0.01107	-0.00444
1705.5	-0.000508941	-0.000508941	0.00653	0.0108	-0.00443
1705.64	-0.000508941	-0.000508941	0.00642	0.01053	-0.00442
1705.73	-0.000508941	-0.000508941	0.00635	0.01036	-0.00442
1705.78	-0.000508941	-0.000508941	0.00631	0.01027	-0.00441
1705.92	-0.000508941	-0.000508941	0.0062	0.01	-0.0044
1706.06	-0.000508941	-0.000508941	0.00609	0.00975	-0.00439
1706.2	-0.000508941	-0.000508941	0.00598	0.00949	-0.00438
1706.34	-0.000508941	-0.000508941	0.00587	0.00924	-0.00437
1706.48	-0.000508941	-0.000508941	0.00577	0.00899	-0.00436
1706.62	-0.000508941	-0.000508941	0.00566	0.00874	-0.00435
1706.69	-0.000508941	-0.000508941	0.00561	0.00861	-0.00435
1706.76	-0.000508941	-0.000508941	0.00556	0.0085	-0.00434
1706.9	-0.000508941	-0.000508941	0.00546	0.00826	-0.00433
1707.04	-0.000508941	-0.000508941	0.00536	0.00802	-0.00432
1707.18	-0.000508941	-0.000508941	0.00526	0.00779	-0.00431
1707.32	-0.000508941	-0.000508941	0.00517	0.00756	-0.0043
1707.46	-0.000508941	-0.000508941	0.00507	0.00733	-0.00429
1707.6	-0.000508941	-0.000508941	0.00498	0.00711	-0.00428
1707.66	-0.000508941	-0.000508941	0.00494	0.00702	-0.00427
1707.74	-0.000508941	-0.000508941	0.00488	0.00689	-0.00427
1707.88	-0.000508941	-0.000508941	0.00479	0.00668	-0.00425
1708.02	-0.000508941	-0.000508941	0.0047	0.00647	-0.00424
1708.16	-0.000508941	-0.000508941	0.00461	0.00626	-0.00423
1708.3	-0.000508941	-0.000508941	0.00453	0.00606	-0.00422
1708.44	-0.000508941	-0.000508941	0.00444	0.00586	-0.00421
1708.58	-0.000508941	-0.000508941	0.00435	0.00566	-0.0042
1708.62	-0.000508941	-0.000508941	0.00433	0.0056	-0.00419
1708.72	-0.000508941	-0.000508941	0.00427	0.00547	-0.00418
1708.86	-0.000508941	-0.000508941	0.00419	0.00528	-0.00417
1709	-0.000508941	-0.000508941	0.0041	0.0051	-0.00416
1709.14	-0.000508941	-0.000508941	0.00402	0.00492	-0.00415
1709.28	-0.000508941	-0.000508941	0.00394	0.00474	-0.00414
1709.42	-0.000508941	-0.000508941	0.00387	0.00457	-0.00412
1709.56	-0.000508941	-0.000508941	0.00379	0.0044	-0.00411
1709.59	-0.000508941	-0.000508941	0.00377	0.00437	-0.00411
1709.7	-0.000508941	-0.000508941	0.00371	0.00424	-0.0041
1709.84	-0.000508941	-0.000508941	0.00364	0.00408	-0.00408
1709.98	-0.000508941	-0.000508941	0.00356	0.00392	-0.00407
1710.12	-0.000508941	-0.000508941	0.00349	0.00377	-0.00406
1710.26	-0.000508941	-0.000508941	0.00342	0.00362	-0.00405
1710.4	-0.000508941	-0.000508941	0.00335	0.00348	-0.00403
1710.54	-0.000508941	-0.000508941	0.00328	0.00334	-0.00402
1710.55	-0.000508941	-0.000508941	0.00327	0.00332	-0.00402
1710.68	-0.000508941	-0.000508941	0.00321	0.0032	-0.00401
1710.82	-0.000508941	-0.000508941	0.00314	0.00307	-0.00399
1710.96	-0.000508941	-0.000508941	0.00308	0.00294	-0.00398
1711.1	-0.000508941	-0.000508941	0.00301	0.00281	-0.00397
1711.24	-0.000508941	-0.000508941	0.00295	0.00269	-0.00395
1711.38	-0.000508941	-0.000508941	0.00288	0.00257	-0.00394
1711.51	-0.000508941	-0.000508941	0.00282	0.00245	-0.00393
1711.52	-0.000508941	-0.000508941	0.00282	0.00245	-0.00393
1711.66	-0.000508941	-0.000508941	0.00276	0.00234	-0.00391
1711.8	-0.000508941	-0.000508941	0.0027	0.00223	-0.0039
1711.94	-0.000508941	-0.000508941	0.00264	0.00212	-0.00388
1712.08	-0.000508941	-0.000508941	0.00258	0.00202	-0.00387
1712.22	-0.000508941	-0.000508941	0.00252	0.00192	-0.00386
1712.36	-0.000508941	-0.000508941	0.00247	0.00182	-0.00384
1712.48	-0.000508941	-0.000508941	0.00242	0.00174	-0.00383
1712.5	-0.000508941	-0.000508941	0.00241	0.00173	-0.00383
1712.63	-0.000508941	-0.000508941	0.00236	0.00164	-0.00381
1712.77	-0.000508941	-0.000508941	0.0023	0.00155	-0.0038
1712.91	-0.000508941	-0.000508941	0.00225	0.00147	-0.00378
1713.05	-0.000508941	-0.000508941	0.0022	0.00138	-0.00377
1713.19	-0.000508941	-0.000508941	0.00215	0.00131	-0.00376
1713.33	-0.000508941	-0.000508941	0.0021	0.00123	-0.00374
1713.44	-0.000508941	-0.000508941	0.00206	0.00117	-0.00373
1713.47	-0.000508941	-0.000508941	0.00205	0.00115	-0.00373
1713.61	-0.000508941	-0.000508941	0.002	0.00108	-0.00371
1713.75	-0.000508941	-0.000508941	0.00195	0.00102	-0.0037
1713.89	-0.000508941	-0.000508941	0.0019	0.000948832	-0.00368
1714.03	-0.000508941	-0.000508941	0.00185	0.000884994	-0.00367
1714.17	-0.000508941	-0.000508941	0.00181	0.000823486	-0.00365
1714.31	-0.000508941	-0.000508941	0.00176	0.000764248	-0.00364
1714.41	-0.000508941	-0.000508941	0.00173	0.000726249	-0.00363
1714.45	-0.000508941	-0.000508941	0.00172	0.00070722	-0.00362
1714.59	-0.000508941	-0.000508941	0.00168	0.000652341	-0.00361
1714.73	-0.000508941	-0.000508941	0.00163	0.000599551	-0.00359
1714.87	-0.000508941	-0.000508941	0.00159	0.000548792	-0.00358
1715.01	-0.000508941	-0.000508941	0.00155	0.000500006	-0.00356
1715.15	-0.000508941	-0.000508941	0.00151	0.000453133	-0.00355
1715.29	-0.000508941	-0.000508941	0.00147	0.000408119	-0.00353
1715.37	-0.000508941	-0.000508941	0.00145	0.000384069	-0.00352
1715.43	-0.000508941	-0.000508941	0.00143	0.000364906	-0.00352
1715.57	-0.000508941	-0.000508941	0.00139	0.000323438	-0.0035
1715.71	-0.000508941	-0.000508941	0.00135	0.000283662	-0.00349
1715.85	-0.000508941	-0.000508941	0.00131	0.000245523	-0.00347
1715.99	-0.000508941	-0.000508941	0.00128	0.000208969	-0.00346
1716.13	-0.000508941	-0.000508941	0.00124	0.000173948	-0.00344
1716.27	-0.000508941	-0.000508941	0.00121	0.000140409	-0.00343
1716.34	-0.000508941	-0.000508941	0.00119	0.000126056	-0.00342
1716.41	-0.000508941	-0.000508941	0.00117	0.000108301	-0.00341
1716.55	-0.000508941	-0.000508941	0.00114	7.75765e-05	-0.00339
1716.69	-0.000508941	-0.000508941	0.0011	4.81869e-05	-0.00338
1716.83	-0.000508941	-0.000508941	0.00107	2.00854e-05	-0.00336
1716.97	-0.000508941	-0.000508941	0.00104	-6.77389e-06	-0.00335
1717.11	-0.000508941	-0.000508941	0.00101	-3.24358e-05	-0.00333
1717.25	-0.000508941	-0.000508941	0.000975659	-5.6944e-05	-0.00332
1717.3	-0.000508941	-0.000508941	0.000965449	-6.48101e-05	-0.00331
1717.39	-0.000508941	-0.000508941	0.000945005	-8.03412e-05	-0.0033
1717.53	-0.000508941	-0.000508941	0.000914905	-0.000102669	-0.00329
1717.67	-0.000508941	-0.000508941	0.000885352	-0.000123968	-0.00327
1717.81	-0.000508941	-0.000508941	0.000856338	-0.000144278	-0.00325
1717.95	-0.000508941	-0.000508941	0.000827854	-0.000163636	-0.00324
1718.09	-0.000508941	-0.000508941	0.000799893	-0.000182081	-0.00322
1718.23	-0.000508941	-0.000508941	0.000772446	-0.000199649	-0.00321
1718.26	-0.000508941	-0.000508941	0.000766464	-0.000203407	-0.0032
1718.37	-0.000508941	-0.000508941	0.000745506	-0.000216375	-0.00319
1718.51	-0.000508941	-0.000508941	0.000719065	-0.000232292	-0.00318
1718.65	-0.000508941	-0.000508941	0.000693115	-0.000247435	-0.00316
1718.79	-0.000508941	-0.000508941	0.000667649	-0.000261835	-0.00314
1718.93	-0.000508941	-0.000508941	0.00064266	-0.000275524	-0.00313
1719.07	-0.000508941	-0.000508941	0.000618139	-0.000288531	-0.00311
1719.21	-0.000508941	-0.000508941	0.00059408	-0.000300886	-0.0031
1719.23	-0.000508941	-0.000508941	0.000591448	-0.000302213	-0.0031
1719.35	-0.000508941	-0.000508941	0.000570476	-0.000312617	-0.00308
1719.49	-0.000508941	-0.000508941	0.000547318	-0.000323751	-0.00307
1720.19	-0.000508941	-0.000508941	0.000437994	-0.000371358	-0.00299

## Sheet: fig. 28f
FTIR spectra of 5% SF objects with a single, physically crosslinked β-sheet network
	peak1	peak2	peak3	peak4	peak5
1580.38	-0.00166	-0.00177	-0.00177	-0.00177	-0.00177
1580.94	-0.00164	-0.00177	-0.00177	-0.00177	-0.00177
1581.08	-0.00163	-0.00177	-0.00177	-0.00177	-0.00177
1581.22	-0.00162	-0.00177	-0.00177	-0.00177	-0.00177
1581.34	-0.00162	-0.00177	-0.00177	-0.00177	-0.00177
1581.36	-0.00162	-0.00177	-0.00177	-0.00177	-0.00177
1581.5	-0.00161	-0.00177	-0.00177	-0.00177	-0.00177
1581.64	-0.0016	-0.00176	-0.00177	-0.00177	-0.00177
1581.78	-0.00159	-0.00176	-0.00177	-0.00177	-0.00177
1581.92	-0.00158	-0.00176	-0.00177	-0.00177	-0.00177
1582.06	-0.00157	-0.00176	-0.00177	-0.00177	-0.00177
1582.2	-0.00156	-0.00176	-0.00177	-0.00177	-0.00177
1582.31	-0.00155	-0.00176	-0.00177	-0.00177	-0.00177
1582.34	-0.00155	-0.00176	-0.00177	-0.00177	-0.00177
1582.48	-0.00154	-0.00176	-0.00177	-0.00177	-0.00177
1582.62	-0.00153	-0.00176	-0.00177	-0.00177	-0.00177
1582.76	-0.00151	-0.00176	-0.00177	-0.00177	-0.00177
1582.9	-0.0015	-0.00176	-0.00177	-0.00177	-0.00177
1583.04	-0.00149	-0.00176	-0.00177	-0.00177	-0.00177
1583.18	-0.00147	-0.00176	-0.00177	-0.00177	-0.00177
1583.27	-0.00146	-0.00176	-0.00177	-0.00177	-0.00177
1583.32	-0.00146	-0.00176	-0.00177	-0.00177	-0.00177
1583.46	-0.00144	-0.00176	-0.00177	-0.00177	-0.00177
1583.6	-0.00142	-0.00176	-0.00177	-0.00177	-0.00177
1583.74	-0.00141	-0.00176	-0.00177	-0.00177	-0.00177
1583.88	-0.00139	-0.00176	-0.00177	-0.00177	-0.00177
1584.02	-0.00137	-0.00176	-0.00177	-0.00177	-0.00177
1584.16	-0.00135	-0.00176	-0.00177	-0.00177	-0.00177
1584.24	-0.00134	-0.00176	-0.00177	-0.00177	-0.00177
1584.3	-0.00133	-0.00176	-0.00177	-0.00177	-0.00177
1584.44	-0.00131	-0.00176	-0.00177	-0.00177	-0.00177
1584.58	-0.00128	-0.00176	-0.00177	-0.00177	-0.00177
1584.72	-0.00126	-0.00176	-0.00177	-0.00177	-0.00177
1584.86	-0.00123	-0.00176	-0.00177	-0.00177	-0.00177
1585	-0.00121	-0.00176	-0.00177	-0.00177	-0.00177
1585.14	-0.00118	-0.00176	-0.00177	-0.00177	-0.00177
1585.2	-0.00117	-0.00176	-0.00177	-0.00177	-0.00177
1585.28	-0.00115	-0.00176	-0.00177	-0.00177	-0.00177
1585.42	-0.00112	-0.00176	-0.00177	-0.00177	-0.00177
1585.56	-0.00109	-0.00175	-0.00177	-0.00177	-0.00177
1585.7	-0.00106	-0.00175	-0.00177	-0.00177	-0.00177
1585.84	-0.00102	-0.00175	-0.00177	-0.00177	-0.00177
1585.98	-0.000989222	-0.00175	-0.00177	-0.00177	-0.00177
1586.12	-0.000952506	-0.00175	-0.00177	-0.00177	-0.00177
1586.16	-0.00093975	-0.00175	-0.00177	-0.00177	-0.00177
1586.26	-0.000914234	-0.00175	-0.00177	-0.00177	-0.00177
1586.4	-0.000874347	-0.00175	-0.00177	-0.00177	-0.00177
1586.54	-0.000832787	-0.00175	-0.00177	-0.00177	-0.00177
1586.68	-0.000789492	-0.00175	-0.00177	-0.00177	-0.00177
1586.82	-0.000744402	-0.00175	-0.00177	-0.00177	-0.00177
1586.96	-0.000697452	-0.00175	-0.00177	-0.00177	-0.00177
1587.1	-0.000648575	-0.00175	-0.00177	-0.00177	-0.00177
1587.13	-0.000637186	-0.00175	-0.00177	-0.00177	-0.00177
1587.24	-0.000597704	-0.00174	-0.00177	-0.00177	-0.00177
1587.38	-0.00054477	-0.00174	-0.00177	-0.00177	-0.00177
1587.52	-0.0004897	-0.00174	-0.00177	-0.00177	-0.00177
1587.66	-0.000432423	-0.00174	-0.00177	-0.00177	-0.00177
1587.8	-0.000372861	-0.00174	-0.00177	-0.00177	-0.00177
1587.94	-0.000310939	-0.00174	-0.00177	-0.00177	-0.00177
1588.08	-0.000246577	-0.00174	-0.00177	-0.00177	-0.00177
1588.09	-0.000238898	-0.00174	-0.00177	-0.00177	-0.00177
1588.22	-0.000179693	-0.00174	-0.00177	-0.00177	-0.00177
1588.36	-0.000110205	-0.00174	-0.00177	-0.00177	-0.00177
1588.5	-3.80273e-05	-0.00173	-0.00177	-0.00177	-0.00177
1588.64	3.69277e-05	-0.00173	-0.00177	-0.00177	-0.00177
1588.78	0.000114749	-0.00173	-0.00177	-0.00177	-0.00177
1588.92	0.000195529	-0.00173	-0.00177	-0.00177	-0.00177
1589.06	0.00027936	-0.00173	-0.00177	-0.00177	-0.00177
1589.06	0.000279951	-0.00173	-0.00177	-0.00177	-0.00177
1589.2	0.000366339	-0.00173	-0.00177	-0.00177	-0.00177
1589.34	0.000456563	-0.00172	-0.00177	-0.00177	-0.00177
1589.48	0.000550132	-0.00172	-0.00177	-0.00177	-0.00177
1589.62	0.000647149	-0.00172	-0.00177	-0.00177	-0.00177
1589.76	0.000747717	-0.00172	-0.00177	-0.00177	-0.00177
1589.9	0.000851943	-0.00172	-0.00177	-0.00177	-0.00177
1590.02	0.000948562	-0.00171	-0.00177	-0.00177	-0.00177
1590.04	0.000959936	-0.00171	-0.00177	-0.00177	-0.00177
1590.18	0.00107	-0.00171	-0.00177	-0.00177	-0.00177
1590.32	0.00119	-0.00171	-0.00177	-0.00177	-0.00177
1590.46	0.00131	-0.00171	-0.00177	-0.00177	-0.00177
1590.6	0.00143	-0.0017	-0.00177	-0.00177	-0.00177
1590.74	0.00156	-0.0017	-0.00177	-0.00177	-0.00177
1590.88	0.00169	-0.0017	-0.00177	-0.00177	-0.00177
1590.99	0.0018	-0.0017	-0.00177	-0.00177	-0.00177
1591.02	0.00183	-0.0017	-0.00177	-0.00177	-0.00177
1591.16	0.00197	-0.00169	-0.00177	-0.00177	-0.00177
1591.3	0.00212	-0.00169	-0.00177	-0.00177	-0.00177
1591.44	0.00227	-0.00169	-0.00177	-0.00177	-0.00177
1591.58	0.00243	-0.00168	-0.00177	-0.00177	-0.00177
1591.71	0.00259	-0.00168	-0.00177	-0.00177	-0.00177
1591.85	0.00276	-0.00168	-0.00177	-0.00177	-0.00177
1591.95	0.00288	-0.00167	-0.00177	-0.00177	-0.00177
1591.99	0.00293	-0.00167	-0.00177	-0.00177	-0.00177
1592.13	0.00311	-0.00167	-0.00177	-0.00177	-0.00177
1592.27	0.0033	-0.00166	-0.00177	-0.00177	-0.00177
1592.41	0.00349	-0.00166	-0.00177	-0.00177	-0.00177
1592.55	0.00368	-0.00166	-0.00177	-0.00177	-0.00177
1592.69	0.00389	-0.00165	-0.00177	-0.00177	-0.00177
1592.83	0.0041	-0.00165	-0.00177	-0.00177	-0.00177
1592.91	0.00422	-0.00164	-0.00177	-0.00177	-0.00177
1592.97	0.00431	-0.00164	-0.00177	-0.00177	-0.00177
1593.11	0.00454	-0.00164	-0.00177	-0.00177	-0.00177
1593.25	0.00476	-0.00163	-0.00177	-0.00177	-0.00177
1593.39	0.005	-0.00163	-0.00177	-0.00177	-0.00177
1593.53	0.00524	-0.00162	-0.00177	-0.00177	-0.00177
1593.67	0.0055	-0.00162	-0.00177	-0.00177	-0.00177
1593.81	0.00575	-0.00161	-0.00177	-0.00177	-0.00177
1593.88	0.00587	-0.00161	-0.00177	-0.00177	-0.00177
1593.95	0.00602	-0.0016	-0.00177	-0.00177	-0.00177
1594.09	0.00629	-0.0016	-0.00177	-0.00177	-0.00177
1594.23	0.00658	-0.00159	-0.00177	-0.00177	-0.00177
1594.37	0.00686	-0.00158	-0.00177	-0.00177	-0.00177
1594.51	0.00716	-0.00158	-0.00177	-0.00177	-0.00177
1594.65	0.00747	-0.00157	-0.00177	-0.00177	-0.00177
1594.79	0.00778	-0.00156	-0.00177	-0.00177	-0.00177
1594.84	0.00789	-0.00156	-0.00177	-0.00177	-0.00177
1594.93	0.00811	-0.00155	-0.00177	-0.00177	-0.00177
1595.07	0.00844	-0.00155	-0.00177	-0.00177	-0.00177
1595.21	0.00878	-0.00154	-0.00177	-0.00177	-0.00177
1595.35	0.00913	-0.00153	-0.00177	-0.00177	-0.00177
1595.49	0.00949	-0.00152	-0.00177	-0.00177	-0.00177
1595.63	0.00986	-0.00151	-0.00177	-0.00177	-0.00177
1595.77	0.01024	-0.0015	-0.00177	-0.00177	-0.00177
1595.81	0.01033	-0.0015	-0.00177	-0.00177	-0.00177
1595.91	0.01063	-0.00149	-0.00177	-0.00177	-0.00177
1596.05	0.01103	-0.00148	-0.00177	-0.00177	-0.00177
1596.19	0.01144	-0.00147	-0.00177	-0.00177	-0.00177
1596.33	0.01186	-0.00146	-0.00177	-0.00177	-0.00177
1596.47	0.01229	-0.00145	-0.00177	-0.00177	-0.00177
1596.61	0.01273	-0.00144	-0.00177	-0.00177	-0.00177
1596.75	0.01319	-0.00142	-0.00177	-0.00177	-0.00177
1596.77	0.01324	-0.00142	-0.00177	-0.00177	-0.00177
1596.89	0.01365	-0.00141	-0.00177	-0.00177	-0.00177
1597.03	0.01412	-0.0014	-0.00177	-0.00177	-0.00177
1597.17	0.01461	-0.00139	-0.00177	-0.00177	-0.00177
1597.31	0.01511	-0.00137	-0.00177	-0.00177	-0.00177
1597.45	0.01562	-0.00136	-0.00177	-0.00177	-0.00177
1597.59	0.01614	-0.00134	-0.00177	-0.00177	-0.00177
1597.73	0.01667	-0.00133	-0.00177	-0.00177	-0.00177
1597.73	0.01668	-0.00133	-0.00177	-0.00177	-0.00177
1597.87	0.01721	-0.00131	-0.00177	-0.00177	-0.00177
1598.01	0.01777	-0.0013	-0.00177	-0.00177	-0.00177
1598.15	0.01834	-0.00128	-0.00177	-0.00177	-0.00177
1598.29	0.01892	-0.00126	-0.00177	-0.00177	-0.00177
1598.43	0.01951	-0.00125	-0.00177	-0.00177	-0.00177
1598.57	0.02012	-0.00123	-0.00177	-0.00177	-0.00177
1598.7	0.02068	-0.00121	-0.00177	-0.00177	-0.00177
1598.71	0.02074	-0.00121	-0.00177	-0.00177	-0.00177
1598.85	0.02137	-0.00119	-0.00177	-0.00177	-0.00177
1598.99	0.02201	-0.00117	-0.00177	-0.00177	-0.00177
1599.13	0.02267	-0.00115	-0.00177	-0.00177	-0.00177
1599.27	0.02334	-0.00113	-0.00177	-0.00177	-0.00177
1599.41	0.02403	-0.00111	-0.00177	-0.00177	-0.00177
1599.55	0.02472	-0.00108	-0.00177	-0.00177	-0.00177
1599.66	0.02529	-0.00107	-0.00177	-0.00177	-0.00177
1599.69	0.02543	-0.00106	-0.00177	-0.00177	-0.00177
1599.83	0.02616	-0.00104	-0.00177	-0.00177	-0.00177
1599.97	0.0269	-0.00101	-0.00177	-0.00177	-0.00177
1600.11	0.02765	-0.000987934	-0.00177	-0.00177	-0.00177
1600.25	0.02841	-0.000962009	-0.00177	-0.00177	-0.00177
1600.39	0.02919	-0.000935317	-0.00177	-0.00177	-0.00177
1600.53	0.02998	-0.000907841	-0.00177	-0.00177	-0.00177
1600.63	0.03053	-0.00088862	-0.00177	-0.00177	-0.00177
1600.67	0.03079	-0.000879561	-0.00177	-0.00177	-0.00177
1600.81	0.03161	-0.000850456	-0.00177	-0.00177	-0.00177
1600.95	0.03244	-0.000820506	-0.00177	-0.00177	-0.00177
1601.09	0.03329	-0.000789692	-0.00177	-0.00177	-0.00177
1601.23	0.03415	-0.000757991	-0.00177	-0.00177	-0.00177
1601.37	0.03502	-0.000725384	-0.00177	-0.00177	-0.00177
1601.51	0.03591	-0.000691847	-0.00177	-0.00177	-0.00177
1601.59	0.03642	-0.00067223	-0.00177	-0.00177	-0.00177
1601.65	0.03681	-0.000657359	-0.00177	-0.00177	-0.00177
1601.79	0.03773	-0.000621897	-0.00177	-0.00177	-0.00177
1601.93	0.03866	-0.000585439	-0.00177	-0.00177	-0.00177
1602.07	0.0396	-0.000547961	-0.00177	-0.00177	-0.00177
1602.21	0.04055	-0.00050944	-0.00177	-0.00177	-0.00177
1602.35	0.04152	-0.000469852	-0.00177	-0.00177	-0.00177
1602.49	0.04251	-0.000429172	-0.00177	-0.00177	-0.00177
1602.56	0.04296	-0.000410017	-0.00177	-0.00177	-0.00177
1602.63	0.0435	-0.000387375	-0.00177	-0.00177	-0.00177
1602.77	0.04451	-0.000344437	-0.00177	-0.00177	-0.00177
1602.91	0.04553	-0.000300332	-0.00177	-0.00177	-0.00177
1603.05	0.04657	-0.000255034	-0.00177	-0.00177	-0.00177
1603.19	0.04761	-0.000208516	-0.00177	-0.00177	-0.00177
1603.33	0.04867	-0.000160753	-0.00177	-0.00177	-0.00177
1603.47	0.04975	-0.000111716	-0.00177	-0.00177	-0.00177
1603.52	0.05013	-9.41591e-05	-0.00177	-0.00177	-0.00177
1603.61	0.05083	-6.13791e-05	-0.00177	-0.00177	-0.00177
1603.75	0.05193	-9.71356e-06	-0.00177	-0.00177	-0.00177
1603.89	0.05303	4.33086e-05	-0.00177	-0.00177	-0.00177
1604.03	0.05415	9.77159e-05	-0.00177	-0.00177	-0.00177
1604.17	0.05528	0.000153537	-0.00177	-0.00177	-0.00177
1604.31	0.05643	0.000210803	-0.00177	-0.00177	-0.00177
1604.45	0.05758	0.000269541	-0.00177	-0.00177	-0.00177
1604.48	0.05786	0.000283932	-0.00177	-0.00177	-0.00177
1604.59	0.05874	0.000329783	-0.00177	-0.00177	-0.00177
1604.73	0.05992	0.000391559	-0.00177	-0.00177	-0.00177
1604.87	0.0611	0.000454899	-0.00177	-0.00177	-0.00177
1605.01	0.06229	0.000519835	-0.00177	-0.00177	-0.00177
1605.15	0.0635	0.000586399	-0.00176	-0.00177	-0.00177
1605.29	0.06471	0.000654623	-0.00176	-0.00177	-0.00177
1605.43	0.06593	0.000724538	-0.00176	-0.00177	-0.00177
1605.45	0.06609	0.000733796	-0.00176	-0.00177	-0.00177
1605.57	0.06716	0.000796177	-0.00176	-0.00177	-0.00177
1605.71	0.0684	0.000869574	-0.00176	-0.00177	-0.00177
1605.85	0.06965	0.000944761	-0.00176	-0.00177	-0.00177
1605.99	0.0709	0.00102	-0.00176	-0.00177	-0.00177
1606.13	0.07216	0.0011	-0.00176	-0.00177	-0.00177
1606.27	0.07343	0.00118	-0.00176	-0.00177	-0.00177
1606.41	0.0747	0.00126	-0.00176	-0.00177	-0.00177
1606.41	0.07473	0.00127	-0.00176	-0.00177	-0.00177
1606.55	0.07598	0.00135	-0.00176	-0.00177	-0.00177
1606.69	0.07727	0.00144	-0.00176	-0.00177	-0.00177
1606.83	0.07856	0.00152	-0.00176	-0.00177	-0.00177
1606.97	0.07985	0.00161	-0.00176	-0.00177	-0.00177
1607.11	0.08115	0.00171	-0.00176	-0.00177	-0.00177
1607.25	0.08245	0.0018	-0.00176	-0.00177	-0.00177
1607.38	0.08364	0.00189	-0.00176	-0.00177	-0.00177
1607.39	0.08376	0.0019	-0.00176	-0.00177	-0.00177
1607.53	0.08507	0.002	-0.00176	-0.00177	-0.00177
1607.67	0.08638	0.0021	-0.00176	-0.00177	-0.00177
1607.81	0.08769	0.0022	-0.00176	-0.00177	-0.00177
1607.95	0.089	0.00231	-0.00176	-0.00177	-0.00177
1608.09	0.09032	0.00242	-0.00176	-0.00177	-0.00177
1608.23	0.09163	0.00253	-0.00176	-0.00177	-0.00177
1608.34	0.09268	0.00262	-0.00176	-0.00177	-0.00177
1608.37	0.09295	0.00264	-0.00176	-0.00177	-0.00177
1608.51	0.09426	0.00276	-0.00176	-0.00177	-0.00177
1608.65	0.09557	0.00288	-0.00176	-0.00177	-0.00177
1608.93	0.09819	0.00312	-0.00176	-0.00177	-0.00177
1609.07	0.09949	0.00325	-0.00176	-0.00177	-0.00177
1609.21	0.10079	0.00338	-0.00176	-0.00177	-0.00177
1609.31	0.10169	0.00347	-0.00176	-0.00177	-0.00177
1609.35	0.10209	0.00351	-0.00176	-0.00177	-0.00177
1609.49	0.10338	0.00364	-0.00175	-0.00177	-0.00177
1609.63	0.10467	0.00378	-0.00175	-0.00177	-0.00177
1609.77	0.10595	0.00392	-0.00175	-0.00177	-0.00177
1609.91	0.10722	0.00406	-0.00175	-0.00177	-0.00177
1610.05	0.10849	0.00421	-0.00175	-0.00177	-0.00177
1610.19	0.10975	0.00436	-0.00175	-0.00177	-0.00177
1610.27	0.11047	0.00445	-0.00175	-0.00177	-0.00177
1610.33	0.111	0.00451	-0.00175	-0.00177	-0.00177
1610.47	0.11224	0.00466	-0.00175	-0.00177	-0.00177
1610.61	0.11347	0.00482	-0.00175	-0.00177	-0.00177
1610.75	0.11469	0.00498	-0.00175	-0.00177	-0.00177
1610.89	0.1159	0.00515	-0.00175	-0.00177	-0.00177
1611.03	0.1171	0.00531	-0.00175	-0.00177	-0.00177
1611.17	0.11829	0.00548	-0.00175	-0.00177	-0.00177
1611.23	0.11884	0.00557	-0.00175	-0.00177	-0.00177
1611.31	0.11947	0.00566	-0.00174	-0.00177	-0.00177
1611.45	0.12063	0.00583	-0.00174	-0.00177	-0.00177
1611.59	0.12178	0.00602	-0.00174	-0.00177	-0.00177
1611.73	0.12291	0.0062	-0.00174	-0.00177	-0.00177
1611.87	0.12403	0.00639	-0.00174	-0.00177	-0.00177
1612.01	0.12513	0.00658	-0.00174	-0.00177	-0.00177
1612.15	0.12622	0.00677	-0.00174	-0.00177	-0.00177
1612.2	0.1266	0.00684	-0.00174	-0.00177	-0.00177
1612.29	0.12729	0.00697	-0.00174	-0.00177	-0.00177
1612.43	0.12834	0.00717	-0.00174	-0.00177	-0.00177
1612.57	0.12938	0.00737	-0.00173	-0.00177	-0.00177
1612.71	0.13039	0.00758	-0.00173	-0.00177	-0.00177
1612.85	0.13139	0.00779	-0.00173	-0.00177	-0.00177
1612.99	0.13237	0.00801	-0.00173	-0.00177	-0.00177
1613.13	0.13333	0.00823	-0.00173	-0.00177	-0.00177
1613.16	0.13356	0.00828	-0.00173	-0.00177	-0.00177
1613.27	0.13427	0.00845	-0.00173	-0.00177	-0.00177
1613.41	0.13518	0.00868	-0.00173	-0.00177	-0.00177
1613.55	0.13608	0.00891	-0.00172	-0.00177	-0.00177
1613.69	0.13695	0.00914	-0.00172	-0.00177	-0.00177
1613.83	0.1378	0.00938	-0.00172	-0.00177	-0.00177
1613.97	0.13863	0.00962	-0.00172	-0.00177	-0.00177
1614.11	0.13943	0.00987	-0.00172	-0.00177	-0.00177
1614.13	0.13954	0.0099	-0.00172	-0.00177	-0.00177
1614.25	0.14021	0.01012	-0.00171	-0.00177	-0.00177
1614.39	0.14097	0.01037	-0.00171	-0.00177	-0.00177
1614.53	0.1417	0.01063	-0.00171	-0.00177	-0.00177
1614.67	0.1424	0.01089	-0.00171	-0.00177	-0.00177
1614.81	0.14308	0.01116	-0.00171	-0.00177	-0.00177
1614.95	0.14373	0.01143	-0.0017	-0.00177	-0.00177
1615.09	0.14436	0.0117	-0.0017	-0.00177	-0.00177
1615.09	0.14438	0.01171	-0.0017	-0.00177	-0.00177
1615.23	0.14496	0.01198	-0.0017	-0.00177	-0.00177
1615.37	0.14553	0.01226	-0.0017	-0.00177	-0.00177
1615.51	0.14608	0.01255	-0.00169	-0.00177	-0.00177
1615.65	0.14659	0.01284	-0.00169	-0.00177	-0.00177
1615.79	0.14708	0.01313	-0.00169	-0.00177	-0.00177
1615.93	0.14754	0.01343	-0.00168	-0.00177	-0.00177
1616.06	0.14794	0.01371	-0.00168	-0.00177	-0.00177
1616.07	0.14797	0.01374	-0.00168	-0.00177	-0.00177
1616.21	0.14838	0.01405	-0.00168	-0.00177	-0.00177
1616.35	0.14875	0.01436	-0.00167	-0.00177	-0.00177
1616.49	0.14909	0.01467	-0.00167	-0.00177	-0.00177
1616.63	0.14941	0.01499	-0.00167	-0.00177	-0.00177
1616.77	0.14969	0.01532	-0.00166	-0.00177	-0.00177
1616.91	0.14995	0.01565	-0.00166	-0.00177	-0.00177
1617.02	0.15013	0.01592	-0.00166	-0.00177	-0.00177
1617.05	0.15017	0.01598	-0.00166	-0.00177	-0.00177
1617.19	0.15036	0.01632	-0.00165	-0.00177	-0.00177
1617.33	0.15053	0.01666	-0.00165	-0.00177	-0.00177
1617.47	0.15066	0.01701	-0.00164	-0.00177	-0.00177
1617.61	0.15076	0.01736	-0.00164	-0.00177	-0.00177
1617.75	0.15083	0.01771	-0.00163	-0.00177	-0.00177
1617.89	0.15087	0.01807	-0.00163	-0.00177	-0.00177
1617.98	0.15088	0.01833	-0.00163	-0.00177	-0.00177
1618.03	0.15088	0.01844	-0.00162	-0.00177	-0.00177
1618.17	0.15086	0.01881	-0.00162	-0.00177	-0.00177
1618.31	0.15081	0.01918	-0.00161	-0.00177	-0.00177
1618.45	0.15073	0.01955	-0.00161	-0.00177	-0.00177
1618.59	0.15061	0.01994	-0.0016	-0.00177	-0.00177
1618.73	0.15047	0.02032	-0.0016	-0.00177	-0.00177
1618.87	0.15029	0.02071	-0.00159	-0.00177	-0.00177
1618.95	0.15018	0.02094	-0.00159	-0.00177	-0.00177
1619.01	0.15009	0.0211	-0.00158	-0.00177	-0.00177
1619.15	0.14985	0.0215	-0.00158	-0.00177	-0.00177
1619.29	0.14959	0.02191	-0.00157	-0.00177	-0.00177
1619.43	0.14929	0.02231	-0.00156	-0.00177	-0.00177
1619.57	0.14897	0.02272	-0.00156	-0.00177	-0.00177
1619.71	0.14861	0.02314	-0.00155	-0.00177	-0.00177
1619.85	0.14823	0.02356	-0.00154	-0.00177	-0.00177
1619.91	0.14804	0.02376	-0.00154	-0.00177	-0.00177
1619.99	0.14782	0.02398	-0.00154	-0.00177	-0.00177
1620.13	0.14737	0.02441	-0.00153	-0.00177	-0.00177
1620.27	0.1469	0.02484	-0.00152	-0.00177	-0.00177
1620.41	0.1464	0.02527	-0.00151	-0.00177	-0.00177
1620.55	0.14588	0.02571	-0.0015	-0.00177	-0.00177
1620.69	0.14532	0.02616	-0.00149	-0.00177	-0.00177
1620.83	0.14474	0.0266	-0.00148	-0.00177	-0.00177
1620.88	0.14452	0.02677	-0.00148	-0.00177	-0.00177
1620.97	0.14413	0.02705	-0.00147	-0.00177	-0.00177
1621.11	0.14349	0.02751	-0.00146	-0.00177	-0.00177
1621.25	0.14283	0.02797	-0.00145	-0.00177	-0.00177
1621.39	0.14214	0.02843	-0.00144	-0.00177	-0.00177
1621.53	0.14143	0.0289	-0.00143	-0.00177	-0.00177
1621.67	0.14069	0.02937	-0.00142	-0.00177	-0.00177
1621.81	0.13992	0.02984	-0.00141	-0.00177	-0.00177
1621.84	0.13972	0.02996	-0.00141	-0.00177	-0.00177
1621.94	0.13913	0.03032	-0.0014	-0.00177	-0.00177
1622.08	0.13832	0.0308	-0.00139	-0.00177	-0.00177
1622.22	0.13749	0.03128	-0.00138	-0.00177	-0.00177
1622.36	0.13663	0.03177	-0.00136	-0.00177	-0.00177
1622.5	0.13575	0.03226	-0.00135	-0.00177	-0.00177
1622.64	0.13484	0.03275	-0.00134	-0.00177	-0.00177
1622.78	0.13392	0.03325	-0.00132	-0.00177	-0.00177
1622.8	0.13378	0.03332	-0.00132	-0.00177	-0.00177
1622.92	0.13297	0.03375	-0.00131	-0.00177	-0.00177
1623.06	0.13201	0.03425	-0.00129	-0.00177	-0.00177
1623.2	0.13102	0.03476	-0.00128	-0.00177	-0.00177
1623.34	0.13001	0.03527	-0.00126	-0.00177	-0.00177
1623.48	0.12899	0.03578	-0.00125	-0.00177	-0.00177
1623.62	0.12795	0.03629	-0.00123	-0.00177	-0.00177
1623.76	0.12689	0.03681	-0.00121	-0.00177	-0.00177
1623.77	0.12685	0.03683	-0.00121	-0.00177	-0.00177
1623.9	0.12581	0.03733	-0.0012	-0.00177	-0.00177
1624.04	0.12472	0.03785	-0.00118	-0.00177	-0.00177
1624.18	0.12361	0.03837	-0.00116	-0.00177	-0.00177
1624.32	0.12249	0.0389	-0.00114	-0.00177	-0.00177
1624.46	0.12135	0.03943	-0.00112	-0.00177	-0.00177
1624.6	0.12019	0.03996	-0.0011	-0.00177	-0.00177
1624.73	0.11912	0.04045	-0.00109	-0.00177	-0.00177
1624.74	0.11903	0.04049	-0.00108	-0.00177	-0.00177
1624.88	0.11785	0.04103	-0.00106	-0.00177	-0.00177
1625.02	0.11665	0.04157	-0.00104	-0.00177	-0.00177
1625.16	0.11545	0.0421	-0.00102	-0.00177	-0.00177
1625.3	0.11424	0.04264	-0.000997123	-0.00177	-0.00177
1625.44	0.11301	0.04319	-0.000974043	-0.00177	-0.00177
1625.58	0.11177	0.04373	-0.000950356	-0.00177	-0.00177
1625.7	0.11076	0.04417	-0.000930634	-0.00177	-0.00177
1625.72	0.11053	0.04427	-0.000926051	-0.00177	-0.00177
1625.86	0.10928	0.04482	-0.000901113	-0.00177	-0.00177
1626	0.10801	0.04536	-0.000875529	-0.00177	-0.00177
1626.14	0.10674	0.04591	-0.000849285	-0.00177	-0.00177
1626.28	0.10547	0.04646	-0.000822368	-0.00177	-0.00177
1626.42	0.10419	0.04701	-0.000794764	-0.00177	-0.00177
1626.56	0.1029	0.04756	-0.000766457	-0.00177	-0.00177
1626.66	0.10199	0.04795	-0.000746114	-0.00177	-0.00177
1626.7	0.1016	0.04811	-0.000737434	-0.00177	-0.00177
1626.84	0.10031	0.04866	-0.00070768	-0.00177	-0.00177
1626.98	0.099	0.04921	-0.000677181	-0.00177	-0.00177
1627.12	0.0977	0.04976	-0.00064592	-0.00177	-0.00177
1627.26	0.09639	0.05031	-0.000613883	-0.00177	-0.00177
1627.4	0.09508	0.05086	-0.000581055	-0.00177	-0.00177
1627.54	0.09377	0.05141	-0.000547419	-0.00177	-0.00177
1627.63	0.09299	0.05174	-0.000527087	-0.00177	-0.00177
1627.96	0.08982	0.05306	-0.000441509	-0.00177	-0.00177
1628.1	0.08851	0.05361	-0.000404484	-0.00177	-0.00177
1628.24	0.0872	0.05416	-0.000366571	-0.00177	-0.00177
1628.38	0.08588	0.05471	-0.000327752	-0.00177	-0.00177
1628.52	0.08457	0.05525	-0.000288012	-0.00177	-0.00177
1628.59	0.08394	0.05551	-0.000268508	-0.00177	-0.00177
1628.66	0.08327	0.0558	-0.000247333	-0.00177	-0.00177
1628.8	0.08196	0.05634	-0.000205697	-0.00177	-0.00177
1628.94	0.08066	0.05688	-0.000163087	-0.00177	-0.00177
1629.08	0.07936	0.05742	-0.000119486	-0.00177	-0.00177
1629.22	0.07807	0.05796	-7.48757e-05	-0.00177	-0.00177
1629.36	0.07678	0.05849	-2.92379e-05	-0.00177	-0.00177
1629.5	0.0755	0.05902	1.74453e-05	-0.00177	-0.00177
1629.55	0.07502	0.05922	3.51056e-05	-0.00177	-0.00177
1629.64	0.07422	0.05956	6.51923e-05	-0.00177	-0.00177
1629.78	0.07295	0.06008	0.000114021	-0.00177	-0.00177
1629.92	0.07169	0.06061	0.000163951	-0.00177	-0.00177
1630.06	0.07043	0.06113	0.000215001	-0.00177	-0.00177
1630.2	0.06918	0.06165	0.000267189	-0.00177	-0.00177
1630.34	0.06793	0.06217	0.000320534	-0.00177	-0.00177
1630.48	0.0667	0.06268	0.000375056	-0.00177	-0.00177
1630.52	0.06638	0.06282	0.000389534	-0.00177	-0.00177
1630.62	0.06547	0.0632	0.000430775	-0.00177	-0.00177
1630.76	0.06425	0.0637	0.000487708	-0.00177	-0.00177
1630.9	0.06305	0.06421	0.000545877	-0.00177	-0.00177
1631.04	0.06185	0.06471	0.0006053	-0.00177	-0.00177
1631.18	0.06066	0.0652	0.000665998	-0.00177	-0.00177
1631.32	0.05947	0.0657	0.000727991	-0.00177	-0.00177
1631.46	0.0583	0.06618	0.000791297	-0.00177	-0.00177
1631.48	0.05813	0.06626	0.000800994	-0.00177	-0.00177
1631.6	0.05715	0.06667	0.000855938	-0.00177	-0.00177
1631.74	0.056	0.06715	0.000921934	-0.00177	-0.00177
1631.88	0.05486	0.06762	0.000989305	-0.00177	-0.00177
1632.02	0.05373	0.06809	0.00106	-0.00177	-0.00177
1632.16	0.05262	0.06856	0.00113	-0.00177	-0.00177
1632.3	0.05151	0.06902	0.0012	-0.00177	-0.00177
1632.44	0.05042	0.06948	0.00127	-0.00177	-0.00177
1632.45	0.05038	0.06949	0.00128	-0.00177	-0.00177
1632.58	0.04934	0.06993	0.00135	-0.00177	-0.00177
1632.72	0.04827	0.07037	0.00142	-0.00177	-0.00177
1632.86	0.04722	0.07081	0.0015	-0.00177	-0.00177
1633	0.04618	0.07124	0.00158	-0.00177	-0.00177
1633.14	0.04515	0.07167	0.00166	-0.00177	-0.00177
1633.28	0.04413	0.07209	0.00174	-0.00177	-0.00177
1633.41	0.0432	0.07248	0.00182	-0.00177	-0.00177
1633.42	0.04313	0.07251	0.00183	-0.00177	-0.00177
1633.56	0.04214	0.07292	0.00191	-0.00177	-0.00177
1633.7	0.04116	0.07332	0.002	-0.00177	-0.00177
1633.84	0.04019	0.07372	0.00209	-0.00177	-0.00177
1633.98	0.03924	0.07411	0.00218	-0.00177	-0.00177
1634.12	0.03831	0.07449	0.00227	-0.00177	-0.00177
1634.26	0.03738	0.07487	0.00236	-0.00177	-0.00177
1634.38	0.03663	0.07517	0.00244	-0.00177	-0.00177
1634.4	0.03647	0.07524	0.00246	-0.00177	-0.00177
1634.54	0.03558	0.0756	0.00256	-0.00177	-0.00177
1634.68	0.03469	0.07596	0.00266	-0.00177	-0.00177
1634.82	0.03382	0.07631	0.00276	-0.00177	-0.00177
1634.96	0.03297	0.07665	0.00286	-0.00177	-0.00177
1635.1	0.03213	0.07698	0.00297	-0.00177	-0.00177
1635.24	0.0313	0.07731	0.00307	-0.00177	-0.00177
1635.34	0.03072	0.07753	0.00315	-0.00177	-0.00177
1635.38	0.03048	0.07762	0.00318	-0.00177	-0.00177
1635.52	0.02968	0.07794	0.00329	-0.00177	-0.00177
1635.66	0.0289	0.07824	0.0034	-0.00177	-0.00177
1635.8	0.02812	0.07853	0.00352	-0.00177	-0.00177
1635.94	0.02736	0.07882	0.00363	-0.00177	-0.00177
1636.08	0.02662	0.0791	0.00375	-0.00177	-0.00177
1636.22	0.02588	0.07937	0.00387	-0.00177	-0.00177
1636.3	0.02545	0.07952	0.00395	-0.00177	-0.00177
1636.36	0.02517	0.07963	0.00399	-0.00177	-0.00177
1636.5	0.02446	0.07988	0.00412	-0.00177	-0.00177
1636.64	0.02377	0.08012	0.00424	-0.00177	-0.00177
1636.78	0.02309	0.08036	0.00437	-0.00177	-0.00177
1636.92	0.02242	0.08059	0.0045	-0.00177	-0.00177
1637.06	0.02177	0.08081	0.00464	-0.00177	-0.00177
1637.2	0.02113	0.08102	0.00477	-0.00177	-0.00177
1637.27	0.02082	0.08111	0.00484	-0.00177	-0.00177
1637.34	0.0205	0.08122	0.00491	-0.00177	-0.00177
1637.48	0.01989	0.08141	0.00505	-0.00177	-0.00177
1637.62	0.01929	0.08159	0.00519	-0.00177	-0.00177
1637.76	0.0187	0.08176	0.00533	-0.00177	-0.00177
1637.9	0.01812	0.08193	0.00548	-0.00177	-0.00177
1638.04	0.01756	0.08208	0.00562	-0.00177	-0.00177
1638.18	0.01701	0.08223	0.00577	-0.00177	-0.00177
1638.23	0.0168	0.08228	0.00583	-0.00177	-0.00177
1638.32	0.01647	0.08236	0.00593	-0.00177	-0.00177
1638.46	0.01594	0.08249	0.00608	-0.00177	-0.00177
1638.6	0.01542	0.08261	0.00624	-0.00177	-0.00177
1638.74	0.01492	0.08271	0.0064	-0.00177	-0.00177
1638.88	0.01443	0.08281	0.00656	-0.00177	-0.00177
1639.02	0.01394	0.0829	0.00672	-0.00177	-0.00177
1639.16	0.01347	0.08298	0.00689	-0.00177	-0.00177
1639.2	0.01335	0.083	0.00693	-0.00177	-0.00177
1639.3	0.01302	0.08305	0.00706	-0.00177	-0.00177
1639.44	0.01257	0.08311	0.00723	-0.00177	-0.00177
1639.58	0.01213	0.08316	0.0074	-0.00177	-0.00177
1639.72	0.0117	0.0832	0.00758	-0.00177	-0.00177
1639.86	0.01129	0.08323	0.00775	-0.00177	-0.00177
1640	0.01088	0.08325	0.00793	-0.00177	-0.00177
1640.14	0.01049	0.08326	0.00812	-0.00177	-0.00177
1640.16	0.01042	0.08327	0.00815	-0.00177	-0.00177
1640.28	0.0101	0.08327	0.0083	-0.00177	-0.00177
1640.42	0.00972	0.08326	0.00849	-0.00177	-0.00177
1640.56	0.00936	0.08324	0.00868	-0.00177	-0.00177
1640.7	0.009	0.08321	0.00887	-0.00177	-0.00177
1640.84	0.00865	0.08318	0.00907	-0.00177	-0.00177
1640.98	0.00831	0.08313	0.00926	-0.00177	-0.00177
1641.12	0.00799	0.08307	0.00946	-0.00177	-0.00177
1641.13	0.00797	0.08307	0.00947	-0.00177	-0.00177
1641.26	0.00766	0.08301	0.00966	-0.00177	-0.00177
1641.4	0.00735	0.08293	0.00987	-0.00177	-0.00177
1641.54	0.00705	0.08285	0.01008	-0.00177	-0.00177
1641.68	0.00676	0.08275	0.01029	-0.00177	-0.00177
1641.82	0.00647	0.08265	0.0105	-0.00177	-0.00177
1641.96	0.00619	0.08253	0.01071	-0.00177	-0.00177
1642.09	0.00594	0.08242	0.01091	-0.00177	-0.00177
1642.1	0.00592	0.08241	0.01093	-0.00177	-0.00177
1642.24	0.00566	0.08228	0.01115	-0.00177	-0.00177
1642.38	0.0054	0.08214	0.01137	-0.00177	-0.00177
1642.52	0.00515	0.08198	0.01159	-0.00177	-0.00177
1643.05	0.00427	0.08132	0.01247	-0.00177	-0.00177
1643.64	0.00342	0.08044	0.01347	-0.00177	-0.00177
1643.78	0.00323	0.08021	0.01371	-0.00177	-0.00177
1643.92	0.00304	0.07997	0.01396	-0.00177	-0.00177
1644.02	0.00292	0.07979	0.01414	-0.00177	-0.00177
1644.06	0.00287	0.07972	0.01421	-0.00177	-0.00177
1644.2	0.0027	0.07946	0.01446	-0.00177	-0.00177
1644.34	0.00253	0.0792	0.01472	-0.00177	-0.00177
1644.48	0.00237	0.07892	0.01497	-0.00177	-0.00177
1644.62	0.00221	0.07864	0.01523	-0.00177	-0.00177
1644.76	0.00206	0.07835	0.01549	-0.00177	-0.00177
1644.9	0.00192	0.07805	0.01576	-0.00177	-0.00177
1644.98	0.00183	0.07786	0.01592	-0.00177	-0.00177
1645.04	0.00178	0.07774	0.01602	-0.00177	-0.00177
1645.18	0.00164	0.07742	0.01629	-0.00177	-0.00177
1645.32	0.00151	0.0771	0.01656	-0.00177	-0.00177
1645.46	0.00138	0.07677	0.01683	-0.00177	-0.00177
1645.6	0.00126	0.07643	0.01711	-0.00177	-0.00177
1645.74	0.00114	0.07609	0.01738	-0.00177	-0.00177
1645.88	0.00103	0.07573	0.01766	-0.00177	-0.00177
1645.95	0.000974098	0.07555	0.0178	-0.00177	-0.00177
1646.02	0.000918962	0.07537	0.01794	-0.00177	-0.00177
1646.16	0.000812395	0.075	0.01822	-0.00177	-0.00177
1646.3	0.000709554	0.07463	0.01851	-0.00177	-0.00177
1646.44	0.000610331	0.07425	0.01879	-0.00177	-0.00177
1646.58	0.00051462	0.07386	0.01908	-0.00177	-0.00177
1646.72	0.000422319	0.07347	0.01937	-0.00177	-0.00177
1646.86	0.000333324	0.07307	0.01966	-0.00177	-0.00177
1646.91	0.000299808	0.07291	0.01978	-0.00177	-0.00177
1647	0.000247538	0.07266	0.01996	-0.00177	-0.00177
1647.14	0.000164863	0.07225	0.02025	-0.00177	-0.00177
1647.28	8.5204e-05	0.07183	0.02055	-0.00177	-0.00177
1647.42	8.46868e-06	0.0714	0.02085	-0.00177	-0.00177
1647.56	-6.54339e-05	0.07097	0.02115	-0.00177	-0.00177
1647.7	-0.000136592	0.07053	0.02145	-0.00177	-0.00177
1647.84	-0.000205093	0.07009	0.02175	-0.00177	-0.00177
1647.88	-0.000223525	0.06997	0.02183	-0.00177	-0.00177
1647.98	-0.000271021	0.06964	0.02206	-0.00177	-0.00177
1648.12	-0.000334458	0.06919	0.02236	-0.00177	-0.00177
1648.26	-0.000395485	0.06873	0.02267	-0.00177	-0.00177
1648.4	-0.000454181	0.06826	0.02298	-0.00177	-0.00177
1648.54	-0.000510621	0.0678	0.02329	-0.00177	-0.00177
1648.68	-0.00056488	0.06732	0.0236	-0.00177	-0.00177
1648.82	-0.000617032	0.06684	0.02391	-0.00177	-0.00177
1648.84	-0.000625447	0.06677	0.02396	-0.00177	-0.00177
1648.96	-0.000667147	0.06636	0.02423	-0.00177	-0.00177
1649.1	-0.000715293	0.06588	0.02454	-0.00177	-0.00177
1649.24	-0.000761538	0.06538	0.02486	-0.00177	-0.00177
1649.38	-0.000805946	0.06489	0.02517	-0.00177	-0.00177
1649.52	-0.000848583	0.06439	0.02549	-0.00177	-0.00177
1649.66	-0.000889508	0.06389	0.02581	-0.00177	-0.00177
1649.8	-0.000928782	0.06338	0.02613	-0.00177	-0.00177
1649.8	-0.000930907	0.06335	0.02615	-0.00177	-0.00177
1649.94	-0.000966464	0.06287	0.02645	-0.00177	-0.00177
1650.08	-0.001	0.06236	0.02677	-0.00177	-0.00177
1650.22	-0.00104	0.06184	0.0271	-0.00177	-0.00177
1650.36	-0.00107	0.06132	0.02742	-0.00177	-0.00177
1650.5	-0.0011	0.0608	0.02774	-0.00177	-0.00177
1650.64	-0.00113	0.06028	0.02807	-0.00177	-0.00177
1650.77	-0.00116	0.05978	0.02837	-0.00177	-0.00177
1650.78	-0.00116	0.05975	0.02839	-0.00177	-0.00177
1650.92	-0.00119	0.05922	0.02871	-0.00177	-0.00177
1651.06	-0.00122	0.05869	0.02904	-0.00177	-0.00177
1651.2	-0.00124	0.05815	0.02936	-0.00177	-0.00177
1651.34	-0.00127	0.05761	0.02969	-0.00177	-0.00177
1651.48	-0.00129	0.05708	0.03001	-0.00177	-0.00177
1651.62	-0.00131	0.05654	0.03034	-0.00177	-0.00177
1651.73	-0.00133	0.05608	0.03061	-0.00177	-0.00177
1651.76	-0.00134	0.05599	0.03067	-0.00177	-0.00177
1651.9	-0.00136	0.05545	0.03099	-0.00177	-0.00177
1652.04	-0.00138	0.05491	0.03132	-0.00177	-0.00177
1652.17	-0.00139	0.05436	0.03164	-0.00177	-0.00177
1652.31	-0.00141	0.05381	0.03197	-0.00177	-0.00177
1652.45	-0.00143	0.05326	0.03229	-0.00177	-0.00177
1652.59	-0.00145	0.05272	0.03261	-0.00177	-0.00177
1652.7	-0.00146	0.05232	0.03285	-0.00177	-0.00177
1652.73	-0.00146	0.05217	0.03294	-0.00177	-0.00177
1652.87	-0.00148	0.05162	0.03326	-0.00176	-0.00177
1653.66	-0.00155	0.04852	0.03506	-0.00176	-0.00177
1654.62	-0.00162	0.04474	0.03722	-0.00176	-0.00177
1655.59	-0.00166	0.04101	0.03931	-0.00176	-0.00177
1656.55	-0.0017	0.03737	0.04129	-0.00175	-0.00177
1657.52	-0.00172	0.03385	0.04316	-0.00174	-0.00177
1658.48	-0.00174	0.03046	0.04487	-0.00173	-0.00177
1659.45	-0.00175	0.02724	0.04641	-0.00171	-0.00177
1660.41	-0.00175	0.0242	0.04776	-0.00168	-0.00177
1661.37	-0.00176	0.02136	0.0489	-0.00165	-0.00177
1662.25	-0.00176	0.01894	0.04974	-0.0016	-0.00177
1662.34	-0.00176	0.01871	0.04982	-0.0016	-0.00177
1662.39	-0.00176	0.01857	0.04986	-0.0016	-0.00177
1662.53	-0.00176	0.01821	0.04997	-0.00159	-0.00177
1662.67	-0.00176	0.01784	0.05008	-0.00158	-0.00177
1662.81	-0.00176	0.01749	0.05018	-0.00157	-0.00177
1662.95	-0.00176	0.01714	0.05027	-0.00156	-0.00177
1663.09	-0.00176	0.01679	0.05036	-0.00155	-0.00177
1663.23	-0.00176	0.01644	0.05045	-0.00154	-0.00177
1663.3	-0.00176	0.01627	0.05049	-0.00153	-0.00177
1663.37	-0.00176	0.0161	0.05053	-0.00153	-0.00177
1663.51	-0.00177	0.01577	0.0506	-0.00152	-0.00177
1663.65	-0.00177	0.01544	0.05067	-0.0015	-0.00177
1663.79	-0.00177	0.01511	0.05073	-0.00149	-0.00177
1663.93	-0.00177	0.01479	0.05079	-0.00148	-0.00177
1664.07	-0.00177	0.01447	0.05085	-0.00147	-0.00177
1664.21	-0.00177	0.01416	0.05089	-0.00145	-0.00177
1664.27	-0.00177	0.01403	0.05091	-0.00145	-0.00177
1664.35	-0.00177	0.01385	0.05094	-0.00144	-0.00177
1664.49	-0.00177	0.01354	0.05097	-0.00142	-0.00177
1664.63	-0.00177	0.01324	0.05101	-0.00141	-0.00177
1664.77	-0.00177	0.01295	0.05103	-0.00139	-0.00177
1664.91	-0.00177	0.01265	0.05105	-0.00138	-0.00177
1665.05	-0.00177	0.01237	0.05107	-0.00136	-0.00177
1665.19	-0.00177	0.01208	0.05108	-0.00134	-0.00177
1665.23	-0.00177	0.012	0.05108	-0.00133	-0.00177
1665.33	-0.00177	0.0118	0.05108	-0.00132	-0.00177
1665.47	-0.00177	0.01153	0.05108	-0.0013	-0.00177
1665.61	-0.00177	0.01125	0.05107	-0.00128	-0.00177
1665.75	-0.00177	0.01099	0.05106	-0.00126	-0.00177
1665.89	-0.00177	0.01072	0.05104	-0.00124	-0.00177
1666.03	-0.00177	0.01046	0.05102	-0.00122	-0.00177
1666.17	-0.00177	0.01021	0.05099	-0.00119	-0.00177
1666.2	-0.00177	0.01016	0.05099	-0.00119	-0.00177
1666.31	-0.00177	0.00996	0.05096	-0.00117	-0.00177
1666.45	-0.00177	0.00971	0.05092	-0.00115	-0.00177
1666.59	-0.00177	0.00947	0.05088	-0.00112	-0.00177
1666.73	-0.00177	0.00923	0.05083	-0.00109	-0.00177
1666.87	-0.00177	0.00899	0.05077	-0.00107	-0.00177
1667.01	-0.00177	0.00876	0.05071	-0.00104	-0.00177
1667.15	-0.00177	0.00853	0.05064	-0.00101	-0.00177
1667.16	-0.00177	0.00852	0.05064	-0.00101	-0.00177
1667.29	-0.00177	0.00831	0.05057	-0.000977567	-0.00177
1667.43	-0.00177	0.00809	0.0505	-0.000946182	-0.00177
1667.57	-0.00177	0.00787	0.05042	-0.000913763	-0.00177
1667.71	-0.00177	0.00766	0.05033	-0.000880287	-0.00177
1667.85	-0.00177	0.00745	0.05024	-0.000845728	-0.00177
1667.99	-0.00177	0.00724	0.05014	-0.000810062	-0.00177
1668.12	-0.00177	0.00705	0.05004	-0.000774813	-0.00177
1668.13	-0.00177	0.00704	0.05004	-0.000773264	-0.00177
1668.27	-0.00177	0.00684	0.04993	-0.00073531	-0.00177
1668.41	-0.00177	0.00665	0.04982	-0.000696173	-0.00177
1668.55	-0.00177	0.00645	0.0497	-0.00065583	-0.00177
1669.09	-0.00177	0.00575	0.0492	-0.00048888	-0.00177
1670.05	-0.00177	0.00461	0.04812	-0.000139888	-0.00177
1671.02	-0.00177	0.00361	0.04683	0.000280017	-0.00177
1671.35	-0.00177	0.0033	0.04634	0.000442379	-0.00177
1671.49	-0.00177	0.00317	0.04613	0.000513659	-0.00177
1671.63	-0.00177	0.00304	0.04591	0.000586654	-0.00177
1671.77	-0.00177	0.00292	0.04569	0.000661383	-0.00177
1671.91	-0.00177	0.0028	0.04546	0.000737862	-0.00177
1671.98	-0.00177	0.00274	0.04534	0.000778088	-0.00177
1672.05	-0.00177	0.00269	0.04523	0.000816109	-0.00177
1672.19	-0.00177	0.00257	0.045	0.000896138	-0.00177
1672.33	-0.00177	0.00246	0.04476	0.000977966	-0.00177
1672.47	-0.00177	0.00235	0.04452	0.00106	-0.00177
1672.61	-0.00177	0.00224	0.04428	0.00115	-0.00177
1672.75	-0.00177	0.00214	0.04403	0.00123	-0.00177
1672.89	-0.00177	0.00204	0.04378	0.00132	-0.00177
1672.95	-0.00177	0.00199	0.04368	0.00136	-0.00177
1673.03	-0.00177	0.00194	0.04353	0.00141	-0.00177
1673.17	-0.00177	0.00184	0.04327	0.00151	-0.00177
1673.31	-0.00177	0.00174	0.04301	0.0016	-0.00177
1673.45	-0.00177	0.00165	0.04275	0.0017	-0.00177
1673.59	-0.00177	0.00156	0.04248	0.0018	-0.00177
1673.73	-0.00177	0.00147	0.04221	0.0019	-0.00177
1673.87	-0.00177	0.00138	0.04194	0.002	-0.00177
1673.91	-0.00177	0.00135	0.04186	0.00203	-0.00177
1674.01	-0.00177	0.00129	0.04166	0.0021	-0.00177
1674.15	-0.00177	0.00121	0.04139	0.00221	-0.00177
1674.29	-0.00177	0.00113	0.04111	0.00232	-0.00177
1674.43	-0.00177	0.00105	0.04082	0.00243	-0.00177
1674.57	-0.00177	0.000972635	0.04054	0.00254	-0.00177
1674.71	-0.00177	0.000896786	0.04025	0.00265	-0.00177
1674.85	-0.00177	0.00082274	0.03996	0.00277	-0.00177
1674.87	-0.00177	0.000809172	0.03991	0.00279	-0.00177
1674.99	-0.00177	0.000750464	0.03967	0.00289	-0.00177
1675.13	-0.00177	0.000679923	0.03937	0.00301	-0.00177
1675.27	-0.00177	0.000611087	0.03908	0.00313	-0.00177
1675.41	-0.00177	0.000543921	0.03878	0.00325	-0.00177
1675.55	-0.00177	0.000478395	0.03848	0.00337	-0.00177
1675.69	-0.00177	0.000414476	0.03817	0.0035	-0.00177
1675.83	-0.00177	0.000352133	0.03787	0.00363	-0.00177
1675.84	-0.00177	0.000347457	0.03785	0.00364	-0.00177
1675.97	-0.00177	0.000291336	0.03756	0.00376	-0.00177
1676.11	-0.00177	0.000232052	0.03726	0.00389	-0.00177
1676.25	-0.00177	0.000174253	0.03695	0.00403	-0.00177
1676.39	-0.00177	0.000117909	0.03664	0.00416	-0.00177
1676.53	-0.00177	6.29891e-05	0.03632	0.0043	-0.00177
1676.67	-0.00177	9.46512e-06	0.03601	0.00444	-0.00177
1676.8	-0.00177	-4.0912e-05	0.03571	0.00457	-0.00177
1676.81	-0.00177	-4.26919e-05	0.03569	0.00458	-0.00177
1676.95	-0.00177	-9.35102e-05	0.03538	0.00472	-0.00177
1677.09	-0.00177	-0.000143018	0.03506	0.00486	-0.00177
1677.23	-0.00177	-0.000191243	0.03474	0.00501	-0.00177
1677.37	-0.00177	-0.000238211	0.03442	0.00515	-0.00177
1677.51	-0.00177	-0.000283951	0.0341	0.0053	-0.00177
1677.65	-0.00177	-0.000328488	0.03378	0.00545	-0.00177
1677.77	-0.00177	-0.000365628	0.03351	0.00558	-0.00177
1677.79	-0.00177	-0.000371849	0.03346	0.0056	-0.00177
1677.93	-0.00177	-0.000414059	0.03314	0.00575	-0.00177
1678.07	-0.00177	-0.000455143	0.03281	0.0059	-0.00177
1678.21	-0.00177	-0.000495127	0.03249	0.00606	-0.00177
1678.35	-0.00177	-0.000534035	0.03217	0.00621	-0.00177
1678.49	-0.00177	-0.00057189	0.03184	0.00637	-0.00177
1678.63	-0.00177	-0.000608717	0.03152	0.00652	-0.00177
1678.73	-0.00177	-0.000635499	0.03127	0.00664	-0.00177
1678.77	-0.00177	-0.00064454	0.03119	0.00668	-0.00177
1678.91	-0.00177	-0.00067938	0.03087	0.00684	-0.00177
1679.05	-0.00177	-0.000713261	0.03054	0.007	-0.00177
1679.19	-0.00177	-0.000746206	0.03022	0.00716	-0.00177
1679.33	-0.00177	-0.000778234	0.02989	0.00732	-0.00177
1679.47	-0.00177	-0.00080937	0.02956	0.00748	-0.00177
1679.61	-0.00177	-0.000839632	0.02924	0.00764	-0.00177
1679.69	-0.00177	-0.000858388	0.02903	0.00775	-0.00177
1679.75	-0.00177	-0.000869042	0.02891	0.00781	-0.00177
1679.89	-0.00177	-0.000897621	0.02859	0.00797	-0.00177
1680.03	-0.00177	-0.000925389	0.02826	0.00813	-0.00177
1680.17	-0.00177	-0.000952364	0.02794	0.0083	-0.00177
1680.31	-0.00177	-0.000978567	0.02762	0.00846	-0.00177
1680.45	-0.00177	-0.001	0.02729	0.00863	-0.00177
1680.59	-0.00177	-0.00103	0.02697	0.00879	-0.00177
1680.66	-0.00177	-0.00104	0.0268	0.00888	-0.00177
1680.73	-0.00177	-0.00105	0.02665	0.00895	-0.00177
1680.87	-0.00177	-0.00108	0.02633	0.00912	-0.00177
1681.01	-0.00177	-0.0011	0.02601	0.00928	-0.00177
1681.15	-0.00177	-0.00112	0.02569	0.00944	-0.00177
1681.29	-0.00177	-0.00114	0.02537	0.00961	-0.00177
1681.43	-0.00177	-0.00116	0.02505	0.00977	-0.00177
1681.57	-0.00177	-0.00118	0.02474	0.00993	-0.00177
1681.62	-0.00177	-0.00119	0.0246	0.01	-0.00177
1681.71	-0.00177	-0.0012	0.02442	0.01009	-0.00177
1681.85	-0.00177	-0.00122	0.02411	0.01025	-0.00177
1681.99	-0.00177	-0.00124	0.02379	0.01041	-0.00177
1682.13	-0.00177	-0.00126	0.02348	0.01057	-0.00177
1682.27	-0.00177	-0.00127	0.02317	0.01073	-0.00177
1682.4	-0.00177	-0.00129	0.02286	0.01088	-0.00177
1682.54	-0.00177	-0.00131	0.02255	0.01104	-0.00177
1682.59	-0.00177	-0.00131	0.02246	0.01108	-0.00177
1682.68	-0.00177	-0.00132	0.02224	0.01119	-0.00176
1682.82	-0.00177	-0.00134	0.02194	0.01134	-0.00176
1682.96	-0.00177	-0.00135	0.02163	0.01149	-0.00176
1683.1	-0.00177	-0.00137	0.02133	0.01164	-0.00176
1683.24	-0.00177	-0.00138	0.02103	0.01179	-0.00176
1683.55	-0.00177	-0.00141	0.02038	0.01211	-0.00176
1684.52	-0.00177	-0.00149	0.01837	0.01304	-0.00175
1685.48	-0.00177	-0.00155	0.01646	0.01385	-0.00172
1686.44	-0.00177	-0.0016	0.01465	0.01451	-0.00165
1686.74	-0.00177	-0.00161	0.01411	0.01468	-0.00162
1686.88	-0.00177	-0.00162	0.01387	0.01476	-0.0016
1687.02	-0.00177	-0.00162	0.01362	0.01483	-0.00158
1687.16	-0.00177	-0.00163	0.01337	0.01489	-0.00156
1687.3	-0.00177	-0.00164	0.01313	0.01496	-0.00154
1687.41	-0.00177	-0.00164	0.01295	0.015	-0.00152
1687.44	-0.00177	-0.00164	0.01289	0.01502	-0.00152
1687.58	-0.00177	-0.00164	0.01266	0.01507	-0.00149
1687.72	-0.00177	-0.00165	0.01242	0.01512	-0.00146
1687.86	-0.00177	-0.00165	0.01219	0.01517	-0.00143
1688	-0.00177	-0.00166	0.01196	0.01521	-0.00139
1688.14	-0.00177	-0.00166	0.01173	0.01525	-0.00136
1688.28	-0.00177	-0.00167	0.01151	0.01529	-0.00131
1688.37	-0.00177	-0.00167	0.01136	0.01531	-0.00129
1688.42	-0.00177	-0.00167	0.01128	0.01532	-0.00127
1688.56	-0.00177	-0.00167	0.01106	0.01534	-0.00122
1688.7	-0.00177	-0.00168	0.01084	0.01537	-0.00117
1688.84	-0.00177	-0.00168	0.01063	0.01538	-0.00111
1688.98	-0.00177	-0.00169	0.01042	0.0154	-0.00105
1689.12	-0.00177	-0.00169	0.0102	0.01541	-0.000984019
1689.26	-0.00177	-0.00169	0.01	0.01541	-0.000912727
1689.34	-0.00177	-0.00169	0.00989	0.01541	-0.000872737
1689.4	-0.00177	-0.00169	0.00979	0.01541	-0.000836093
1689.54	-0.00177	-0.0017	0.00959	0.01541	-0.000753835
1689.68	-0.00177	-0.0017	0.00939	0.0154	-0.000665666
1689.82	-0.00177	-0.0017	0.00919	0.01539	-0.000571296
1689.96	-0.00177	-0.00171	0.00899	0.01537	-0.000470433
1690.1	-0.00177	-0.00171	0.0088	0.01535	-0.000362787
1690.24	-0.00177	-0.00171	0.00861	0.01533	-0.000248068
1690.3	-0.00177	-0.00171	0.00853	0.01532	-0.000197601
1690.38	-0.00177	-0.00171	0.00842	0.0153	-0.000125989
1690.52	-0.00177	-0.00172	0.00823	0.01527	3.731e-06
1690.66	-0.00177	-0.00172	0.00805	0.01523	0.000141368
1690.8	-0.00177	-0.00172	0.00786	0.01519	0.000287188
1690.94	-0.00177	-0.00172	0.00769	0.01515	0.000441448
1691.08	-0.00177	-0.00172	0.00751	0.0151	0.000604392
1691.22	-0.00177	-0.00173	0.00733	0.01504	0.000776249
1691.27	-0.00177	-0.00173	0.00728	0.01503	0.000831421
1691.36	-0.00177	-0.00173	0.00716	0.01499	0.00095723
1691.5	-0.00177	-0.00173	0.00699	0.01493	0.00115
1691.64	-0.00177	-0.00173	0.00682	0.01486	0.00135
1691.78	-0.00177	-0.00173	0.00666	0.01479	0.00156
1691.92	-0.00177	-0.00173	0.0065	0.01472	0.00178
1692.06	-0.00177	-0.00173	0.00634	0.01464	0.002
1692.2	-0.00177	-0.00174	0.00618	0.01456	0.00224
1692.23	-0.00177	-0.00174	0.00615	0.01455	0.00229
1692.34	-0.00177	-0.00174	0.00602	0.01448	0.00249
1692.48	-0.00177	-0.00174	0.00587	0.01439	0.00275
1692.62	-0.00177	-0.00174	0.00572	0.0143	0.00302
1692.76	-0.00177	-0.00174	0.00557	0.01421	0.0033
1692.9	-0.00177	-0.00174	0.00542	0.01411	0.00359
1693.04	-0.00177	-0.00174	0.00528	0.01401	0.00388
1693.18	-0.00177	-0.00174	0.00513	0.0139	0.00419
1693.19	-0.00177	-0.00174	0.00512	0.01389	0.00422
1693.32	-0.00177	-0.00175	0.00499	0.0138	0.00451
1693.46	-0.00177	-0.00175	0.00485	0.01369	0.00483
1693.6	-0.00177	-0.00175	0.00472	0.01357	0.00517
1693.74	-0.00177	-0.00175	0.00459	0.01346	0.00551
1693.88	-0.00177	-0.00175	0.00445	0.01334	0.00585
1694.02	-0.00177	-0.00175	0.00432	0.01322	0.00621
1694.16	-0.00177	-0.00175	0.0042	0.01309	0.00656
1694.16	-0.00177	-0.00175	0.0042	0.01309	0.00657
1694.3	-0.00177	-0.00175	0.00407	0.01296	0.00694
1694.44	-0.00177	-0.00175	0.00395	0.01283	0.00731
1694.58	-0.00177	-0.00175	0.00383	0.0127	0.00769
1694.72	-0.00177	-0.00175	0.00371	0.01257	0.00807
1694.86	-0.00177	-0.00175	0.00359	0.01243	0.00845
1695	-0.00177	-0.00176	0.00347	0.01229	0.00884
1695.12	-0.00177	-0.00176	0.00337	0.01217	0.00918
1695.28	-0.00177	-0.00176	0.00325	0.01201	0.00961
1695.42	-0.00177	-0.00176	0.00314	0.01186	0.01
1695.56	-0.00177	-0.00176	0.00303	0.01172	0.01039
1695.7	-0.00177	-0.00176	0.00293	0.01157	0.01077
1695.84	-0.00177	-0.00176	0.00282	0.01142	0.01115
1695.98	-0.00177	-0.00176	0.00272	0.01127	0.01152
1696.09	-0.00177	-0.00176	0.00264	0.01115	0.0118
1696.12	-0.00177	-0.00176	0.00262	0.01111	0.01189
1696.26	-0.00177	-0.00176	0.00252	0.01096	0.01225
1696.4	-0.00177	-0.00176	0.00242	0.0108	0.0126
1696.54	-0.00177	-0.00176	0.00233	0.01065	0.01295
1696.68	-0.00177	-0.00176	0.00224	0.01049	0.01328
1696.82	-0.00177	-0.00176	0.00214	0.01033	0.0136
1696.96	-0.00177	-0.00176	0.00205	0.01017	0.01391
1697.05	-0.00177	-0.00176	0.002	0.01006	0.01411
1697.1	-0.00177	-0.00176	0.00197	0.01001	0.01421
1697.24	-0.00177	-0.00176	0.00188	0.00985	0.01449
1697.38	-0.00177	-0.00176	0.00179	0.00968	0.01476
1697.52	-0.00177	-0.00176	0.00171	0.00952	0.01501
1697.66	-0.00177	-0.00176	0.00163	0.00936	0.01525
1697.8	-0.00177	-0.00176	0.00155	0.0092	0.01547
1697.94	-0.00177	-0.00176	0.00147	0.00903	0.01566
1698.02	-0.00177	-0.00176	0.00143	0.00894	0.01576
1698.08	-0.00177	-0.00176	0.00139	0.00887	0.01584
1698.22	-0.00177	-0.00176	0.00132	0.0087	0.016
1698.36	-0.00177	-0.00176	0.00124	0.00854	0.01614
1698.5	-0.00177	-0.00176	0.00117	0.00838	0.01626
1698.64	-0.00177	-0.00176	0.0011	0.00821	0.01636
1698.78	-0.00177	-0.00176	0.00103	0.00805	0.01644
1698.92	-0.00177	-0.00176	0.000963313	0.00789	0.01649
1698.98	-0.00177	-0.00177	0.00093455	0.00782	0.01651
1699.06	-0.00177	-0.00177	0.000896471	0.00772	0.01652
1699.2	-0.00177	-0.00177	0.000830997	0.00756	0.01653
1699.34	-0.00177	-0.00177	0.00076687	0.0074	0.01652
1699.48	-0.00177	-0.00177	0.000704069	0.00724	0.01648
1699.62	-0.00177	-0.00177	0.000642576	0.00708	0.01643
1699.76	-0.00177	-0.00177	0.000582369	0.00692	0.01635
1699.9	-0.00177	-0.00177	0.000523429	0.00676	0.01625
1699.94	-0.00177	-0.00177	0.000504994	0.00671	0.01621
1700.04	-0.00177	-0.00177	0.000465736	0.0066	0.01612
1700.18	-0.00177	-0.00177	0.000409271	0.00644	0.01598
1700.32	-0.00177	-0.00177	0.000354013	0.00629	0.01582
1700.46	-0.00177	-0.00177	0.000299944	0.00613	0.01564
1700.6	-0.00177	-0.00177	0.000247045	0.00598	0.01543
1700.74	-0.00177	-0.00177	0.000195296	0.00582	0.01521
1700.88	-0.00177	-0.00177	0.000144678	0.00567	0.01498
1700.91	-0.00177	-0.00177	0.000134358	0.00564	0.01493
1701.02	-0.00177	-0.00177	9.5172e-05	0.00552	0.01472
1701.16	-0.00177	-0.00177	4.676e-05	0.00537	0.01445
1701.3	-0.00177	-0.00177	-5.77008e-07	0.00522	0.01417
1701.44	-0.00177	-0.00177	-4.68573e-05	0.00508	0.01387
1701.58	-0.00177	-0.00177	-9.20991e-05	0.00493	0.01356
1701.72	-0.00177	-0.00177	-0.00013632	0.00479	0.01323
1701.86	-0.00177	-0.00177	-0.000179539	0.00464	0.0129
1701.87	-0.00177	-0.00177	-0.000183669	0.00463	0.01286
1702	-0.00177	-0.00177	-0.000221774	0.0045	0.01255
1702.14	-0.00177	-0.00177	-0.000263041	0.00436	0.0122
1702.28	-0.00177	-0.00177	-0.000303358	0.00423	0.01183
1702.42	-0.00177	-0.00177	-0.000342743	0.00409	0.01147
1702.56	-0.00177	-0.00177	-0.000381212	0.00396	0.01109
1702.7	-0.00177	-0.00177	-0.000418783	0.00382	0.01071
1702.84	-0.00177	-0.00177	-0.000454971	0.00369	0.01033
1702.98	-0.00177	-0.00177	-0.000491295	0.00356	0.00994
1703.12	-0.00177	-0.00177	-0.00052627	0.00344	0.00956
1703.26	-0.00177	-0.00177	-0.000560411	0.00331	0.00917
1703.4	-0.00177	-0.00177	-0.000593735	0.00319	0.00878
1703.54	-0.00177	-0.00177	-0.000626258	0.00306	0.0084
1703.68	-0.00177	-0.00177	-0.000657996	0.00294	0.00801
1703.8	-0.00177	-0.00177	-0.000685152	0.00284	0.00768
1703.82	-0.00177	-0.00177	-0.000688963	0.00283	0.00763
1703.96	-0.00177	-0.00177	-0.000719175	0.00271	0.00726
1704.1	-0.00177	-0.00177	-0.000748647	0.00259	0.00689
1704.24	-0.00177	-0.00177	-0.000777393	0.00248	0.00652
1704.38	-0.00177	-0.00177	-0.000805429	0.00237	0.00616
1704.52	-0.00177	-0.00177	-0.000832768	0.00226	0.0058
1704.66	-0.00177	-0.00177	-0.000859425	0.00216	0.00546
1704.76	-0.00177	-0.00177	-0.000879385	0.00207	0.0052
1704.8	-0.00177	-0.00177	-0.000885414	0.00205	0.00512
1704.94	-0.00177	-0.00177	-0.000910749	0.00195	0.00478
1705.08	-0.00177	-0.00177	-0.000935443	0.00185	0.00446
1705.22	-0.00177	-0.00177	-0.00095951	0.00175	0.00415
1705.36	-0.00177	-0.00177	-0.000982962	0.00165	0.00384
1705.5	-0.00177	-0.00177	-0.00101	0.00155	0.00354
1705.64	-0.00177	-0.00177	-0.00103	0.00146	0.00326
1705.73	-0.00177	-0.00177	-0.00104	0.0014	0.00308
1705.78	-0.00177	-0.00177	-0.00105	0.00137	0.00298
1705.92	-0.00177	-0.00177	-0.00107	0.00128	0.00271
1706.06	-0.00177	-0.00177	-0.00109	0.00119	0.00246
1706.2	-0.00177	-0.00177	-0.00111	0.0011	0.00221
1706.34	-0.00177	-0.00177	-0.00113	0.00102	0.00197
1706.48	-0.00177	-0.00177	-0.00115	0.000935358	0.00174
1706.62	-0.00177	-0.00177	-0.00117	0.000854463	0.00153
1706.69	-0.00177	-0.00177	-0.00118	0.000811165	0.00141
1706.76	-0.00177	-0.00177	-0.00119	0.000775359	0.00132
1706.9	-0.00177	-0.00177	-0.0012	0.00069803	0.00112
1707.04	-0.00177	-0.00177	-0.00122	0.00062246	0.000930318
1707.18	-0.00177	-0.00177	-0.00124	0.000548631	0.000750677
1707.32	-0.00177	-0.00177	-0.00125	0.000476526	0.000580131
1707.46	-0.00177	-0.00177	-0.00127	0.000406127	0.000418466
1707.6	-0.00177	-0.00177	-0.00128	0.000337414	0.000265449
1707.66	-0.00177	-0.00177	-0.00129	0.000308065	0.000201568
1707.74	-0.00177	-0.00177	-0.0013	0.000270368	0.000120836
1707.88	-0.00177	-0.00177	-0.00131	0.000204967	-1.5632e-05
1708.02	-0.00177	-0.00177	-0.00133	0.000141191	-0.000144223
1708.16	-0.00177	-0.00177	-0.00134	7.90193e-05	-0.000265213
1708.3	-0.00177	-0.00177	-0.00135	1.84289e-05	-0.000378885
1708.44	-0.00177	-0.00177	-0.00137	-4.06022e-05	-0.000485526
1708.58	-0.00177	-0.00177	-0.00138	-9.80968e-05	-0.000585426
1708.62	-0.00177	-0.00177	-0.00138	-0.000116406	-0.000616407
1708.72	-0.00177	-0.00177	-0.00139	-0.000154078	-0.000678876
1708.86	-0.00177	-0.00177	-0.0014	-0.00020857	-0.000766167
1709	-0.00177	-0.00177	-0.00142	-0.000261595	-0.000847588
1709.14	-0.00177	-0.00177	-0.00143	-0.000313178	-0.000923427
1709.28	-0.00177	-0.00177	-0.00144	-0.000363344	-0.000993965
1709.42	-0.00177	-0.00177	-0.00145	-0.000412116	-0.00106
1709.56	-0.00177	-0.00177	-0.00146	-0.00045952	-0.00112
1709.59	-0.00177	-0.00177	-0.00146	-0.000469467	-0.00113
1709.7	-0.00177	-0.00177	-0.00147	-0.000505579	-0.00118
1709.84	-0.00177	-0.00177	-0.00148	-0.00055032	-0.00123
1709.98	-0.00177	-0.00177	-0.00149	-0.000593767	-0.00128
1710.12	-0.00177	-0.00177	-0.0015	-0.000635944	-0.00132
1710.26	-0.00177	-0.00177	-0.00151	-0.000676878	-0.00136
1710.4	-0.00177	-0.00177	-0.00151	-0.000716593	-0.0014
1710.54	-0.00177	-0.00177	-0.00152	-0.000755114	-0.00143
1710.55	-0.00177	-0.00177	-0.00152	-0.000759041	-0.00144
1710.68	-0.00177	-0.00177	-0.00153	-0.000792467	-0.00147
1710.82	-0.00177	-0.00177	-0.00154	-0.000828675	-0.00149
1710.96	-0.00177	-0.00177	-0.00155	-0.000863765	-0.00152
1711.1	-0.00177	-0.00177	-0.00155	-0.00089776	-0.00155
1711.24	-0.00177	-0.00177	-0.00156	-0.000930685	-0.00157
1711.38	-0.00177	-0.00177	-0.00157	-0.000962565	-0.00159
1711.51	-0.00177	-0.00177	-0.00157	-0.000993215	-0.00161
1711.52	-0.00177	-0.00177	-0.00157	-0.000993424	-0.00161
1711.66	-0.00177	-0.00177	-0.00158	-0.00102	-0.00162
1711.8	-0.00177	-0.00177	-0.00159	-0.00105	-0.00164
1711.94	-0.00177	-0.00177	-0.00159	-0.00108	-0.00165
1712.08	-0.00177	-0.00177	-0.0016	-0.00111	-0.00166
1712.22	-0.00177	-0.00177	-0.0016	-0.00113	-0.00167
1712.36	-0.00177	-0.00177	-0.00161	-0.00116	-0.00168
1712.48	-0.00177	-0.00177	-0.00162	-0.00118	-0.00169
1712.5	-0.00177	-0.00177	-0.00162	-0.00118	-0.00169
1712.63	-0.00177	-0.00177	-0.00162	-0.00121	-0.0017
1712.77	-0.00177	-0.00177	-0.00163	-0.00123	-0.00171
1712.91	-0.00177	-0.00177	-0.00163	-0.00125	-0.00172
1713.05	-0.00177	-0.00177	-0.00164	-0.00127	-0.00172
1713.19	-0.00177	-0.00177	-0.00164	-0.00129	-0.00173
1713.33	-0.00177	-0.00177	-0.00164	-0.00131	-0.00173
1713.44	-0.00177	-0.00177	-0.00165	-0.00133	-0.00174
1713.47	-0.00177	-0.00177	-0.00165	-0.00133	-0.00174
1713.61	-0.00177	-0.00177	-0.00165	-0.00135	-0.00174
1713.75	-0.00177	-0.00177	-0.00166	-0.00137	-0.00174
1713.89	-0.00177	-0.00177	-0.00166	-0.00138	-0.00175
1714.03	-0.00177	-0.00177	-0.00166	-0.0014	-0.00175
1714.17	-0.00177	-0.00177	-0.00167	-0.00142	-0.00175
1714.31	-0.00177	-0.00177	-0.00167	-0.00143	-0.00175
1714.41	-0.00177	-0.00177	-0.00167	-0.00144	-0.00176
1714.45	-0.00177	-0.00177	-0.00168	-0.00145	-0.00176
1714.59	-0.00177	-0.00177	-0.00168	-0.00146	-0.00176
1714.73	-0.00177	-0.00177	-0.00168	-0.00147	-0.00176
1714.87	-0.00177	-0.00177	-0.00169	-0.00149	-0.00176
1715.01	-0.00177	-0.00177	-0.00169	-0.0015	-0.00176
1715.15	-0.00177	-0.00177	-0.00169	-0.00151	-0.00176
1715.29	-0.00177	-0.00177	-0.00169	-0.00152	-0.00176
1715.37	-0.00177	-0.00177	-0.0017	-0.00153	-0.00176
1715.43	-0.00177	-0.00177	-0.0017	-0.00153	-0.00176
1715.57	-0.00177	-0.00177	-0.0017	-0.00154	-0.00176
1715.71	-0.00177	-0.00177	-0.0017	-0.00155	-0.00176
1715.85	-0.00177	-0.00177	-0.0017	-0.00156	-0.00177
1715.99	-0.00177	-0.00177	-0.00171	-0.00157	-0.00177
1716.13	-0.00177	-0.00177	-0.00171	-0.00158	-0.00177
1716.27	-0.00177	-0.00177	-0.00171	-0.00159	-0.00177
1716.34	-0.00177	-0.00177	-0.00171	-0.00159	-0.00177
1716.41	-0.00177	-0.00177	-0.00171	-0.0016	-0.00177
1716.55	-0.00177	-0.00177	-0.00172	-0.00161	-0.00177
1716.69	-0.00177	-0.00177	-0.00172	-0.00161	-0.00177
1716.83	-0.00177	-0.00177	-0.00172	-0.00162	-0.00177
1716.97	-0.00177	-0.00177	-0.00172	-0.00163	-0.00177
1717.11	-0.00177	-0.00177	-0.00172	-0.00164	-0.00177
1717.25	-0.00177	-0.00177	-0.00172	-0.00164	-0.00177
1717.3	-0.00177	-0.00177	-0.00173	-0.00164	-0.00177
1718.26	-0.00177	-0.00177	-0.00174	-0.00168	-0.00177
1719.23	-0.00177	-0.00177	-0.00174	-0.00171	-0.00177
1720.19	-0.00177	-0.00177	-0.00175	-0.00173	-0.00177

## Sheet: fig. 28g
FTIR spectra of 10% SF objects with a single, physically crosslinked β-sheet network
	peak1	peak2	peak3	peak4	peak5
1580.38	3.04823e-05	-0.00064451	-0.000644487	-0.00064451	-0.00064451
1580.52	5.91993e-05	-0.00064451	-0.000644486	-0.00064451	-0.00064451
1580.66	8.90267e-05	-0.00064451	-0.000644485	-0.00064451	-0.00064451
1580.8	0.000120002	-0.00064451	-0.000644483	-0.00064451	-0.00064451
1580.94	0.000152164	-0.00064451	-0.000644482	-0.00064451	-0.00064451
1581.08	0.000185553	-0.00064451	-0.00064448	-0.00064451	-0.00064451
1581.22	0.00022021	-0.00064451	-0.000644479	-0.00064451	-0.00064451
1581.34	0.000252134	-0.00064451	-0.000644477	-0.00064451	-0.00064451
1581.36	0.000256177	-0.00064451	-0.000644477	-0.00064451	-0.00064451
1581.5	0.000293498	-0.00064451	-0.000644475	-0.00064451	-0.00064451
1581.64	0.000332216	-0.00064451	-0.000644474	-0.00064451	-0.00064451
1581.78	0.000372378	-0.00064451	-0.000644472	-0.00064451	-0.00064451
1581.92	0.000414031	-0.00064451	-0.00064447	-0.00064451	-0.00064451
1582.06	0.000457222	-0.00064451	-0.000644467	-0.00064451	-0.00064451
1582.2	0.000502001	-0.00064451	-0.000644465	-0.00064451	-0.00064451
1582.31	0.000538009	-0.00064451	-0.000644463	-0.00064451	-0.00064451
1582.34	0.000548419	-0.00064451	-0.000644463	-0.00064451	-0.00064451
1582.48	0.000596527	-0.00064451	-0.00064446	-0.00064451	-0.00064451
1582.62	0.00064638	-0.00064451	-0.000644458	-0.00064451	-0.00064451
1582.76	0.000698031	-0.00064451	-0.000644455	-0.00064451	-0.00064451
1582.9	0.000751536	-0.00064451	-0.000644452	-0.00064451	-0.00064451
1583.04	0.000806953	-0.00064451	-0.000644449	-0.00064451	-0.00064451
1583.18	0.00086434	-0.00064451	-0.000644446	-0.00064451	-0.00064451
1583.27	0.00090386	-0.00064451	-0.000644444	-0.00064451	-0.00064451
1583.32	0.000923758	-0.00064451	-0.000644442	-0.00064451	-0.00064451
1583.46	0.000985268	-0.00064451	-0.000644439	-0.00064451	-0.00064451
1583.6	0.00105	-0.00064451	-0.000644435	-0.00064451	-0.00064451
1583.74	0.00111	-0.00064451	-0.000644431	-0.00064451	-0.00064451
1583.88	0.00118	-0.00064451	-0.000644427	-0.00064451	-0.00064451
1584.02	0.00125	-0.00064451	-0.000644423	-0.00064451	-0.00064451
1584.16	0.00133	-0.00064451	-0.000644418	-0.00064451	-0.00064451
1584.24	0.00137	-0.00064451	-0.000644416	-0.00064451	-0.00064451
1584.3	0.0014	-0.00064451	-0.000644414	-0.00064451	-0.00064451
1584.44	0.00148	-0.00064451	-0.000644409	-0.00064451	-0.00064451
1584.58	0.00156	-0.00064451	-0.000644404	-0.00064451	-0.00064451
1584.72	0.00164	-0.00064451	-0.000644398	-0.00064451	-0.00064451
1584.86	0.00173	-0.00064451	-0.000644392	-0.00064451	-0.00064451
1585	0.00182	-0.00064451	-0.000644386	-0.00064451	-0.00064451
1585.14	0.00191	-0.00064451	-0.00064438	-0.00064451	-0.00064451
1585.2	0.00195	-0.00064451	-0.000644377	-0.00064451	-0.00064451
1585.28	0.00201	-0.00064451	-0.000644373	-0.00064451	-0.00064451
1585.42	0.0021	-0.00064451	-0.000644366	-0.00064451	-0.00064451
1585.56	0.00221	-0.00064451	-0.000644359	-0.00064451	-0.00064451
1585.7	0.00231	-0.00064451	-0.000644352	-0.00064451	-0.00064451
1585.84	0.00242	-0.00064451	-0.000644344	-0.00064451	-0.00064451
1585.98	0.00253	-0.00064451	-0.000644335	-0.00064451	-0.00064451
1586.12	0.00264	-0.00064451	-0.000644326	-0.00064451	-0.00064451
1586.16	0.00268	-0.00064451	-0.000644323	-0.00064451	-0.00064451
1586.26	0.00276	-0.00064451	-0.000644317	-0.00064451	-0.00064451
1586.4	0.00289	-0.00064451	-0.000644307	-0.00064451	-0.00064451
1586.54	0.00301	-0.000644509	-0.000644297	-0.00064451	-0.00064451
1586.68	0.00314	-0.000644509	-0.000644287	-0.00064451	-0.00064451
1586.82	0.00328	-0.000644509	-0.000644276	-0.00064451	-0.00064451
1586.96	0.00341	-0.000644509	-0.000644264	-0.00064451	-0.00064451
1587.1	0.00356	-0.000644509	-0.000644252	-0.00064451	-0.00064451
1587.13	0.00359	-0.000644509	-0.000644249	-0.00064451	-0.00064451
1587.24	0.0037	-0.000644509	-0.000644239	-0.00064451	-0.00064451
1587.38	0.00385	-0.000644509	-0.000644226	-0.00064451	-0.00064451
1587.52	0.00401	-0.000644509	-0.000644212	-0.00064451	-0.00064451
1587.66	0.00417	-0.000644509	-0.000644197	-0.00064451	-0.00064451
1587.8	0.00434	-0.000644509	-0.000644181	-0.00064451	-0.00064451
1587.94	0.00451	-0.000644508	-0.000644165	-0.00064451	-0.00064451
1588.08	0.00468	-0.000644508	-0.000644148	-0.00064451	-0.00064451
1588.09	0.0047	-0.000644508	-0.000644146	-0.00064451	-0.00064451
1588.22	0.00486	-0.000644508	-0.000644131	-0.00064451	-0.00064451
1588.36	0.00505	-0.000644508	-0.000644112	-0.00064451	-0.00064451
1588.5	0.00524	-0.000644508	-0.000644093	-0.00064451	-0.00064451
1588.64	0.00544	-0.000644508	-0.000644073	-0.00064451	-0.00064451
1588.78	0.00564	-0.000644507	-0.000644052	-0.00064451	-0.00064451
1588.92	0.00585	-0.000644507	-0.000644029	-0.00064451	-0.00064451
1589.06	0.00606	-0.000644507	-0.000644006	-0.00064451	-0.00064451
1589.06	0.00606	-0.000644507	-0.000644006	-0.00064451	-0.00064451
1589.2	0.00628	-0.000644506	-0.000643982	-0.00064451	-0.00064451
1589.34	0.0065	-0.000644506	-0.000643957	-0.00064451	-0.00064451
1589.48	0.00674	-0.000644506	-0.00064393	-0.00064451	-0.00064451
1589.62	0.00698	-0.000644505	-0.000643902	-0.00064451	-0.00064451
1589.76	0.00722	-0.000644505	-0.000643873	-0.00064451	-0.00064451
1589.9	0.00747	-0.000644504	-0.000643843	-0.00064451	-0.00064451
1590.02	0.0077	-0.000644504	-0.000643815	-0.00064451	-0.00064451
1590.04	0.00773	-0.000644504	-0.000643811	-0.00064451	-0.00064451
1590.18	0.00799	-0.000644503	-0.000643778	-0.00064451	-0.00064451
1590.32	0.00827	-0.000644503	-0.000643744	-0.00064451	-0.00064451
1590.46	0.00855	-0.000644502	-0.000643707	-0.00064451	-0.00064451
1590.6	0.00883	-0.000644501	-0.00064367	-0.00064451	-0.00064451
1590.74	0.00913	-0.000644501	-0.00064363	-0.00064451	-0.00064451
1590.88	0.00943	-0.0006445	-0.000643589	-0.00064451	-0.00064451
1590.99	0.00967	-0.000644499	-0.000643555	-0.00064451	-0.00064451
1591.02	0.00974	-0.000644499	-0.000643545	-0.00064451	-0.00064451
1591.16	0.01006	-0.000644498	-0.0006435	-0.00064451	-0.00064451
1591.3	0.01038	-0.000644497	-0.000643453	-0.00064451	-0.00064451
1591.44	0.01072	-0.000644496	-0.000643404	-0.00064451	-0.00064451
1591.58	0.01106	-0.000644494	-0.000643353	-0.00064451	-0.00064451
1591.71	0.01141	-0.000644493	-0.000643299	-0.00064451	-0.00064451
1591.85	0.01177	-0.000644491	-0.000643243	-0.00064451	-0.00064451
1591.95	0.01201	-0.00064449	-0.000643204	-0.00064451	-0.00064451
1591.99	0.01213	-0.00064449	-0.000643184	-0.00064451	-0.00064451
1592.13	0.01251	-0.000644488	-0.000643123	-0.00064451	-0.00064451
1592.27	0.0129	-0.000644486	-0.00064306	-0.00064451	-0.00064451
1592.41	0.01329	-0.000644484	-0.000642993	-0.00064451	-0.00064451
1592.55	0.0137	-0.000644482	-0.000642924	-0.00064451	-0.00064451
1592.69	0.01411	-0.000644479	-0.000642851	-0.00064451	-0.00064451
1592.83	0.01453	-0.000644477	-0.000642775	-0.00064451	-0.00064451
1592.91	0.01478	-0.000644475	-0.000642731	-0.00064451	-0.00064451
1592.97	0.01497	-0.000644474	-0.000642696	-0.00064451	-0.00064451
1593.11	0.01541	-0.000644471	-0.000642614	-0.00064451	-0.00064451
1593.25	0.01586	-0.000644468	-0.000642528	-0.00064451	-0.00064451
1593.39	0.01633	-0.000644464	-0.000642439	-0.00064451	-0.00064451
1593.53	0.0168	-0.00064446	-0.000642345	-0.00064451	-0.00064451
1593.67	0.01728	-0.000644456	-0.000642248	-0.00064451	-0.00064451
1593.81	0.01778	-0.000644452	-0.000642146	-0.00064451	-0.00064451
1593.88	0.01801	-0.000644449	-0.000642098	-0.00064451	-0.00064451
1593.95	0.01828	-0.000644447	-0.00064204	-0.00064451	-0.00064451
1594.09	0.0188	-0.000644441	-0.00064193	-0.00064451	-0.00064451
1594.23	0.01933	-0.000644436	-0.000641815	-0.00064451	-0.00064451
1594.37	0.01987	-0.00064443	-0.000641695	-0.00064451	-0.00064451
1594.51	0.02042	-0.000644423	-0.000641569	-0.00064451	-0.00064451
1594.65	0.02098	-0.000644416	-0.000641439	-0.00064451	-0.00064451
1594.79	0.02155	-0.000644408	-0.000641303	-0.00064451	-0.00064451
1594.84	0.02175	-0.000644405	-0.000641255	-0.00064451	-0.00064451
1594.93	0.02213	-0.0006444	-0.000641162	-0.00064451	-0.00064451
1595.07	0.02273	-0.000644391	-0.000641014	-0.00064451	-0.00064451
1595.21	0.02334	-0.000644381	-0.000640861	-0.00064451	-0.00064451
1595.35	0.02396	-0.000644371	-0.0006407	-0.00064451	-0.00064451
1595.49	0.02459	-0.00064436	-0.000640534	-0.00064451	-0.00064451
1595.63	0.02524	-0.000644348	-0.00064036	-0.00064451	-0.00064451
1595.77	0.0259	-0.000644335	-0.000640179	-0.00064451	-0.00064451
1595.81	0.02605	-0.000644331	-0.000640136	-0.00064451	-0.00064451
1595.91	0.02657	-0.000644321	-0.000639991	-0.00064451	-0.00064451
1596.05	0.02725	-0.000644306	-0.000639795	-0.00064451	-0.00064451
1596.19	0.02795	-0.000644289	-0.000639591	-0.00064451	-0.00064451
1596.33	0.02866	-0.000644272	-0.000639379	-0.00064451	-0.00064451
1596.47	0.02938	-0.000644253	-0.000639158	-0.00064451	-0.00064451
1596.61	0.03011	-0.000644233	-0.000638928	-0.00064451	-0.00064451
1596.75	0.03086	-0.000644212	-0.000638688	-0.00064451	-0.00064451
1596.77	0.03095	-0.000644209	-0.000638658	-0.00064451	-0.00064451
1596.89	0.03162	-0.000644188	-0.000638439	-0.00064451	-0.00064451
1597.03	0.0324	-0.000644163	-0.00063818	-0.00064451	-0.00064451
1597.17	0.03318	-0.000644137	-0.000637911	-0.00064451	-0.00064451
1597.31	0.03399	-0.000644108	-0.00063763	-0.00064451	-0.00064451
1597.45	0.0348	-0.000644077	-0.000637338	-0.00064451	-0.00064451
1597.59	0.03563	-0.000644044	-0.000637035	-0.00064451	-0.00064451
1597.73	0.03647	-0.000644008	-0.00063672	-0.00064451	-0.00064451
1597.73	0.03648	-0.000644008	-0.000636715	-0.00064451	-0.00064451
1597.87	0.03733	-0.00064397	-0.000636392	-0.00064451	-0.00064451
1598.01	0.0382	-0.000643929	-0.00063605	-0.00064451	-0.00064451
1598.15	0.03908	-0.000643885	-0.000635696	-0.00064451	-0.00064451
1598.29	0.03998	-0.000643838	-0.000635327	-0.00064451	-0.00064451
1598.43	0.04089	-0.000643787	-0.000634944	-0.00064451	-0.00064451
1598.57	0.04182	-0.000643733	-0.000634546	-0.00064451	-0.00064451
1598.7	0.04267	-0.000643681	-0.000634173	-0.00064451	-0.00064451
1598.71	0.04276	-0.000643675	-0.000634132	-0.00064451	-0.00064451
1598.85	0.04372	-0.000643613	-0.000633702	-0.00064451	-0.00064451
1598.99	0.04468	-0.000643547	-0.000633255	-0.00064451	-0.00064451
1599.13	0.04567	-0.000643475	-0.000632791	-0.00064451	-0.00064451
1599.27	0.04666	-0.000643399	-0.000632309	-0.00064451	-0.00064451
1599.41	0.04767	-0.000643318	-0.000631808	-0.00064451	-0.00064451
1599.55	0.0487	-0.00064323	-0.000631288	-0.00064451	-0.00064451
1599.66	0.04952	-0.000643157	-0.000630862	-0.00064451	-0.00064451
1599.69	0.04974	-0.000643137	-0.000630748	-0.00064451	-0.00064451
1599.83	0.05079	-0.000643037	-0.000630187	-0.00064451	-0.00064451
1599.97	0.05186	-0.000642931	-0.000629605	-0.00064451	-0.00064451
1600.11	0.05294	-0.000642817	-0.000629	-0.00064451	-0.00064451
1600.25	0.05404	-0.000642695	-0.000628373	-0.00064451	-0.00064451
1600.39	0.05514	-0.000642565	-0.000627721	-0.00064451	-0.00064451
1600.53	0.05627	-0.000642426	-0.000627045	-0.00064451	-0.00064451
1600.63	0.05704	-0.000642326	-0.000626569	-0.00064451	-0.00064451
1600.67	0.0574	-0.000642278	-0.000626343	-0.00064451	-0.00064451
1600.81	0.05855	-0.00064212	-0.000625615	-0.00064451	-0.00064451
1600.95	0.05972	-0.000641951	-0.00062486	-0.00064451	-0.00064451
1601.09	0.0609	-0.000641771	-0.000624076	-0.00064451	-0.00064451
1601.23	0.06209	-0.000641578	-0.000623263	-0.00064451	-0.00064451
1601.37	0.06329	-0.000641373	-0.000622419	-0.00064451	-0.00064451
1601.51	0.06451	-0.000641155	-0.000621544	-0.00064451	-0.00064451
1601.59	0.06521	-0.000641023	-0.000621029	-0.00064451	-0.00064451
1601.65	0.06574	-0.000640922	-0.000620637	-0.00064451	-0.00064451
1601.79	0.06698	-0.000640674	-0.000619696	-0.00064451	-0.00064451
1601.93	0.06824	-0.000640409	-0.000618721	-0.00064451	-0.00064451
1602.07	0.06951	-0.000640128	-0.00061771	-0.00064451	-0.00064451
1602.21	0.07079	-0.000639828	-0.000616661	-0.00064451	-0.00064451
1602.35	0.07208	-0.000639508	-0.000615575	-0.00064451	-0.00064451
1602.49	0.07339	-0.000639169	-0.000614448	-0.00064451	-0.00064451
1602.56	0.074	-0.000639004	-0.000613915	-0.00064451	-0.00064451
1602.63	0.07471	-0.000638807	-0.000613281	-0.00064451	-0.00064451
1602.77	0.07604	-0.000638422	-0.000612072	-0.00064451	-0.00064451
1602.91	0.07738	-0.000638013	-0.000610818	-0.00064451	-0.00064451
1603.05	0.07873	-0.000637578	-0.00060952	-0.00064451	-0.00064451
1603.19	0.0801	-0.000637116	-0.000608175	-0.00064451	-0.00064451
1603.33	0.08147	-0.000636624	-0.000606782	-0.00064451	-0.00064451
1603.47	0.08286	-0.000636102	-0.000605338	-0.00064451	-0.00064451
1603.52	0.08335	-0.000635911	-0.000604819	-0.00064451	-0.00064451
1603.61	0.08425	-0.000635547	-0.000603844	-0.00064451	-0.00064451
1603.75	0.08566	-0.000634958	-0.000602296	-0.00064451	-0.00064451
1603.89	0.08708	-0.000634332	-0.000600694	-0.00064451	-0.00064451
1604.03	0.0885	-0.000633669	-0.000599035	-0.00064451	-0.00064451
1604.17	0.08994	-0.000632964	-0.000597317	-0.00064451	-0.00064451
1604.31	0.09138	-0.000632216	-0.000595539	-0.00064451	-0.00064451
1604.45	0.09284	-0.000631423	-0.000593699	-0.00064451	-0.00064451
1604.48	0.09319	-0.000631225	-0.000593246	-0.00064451	-0.00064451
1604.59	0.0943	-0.000630582	-0.000591795	-0.00064451	-0.00064451
1604.73	0.09577	-0.000629691	-0.000589824	-0.00064451	-0.00064451
1604.87	0.09725	-0.000628746	-0.000587785	-0.00064451	-0.00064451
1605.01	0.09873	-0.000627745	-0.000585675	-0.00064451	-0.00064451
1605.15	0.10022	-0.000626684	-0.000583493	-0.00064451	-0.00064451
1605.29	0.10172	-0.00062556	-0.000581235	-0.00064451	-0.00064451
1605.43	0.10323	-0.000624371	-0.0005789	-0.00064451	-0.00064451
1605.45	0.10343	-0.00062421	-0.00057859	-0.00064451	-0.00064451
1605.57	0.10474	-0.000623111	-0.000576485	-0.00064451	-0.00064451
1605.71	0.10626	-0.000621778	-0.000573988	-0.00064451	-0.00064451
1605.85	0.10778	-0.000620368	-0.000571406	-0.00064451	-0.00064451
1605.99	0.10931	-0.000618876	-0.000568737	-0.00064451	-0.00064451
1606.13	0.11085	-0.000617298	-0.000565977	-0.00064451	-0.00064451
1606.27	0.11238	-0.000615629	-0.000563124	-0.00064451	-0.00064451
1606.41	0.11392	-0.000613865	-0.000560175	-0.00064451	-0.00064451
1606.41	0.11396	-0.000613828	-0.000560113	-0.00064451	-0.00064451
1606.55	0.11547	-0.000612001	-0.000557128	-0.00064451	-0.00064451
1606.69	0.11702	-0.000610032	-0.000553979	-0.00064451	-0.00064451
1606.83	0.11857	-0.000607952	-0.000550725	-0.00064451	-0.00064451
1606.97	0.12012	-0.000605755	-0.000547363	-0.00064451	-0.00064451
1607.11	0.12167	-0.000603436	-0.00054389	-0.00064451	-0.00064451
1607.25	0.12323	-0.000600988	-0.000540303	-0.00064451	-0.00064451
1607.38	0.12464	-0.000598642	-0.000536936	-0.00064451	-0.00064451
1607.81	0.12945	-0.000589774	-0.000524739	-0.00064451	-0.00064451
1607.95	0.131	-0.000586578	-0.000520526	-0.00064451	-0.00064451
1608.09	0.13255	-0.00058321	-0.000516177	-0.00064451	-0.00064451
1608.23	0.1341	-0.000579662	-0.000511688	-0.00064451	-0.00064451
1608.34	0.13534	-0.000576688	-0.000507995	-0.00064451	-0.00064451
1608.37	0.13565	-0.000575924	-0.000507055	-0.00064451	-0.00064451
1608.51	0.13719	-0.000571987	-0.000502273	-0.00064451	-0.00064451
1608.65	0.13873	-0.000567841	-0.000497338	-0.00064451	-0.00064451
1608.79	0.14027	-0.000563478	-0.000492246	-0.00064451	-0.00064451
1608.93	0.1418	-0.000558886	-0.000486993	-0.00064451	-0.00064451
1609.07	0.14332	-0.000554054	-0.000481573	-0.00064451	-0.00064451
1609.21	0.14484	-0.000548972	-0.000475983	-0.00064451	-0.00064451
1609.31	0.14589	-0.000545315	-0.000472026	-0.00064451	-0.00064451
1609.35	0.14636	-0.000543628	-0.000470217	-0.00064451	-0.00064451
1609.49	0.14786	-0.000538009	-0.000464271	-0.00064451	-0.00064451
1609.63	0.14936	-0.000532103	-0.000458139	-0.00064451	-0.00064451
1609.77	0.15086	-0.000525897	-0.000451816	-0.00064451	-0.00064451
1609.91	0.15234	-0.000519378	-0.000445297	-0.00064451	-0.00064451
1610.05	0.15381	-0.00051253	-0.000438577	-0.00064451	-0.00064451
1610.19	0.15528	-0.00050534	-0.00043165	-0.00064451	-0.00064451
1610.27	0.15612	-0.000501014	-0.000427541	-0.00064451	-0.00064451
1610.33	0.15673	-0.000497792	-0.00042451	-0.00064451	-0.00064451
1610.47	0.15818	-0.000489871	-0.000417152	-0.00064451	-0.00064451
1610.61	0.15961	-0.000481559	-0.000409569	-0.00064451	-0.00064451
1610.75	0.16103	-0.00047284	-0.000401756	-0.00064451	-0.00064451
1610.89	0.16244	-0.000463696	-0.000393707	-0.00064451	-0.00064451
1611.03	0.16384	-0.00045411	-0.000385414	-0.00064451	-0.00064451
1611.17	0.16522	-0.000444061	-0.000376873	-0.00064451	-0.00064451
1611.23	0.16586	-0.000439188	-0.000372783	-0.00064451	-0.00064451
1611.31	0.16659	-0.00043353	-0.000368075	-0.00064451	-0.00064451
1611.45	0.16794	-0.000422498	-0.000359015	-0.00064451	-0.00064451
1611.59	0.16928	-0.000410943	-0.000349685	-0.00064451	-0.00064451
1611.73	0.17061	-0.000398842	-0.000340078	-0.00064451	-0.00064451
1611.87	0.17192	-0.000386175	-0.000330187	-0.00064451	-0.00064451
1612.01	0.17321	-0.000372917	-0.000320006	-0.00064451	-0.00064451
1612.15	0.17449	-0.000359045	-0.000309525	-0.00064451	-0.00064451
1612.2	0.17494	-0.000353915	-0.000305692	-0.00064451	-0.00064451
1612.29	0.17574	-0.000344533	-0.000298738	-0.00064451	-0.00064451
1612.43	0.17698	-0.000329356	-0.000287637	-0.00064451	-0.00064451
1612.57	0.17821	-0.000313488	-0.000276214	-0.00064451	-0.00064451
1612.71	0.17941	-0.000296901	-0.00026446	-0.00064451	-0.00064451
1612.85	0.18059	-0.000279567	-0.000252367	-0.00064451	-0.00064451
1612.99	0.18176	-0.000261457	-0.000239927	-0.00064451	-0.00064451
1613.13	0.1829	-0.000242541	-0.000227132	-0.00064451	-0.00064451
1613.16	0.18318	-0.00023772	-0.000223901	-0.00064451	-0.00064451
1613.27	0.18402	-0.000222788	-0.000213971	-0.00064451	-0.00064451
1613.41	0.18512	-0.000202167	-0.000200437	-0.00064451	-0.00064451
1613.55	0.1862	-0.000180644	-0.00018652	-0.00064451	-0.00064451
1613.69	0.18726	-0.000158187	-0.00017221	-0.00064451	-0.00064451
1613.83	0.18829	-0.00013476	-0.000157498	-0.00064451	-0.00064451
1613.97	0.1893	-0.000110327	-0.000142375	-0.00064451	-0.00064451
1614.11	0.19029	-8.48529e-05	-0.00012683	-0.00064451	-0.00064451
1614.13	0.19042	-8.12663e-05	-0.000124659	-0.00064451	-0.00064451
1614.25	0.19125	-5.8299e-05	-0.000110854	-0.00064451	-0.00064451
1614.39	0.19219	-3.06268e-05	-9.44351e-05	-0.00064451	-0.00064451
1614.53	0.1931	-1.79668e-06	-7.75639e-05	-0.00064451	-0.00064451
1614.67	0.19399	2.82322e-05	-6.02295e-05	-0.00064451	-0.00064451
1614.81	0.19485	5.95016e-05	-4.24209e-05	-0.00064451	-0.00064451
1614.95	0.19569	9.20546e-05	-2.4127e-05	-0.00064451	-0.00064451
1615.09	0.1965	0.000125935	-5.33658e-06	-0.00064451	-0.00064451
1615.09	0.19652	0.000126891	-4.80995e-06	-0.00064451	-0.00064451
1615.23	0.19728	0.000161188	1.39619e-05	-0.00064451	-0.00064451
1615.37	0.19804	0.000197859	3.37802e-05	-0.00064451	-0.00064451
1615.51	0.19877	0.000235997	5.41301e-05	-0.00064451	-0.00064451
1615.65	0.19947	0.000275649	7.50238e-05	-0.00064451	-0.00064451
1615.79	0.20014	0.000316864	9.64737e-05	-0.00064451	-0.00064451
1615.93	0.20079	0.000359694	0.000118492	-0.00064451	-0.00064451
1616.06	0.20135	0.000400435	0.000139195	-0.00064451	-0.00064451
1616.07	0.2014	0.00040419	0.000141092	-0.00064451	-0.00064451
1616.21	0.20199	0.000450405	0.000164287	-0.00064451	-0.00064451
1616.35	0.20255	0.000498393	0.000188089	-0.00064451	-0.00064451
1616.49	0.20308	0.000548209	0.000212511	-0.00064451	-0.00064451
1616.63	0.20358	0.00059991	0.000237569	-0.00064451	-0.00064451
1616.77	0.20405	0.000653551	0.000263275	-0.00064451	-0.00064451
1616.91	0.20448	0.000709193	0.000289643	-0.00064451	-0.00064451
1617.02	0.20482	0.000755564	0.000311401	-0.00064451	-0.00064451
1617.05	0.20489	0.000766894	0.000316689	-0.00064451	-0.00064451
1617.19	0.20527	0.000826715	0.000344425	-0.00064451	-0.00064451
1617.33	0.20562	0.000888718	0.000372868	-0.00064451	-0.00064451
1617.47	0.20593	0.000952965	0.000402031	-0.00064451	-0.00064451
1617.61	0.20622	0.00102	0.000431931	-0.00064451	-0.00064451
1617.75	0.20647	0.00109	0.000462582	-0.00064451	-0.00064451
1617.89	0.2067	0.00116	0.000494	-0.00064451	-0.00064451
1617.98	0.20684	0.00121	0.000516348	-0.00064451	-0.00064451
1618.03	0.20689	0.00123	0.000526201	-0.00064451	-0.00064451
1618.17	0.20705	0.00131	0.000559202	-0.00064451	-0.00064451
1618.31	0.20718	0.00139	0.000593018	-0.00064451	-0.00064451
1618.45	0.20728	0.00147	0.000627666	-0.00064451	-0.00064451
1618.59	0.20734	0.00156	0.000663163	-0.00064451	-0.00064451
1618.73	0.20738	0.00164	0.000699525	-0.00064451	-0.00064451
1618.87	0.20738	0.00173	0.000736771	-0.00064451	-0.00064451
1618.95	0.20737	0.00179	0.000759015	-0.00064451	-0.00064451
1619.01	0.20735	0.00183	0.000774917	-0.00064451	-0.00064451
1619.15	0.20729	0.00192	0.000813981	-0.00064451	-0.00064451
1619.29	0.2072	0.00202	0.000853982	-0.00064451	-0.00064451
1619.43	0.20708	0.00213	0.000894936	-0.00064451	-0.00064451
1619.57	0.20692	0.00223	0.000936864	-0.00064451	-0.00064451
1619.71	0.20674	0.00234	0.000979782	-0.00064451	-0.00064451
1619.85	0.20652	0.00245	0.00102	-0.00064451	-0.00064451
1619.91	0.2064	0.00251	0.00104	-0.00064451	-0.00064451
1619.99	0.20627	0.00257	0.00107	-0.00064451	-0.00064451
1620.13	0.20599	0.00269	0.00111	-0.00064451	-0.00064451
1620.27	0.20568	0.00281	0.00116	-0.00064451	-0.00064451
1620.41	0.20534	0.00294	0.00121	-0.00064451	-0.00064451
1620.55	0.20496	0.00307	0.00126	-0.00064451	-0.00064451
1620.69	0.20456	0.00321	0.00131	-0.00064451	-0.00064451
1620.83	0.20413	0.00335	0.00136	-0.00064451	-0.00064451
1620.88	0.20396	0.0034	0.00138	-0.00064451	-0.00064451
1620.97	0.20366	0.00349	0.00141	-0.00064451	-0.00064451
1621.11	0.20317	0.00364	0.00147	-0.00064451	-0.00064451
1621.25	0.20265	0.00379	0.00152	-0.00064451	-0.00064451
1621.39	0.20209	0.00395	0.00158	-0.00064451	-0.00064451
1621.53	0.20151	0.00411	0.00164	-0.00064451	-0.00064451
1621.67	0.2009	0.00427	0.0017	-0.00064451	-0.00064451
1621.81	0.20026	0.00444	0.00176	-0.00064451	-0.00064451
1621.84	0.20009	0.00449	0.00177	-0.00064451	-0.00064451
1621.94	0.19959	0.00462	0.00182	-0.00064451	-0.00064451
1622.08	0.1989	0.00479	0.00188	-0.00064451	-0.00064451
1622.22	0.19817	0.00498	0.00194	-0.00064451	-0.00064451
1622.36	0.19742	0.00517	0.00201	-0.00064451	-0.00064451
1622.5	0.19664	0.00536	0.00208	-0.00064451	-0.00064451
1622.64	0.19584	0.00556	0.00215	-0.00064451	-0.00064451
1622.78	0.19501	0.00576	0.00222	-0.00064451	-0.00064451
1622.8	0.19488	0.00579	0.00223	-0.00064451	-0.00064451
1622.92	0.19415	0.00597	0.00229	-0.00064451	-0.00064451
1623.06	0.19326	0.00618	0.00236	-0.00064451	-0.00064451
1623.2	0.19236	0.0064	0.00243	-0.00064451	-0.00064451
1623.34	0.19142	0.00663	0.00251	-0.00064451	-0.00064451
1623.48	0.19046	0.00686	0.00259	-0.00064451	-0.00064451
1623.62	0.18948	0.00709	0.00267	-0.00064451	-0.00064451
1623.76	0.18847	0.00733	0.00275	-0.00064451	-0.00064451
1623.77	0.18844	0.00734	0.00275	-0.00064451	-0.00064451
1623.9	0.18745	0.00758	0.00283	-0.00064451	-0.00064451
1624.04	0.18639	0.00783	0.00291	-0.00064451	-0.00064451
1624.18	0.18532	0.00809	0.003	-0.00064451	-0.00064451
1624.32	0.18422	0.00836	0.00309	-0.00064451	-0.00064451
1624.46	0.1831	0.00862	0.00318	-0.00064451	-0.00064451
1624.6	0.18196	0.0089	0.00327	-0.00064451	-0.00064451
1624.73	0.18089	0.00916	0.00335	-0.00064451	-0.00064451
1624.74	0.1808	0.00918	0.00336	-0.00064451	-0.00064451
1624.88	0.17963	0.00947	0.00345	-0.00064451	-0.00064451
1625.02	0.17843	0.00976	0.00355	-0.00064451	-0.00064451
1625.16	0.17721	0.01006	0.00365	-0.00064451	-0.00064451
1625.3	0.17597	0.01037	0.00375	-0.00064451	-0.00064451
1625.44	0.17472	0.01068	0.00385	-0.00064451	-0.00064451
1625.58	0.17344	0.011	0.00396	-0.00064451	-0.00064451
1625.7	0.1724	0.01126	0.00404	-0.00064451	-0.00064451
1625.72	0.17215	0.01132	0.00406	-0.00064451	-0.00064451
1625.86	0.17085	0.01165	0.00417	-0.00064451	-0.00064451
1626	0.16953	0.01199	0.00428	-0.00064451	-0.00064451
1626.14	0.16819	0.01233	0.00439	-0.00064451	-0.00064451
1626.28	0.16684	0.01268	0.00451	-0.00064451	-0.00064451
1626.42	0.16547	0.01303	0.00462	-0.00064451	-0.00064451
1626.56	0.16409	0.01339	0.00474	-0.00064451	-0.00064451
1626.66	0.16311	0.01365	0.00482	-0.00064451	-0.00064451
1626.7	0.16269	0.01376	0.00486	-0.00064451	-0.00064451
1626.84	0.16129	0.01413	0.00498	-0.00064451	-0.00064451
1626.98	0.15987	0.01451	0.00511	-0.00064451	-0.00064451
1627.12	0.15844	0.0149	0.00524	-0.00064451	-0.00064451
1627.26	0.157	0.01529	0.00537	-0.00064451	-0.00064451
1627.4	0.15554	0.01569	0.0055	-0.00064451	-0.00064451
1627.54	0.15408	0.01609	0.00563	-0.00064451	-0.00064451
1627.63	0.15321	0.01633	0.00571	-0.00064451	-0.00064451
1627.68	0.15261	0.0165	0.00577	-0.00064451	-0.00064451
1628.1	0.14814	0.01777	0.00619	-0.00064451	-0.00064451
1628.24	0.14663	0.0182	0.00634	-0.00064451	-0.00064451
1628.38	0.14512	0.01864	0.00648	-0.00064451	-0.00064451
1628.52	0.1436	0.01909	0.00664	-0.00064451	-0.00064451
1628.59	0.14287	0.0193	0.00671	-0.00064451	-0.00064451
1628.66	0.14208	0.01954	0.00679	-0.00064451	-0.00064451
1628.8	0.14055	0.01999	0.00694	-0.00064451	-0.00064451
1628.94	0.13901	0.02046	0.0071	-0.00064451	-0.00064451
1629.08	0.13747	0.02092	0.00726	-0.00064451	-0.00064451
1629.22	0.13593	0.0214	0.00743	-0.00064451	-0.00064451
1629.36	0.13438	0.02187	0.00759	-0.00064451	-0.00064451
1629.5	0.13283	0.02236	0.00776	-0.00064451	-0.00064451
1629.55	0.13226	0.02254	0.00783	-0.00064451	-0.00064451
1629.64	0.13128	0.02284	0.00793	-0.00064451	-0.00064451
1629.78	0.12973	0.02334	0.00811	-0.00064451	-0.00064451
1629.92	0.12817	0.02383	0.00829	-0.00064451	-0.00064451
1630.06	0.12662	0.02433	0.00846	-0.00064451	-0.00064451
1630.2	0.12506	0.02484	0.00865	-0.00064451	-0.00064451
1630.34	0.12351	0.02535	0.00883	-0.00064451	-0.00064451
1630.48	0.12195	0.02587	0.00902	-0.00064451	-0.00064451
1630.52	0.12155	0.026	0.00907	-0.00064451	-0.00064451
1630.62	0.1204	0.02638	0.00921	-0.00064451	-0.00064451
1630.76	0.11885	0.02691	0.0094	-0.00064451	-0.00064451
1630.9	0.1173	0.02743	0.0096	-0.00064451	-0.00064451
1631.04	0.11575	0.02796	0.0098	-0.00064451	-0.00064451
1631.18	0.1142	0.02849	0.01	-0.00064451	-0.00064451
1631.32	0.11266	0.02903	0.01021	-0.00064451	-0.00064451
1631.46	0.11112	0.02957	0.01042	-0.00064451	-0.00064451
1631.48	0.11089	0.02965	0.01045	-0.00064451	-0.00064451
1631.6	0.10959	0.03011	0.01063	-0.00064451	-0.00064451
1631.74	0.10806	0.03065	0.01084	-0.00064451	-0.00064451
1631.88	0.10654	0.0312	0.01106	-0.00064451	-0.00064451
1632.02	0.10502	0.03174	0.01128	-0.000644509	-0.00064451
1632.16	0.1035	0.03229	0.0115	-0.000644509	-0.00064451
1632.3	0.102	0.03284	0.01173	-0.000644509	-0.00064451
1632.44	0.10049	0.0334	0.01196	-0.000644509	-0.00064451
1632.45	0.10043	0.03342	0.01196	-0.000644509	-0.00064451
1632.58	0.099	0.03395	0.01219	-0.000644509	-0.00064451
1632.72	0.09751	0.0345	0.01242	-0.000644509	-0.00064451
1632.86	0.09603	0.03506	0.01266	-0.000644509	-0.00064451
1633	0.09456	0.03562	0.0129	-0.000644509	-0.00064451
1633.14	0.0931	0.03617	0.01315	-0.000644509	-0.00064451
1633.28	0.09164	0.03673	0.01339	-0.000644509	-0.00064451
1633.41	0.0903	0.03724	0.01363	-0.000644509	-0.00064451
1633.42	0.0902	0.03728	0.01364	-0.000644509	-0.00064451
1633.56	0.08876	0.03784	0.0139	-0.000644508	-0.00064451
1633.7	0.08733	0.03839	0.01415	-0.000644508	-0.00064451
1633.84	0.08591	0.03894	0.01441	-0.000644508	-0.00064451
1633.98	0.08451	0.03949	0.01468	-0.000644508	-0.00064451
1634.12	0.08311	0.04004	0.01494	-0.000644508	-0.00064451
1634.26	0.08172	0.04059	0.01521	-0.000644507	-0.00064451
1634.38	0.08059	0.04104	0.01544	-0.000644507	-0.00064451
1634.4	0.08034	0.04114	0.01549	-0.000644507	-0.00064451
1634.54	0.07898	0.04168	0.01576	-0.000644507	-0.00064451
1634.68	0.07762	0.04222	0.01604	-0.000644507	-0.00064451
1634.82	0.07628	0.04275	0.01632	-0.000644506	-0.00064451
1634.96	0.07495	0.04329	0.01661	-0.000644506	-0.00064451
1635.1	0.07363	0.04382	0.0169	-0.000644506	-0.00064451
1635.24	0.07232	0.04434	0.01719	-0.000644505	-0.00064451
1635.34	0.0714	0.04471	0.0174	-0.000644505	-0.00064451
1635.38	0.07102	0.04486	0.01748	-0.000644505	-0.00064451
1635.52	0.06974	0.04538	0.01778	-0.000644504	-0.00064451
1635.66	0.06847	0.04589	0.01808	-0.000644504	-0.00064451
1635.8	0.06721	0.0464	0.01838	-0.000644503	-0.00064451
1635.94	0.06596	0.0469	0.01869	-0.000644503	-0.00064451
1636.08	0.06473	0.04739	0.019	-0.000644502	-0.00064451
1636.22	0.06351	0.04788	0.01932	-0.000644501	-0.00064451
1636.3	0.06278	0.04817	0.01951	-0.000644501	-0.00064451
1636.36	0.0623	0.04837	0.01963	-0.000644501	-0.00064451
1636.5	0.06111	0.04884	0.01995	-0.0006445	-0.00064451
1636.64	0.05993	0.04931	0.02028	-0.000644499	-0.00064451
1636.78	0.05876	0.04977	0.0206	-0.000644498	-0.00064451
1636.92	0.05761	0.05023	0.02093	-0.000644497	-0.00064451
1637.06	0.05647	0.05068	0.02126	-0.000644496	-0.00064451
1637.2	0.05535	0.05112	0.0216	-0.000644495	-0.00064451
1637.27	0.0548	0.05133	0.02176	-0.000644494	-0.00064451
1637.34	0.05424	0.05155	0.02194	-0.000644494	-0.00064451
1637.48	0.05314	0.05197	0.02228	-0.000644492	-0.00064451
1637.62	0.05205	0.05238	0.02262	-0.000644491	-0.00064451
1637.76	0.05098	0.05279	0.02297	-0.000644489	-0.00064451
1637.9	0.04993	0.05318	0.02332	-0.000644487	-0.00064451
1638.04	0.04889	0.05357	0.02367	-0.000644485	-0.00064451
1638.18	0.04786	0.05394	0.02403	-0.000644483	-0.00064451
1638.23	0.04747	0.05408	0.02416	-0.000644482	-0.00064451
1638.32	0.04685	0.05431	0.02439	-0.000644481	-0.00064451
1638.46	0.04585	0.05466	0.02475	-0.000644479	-0.00064451
1638.6	0.04486	0.05501	0.02511	-0.000644476	-0.00064451
1638.74	0.04389	0.05534	0.02548	-0.000644473	-0.00064451
1638.88	0.04293	0.05566	0.02585	-0.00064447	-0.00064451
1639.02	0.04199	0.05597	0.02622	-0.000644467	-0.00064451
1639.16	0.04106	0.05627	0.0266	-0.000644464	-0.00064451
1639.2	0.04081	0.05635	0.0267	-0.000644463	-0.00064451
1639.3	0.04015	0.05656	0.02698	-0.00064446	-0.00064451
1639.44	0.03925	0.05684	0.02736	-0.000644456	-0.00064451
1639.58	0.03836	0.0571	0.02774	-0.000644452	-0.00064451
1639.72	0.03749	0.05736	0.02813	-0.000644447	-0.00064451
1639.86	0.03663	0.0576	0.02852	-0.000644442	-0.00064451
1640	0.03578	0.05783	0.02891	-0.000644437	-0.00064451
1640.14	0.03495	0.05804	0.0293	-0.000644431	-0.00064451
1640.16	0.03482	0.05807	0.02937	-0.00064443	-0.00064451
1640.28	0.03413	0.05824	0.0297	-0.000644424	-0.00064451
1640.42	0.03333	0.05843	0.0301	-0.000644418	-0.00064451
1640.56	0.03254	0.05861	0.0305	-0.00064441	-0.00064451
1640.7	0.03176	0.05877	0.0309	-0.000644403	-0.00064451
1640.84	0.031	0.05892	0.03131	-0.000644394	-0.00064451
1640.98	0.03025	0.05906	0.03172	-0.000644385	-0.00064451
1641.12	0.02951	0.05918	0.03213	-0.000644376	-0.00064451
1641.13	0.02947	0.05919	0.03215	-0.000644375	-0.00064451
1641.26	0.02878	0.05929	0.03254	-0.000644365	-0.00064451
1641.4	0.02807	0.05939	0.03295	-0.000644354	-0.00064451
1641.54	0.02738	0.05947	0.03337	-0.000644342	-0.00064451
1641.68	0.02669	0.05954	0.03379	-0.00064433	-0.00064451
1642.09	0.02475	0.05966	0.03503	-0.000644286	-0.00064451
1642.8	0.02166	0.05958	0.0372	-0.000644188	-0.00064451
1642.94	0.02108	0.05953	0.03763	-0.000644164	-0.00064451
1643.05	0.02061	0.05947	0.03799	-0.000644143	-0.00064451
1643.08	0.02052	0.05946	0.03806	-0.000644138	-0.00064451
1643.22	0.01996	0.05937	0.0385	-0.000644111	-0.00064451
1643.36	0.01942	0.05927	0.03894	-0.000644082	-0.00064451
1643.5	0.01889	0.05916	0.03937	-0.00064405	-0.00064451
1643.64	0.01838	0.05904	0.03981	-0.000644017	-0.00064451
1643.78	0.01787	0.0589	0.04025	-0.000643981	-0.00064451
1643.92	0.01737	0.05875	0.0407	-0.000643943	-0.00064451
1644.02	0.01702	0.05863	0.04101	-0.000643913	-0.00064451
1644.06	0.01689	0.05858	0.04114	-0.000643902	-0.00064451
1644.2	0.01641	0.0584	0.04158	-0.000643858	-0.00064451
1644.34	0.01594	0.05821	0.04203	-0.000643811	-0.00064451
1644.48	0.01549	0.05801	0.04247	-0.000643761	-0.00064451
1644.62	0.01505	0.05779	0.04291	-0.000643708	-0.00064451
1644.76	0.01461	0.05756	0.04336	-0.000643651	-0.00064451
1644.9	0.01419	0.05732	0.04381	-0.000643591	-0.00064451
1644.98	0.01393	0.05716	0.04408	-0.000643552	-0.00064451
1645.04	0.01377	0.05706	0.04425	-0.000643526	-0.00064451
1645.18	0.01336	0.0568	0.0447	-0.000643457	-0.00064451
1645.32	0.01297	0.05652	0.04515	-0.000643383	-0.00064451
1645.46	0.01258	0.05623	0.04559	-0.000643305	-0.00064451
1645.6	0.0122	0.05592	0.04604	-0.000643221	-0.00064451
1645.74	0.01183	0.05561	0.04649	-0.000643132	-0.00064451
1645.88	0.01147	0.05529	0.04693	-0.000643037	-0.00064451
1645.95	0.0113	0.05512	0.04716	-0.000642987	-0.00064451
1646.02	0.01112	0.05495	0.04738	-0.000642935	-0.00064451
1646.16	0.01078	0.0546	0.04783	-0.000642828	-0.00064451
1646.3	0.01044	0.05425	0.04827	-0.000642713	-0.00064451
1646.44	0.01011	0.05388	0.04872	-0.000642591	-0.00064451
1646.58	0.0098	0.0535	0.04916	-0.000642461	-0.00064451
1646.72	0.00948	0.05312	0.04961	-0.000642322	-0.00064451
1646.86	0.00918	0.05272	0.05005	-0.000642175	-0.00064451
1646.91	0.00907	0.05256	0.05022	-0.000642116	-0.00064451
1647	0.00889	0.05231	0.05049	-0.000642019	-0.00064451
1647.14	0.0086	0.0519	0.05094	-0.000641853	-0.00064451
1647.28	0.00832	0.05148	0.05138	-0.000641676	-0.00064451
1647.42	0.00804	0.05104	0.05182	-0.000641488	-0.00064451
1647.56	0.00778	0.0506	0.05225	-0.000641289	-0.00064451
1647.7	0.00752	0.05015	0.05269	-0.000641077	-0.00064451
1647.84	0.00727	0.0497	0.05313	-0.000640852	-0.00064451
1647.88	0.0072	0.04957	0.05325	-0.000640788	-0.00064451
1647.98	0.00702	0.04924	0.05356	-0.000640613	-0.00064451
1648.12	0.00678	0.04876	0.05399	-0.00064036	-0.00064451
1648.26	0.00655	0.04829	0.05442	-0.000640091	-0.00064451
1648.4	0.00632	0.0478	0.05485	-0.000639805	-0.00064451
1648.54	0.0061	0.04731	0.05528	-0.000639503	-0.00064451
1648.68	0.00588	0.04682	0.05571	-0.000639182	-0.00064451
1648.82	0.00568	0.04632	0.05613	-0.000638842	-0.00064451
1648.84	0.00564	0.04623	0.0562	-0.000638784	-0.00064451
1648.96	0.00547	0.04581	0.05655	-0.000638482	-0.00064451
1649.1	0.00527	0.0453	0.05697	-0.0006381	-0.00064451
1649.24	0.00508	0.04478	0.05739	-0.000637695	-0.00064451
1649.38	0.0049	0.04426	0.0578	-0.000637267	-0.00064451
1649.52	0.00471	0.04373	0.05821	-0.000636813	-0.00064451
1649.66	0.00454	0.0432	0.05862	-0.000636333	-0.00064451
1649.8	0.00437	0.04267	0.05903	-0.000635825	-0.00064451
1649.8	0.00436	0.04264	0.05905	-0.000635796	-0.00064451
1649.94	0.0042	0.04213	0.05943	-0.000635288	-0.00064451
1650.08	0.00404	0.04159	0.05984	-0.000634719	-0.00064451
1650.22	0.00388	0.04105	0.06023	-0.000634118	-0.00064451
1650.36	0.00373	0.0405	0.06063	-0.000633482	-0.00064451
1650.5	0.00358	0.03995	0.06102	-0.000632811	-0.00064451
1650.64	0.00344	0.0394	0.06141	-0.000632101	-0.00064451
1650.77	0.00331	0.03888	0.06177	-0.000631393	-0.00064451
1650.78	0.0033	0.03885	0.06179	-0.000631351	-0.00064451
1651.73	0.00246	0.03506	0.06433	-0.000624978	-0.00064451
1652.7	0.00177	0.03126	0.0667	-0.000615738	-0.00064451
1653.43	0.00134	0.0284	0.06836	-0.000606086	-0.00064451
1653.57	0.00127	0.02787	0.06866	-0.000603949	-0.00064451
1653.66	0.00122	0.02755	0.06884	-0.000602584	-0.00064451
1653.71	0.0012	0.02734	0.06895	-0.000601703	-0.00064451
1653.85	0.00113	0.02682	0.06924	-0.000599344	-0.00064451
1653.99	0.00106	0.0263	0.06953	-0.000596864	-0.00064451
1654.13	0.000996635	0.02578	0.06981	-0.000594261	-0.00064451
1654.27	0.00093474	0.02527	0.07008	-0.000591527	-0.00064451
1654.41	0.000874947	0.02476	0.07035	-0.000588657	-0.00064451
1654.55	0.000817197	0.02425	0.07061	-0.000585645	-0.00064451
1654.62	0.000788895	0.024	0.07074	-0.000584075	-0.00064451
1654.69	0.000761428	0.02375	0.07087	-0.000582485	-0.00064451
1654.83	0.00070758	0.02325	0.07112	-0.000579171	-0.00064451
1654.97	0.000655598	0.02276	0.07136	-0.000575694	-0.00064451
1655.11	0.000605424	0.02228	0.0716	-0.00057205	-0.00064451
1655.25	0.000557004	0.02179	0.07183	-0.000568229	-0.00064451
1655.39	0.000510284	0.02132	0.07206	-0.000564226	-0.00064451
1655.53	0.000465212	0.02085	0.07228	-0.000560032	-0.00064451
1655.59	0.000447928	0.02066	0.07237	-0.000558328	-0.00064451
1655.67	0.000421737	0.02038	0.0725	-0.000555639	-0.00064451
1655.81	0.000379809	0.01992	0.07271	-0.000551038	-0.00064451
1655.95	0.000339381	0.01946	0.07291	-0.000546222	-0.00064451
1656.09	0.000300404	0.01901	0.0731	-0.000541182	-0.00064451
1656.23	0.000262834	0.01857	0.07329	-0.000535908	-0.00064451
1656.37	0.000226625	0.01813	0.07348	-0.00053039	-0.00064451
1656.51	0.000191734	0.0177	0.07366	-0.00052462	-0.00064451
1656.55	0.000182105	0.01758	0.0737	-0.000522942	-0.00064451
1656.65	0.000158118	0.01727	0.07383	-0.000518587	-0.00064451
1656.79	0.000125737	0.01685	0.07399	-0.00051228	-0.00064451
1656.93	9.45496e-05	0.01643	0.07415	-0.000505689	-0.00064451
1657.07	6.45172e-05	0.01603	0.0743	-0.000498803	-0.00064451
1657.21	3.56019e-05	0.01562	0.07444	-0.000491609	-0.00064451
1657.35	7.76654e-06	0.01523	0.07458	-0.000484098	-0.00064451
1657.49	-1.90246e-05	0.01483	0.07471	-0.000476256	-0.00064451
1657.52	-2.35318e-05	0.01477	0.07473	-0.000474872	-0.00064451
1657.63	-4.48066e-05	0.01445	0.07484	-0.00046807	-0.00064451
1657.77	-6.96132e-05	0.01407	0.07495	-0.000459529	-0.00064451
1657.91	-9.34775e-05	0.0137	0.07506	-0.000450619	-0.00064451
1658.48	-0.00018138	0.01225	0.07544	-0.000410336	-0.00064451
1659.45	-0.000301578	0.01003	0.07582	-0.000324741	-0.00064451
1660.41	-0.000392405	0.00809	0.07586	-0.00021256	-0.00064451
1661.37	-0.000460515	0.00643	0.07556	-6.72908e-05	-0.00064451
1662.11	-0.000500597	0.00533	0.07511	7.07237e-05	-0.00064451
1662.25	-0.000507219	0.00514	0.07501	9.98942e-05	-0.00064451
1662.34	-0.000511185	0.00502	0.07494	0.000118505	-0.00064451
1662.39	-0.000513557	0.00495	0.07489	0.000130078	-0.00064451
1662.53	-0.000519621	0.00476	0.07477	0.000161301	-0.00064451
1662.67	-0.000525422	0.00459	0.07464	0.000193592	-0.00064451
1662.81	-0.000530971	0.00441	0.07451	0.000226978	-0.00064451
1662.95	-0.000536278	0.00424	0.07437	0.000261488	-0.00064451
1663.09	-0.000541353	0.00408	0.07422	0.000297149	-0.00064451
1663.23	-0.000546204	0.00392	0.07407	0.00033399	-0.00064451
1663.3	-0.000548596	0.00384	0.07398	0.000353244	-0.00064451
1663.37	-0.000550842	0.00377	0.0739	0.000372041	-0.00064451
1663.51	-0.000555275	0.00361	0.07374	0.000411331	-0.00064451
1663.65	-0.00055951	0.00347	0.07356	0.000451889	-0.00064451
1663.79	-0.000563557	0.00332	0.07338	0.000493746	-0.00064451
1663.93	-0.000567423	0.00319	0.0732	0.000536931	-0.00064451
1664.07	-0.000571115	0.00305	0.073	0.000581474	-0.00064451
1664.21	-0.000574642	0.00292	0.0728	0.000627407	-0.00064451
1664.27	-0.000576008	0.00287	0.07272	0.000646183	-0.00064451
1664.35	-0.000578009	0.00279	0.0726	0.00067476	-0.00064451
1664.49	-0.000581223	0.00267	0.07238	0.000723564	-0.00064451
1664.63	-0.000584291	0.00255	0.07217	0.00077385	-0.00064451
1664.77	-0.000587219	0.00244	0.07194	0.000825648	-0.00064451
1664.91	-0.000590013	0.00232	0.07171	0.000878991	-0.00064451
1665.05	-0.000592679	0.00221	0.07148	0.000933909	-0.00064451
1665.19	-0.000595221	0.00211	0.07123	0.000990434	-0.00064451
1665.23	-0.000595935	0.00208	0.07116	0.00101	-0.00064451
1665.33	-0.000597646	0.00201	0.07099	0.00105	-0.00064451
1665.47	-0.000599959	0.00191	0.07073	0.00111	-0.00064451
1665.61	-0.000602164	0.00181	0.07047	0.00117	-0.00064451
1665.75	-0.000604266	0.00172	0.07021	0.00123	-0.00064451
1665.89	-0.000606269	0.00163	0.06994	0.0013	-0.00064451
1666.03	-0.000608178	0.00154	0.06966	0.00137	-0.00064451
1666.17	-0.000609997	0.00146	0.06938	0.00143	-0.00064451
1666.2	-0.000610314	0.00144	0.06933	0.00145	-0.00064451
1667.16	-0.00062061	0.000937769	0.06724	0.00197	-0.00064451
1668.12	-0.000627925	0.000541994	0.06493	0.0026	-0.00064451
1669.09	-0.000633085	0.000235523	0.06241	0.00333	-0.00064451
1669.81	-0.000635904	5.42793e-05	0.06042	0.00395	-0.00064451
1669.95	-0.000636368	2.32165e-05	0.06003	0.00408	-0.00064451
1670.05	-0.000636696	1.08319e-06	0.05973	0.00417	-0.00064451
1670.09	-0.000636809	-6.61267e-06	0.05963	0.00421	-0.00064451
1670.23	-0.000637227	-3.52499e-05	0.05922	0.00434	-0.00064451
1670.37	-0.000637623	-6.27357e-05	0.05882	0.00448	-0.00064451
1670.51	-0.000637998	-8.91097e-05	0.05841	0.00461	-0.00064451
1670.65	-0.000638354	-0.00011441	0.058	0.00475	-0.00064451
1670.79	-0.000638692	-0.000138675	0.05759	0.0049	-0.00064451
1670.93	-0.000639012	-0.000161941	0.05717	0.00504	-0.00064451
1671.02	-0.000639204	-0.000176046	0.05691	0.00513	-0.00064451
1671.07	-0.000639315	-0.000184242	0.05675	0.00519	-0.00064451
1671.21	-0.000639602	-0.000205615	0.05633	0.00534	-0.00064451
1671.35	-0.000639874	-0.000226091	0.05591	0.00549	-0.00064451
1671.49	-0.000640131	-0.000245704	0.05548	0.00564	-0.00064451
1671.63	-0.000640375	-0.000264486	0.05506	0.0058	-0.00064451
1671.77	-0.000640606	-0.000282466	0.05463	0.00596	-0.00064451
1671.91	-0.000640824	-0.000299675	0.0542	0.00612	-0.00064451
1671.98	-0.000640933	-0.000308278	0.05398	0.00621	-0.00064451
1672.05	-0.000641031	-0.000316143	0.05377	0.00629	-0.00064451
1672.19	-0.000641227	-0.000331895	0.05333	0.00645	-0.000644509
1672.33	-0.000641412	-0.000346961	0.0529	0.00662	-0.000644509
1672.47	-0.000641587	-0.000361366	0.05246	0.0068	-0.000644509
1672.61	-0.000641753	-0.000375136	0.05202	0.00697	-0.000644509
1672.75	-0.00064191	-0.000388295	0.05158	0.00715	-0.000644509
1672.89	-0.000642058	-0.000400868	0.05114	0.00732	-0.000644509
1672.95	-0.000642116	-0.000405823	0.05097	0.0074	-0.000644508
1673.03	-0.000642198	-0.000412877	0.0507	0.0075	-0.000644508
1673.17	-0.00064233	-0.000424345	0.05026	0.00769	-0.000644508
1673.31	-0.000642455	-0.000435294	0.04982	0.00787	-0.000644507
1673.45	-0.000642574	-0.000445744	0.04937	0.00806	-0.000644507
1673.59	-0.000642685	-0.000455715	0.04893	0.00825	-0.000644506
1673.73	-0.000642791	-0.000465228	0.04848	0.00844	-0.000644506
1673.87	-0.000642891	-0.000474301	0.04804	0.00863	-0.000644505
1673.91	-0.000642919	-0.000476908	0.04791	0.00869	-0.000644504
1674.01	-0.000642985	-0.000482951	0.04759	0.00883	-0.000644504
1674.15	-0.000643074	-0.000491198	0.04715	0.00903	-0.000644503
1674.29	-0.000643157	-0.000499057	0.0467	0.00922	-0.000644501
1674.43	-0.000643237	-0.000506545	0.04625	0.00942	-0.0006445
1674.57	-0.000643311	-0.000513678	0.04581	0.00963	-0.000644498
1674.71	-0.000643382	-0.00052047	0.04536	0.00983	-0.000644495
1674.85	-0.000643448	-0.000526938	0.04491	0.01004	-0.000644493
1674.87	-0.00064346	-0.000528105	0.04483	0.01008	-0.000644492
1674.99	-0.000643511	-0.000533093	0.04446	0.01024	-0.00064449
1675.13	-0.00064357	-0.000538951	0.04402	0.01045	-0.000644486
1675.27	-0.000643626	-0.000544524	0.04357	0.01066	-0.000644482
1675.41	-0.000643679	-0.000549824	0.04313	0.01087	-0.000644477
1675.55	-0.000643729	-0.000554864	0.04268	0.01109	-0.000644471
1675.69	-0.000643775	-0.000559656	0.04224	0.0113	-0.000644465
1675.83	-0.000643819	-0.00056421	0.04179	0.01152	-0.000644457
1675.84	-0.000643823	-0.000564546	0.04176	0.01153	-0.000644456
1675.97	-0.000643861	-0.000568537	0.04135	0.01173	-0.000644448
1676.11	-0.0006439	-0.000572647	0.04091	0.01195	-0.000644437
1676.25	-0.000643937	-0.000576551	0.04046	0.01217	-0.000644425
1676.39	-0.000643972	-0.000580257	0.04002	0.01239	-0.000644411
1676.53	-0.000644004	-0.000583776	0.03958	0.01261	-0.000644395
1676.67	-0.000644035	-0.000587115	0.03914	0.01283	-0.000644376
1676.8	-0.000644063	-0.000590176	0.03872	0.01304	-0.000644355
1676.81	-0.000644064	-0.000590283	0.03871	0.01305	-0.000644354
1676.95	-0.000644091	-0.000593287	0.03827	0.01327	-0.000644329
1677.09	-0.000644117	-0.000596137	0.03784	0.01349	-0.0006443
1677.23	-0.000644141	-0.000598838	0.0374	0.01371	-0.000644266
1677.37	-0.000644164	-0.000601399	0.03697	0.01393	-0.000644227
1677.51	-0.000644185	-0.000603826	0.03654	0.01416	-0.000644183
1677.65	-0.000644205	-0.000606124	0.03611	0.01438	-0.000644132
1677.77	-0.000644222	-0.000607993	0.03574	0.01457	-0.000644082
1677.79	-0.000644224	-0.000608301	0.03568	0.0146	-0.000644073
1677.93	-0.000644242	-0.000610363	0.03525	0.01482	-0.000644005
1678.07	-0.000644259	-0.000612315	0.03483	0.01504	-0.000643928
1678.21	-0.000644274	-0.000614162	0.03441	0.01526	-0.000643839
1678.35	-0.000644289	-0.00061591	0.03399	0.01548	-0.000643738
1678.49	-0.000644303	-0.000617563	0.03357	0.0157	-0.000643622
1678.63	-0.000644316	-0.000619126	0.03315	0.01592	-0.00064349
1678.73	-0.000644325	-0.000620236	0.03284	0.01608	-0.00064338
1678.77	-0.000644328	-0.000620605	0.03274	0.01614	-0.000643339
1678.91	-0.00064434	-0.000622002	0.03232	0.01636	-0.000643168
1679.05	-0.00064435	-0.000623323	0.03191	0.01657	-0.000642972
1679.19	-0.000644361	-0.000624571	0.0315	0.01679	-0.00064275
1679.33	-0.00064437	-0.000625749	0.0311	0.017	-0.000642497
1679.47	-0.000644379	-0.000626862	0.03069	0.01721	-0.000642211
1679.61	-0.000644387	-0.000627913	0.03029	0.01742	-0.000641886
1679.69	-0.000644392	-0.000628549	0.03004	0.01755	-0.000641658
1679.75	-0.000644395	-0.000628905	0.02989	0.01763	-0.000641518
1680.66	-0.000644436	-0.00063413	0.02734	0.01894	-0.000637628
1681.62	-0.000644463	-0.000637833	0.02477	0.0202	-0.000628629
1682.59	-0.000644481	-0.000640262	0.02234	0.02131	-0.000609467
1682.68	-0.000644482	-0.000640454	0.0221	0.02141	-0.000606642
1682.82	-0.000644484	-0.000640716	0.02176	0.02155	-0.000602217
1682.96	-0.000644486	-0.000640961	0.02142	0.02169	-0.00059732
1683.1	-0.000644488	-0.000641192	0.02109	0.02182	-0.000591906
1683.24	-0.000644489	-0.000641408	0.02076	0.02195	-0.000585925
1683.38	-0.000644491	-0.000641611	0.02043	0.02208	-0.000579326
1683.52	-0.000644492	-0.000641801	0.02011	0.0222	-0.000572052
1683.55	-0.000644492	-0.000641836	0.02004	0.02222	-0.000570567
1683.66	-0.000644493	-0.000641979	0.01978	0.02231	-0.000564042
1683.8	-0.000644494	-0.000642146	0.01947	0.02243	-0.000555231
1683.94	-0.000644495	-0.000642303	0.01915	0.02253	-0.000545548
1684.08	-0.000644496	-0.00064245	0.01884	0.02264	-0.000534918
1684.22	-0.000644497	-0.000642587	0.01853	0.02273	-0.000523261
1684.36	-0.000644498	-0.000642716	0.01822	0.02282	-0.00051049
1684.52	-0.000644499	-0.000642846	0.0179	0.02292	-0.000495298
1685.48	-0.000644503	-0.000643485	0.0159	0.02338	-0.000356596
1686.18	-0.000644505	-0.000643796	0.01454	0.02355	-0.000192318
1686.32	-0.000644506	-0.000643846	0.01428	0.02357	-0.000151238
1686.44	-0.000644506	-0.000643886	0.01405	0.02358	-0.000113256
1686.46	-0.000644506	-0.000643892	0.01402	0.02358	-0.000106933
1686.6	-0.000644506	-0.000643936	0.01376	0.02359	-5.91994e-05
1686.74	-0.000644507	-0.000643976	0.01351	0.02359	-7.82781e-06
1686.88	-0.000644507	-0.000644014	0.01326	0.02358	4.74005e-05
1687.02	-0.000644507	-0.000644049	0.01302	0.02357	0.000106712
1687.16	-0.000644507	-0.000644082	0.01277	0.02356	0.000170339
1687.3	-0.000644508	-0.000644113	0.01254	0.02354	0.000238523
1687.41	-0.000644508	-0.000644134	0.01236	0.02352	0.000292942
1687.44	-0.000644508	-0.000644141	0.0123	0.02351	0.000311512
1687.58	-0.000644508	-0.000644168	0.01207	0.02348	0.000389559
1687.72	-0.000644508	-0.000644192	0.01183	0.02344	0.000472925
1687.86	-0.000644508	-0.000644215	0.01161	0.0234	0.000561875
1688	-0.000644508	-0.000644237	0.01138	0.02335	0.000656679
1688.14	-0.000644508	-0.000644257	0.01116	0.0233	0.000757612
1688.28	-0.000644509	-0.000644275	0.01094	0.02324	0.000864951
1688.37	-0.000644509	-0.000644286	0.0108	0.0232	0.000937293
1688.42	-0.000644509	-0.000644292	0.01073	0.02318	0.000978978
1688.56	-0.000644509	-0.000644308	0.01052	0.02311	0.0011
1688.7	-0.000644509	-0.000644323	0.01031	0.02303	0.00123
1688.84	-0.000644509	-0.000644337	0.0101	0.02295	0.00136
1688.98	-0.000644509	-0.00064435	0.0099	0.02287	0.00151
1689.12	-0.000644509	-0.000644362	0.0097	0.02278	0.00166
1689.26	-0.000644509	-0.000644373	0.0095	0.02268	0.00182
1689.34	-0.000644509	-0.000644378	0.00939	0.02263	0.00191
1689.4	-0.000644509	-0.000644383	0.0093	0.02258	0.00199
1689.54	-0.000644509	-0.000644392	0.00911	0.02248	0.00217
1689.68	-0.000644509	-0.000644401	0.00892	0.02237	0.00235
1689.82	-0.000644509	-0.000644409	0.00873	0.02226	0.00255
1689.96	-0.00064451	-0.000644417	0.00855	0.02214	0.00275
1690.1	-0.00064451	-0.000644424	0.00837	0.02202	0.00297
1690.24	-0.00064451	-0.000644431	0.00819	0.02189	0.0032
1690.3	-0.00064451	-0.000644433	0.00812	0.02183	0.00329
1690.38	-0.00064451	-0.000644437	0.00802	0.02176	0.00343
1690.52	-0.00064451	-0.000644442	0.00784	0.02162	0.00368
1690.66	-0.00064451	-0.000644447	0.00767	0.02148	0.00394
1690.8	-0.00064451	-0.000644452	0.00751	0.02133	0.0042
1690.94	-0.00064451	-0.000644457	0.00734	0.02119	0.00448
1691.08	-0.00064451	-0.000644461	0.00718	0.02103	0.00477
1691.22	-0.00064451	-0.000644465	0.00702	0.02088	0.00507
1691.27	-0.00064451	-0.000644466	0.00697	0.02083	0.00517
1691.36	-0.00064451	-0.000644468	0.00686	0.02072	0.00538
1691.5	-0.00064451	-0.000644471	0.00671	0.02055	0.00571
1691.64	-0.00064451	-0.000644474	0.00656	0.02039	0.00604
1691.78	-0.00064451	-0.000644477	0.00641	0.02022	0.00638
1691.92	-0.00064451	-0.00064448	0.00626	0.02004	0.00674
1692.06	-0.00064451	-0.000644482	0.00611	0.01986	0.0071
1692.2	-0.00064451	-0.000644484	0.00597	0.01968	0.00748
1692.23	-0.00064451	-0.000644485	0.00594	0.01965	0.00756
1692.34	-0.00064451	-0.000644486	0.00583	0.0195	0.00787
1692.48	-0.00064451	-0.000644488	0.0057	0.01931	0.00826
1692.62	-0.00064451	-0.00064449	0.00556	0.01912	0.00867
1692.76	-0.00064451	-0.000644492	0.00543	0.01893	0.00908
1692.9	-0.00064451	-0.000644493	0.0053	0.01874	0.00951
1693.04	-0.00064451	-0.000644495	0.00517	0.01854	0.00994
1693.18	-0.00064451	-0.000644496	0.00504	0.01834	0.01038
1693.19	-0.00064451	-0.000644496	0.00503	0.01832	0.01042
1693.32	-0.00064451	-0.000644497	0.00492	0.01814	0.01083
1693.46	-0.00064451	-0.000644498	0.0048	0.01794	0.01128
1693.6	-0.00064451	-0.000644499	0.00468	0.01773	0.01175
1693.74	-0.00064451	-0.0006445	0.00456	0.01752	0.01221
1693.88	-0.00064451	-0.000644501	0.00445	0.01732	0.01269
1694.02	-0.00064451	-0.000644501	0.00433	0.0171	0.01316
1694.16	-0.00064451	-0.000644502	0.00422	0.0169	0.01363
1694.16	-0.00064451	-0.000644502	0.00422	0.01689	0.01364
1694.3	-0.00064451	-0.000644503	0.00411	0.01668	0.01413
1694.44	-0.00064451	-0.000644503	0.00401	0.01646	0.01461
1694.58	-0.00064451	-0.000644504	0.0039	0.01625	0.0151
1694.86	-0.00064451	-0.000644505	0.0037	0.01581	0.01607
1695	-0.00064451	-0.000644505	0.0036	0.01559	0.01655
1695.12	-0.00064451	-0.000644506	0.00351	0.0154	0.01697
1695.14	-0.00064451	-0.000644506	0.0035	0.01537	0.01703
1695.28	-0.00064451	-0.000644506	0.0034	0.01515	0.01751
1695.42	-0.00064451	-0.000644506	0.00331	0.01493	0.01799
1695.56	-0.00064451	-0.000644507	0.00322	0.01471	0.01845
1695.7	-0.00064451	-0.000644507	0.00313	0.01449	0.01891
1695.84	-0.00064451	-0.000644507	0.00304	0.01427	0.01937
1695.98	-0.00064451	-0.000644508	0.00295	0.01404	0.01981
1696.09	-0.00064451	-0.000644508	0.00289	0.01388	0.02014
1696.12	-0.00064451	-0.000644508	0.00287	0.01382	0.02025
1696.26	-0.00064451	-0.000644508	0.00279	0.0136	0.02067
1696.4	-0.00064451	-0.000644508	0.0027	0.01338	0.02108
1696.54	-0.00064451	-0.000644508	0.00262	0.01316	0.02148
1696.68	-0.00064451	-0.000644508	0.00255	0.01294	0.02186
1696.82	-0.00064451	-0.000644509	0.00247	0.01272	0.02223
1696.96	-0.00064451	-0.000644509	0.00239	0.0125	0.02259
1697.05	-0.00064451	-0.000644509	0.00235	0.01235	0.02281
1697.1	-0.00064451	-0.000644509	0.00232	0.01228	0.02293
1697.24	-0.00064451	-0.000644509	0.00225	0.01206	0.02325
1697.38	-0.00064451	-0.000644509	0.00218	0.01184	0.02355
1697.52	-0.00064451	-0.000644509	0.00211	0.01162	0.02383
1697.66	-0.00064451	-0.000644509	0.00204	0.01141	0.02409
1697.8	-0.00064451	-0.000644509	0.00198	0.01119	0.02433
1697.94	-0.00064451	-0.000644509	0.00191	0.01098	0.02455
1698.02	-0.00064451	-0.000644509	0.00188	0.01087	0.02466
1698.08	-0.00064451	-0.000644509	0.00185	0.01077	0.02475
1698.22	-0.00064451	-0.00064451	0.00178	0.01056	0.02493
1698.36	-0.00064451	-0.00064451	0.00172	0.01035	0.02508
1698.5	-0.00064451	-0.00064451	0.00166	0.01014	0.02521
1698.64	-0.00064451	-0.00064451	0.00161	0.00993	0.02531
1698.78	-0.00064451	-0.00064451	0.00155	0.00973	0.02539
1698.92	-0.00064451	-0.00064451	0.00149	0.00953	0.02545
1698.98	-0.00064451	-0.00064451	0.00147	0.00944	0.02547
1699.06	-0.00064451	-0.00064451	0.00144	0.00932	0.02548
1699.2	-0.00064451	-0.00064451	0.00139	0.00912	0.02549
1699.34	-0.00064451	-0.00064451	0.00133	0.00893	0.02547
1699.48	-0.00064451	-0.00064451	0.00128	0.00873	0.02543
1699.62	-0.00064451	-0.00064451	0.00123	0.00854	0.02537
1699.76	-0.00064451	-0.00064451	0.00118	0.00834	0.02528
1699.9	-0.00064451	-0.00064451	0.00114	0.00815	0.02516
1699.94	-0.00064451	-0.00064451	0.00112	0.00809	0.02512
1700.04	-0.00064451	-0.00064451	0.00109	0.00797	0.02502
1700.18	-0.00064451	-0.00064451	0.00104	0.00778	0.02486
1700.32	-0.00064451	-0.00064451	0.001	0.0076	0.02468
1700.46	-0.00064451	-0.00064451	0.000957129	0.00741	0.02447
1700.6	-0.00064451	-0.00064451	0.000914733	0.00723	0.02424
1700.74	-0.00064451	-0.00064451	0.000873319	0.00706	0.024
1700.88	-0.00064451	-0.00064451	0.000832867	0.00688	0.02373
1700.91	-0.00064451	-0.00064451	0.000824628	0.00685	0.02367
1701.02	-0.00064451	-0.00064451	0.000793361	0.00671	0.02344
1701.16	-0.00064451	-0.00064451	0.000754781	0.00654	0.02313
1701.3	-0.00064451	-0.00064451	0.000717109	0.00637	0.0228
1701.44	-0.00064451	-0.00064451	0.000680329	0.00621	0.02246
1701.58	-0.00064451	-0.00064451	0.000644423	0.00604	0.0221
1701.72	-0.00064451	-0.00064451	0.000609374	0.00588	0.02172
1701.86	-0.00064451	-0.00064451	0.000575165	0.00572	0.02133
1701.87	-0.00064451	-0.00064451	0.000571899	0.00571	0.02129
1702	-0.00064451	-0.00064451	0.000541779	0.00557	0.02093
1702.14	-0.00064451	-0.00064451	0.0005092	0.00541	0.02051
1702.28	-0.00064451	-0.00064451	0.000477412	0.00526	0.02008
1702.42	-0.00064451	-0.00064451	0.000446398	0.00511	0.01964
1702.56	-0.00064451	-0.00064451	0.000416143	0.00497	0.0192
1702.7	-0.00064451	-0.00064451	0.000386632	0.00482	0.01874
1702.84	-0.00064451	-0.00064451	0.000358242	0.00468	0.01828
1702.84	-0.00064451	-0.00064451	0.000357849	0.00468	0.01828
1702.98	-0.00064451	-0.00064451	0.000329779	0.00454	0.01781
1703.12	-0.00064451	-0.00064451	0.000302407	0.00441	0.01733
1703.4	-0.00064451	-0.00064451	0.0002497	0.00414	0.01637
1703.54	-0.00064451	-0.00064451	0.000224336	0.00401	0.01589
1703.68	-0.00064451	-0.00064451	0.000199613	0.00389	0.0154
1703.8	-0.00064451	-0.00064451	0.000178482	0.00378	0.01497
1703.82	-0.00064451	-0.00064451	0.000175518	0.00376	0.01491
1703.96	-0.00064451	-0.00064451	0.000152037	0.00364	0.01443
1704.1	-0.00064451	-0.00064451	0.000129156	0.00352	0.01394
1704.24	-0.00064451	-0.00064451	0.000106863	0.0034	0.01346
1704.38	-0.00064451	-0.00064451	8.51445e-05	0.00329	0.01298
1704.52	-0.00064451	-0.00064451	6.39881e-05	0.00318	0.01251
1704.66	-0.00064451	-0.00064451	4.33813e-05	0.00307	0.01203
1704.76	-0.00064451	-0.00064451	2.79661e-05	0.00299	0.01168
1704.8	-0.00064451	-0.00064451	2.3312e-05	0.00296	0.01157
1704.94	-0.00064451	-0.00064451	3.76801e-06	0.00286	0.01111
1705.08	-0.00064451	-0.00064451	-1.52624e-05	0.00275	0.01066
1705.22	-0.00064451	-0.00064451	-3.37907e-05	0.00265	0.01021
1705.36	-0.00064451	-0.00064451	-5.18285e-05	0.00255	0.00977
1705.5	-0.00064451	-0.00064451	-6.93868e-05	0.00246	0.00934
1705.64	-0.00064451	-0.00064451	-8.64768e-05	0.00236	0.00892
1705.73	-0.00064451	-0.00064451	-9.74244e-05	0.0023	0.00865
1705.78	-0.00064451	-0.00064451	-0.000103109	0.00227	0.00851
1705.92	-0.00064451	-0.00064451	-0.000119294	0.00218	0.00811
1706.06	-0.00064451	-0.00064451	-0.000135043	0.0021	0.00772
1706.2	-0.00064451	-0.00064451	-0.000150365	0.00201	0.00734
1706.34	-0.00064451	-0.00064451	-0.000165271	0.00193	0.00696
1706.48	-0.00064451	-0.00064451	-0.000179771	0.00185	0.0066
1706.62	-0.00064451	-0.00064451	-0.000193873	0.00177	0.00625
1706.69	-0.00064451	-0.00064451	-0.000201389	0.00172	0.00606
1706.76	-0.00064451	-0.00064451	-0.000207588	0.00169	0.00591
1706.9	-0.00064451	-0.00064451	-0.000220925	0.00161	0.00558
1707.04	-0.00064451	-0.00064451	-0.000233893	0.00154	0.00526
1707.18	-0.00064451	-0.00064451	-0.000246501	0.00147	0.00496
1707.32	-0.00064451	-0.00064451	-0.000258757	0.0014	0.00466
1707.46	-0.00064451	-0.00064451	-0.000270671	0.00133	0.00437
1707.6	-0.00064451	-0.00064451	-0.000282251	0.00127	0.0041
1707.66	-0.00064451	-0.00064451	-0.000287182	0.00124	0.00398
1707.74	-0.00064451	-0.00064451	-0.000293504	0.0012	0.00384
1707.88	-0.00064451	-0.00064451	-0.000304439	0.00114	0.00358
1708.02	-0.00064451	-0.00064451	-0.000315064	0.00108	0.00334
1708.16	-0.00064451	-0.00064451	-0.000325387	0.00102	0.00311
1708.3	-0.00064451	-0.00064451	-0.000335415	0.000962049	0.00289
1708.44	-0.00064451	-0.00064451	-0.000345156	0.000906329	0.00268
1708.58	-0.00064451	-0.00064451	-0.000354616	0.0008522	0.00247
1708.62	-0.00064451	-0.00064451	-0.000357623	0.000834992	0.00241
1708.72	-0.00064451	-0.00064451	-0.000363804	0.000799631	0.00228
1708.86	-0.00064451	-0.00064451	-0.000372725	0.000748591	0.0021
1709	-0.00064451	-0.00064451	-0.000381388	0.000699048	0.00192
1709.14	-0.00064451	-0.00064451	-0.000389798	0.000650972	0.00176
1709.28	-0.00064451	-0.00064451	-0.000397962	0.00060433	0.0016
1709.42	-0.00064451	-0.00064451	-0.000405886	0.000559094	0.00145
1709.56	-0.00064451	-0.00064451	-0.000413578	0.000515232	0.00131
1709.59	-0.00064451	-0.00064451	-0.00041519	0.00050604	0.00128
1709.7	-0.00064451	-0.00064451	-0.000421042	0.000472713	0.00118
1709.84	-0.00064451	-0.00064451	-0.000428284	0.000431507	0.00105
1709.98	-0.00064451	-0.00064451	-0.000435312	0.000391585	0.000934949
1710.12	-0.00064451	-0.00064451	-0.00044213	0.000352917	0.00082349
1710.26	-0.00064451	-0.00064451	-0.000448744	0.000315472	0.000718612
1710.4	-0.00064451	-0.00064451	-0.000455159	0.000279223	0.000620035
1710.54	-0.00064451	-0.00064451	-0.000461381	0.00024414	0.000527482
1710.55	-0.00064451	-0.00064451	-0.000462015	0.000240568	0.000518221
1710.68	-0.00064451	-0.00064451	-0.000467415	0.000210194	0.000440681
1710.82	-0.00064451	-0.00064451	-0.000473266	0.000177357	0.000359362
1710.96	-0.00064451	-0.00064451	-0.000478939	0.000145602	0.000283263
1711.1	-0.00064451	-0.00064451	-0.000484439	0.0001149	0.000212125
1711.24	-0.00064451	-0.00064451	-0.000489771	8.52253e-05	0.000145696
1711.38	-0.00064451	-0.00064451	-0.000494939	5.65499e-05	8.37333e-05
1711.51	-0.00064451	-0.00064451	-0.000499913	2.90359e-05	2.6382e-05
1711.52	-0.00064451	-0.00064451	-0.000499948	2.88478e-05	2.59969e-05
1711.66	-0.00064451	-0.00064451	-0.000504801	2.09269e-06	-2.77432e-05
1711.8	-0.00064451	-0.00064451	-0.000509505	-2.37409e-05	-7.77103e-05
1711.94	-0.00064451	-0.00064451	-0.000514062	-4.86783e-05	-0.00012412
1712.08	-0.00064451	-0.00064451	-0.000518477	-7.27443e-05	-0.000167179
1712.22	-0.00064451	-0.00064451	-0.000522754	-9.59635e-05	-0.000207088
1712.36	-0.00064451	-0.00064451	-0.000526897	-0.00011836	-0.000244037
1712.48	-0.00064451	-0.00064451	-0.000530445	-0.00013746	-0.000274334
1712.5	-0.00064451	-0.00064451	-0.000530909	-0.000139957	-0.000278211
1712.63	-0.00064451	-0.00064451	-0.000534795	-0.000160777	-0.000309783
1712.77	-0.00064451	-0.00064451	-0.000538558	-0.000180845	-0.000338923
1712.91	-0.00064451	-0.00064451	-0.000542201	-0.000200181	-0.000365788
1713.05	-0.00064451	-0.00064451	-0.000545727	-0.000218808	-0.000390531
1713.19	-0.00064451	-0.00064451	-0.000549142	-0.000236747	-0.000413295
1713.33	-0.00064451	-0.00064451	-0.000552446	-0.00025402	-0.000434217
1713.44	-0.00064451	-0.00064451	-0.000554927	-0.000266921	-0.000449203
1713.47	-0.00064451	-0.00064451	-0.000555645	-0.000270646	-0.000453426
1713.61	-0.00064451	-0.00064451	-0.00055874	-0.000286645	-0.000471044
1713.75	-0.00064451	-0.00064451	-0.000561735	-0.000302038	-0.000487186
1713.89	-0.00064451	-0.00064451	-0.000564633	-0.000316844	-0.00050196
1714.03	-0.00064451	-0.00064451	-0.000567437	-0.000331081	-0.000515468
1714.17	-0.00064451	-0.00064451	-0.000570149	-0.000344768	-0.000527806
1714.31	-0.00064451	-0.00064451	-0.000572772	-0.000357923	-0.000539064
1714.41	-0.00064451	-0.00064451	-0.000574462	-0.000366348	-0.000545964
1714.45	-0.00064451	-0.00064451	-0.000575309	-0.000370563	-0.000549326
1714.59	-0.00064451	-0.00064451	-0.000577763	-0.000382705	-0.00055867
1714.73	-0.00064451	-0.00064451	-0.000580136	-0.000394366	-0.000567169
1714.87	-0.00064451	-0.00064451	-0.00058243	-0.000405562	-0.000574893
1715.01	-0.00064451	-0.00064451	-0.000584648	-0.000416309	-0.000581904
1715.15	-0.00064451	-0.00064451	-0.000586792	-0.000426622	-0.000588262
1715.29	-0.00064451	-0.00064451	-0.000588864	-0.000436517	-0.000594022
1715.37	-0.00064451	-0.00064451	-0.000589977	-0.0004418	-0.000596961
1715.43	-0.00064451	-0.00064451	-0.000590867	-0.000446007	-0.000599235
1715.57	-0.00064451	-0.00064451	-0.000592803	-0.000455108	-0.000603948
1715.71	-0.00064451	-0.00064451	-0.000594673	-0.000463833	-0.000608204
1715.85	-0.00064451	-0.00064451	-0.00059648	-0.000472195	-0.000612044
1715.99	-0.00064451	-0.00064451	-0.000598226	-0.000480208	-0.000615506
1716.13	-0.00064451	-0.00064451	-0.000599913	-0.000487884	-0.000618623
1716.27	-0.00064451	-0.00064451	-0.000601542	-0.000495235	-0.000621426
1716.34	-0.00064451	-0.00064451	-0.000602244	-0.000498381	-0.000622573
1716.41	-0.00064451	-0.00064451	-0.000603115	-0.000502274	-0.000623946
1717.3	-0.00064451	-0.00064451	-0.000611894	-0.0005403	-0.000634831
1718.26	-0.00064451	-0.00064451	-0.000619451	-0.000570994	-0.000640426
1719.23	-0.00064451	-0.00064451	-0.000625343	-0.000593208	-0.000642862
1720.19	-0.00064451	-0.00064451	-0.000629913	-0.000609094	-0.000643874

## Sheet: fig. 28h
β-sheet of volumetrically printed 2.5-10% SF objects with a single, physically crosslinked β-sheet network
	mean	sd
2.5% SF	36.1533	5.89394
5% SF	43.6733	11.5941
10% SF	53.8	4.70319
