# Supplementary material for: Volumetric additive manufacturing of pristine silk-based (bio)inks
Source: Nat Commun. 2023 Jan 13;14:210. doi: 10.1038/s41467-023-35807-7 (PMC9839706; doi:10.1038/s41467-023-35807-7)
Supplement: Supplementary file 15 — Source Data [file 41467_2023_35807_MOESM15_ESM.zip › Source data/Supplementary Fig. 29.xlsx]

## Sheet: fig. s29d
Fiber diameter profiles of the volumetrically printed tubular mesh structures with different SS concentrations in the as-printed states
2.5% SS	5% SS
60.19	46.77
57.65	47.99
55.84	46.22
65.02	55.54
60.98	58.53
64.37	49.14
65.27	54.98
64.9	51.13
59.19	52.94
54.48	56.71

## Sheet: fig. s29e
Fiber diameter profiles of the volumetrically printed tubular mesh structures with different SS concentrations in the shrunken states
2.5% SS	5% SS
25.11	26.18
29.02	25.25
34.51	23.16
30.63	21.56
32.26	22.83
27.98	19.43
20.67	35.2
24.97	31.81
26.95	25.75
34.21	27.48

## Sheet: fig. s29f
Fiber diameter profiles of the volumetrically printed tubular mesh structures with different SS concentrations in the re-expansion states
2.5% SS	5% SS
136.93	108.02
128.91	103.43
134.21	116.35
127.22	108.31
122.76	105.33
122.84	112.3
130.68	110.49
141.31	118.7
120.14	104.88
106.12	110.03
