# Supplementary material for: Volumetric additive manufacturing of pristine silk-based (bio)inks
Source: Nat Commun. 2023 Jan 13;14:210. doi: 10.1038/s41467-023-35807-7 (PMC9839706; doi:10.1038/s41467-023-35807-7)
Supplement: Supplementary file 15 — Source Data [file 41467_2023_35807_MOESM15_ESM.zip › Source data/Supplementary Fig. 30.xlsx]

## Sheet: fig. s30a
Water-uptake profiles of the volumetrically printed SS cylinders in the shrunken state over 72 h
time (min)	2.5%			5%
0	0	0	0	0	0	0
15	84.7932	90.0528	84.9495	87.0293	84.5238	85.4815
30	92.2167	93.9254	90.4118	92.3973	92.3529	93.0889
60	95.6461	96.4315	94.5581	95.6122	94.4099	95.3861
180	98.2508	98.3304	98.2608	97.2849	97.4877	97.8682
360	98.4585	98.6382	98.5177	97.4086	97.6772	97.839
720	98.4524	98.6845	98.5379	97.3889	97.9218	97.9583
1440	98.496	98.6098	98.4184	97.4812	97.8976	98.054
2880	98.4931	98.4649	98.1787	97.5677	97.811	98.0682
4320	98.4942	98.4399	98.1831	97.5696	97.8477	98.107

## Sheet: fig. s30b
Water-uptake profiles of the volumetrically printed SS cylinders in the shrunken state over 6 h
time (min)	2.5%			5%
0	0	0	0	0	0	0
15	84.7932	90.0528	84.9495	87.0293	84.5238	85.4815
30	92.2167	93.9254	90.4118	92.3973	92.3529	93.0889
60	95.6461	96.4315	94.5581	95.6122	94.4099	95.3861
180	98.2508	98.3304	98.2608	97.2849	97.4877	97.8682
360	98.4585	98.6382	98.5177	97.4086	97.6772	97.839
