# Supplementary material for: Volumetric additive manufacturing of pristine silk-based (bio)inks
Source: Nat Commun. 2023 Jan 13;14:210. doi: 10.1038/s41467-023-35807-7 (PMC9839706; doi:10.1038/s41467-023-35807-7)
Supplement: Supplementary file 15 — Source Data [file 41467_2023_35807_MOESM15_ESM.zip › Source data/Supplementary Fig. 31.xlsx]

## Sheet: fig. s31b
Width changes
time (min)	2.5% SS			5% SS
0	9.04	9.05	8.72	6.77	5.88	6.57
5	9.2	10.14	8.57	7.13	6.99	6.81
10	9.57	11.11	10.09	7.76	7.01	6.96
30	11.08	11.36	10.96	8.38	7.95	7.38
60	12.66	11.94	11.29	9.22	8.37	8.56
120	12.99	13.21	11.94	10.35	9.26	9.55
720	14.4	14.1	12.75	10.73	9.83	10.11
1440	14.97	14.7	13.21	10.81	10.42	10.67

## Sheet: fig. s31c
Height changes
time (min)	2.5% SS			5% SS
0	3.75	3.94	3.88	3.8	4.06	3.45
5	4.1	4.15	4.09	3.82	4.26	3.59
10	4.15	4.15	4.13	4	4.25	4.12
30	4.39	4.27	4.31	4.39	4.36	4.3
60	4.79	4.51	4.5	4.62	4.86	4.62
120	5.01	5.23	4.76	5.44	5.13	5.51
720	5.5	5.5	5.1	5.51	5.21	5.87
1440	5.61	5.76	5.52	5.72	5.34	5.99
