# Supplementary material for: Volumetric additive manufacturing of pristine silk-based (bio)inks
Source: Nat Commun. 2023 Jan 13;14:210. doi: 10.1038/s41467-023-35807-7 (PMC9839706; doi:10.1038/s41467-023-35807-7)
Supplement: Supplementary file 15 — Source Data [file 41467_2023_35807_MOESM15_ESM.zip › Source data/Supplementary Fig. 32.xlsx]

## Sheet: fig. s32a
In vitro degradation profiles of SS prints in pbs
time (h)	2.5%-photocrosslinking			2.5%-ethonal treated			5%-photocrosslinking			5%-ethonal treated
0	100	100	100	100	100	100	100	100	100	100	100	100
0.5	610.833	446.667	587	600	616.667	566.875	443.29	402.781	491.045	429.167	594.079	574.661
1	762.5	647.778	665	735.345	831.25	724.375	630.996	526.738	597.512	584.583	730.263	674.208
2	842.5	752.222	833	796.552	922.222	863.125	701.299	652.941	734.826	667.5	809.868	723.982
3	860	903.333	951	856.897	1047.22	974.375	812.121	706.417	746.766	754.167	903.289	805.43
6	590	1094.44	1095	1080.17	1306.94	1221.25	855.844	803.209	856.716	854.167	934.211	860.633
12	381.667	990	1093	1141.38	1336.11	1303.12	987.446	954.011	896.02	891.667	993.421	904.977
24	270	605.556	652	1520.69	1531.94	1553.75	1000.87	960.963	945.771	950.417	1177.63	1000
48	0	0	0	154.31	140.972	185.625	870.563	926.203	891.542	1000.42	1210.53	936.652
72	0	-100	0	75	93.0556	114.375	812.554	819.251	796.517	996.25	1078.95	800.905

## Sheet: fig. s32b
In vitro degradation profiles of SS prints in 5 U mL-1 of protease XIV PBS solution
time (h)	2.5%-photocrosslinking			2.5%-ethonal treated			5%-photocrosslinking			5%-ethonal treated
0	100	100	100	100	100	100	100	100	100	100	100	100
0.5	10.5263	67.7852	75.3846	316.993	259.839	253.448	213.245	162.437	140.541	279.781	282.723	315
1	0	10.7383	20	172.549	131.325	180.172	114.57	67.5127	79.2793	111.475	172.775	239.5
2	0	0	0	0	0	0	0	0	0	0	0	0
3	0	0	0	0	0	0	0	0	0	0	0	0
6	0	0	0	0	0	0	0	0	0	0	0	0
12	0	0	0	0	0	0	0	0	0	0	0	0
24	0	0	0	0	0	0	0	0	0	0	0	0
48	0	0	0	0	0	0	0	0	0	0	0	0
72	0	0	0	0	0	0	0	0	0	0	0	0

## Sheet: fig. s32c
In vitro degradation profiles of SS prints in 40 U mL-1 of α-chymotrypsin PBS solution
time (h)	2.5%-photocrosslinking			2.5%-ethonal treated			5%-photocrosslinking			5%-ethonal treated
0	100	100	100	100	100	100	100	100	100	100	100	100
0.5	113.492	251.515	264.103	460.106	560.131	582.639	207.24	186.826	147.982	519.251	671.429	546.614
1	66.6667	143.939	162.821	459.574	624.837	552.083	231.674	211.377	211.211	647.059	636.866	558.167
2	0	0	0	370.213	285.621	336.806	153.394	126.347	123.767	550.802	455.3	411.554
3	0	0	0	277.66	160.131	260.417	64.7059	0	0	408.556	312.442	331.474
6	0	0	0	39.3617	0	0	0	0	0	159.893	47.4654	29.4821
12	0	0	0	0	0	0	0	0	0	0	0	0
24	0	0	0	0	0	0	0	0	0	0	0	0
48	0	0	0	0	0	0	0	0	0	0	0	0
72	0	0	0	0	0	0	0	0	0	0	0	0
