# Supplementary material for: Volumetric additive manufacturing of pristine silk-based (bio)inks
Source: Nat Commun. 2023 Jan 13;14:210. doi: 10.1038/s41467-023-35807-7 (PMC9839706; doi:10.1038/s41467-023-35807-7)
Supplement: Supplementary file 15 — Source Data [file 41467_2023_35807_MOESM15_ESM.zip › Source data/Supplementary Fig. 33.xlsx]

## Sheet: fig. 33b
Quantified thread thickness changes of the printed SF screws
	2.5% silk										5% silk										10% silk
Before shrinking	575	619.66	639.26	592.18	500.78	633.77	693.21	645.97	584.57	543.97	465.77	500.71	459.75	429.99	420.86	349.36	363.71	438.4	438.16	356.13	571.3	582.3	550.25	488.93	477.07	435.62	471.92	495.02	522.09	503.32
After shrinking	229.52	193.37	201.37	195.95	266.96	198.56	244.87	263.12	255.09	183.93	157.02	191.91	165.16	168.52	181.18	182.91	198.62	171.07	161.72	180.01	240.38	312.87	265.25	301.17	291.01	280.65	290.85	270.49	284.5	291.37
