# Supplementary material for: Volumetric additive manufacturing of pristine silk-based (bio)inks
Source: Nat Commun. 2023 Jan 13;14:210. doi: 10.1038/s41467-023-35807-7 (PMC9839706; doi:10.1038/s41467-023-35807-7)
Supplement: Supplementary file 15 — Source Data [file 41467_2023_35807_MOESM15_ESM.zip › Source data/Supplementary Fig. 34.xlsx]

## Sheet: fig. s34a
In vitro degradation profiles of SF prints in PBS
time (month)	5%-double-crosslinking				10%-double-crosslinking				5%-photocrosslinking				10%-photocrosslinking				2.5%-double-crosslinking				2.5%-photocrosslinking
0	100	100	100	100	100	100	100	100	100	100	100	100	100	100	100	100	100	100	100	100	100	100	100	100
1	150.93	156.31	161.26	160.61	149.56	155.24	159.41	168.32	336.793	349.138	371.318	408.333	225.49	258.824	275.676	291.398	189.474	211.111	194.444	147.619	105	0	0	0
2	149.07	155.34	160.36	158.59	143.36	156.19	158.42	158.42	264.151	297.414	304.651	281.25	177.451	200	209.009	223.656	184.21	233.33	205.56	147.62	0	0	0	0
3	150.926	158.252	160.36	156.566	145.133	154.286	156.436	157.426	163.208	258.621	234.884	125	155.882	170.588	173.874	190.323	163.16	194.44	177.78	85.71	0	0	0	0
4	150	158.252	159.459	158.586	134.513	155.238	158.416	155.446	162.264	223.276	196.124	179.167	144.118	170.588	153.153	176.344	168.42	116.67	166.67	80.95	0	0	0	0
5	148.148	151.456	157.658	156.566	141.593	157.143	156.436	156.436	121.698	193.965	158.139	131.25	143.137	151.961	147.748	169.893	178.95	61.11	183.33	90.48	0	0	0	0
6	148.148	155.34	153.153	156.566	137.168	156.19	155.446	148.515	112.264	185.345	119.38	100	137.255	147.059	144.144	161.29	0	0	0	0	0	0	0	0

## Sheet: fig. s34b
In vitro degradation profiles of SF prints in 5 U mL-1 of protease XIV PBS solution
time (month)	5%-double-crosslinking				10%-double-crosslinking				5%-photocrosslinking				10%-photocrosslinking				2.5%-double-crosslinking				2.5%-photocrosslinking
0	100	100	100	100	100	100	100	100	100	100	100	100	100	100	100	100	100	100	100	100	100	100	100	100
1	133.33	120.2	129.13	123.77	140.23	154.76	148.81	150	0	0	19.6429	0	66.3265	77.3196	29.4118	23.301	0	0	0	0	0	0	0	0
2	95.83	93.94	99.03	96.72	131.03	141.67	136.9	131.58	0	0	0	0	22.449	24.7423	0	0	0	0	0	0	0	0	0	0
3	75	65.6566	73.7864	63.1148	114.942	133.333	132.143	126.316	0	0	0	0	0	0	0	0	0	0	0	0	0	0	0	0
4	51.0417	35.3535	48.5437	36.0656	105.747	127.381	128.571	114.474	0	0	0	0	0	0	0	0	0	0	0	0	0	0	0	0
5	29.1667	0	33.9806	0	63.2184	113.095	105.952	92.1053	0	0	0	0	0	0	0	0	0	0	0	0	0	0	0	0
6	0	0	0	0	57.4713	95.2381	95.2381	85.5263	0	0	0	0	0	0	0	0	0	0	0	0	0	0	0	0

## Sheet: fig. s34c
In vitro degradation profiles of SF prints in 40 U mL-1 of α-chymotrypsin PBS solution
time (month)	5%-double-crosslinking				10%-double-crosslinking				5%-photocrosslinking				10%-photocrosslinking				2.5%-double-crosslinking				2.5%-photocrosslinking
0	100	100	100	100	100	100	100	100	100	100	100	100	100	100	100	100	100	100	100	100	100	100	100	100
1	160	164.08	158.59	157.94	158.65	163.27	160.78	162.24	70.1613	53.719		62.037	123.881	128	133.333		165	169.44	126.32	135	0	0	0	0
2	156	157.28	158.59	157.94	151.92	156.12	156.86	159.18	44.3548	0		10.7037	47.7612	55	60		155	61.11	126.32	110	0	0	0	0
3	152	158.252	153.535	153.271	153.846	159.184	155.882	157.143	23.3871	0		0	35	40	45		125	30	105.26	75	0	0	0	0
4	152.8	154.369	150.505	152.336	162.5	163.265	159.804	160.204	0	0		0	30	15	20		0	0	0	0	0	0	0	0
5	140	155.34	141.414	149.533	153.846	151.02	151.961	153.061	0	0		0	0	0	0		0	0	0	0	0	0	0	0
6	138.8	144.369	140.454	136.729	152.885	153.061	153.922	155.102	0	0		0	0	0	0		0	0	0	0	0	0	0	0
