# Supplementary material for: Volumetric additive manufacturing of pristine silk-based (bio)inks
Source: Nat Commun. 2023 Jan 13;14:210. doi: 10.1038/s41467-023-35807-7 (PMC9839706; doi:10.1038/s41467-023-35807-7)
Supplement: Supplementary file 15 — Source Data [file 41467_2023_35807_MOESM15_ESM.zip › Source data/Supplementary Fig. 36.xlsx]

## Sheet: fig. 36a(ii)
Viability of 3T3
Time (day)	2.5% silk			5% silk			10% silk
1	75.5556	64.4068	52.6316	67.1642	53.7037	64.8649	60	58.1818	59.6154
3	59.4595	74.4186	78.125	77.9221	76.2712	79.1667	67.6471	70.2128	73.913
5	93.578	88.6792	92.8571	74.6988	89.7436	88.6364	81.4815	88.2353	69.6202
7	96.9466	97.5807	95.1389	97.4684	96.5909	88.0342	78.6325	78.9474	87.3874
10	98.6207	98.7578	92.6175	98.4615	96.4789	98.2609	90	86.5772	75.3425
14	100	98.6395	99.2908	98.2659	96.4706	98.0645	94.8529	89.313	86.2745

## Sheet: fig. 36b(ii)
Viability of C2C12
Time (day)	2.5% silk			5% silk			10% silk
1	55.2941	52.2222	49.2537	66.6667	53.719	37.0079	47.7478	47.561	40.2439
3	68.0851	72.8972	74.4444	65.9574	71.0843	71.7391	49.4737	53.5714	52.6316
5	89.3333	93.1818	92.9578	89.899	94.1176	90.7895	74.1573	67.3913	74.7126
7	97.5	100	96.3964	99.0991	95.2381	98.9247	93.9759	95.6522	97.1014
10	97.7778	97.3684	98.9899	100	100	99.0741	98.1308	96.748	98.9011
14	100	99.3377	96.6216	99.1803	96.5217	97.2973	99.1379	95	99.2308

## Sheet: fig. 36c(ii)
Viability of MDA-MB-231
Time (day)	2.5% silk			5% silk			10% silk
1	48.9796	52	50	50	37.5	40.625	53.8462	41.6667	42.3077
3	83.3333	80	69.2308	28.5714	57.1429	50	47.0588	50	50
5	91.4634	92.2222	88.6076	62.5	64.7059	63.0435	71.4286	60	61.9048
7	92.5926	91.5254	92.3077	83.871	86.6667	86.3636	73.3333	62.5	77.7778
10	94.9153	92.2222	98.75	87.5	90	93.75	86.6667	90.3226	87.0968
14	92.3077	100	98.718	95.7447	97.4359	98.1132	90	96	96.9697
