# Supplementary material for: Volumetric additive manufacturing of pristine silk-based (bio)inks
Source: Nat Commun. 2023 Jan 13;14:210. doi: 10.1038/s41467-023-35807-7 (PMC9839706; doi:10.1038/s41467-023-35807-7)
Supplement: Supplementary file 15 — Source Data [file 41467_2023_35807_MOESM15_ESM.zip › Source data/Supplementary Fig. 39.xlsx]

## Sheet: fig. s39a
Lengths of the BVs surrounding the constructs
	Cylinder			Cylinder with channels
SS	3.784	4.043	4.577	7.4	8.89	7.987
SS+HUVEC	7.513	8.858	8.336	15.929	16.227	17.51
SS+VEGF	25.773	24.535	26.463	27.754	23.456	15.334
SS+VEGF+HUVEC	33.999	35.776	40.095	40.132	33.567	35.754

## Sheet: fig. s39b
BV densities within the constructs
	Cylinder			Cylinder with channels
SS	3	3	4	4	3	4
SS+HUVEC	8	5	4	10	8	9
SS+VEGF	11	15	16	14	13	15
SS+VEGF+HUVEC	18	20	16	22	21	22
