# Supplementary material for: Volumetric additive manufacturing of pristine silk-based (bio)inks
Source: Nat Commun. 2023 Jan 13;14:210. doi: 10.1038/s41467-023-35807-7 (PMC9839706; doi:10.1038/s41467-023-35807-7)
Supplement: Supplementary file 15 — Source Data [file 41467_2023_35807_MOESM15_ESM.zip › Source data/Supplementary Fig. 4.xlsx]

## Sheet: Sheet1
Absorbance value comparison of the SF (bio)ink formulations with different SF concentrations at 525 nm of wavelength
Silk concentration (%)	Absorbance
20	0.0558	0.0573	0.0544
15	0.0508	0.0594	0.0548
10	0.0498	0.0478	0.0493
5	0.0457	0.0456	0.0444
2.5	0.0424	0.0433	0.0494
1.25	0.0461	0.0407	0.0399
0.63	0.0405	0.0396	0.0398
