# Supplementary material for: Volumetric additive manufacturing of pristine silk-based (bio)inks
Source: Nat Commun. 2023 Jan 13;14:210. doi: 10.1038/s41467-023-35807-7 (PMC9839706; doi:10.1038/s41467-023-35807-7)
Supplement: Supplementary file 15 — Source Data [file 41467_2023_35807_MOESM15_ESM.zip › Source data/Supplementary Fig. 5.xlsx]

## Sheet: Sheet1
Thread thicknesses of the printed SF screws with different SF (bio)ink formulations
	0.25 mM Ru										0.5 mM Ru
2.5% SF	360	420	420	330	490	480	520	530	400	500	530	500	520	610	640	590	660	550	520	750
5% SF	380	390	400	350	330	320	360	320	320	470	390	360	360	380	430	460	450	420	470	460
10% SF	480	420	470	440	500	440	300	360	350	330	770	620	570	690	620	710	640	600	540	610
15% SF	490	330	400	400	380	440	540	490	420	510	690	740	640	520	820	660	780	710	790	770
