# Supplementary material for: Volumetric additive manufacturing of pristine silk-based (bio)inks
Source: Nat Commun. 2023 Jan 13;14:210. doi: 10.1038/s41467-023-35807-7 (PMC9839706; doi:10.1038/s41467-023-35807-7)
Supplement: Supplementary file 15 — Source Data [file 41467_2023_35807_MOESM15_ESM.zip › Source data/Supplementary Fig. 8.xlsx]

## Sheet: fig. s8d
minimum thickness of threads
30s	40s	50s
52.24	60.32	76.5
53.66	61.45	76.9
50.03	60.98	80.93
50.46	59.19	74.69
55.84	56.56	72.19
53.08	65.59	68.98
50.03	70.39	74.69
54.75	71.79	89.01
53.66	69.72	71.36
55.61	66.81	72.6

## Sheet: fig. s8e
minimum thickness of threads
30s	40s	50s
45.9	63.84	71.36
40.1	66.72	83.05
40.54	63.83	81.61
47.96	61.01	73.31
48.81	62.27	80.75
45.9	54.73	86.32
50.03	66.15	90.66
50.49	63.83	83.67
40.54	58.05	74.83
42.2	68.98	83.84
