# Supplementary material for: Volumetric additive manufacturing of pristine silk-based (bio)inks
Source: Nat Commun. 2023 Jan 13;14:210. doi: 10.1038/s41467-023-35807-7 (PMC9839706; doi:10.1038/s41467-023-35807-7)
Supplement: Supplementary file 15 — Source Data [file 41467_2023_35807_MOESM15_ESM.zip › Source data/Supplementary Fig. 9.xlsx]

## Sheet: fig. s9l
minimum thicknesses of 2.5% SF threads
25s	50s	65s
60.56	77.24	74.03
73.77	71.78	71.75
60.5	71.78	76.52
62.45	78.63	77.24
58.68	71.72	77.71
61.09	70.46	69.94
68.6	78.63	76.37
72.17	77.29	76.52
74.02	69.18	80.56
60.56	71.93	88.83

## Sheet: fig. s9m
minimum thicknesses of 5% SF threads
25s	50s	65s
51.3	51.22	57.04
52.02	28.88	54.12
45.5	39.6	36.78
51.3	34.41	50.5
48.86	40	44.14
44.75	26.17	54.12
52.02	32.56	42.34
36.96	34.66	62.96
46.31	32.56	44.29
47.81	38.9	50.5

## Sheet: Fig. s9n
minimum thicknesses of 10% SF threads
25s	50s	65s
		64.6
		59.31
		57.04
		60.94
		51.62
		57.28
		63.49
		48.38
		57.04
		58.96
